# Supplementary material for: Ibuprofen and sila-ibuprofen: polarization effects in the crystal and enzyme environments
Source: Acta Crystallogr B Struct Sci Cryst Eng Mater. 2021 Nov 12;77(Pt 6):892–905. doi: 10.1107/S2052520621009379 (PMC8662945; doi:10.1107/S2052520621009379)
Supplement: Supplementary file 1 [file b-77-00892-sup1.cif]

data_ibuamin
_audit_creation_date               2020-06-03
_audit_creation_method
;
Olex2 1.3-dev
(compiled 2020.04.27 svn.r7e0b91c7 for OlexSys, GUI svn.r6014)
;
_audit_contact_author_address      ?
_audit_contact_author_email        ?
_audit_contact_author_name         ''
_audit_contact_author_phone        ?
_publ_contact_author_id_orcid      ?
_publ_section_references
;
Bourhis, L.J., Dolomanov, O.V., Gildea, R.J., Howard, J.A.K., Puschmann, H.
 (2015). Acta Cryst. A71, 59-75.

Dolomanov, O.V., Bourhis, L.J., Gildea, R.J, Howard, J.A.K. & Puschmann, H.
 (2009), J. Appl. Cryst. 42, 339-341.

Sheldrick, G.M. (2015). Acta Cryst. A71, 3-8.
;
_chemical_formula_moiety           'C13 H17 O2, C8 H12 N'
_chemical_formula_sum              'C21 H29 N O2'
_chemical_formula_weight           327.470
_chemical_absolute_configuration   unk

_vrf_PLAT351_ibuamin
;
PROBLEM: Long   C-H (X0.96,N1.08A)  C00G     - H00G     .       1.17 Ang.  
RESPONSE: This is a non-spherical refinement which results in more correct distances
;
_vrf_PLAT926_ibuamin
;
PROBLEM: Reported and Calculated   R1 Differ by .........    -0.0139 Check 
RESPONSE: This is a non-spherical refinement therefore statistics by Checkcif are wrong
;
_vrf_PLAT927_ibuamin
;
PROBLEM: Reported and Calculated  wR2 Differ by .........    -0.0237 Check 
RESPONSE: This is a non-spherical refinement therefore statistics by Checkcif are wrong
;

loop_
  _atom_type_symbol
  _atom_type_scat_dispersion_real
  _atom_type_scat_dispersion_imag
  _atom_type_scat_Cromer_Mann_a1
  _atom_type_scat_Cromer_Mann_a2
  _atom_type_scat_Cromer_Mann_a3
  _atom_type_scat_Cromer_Mann_a4
  _atom_type_scat_Cromer_Mann_b1
  _atom_type_scat_Cromer_Mann_b2
  _atom_type_scat_Cromer_Mann_b3
  _atom_type_scat_Cromer_Mann_b4
  _atom_type_scat_Cromer_Mann_c
  _atom_type_scat_source
  _atom_type_scat_dispersion_source
 H 0.00000 0.00000 0.49300 0.32291 0.14019 0.04081 10.51090 26.12570 3.14236
 57.79970 0.0030380000826
 'International Tables Volume C Table 6.1.1.4 (pp. 500-502)' custom
 C -0.00150 0.00030 2.31000 1.02000 1.58860 0.86500 20.84390 10.20750 0.56870
 51.65120 0.215599998832
 'International Tables Volume C Table 6.1.1.4 (pp. 500-502)' custom
 O -0.00270 0.00130 3.04850 2.28680 1.54630 0.86700 13.27710 5.70110 0.32390
 32.90890 0.250800013542
 'International Tables Volume C Table 6.1.1.4 (pp. 500-502)' custom
 N -0.00240 0.00070 12.21260 3.13220 2.01250 1.16630 0.00570 9.89330 28.99750
 0.58260 -11.5290002823
 'International Tables Volume C Table 6.1.1.4 (pp. 500-502)' custom

_space_group_crystal_system        'orthorhombic'
_space_group_IT_number             19
_space_group_name_H-M_alt          'P 21 21 21'
_space_group_name_Hall             ' P 2ac 2ab'
loop_
  _space_group_symop_id
  _space_group_symop_operation_xyz
 1 x,y,z
 2 x+1/2,-y+1/2,-z
 3 -x,y+1/2,-z+1/2
 4 -x+1/2,-y,z+1/2

_symmetry_Int_Tables_number        19
_cell_length_a                     5.9130(12)
_cell_length_b                     15.305(3)
_cell_length_c                     22.257(4)
_cell_angle_alpha                  90
_cell_angle_beta                   90
_cell_angle_gamma                  90
_cell_volume                       2014.2(7)
_cell_formula_units_Z              4
_cell_measurement_reflns_used      106986
_cell_measurement_theta_min        0.46
_cell_measurement_theta_max        23.36
_cell_measurement_temperature      25
_exptl_absorpt_coefficient_mu      0.027
_exptl_crystal_density_diffrn      1.080
_exptl_crystal_F_000               711.744
_exptl_crystal_description         platelet
_exptl_crystal_colour              colorless
_exptl_crystal_size_max            0.21
_exptl_crystal_size_mid            0.097
_exptl_crystal_size_min            0.032
_diffrn_ambient_temperature        25
_diffrn_measurement_device_type    'SPring8 beamline BL02B1 fitted with a curved image plate'
_diffrn_measurement_method         '\w scans'
_diffrn_radiation_probe            'x-ray'
_diffrn_source                     'synchrotron'
_diffrn_orient_matrix_type         fs_process
_diffrn_orient_matrix_UB_11        0.074995
_diffrn_orient_matrix_UB_12        0.046775
_diffrn_orient_matrix_UB_13        0.024369
_diffrn_orient_matrix_UB_21        -0.151885
_diffrn_orient_matrix_UB_22        0.023368
_diffrn_orient_matrix_UB_23        0.011784
_diffrn_orient_matrix_UB_31        -0.00105
_diffrn_orient_matrix_UB_32        -0.039368
_diffrn_orient_matrix_UB_33        0.035949
_computing_data_collection         'CrystalClear (Rigaku/MSC Inc., 2006)'
_computing_cell_refinement         'CrystalClear (Rigaku/MSC Inc., 2006)'
_computing_data_reduction          'CrystalClear (Rigaku/MSC Inc., 2006), SORTAV (Blessing, 1995)'
_diffrn_reflns_av_R_equivalents    0.0789
_diffrn_reflns_av_unetI/netI       0.0523
_diffrn_reflns_Laue_measured_fraction_full  0.9995
_diffrn_reflns_Laue_measured_fraction_max  0.9997
_diffrn_reflns_limit_h_max         13
_diffrn_reflns_limit_h_min         -12
_diffrn_reflns_limit_k_max         33
_diffrn_reflns_limit_k_min         -33
_diffrn_reflns_limit_l_max         49
_diffrn_reflns_limit_l_min         -49
_diffrn_reflns_number              87404
_diffrn_reflns_point_group_measured_fraction_full  0.9959
_diffrn_reflns_point_group_measured_fraction_max  0.9937
_diffrn_reflns_theta_full          12.3580
_diffrn_reflns_theta_max           14.76
_diffrn_reflns_theta_min           0.92
_diffrn_measured_fraction_theta_full  0.9995
_diffrn_measured_fraction_theta_max  0.9997
_diffrn_radiation_type             synchrotron
_diffrn_radiation_wavelength       0.3567
_reflns_Friedel_coverage           0.986
_reflns_limit_h_max                8
_reflns_limit_h_min                -8
_reflns_limit_k_max                21
_reflns_limit_k_min                -21
_reflns_limit_l_max                31
_reflns_limit_l_min                -31
_reflns_number_gt                  5977
_reflns_number_total               6129
_reflns_threshold_expression       I>=2u(I)
_computing_molecular_graphics      'Olex2 1.3-dev (Dolomanov et al., 2009)'
_computing_publication_material    'Olex2 1.3-dev (Dolomanov et al., 2009)'
_computing_structure_refinement    'olex2.refine 1.3-dev (Bourhis et al., 2015)'
_computing_structure_solution      'SHELXT  (Sheldrick, 2015)'
_refine_diff_density_max           0.4971
_refine_diff_density_min           -0.3144
_refine_diff_density_rms           0.0787
_refine_ls_abs_structure_details  
 'Flack, H. D. (1983). Acta Cryst. A39, 876-881.'
_refine_ls_abs_structure_Flack     -4(7)
_refine_ls_d_res_high              0.7000
_refine_ls_d_res_low               11.1285
_refine_ls_goodness_of_fit_ref     1.0354
_refine_ls_hydrogen_treatment      refall
_refine_ls_matrix_type             full
_refine_ls_number_constraints      6
_refine_ls_number_parameters       366
_refine_ls_number_reflns           6129
_refine_ls_number_restraints       18
_refine_ls_R_factor_all            0.0736
_refine_ls_R_factor_gt             0.0722
_refine_ls_restrained_S_all        1.0337
_refine_ls_shift/su_max            0.0001
_refine_ls_shift/su_mean           0.0000
_refine_ls_structure_factor_coef   Fsqd
_refine_ls_weighting_details      
 'w=1/[\s^2^(Fo^2^)+(0.0848P)^2^+2.4386P] where P=(Fo^2^+2Fc^2^)/3'
_refine_ls_weighting_scheme        calc
_refine_ls_wR_factor_gt            0.1849
_refine_ls_wR_factor_ref           0.1864
_refine_special_details
;
Refinement using NoSpherA2, an implementation of
 NOn-SPHERical Atom-form-factors in Olex2.
Please cite:
F. Kleemiss, H. Puschmann, O. Dolomanov, S.Grabowsky - to be published - 2020
NoSpherA2 implementation of HAR makes use of
 tailor-made aspherical atomic form factors calculated
on-the-fly from a Hirshfeld-partitioned electron density (ED) - not from
spherical-atom form factors.

The ED is calculated from a gaussian basis set single determinant SCF
wavefunction - either Hartree-Fock or DFT using selected funtionals
 - for a fragment of the crystal.
This fregment can be embedded in an electrostatic crystal field by employing cluster charges.
The following options were used:
   SOFTWARE:       ORCA
   PARTITIONING:   NoSpherA2
   INT ACCURACY:   Normal
   METHOD:         B3LYP
   BASIS SET:      def2-SVP
   CHARGE:         0
   MULTIPLICITY:   2
   DATE:           2020-06-02_19-14-26
;
_olex2_refinement_description
;
1. Shared sites
{C3, C00B}
{C0, C004}
2. Restrained distances
 C2-H2b
 1.12 with sigma of 0.02
 H2a-C2
 1.12 with sigma of 0.02
 H1-C1
 1.12 with sigma of 0.02
 C2-H2c
 1.12 with sigma of 0.02
3. Restrained angles
 H2a-C2-H2c
 fixed at 108 with sigma of 0.02
 H2a-C2-H2b
 fixed at 108 with sigma of 0.02
 H2b-C2-H2c
 fixed at 108 with sigma of 0.02
 H2a-C2-C1
 fixed at 112 with sigma of 0.02
 C1-C2-H2b
 fixed at 112 with sigma of 0.02
 C1-C2-H2c
 fixed at 112 with sigma of 0.02
 C3-C1-H1
 fixed at 107 with sigma of 0.02
 C0-C1-H1
 fixed at 104 with sigma of 0.02
4. Uiso/Uaniso restraints and constraints
Uanis(C1) \\sim Ueq: with sigma of 0.005 and sigma for terminal atoms of 0.02
Uanis(C0) = Uanis(C004)
Uanis(C3) = Uanis(C00B)
5. Others
 Sof(C004)=Sof(C2)=Sof(H2a)=Sof(H2b)=Sof(H2c)=Sof(C00B)=Sof(C1)=Sof(H1)=1-
 FVAR(1)
 Sof(H00L)=Sof(C00N)=Sof(H00f)=Sof(H00h)=Sof(H00k)=Sof(C0)=Sof(C3)=Sof(C00L)=
 FVAR(1)
 Uiso(H2a)=Uiso(H2b)=Uiso(H2c)=FVAR(2)
;
_atom_sites_solution_primary       dual
loop_
  _atom_site_label
  _atom_site_type_symbol
  _atom_site_fract_x
  _atom_site_fract_y
  _atom_site_fract_z
  _atom_site_U_iso_or_equiv
  _atom_site_adp_type
  _atom_site_occupancy
  _atom_site_refinement_flags_posn
  _atom_site_refinement_flags_adp
  _atom_site_disorder_group
 O001 O -0.5006(3) -0.76481(11) -0.42708(7) 0.0213(3) Uani 1.000000 . . .
 O002 O -0.2088(3) -0.70968(10) -0.37534(7) 0.0205(3) Uani 1.000000 . . .
 N003 N 0.0543(3) -0.79812(11) -0.45558(8) 0.0161(3) Uani 1.000000 . . .
 H00p H -0.059(6) -0.765(2) -0.4299(16) 0.016(8) Uiso 1.000000 . . .
 H00q H 0.214(9) -0.786(3) -0.440(2) 0.055(13) Uiso 1.000000 . . .
 H00r H 0.045(6) -0.774(2) -0.4947(15) 0.024(7) Uiso 1.000000 . . .
 C004 C -0.4176(4) -0.72137(13) -0.38275(9) 0.0182(4) Uani 0.188(7) . . 1
 C005 C -0.6529(4) -0.40866(14) -0.40156(9) 0.0191(4) Uani 1.000000 . . .
 C006 C -0.8237(4) -0.47106(14) -0.41133(9) 0.0185(4) Uani 1.000000 . . .
 H006 H -0.987(7) -0.450(3) -0.4362(18) 0.043(11) Uiso 1.000000 . . .
 C007 C -0.0226(3) -0.92669(13) -0.39175(8) 0.0155(3) Uani 1.000000 . . .
 C008 C 0.1532(3) -0.91409(14) -0.34979(9) 0.0171(4) Uani 1.000000 . . .
 H008 H 0.314(7) -0.886(3) -0.3622(17) 0.047(10) Uiso 1.000000 . . .
 C009 C -0.8030(4) -0.55677(13) -0.38954(9) 0.0189(4) Uani 1.000000 . . .
 H009 H -0.934(6) -0.609(2) -0.4012(15) 0.030(9) Uiso 1.000000 . . .
 C00A C 0.0021(3) -0.89489(13) -0.45612(8) 0.0154(3) Uani 1.000000 . . .
 H00s H -0.165(7) -0.897(3) -0.4779(16) 0.038(9) Uiso 1.000000 . . .
 C00B C -0.6111(4) -0.58372(14) -0.35761(9) 0.0206(4) Uani 0.188(7) . . 2
 C00C C -0.2224(4) -0.96845(15) -0.37292(10) 0.0214(4) Uani 1.000000 . . .
 H00t H -0.369(6) -0.978(2) -0.4050(14) 0.026(8) Uiso 1.000000 . . .
 C00D C 0.1881(4) -0.94243(14) -0.49167(9) 0.0201(4) Uani 1.000000 . . .
 H00u H 0.349(7) -0.938(3) -0.4713(16) 0.038(9) Uiso 1.000000 . . .
 H00v H 0.156(7) -1.010(3) -0.4947(17) 0.043(10) Uiso 1.000000 . . .
 H00w H 0.173(6) -0.918(2) -0.5369(14) 0.028(8) Uiso 1.000000 . . .
 C00E C 0.1257(4) -0.94153(17) -0.28991(9) 0.0227(4) Uani 1.000000 . . .
 H00x H 0.249(6) -0.931(2) -0.2570(15) 0.033(8) Uiso 1.000000 . . .
 C00F C -0.2487(4) -0.99693(17) -0.31345(12) 0.0272(5) Uani 1.000000 . . .
 H00y H -0.393(8) -1.025(3) -0.2977(19) 0.053(11) Uiso 1.000000 . . .
 C00G C -0.4398(4) -0.52168(16) -0.34691(9) 0.0229(4) Uani 1.000000 . . .
 H00G H -0.269(8) -0.540(3) -0.3234(19) 0.050(12) Uiso 1.000000 . . .
 C00H C -0.6722(6) -0.31619(15) -0.42562(12) 0.0311(5) Uani 1.000000 . . .
 H00a H -0.526(8) -0.303(3) -0.4514(18) 0.049(11) Uiso 1.000000 . . .
 H00b H -0.791(8) -0.309(3) -0.457(2) 0.059(12) Uiso 1.000000 . . .
 C00I C -0.4616(4) -0.43530(16) -0.36814(10) 0.0233(4) Uani 1.000000 . . .
 H00I H -0.321(8) -0.396(3) -0.3603(19) 0.056(11) Uiso 1.000000 . . .
 C00J C -0.7128(5) -0.24463(16) -0.37828(13) 0.0306(5) Uani 1.000000 . . .
 H00J H -0.603(7) -0.250(3) -0.3397(17) 0.042(10) Uiso 1.000000 . . .
 C00K C -0.0748(4) -0.98274(18) -0.27151(10) 0.0268(5) Uani 1.000000 . . .
 H00z H -0.060(7) -0.995(3) -0.2238(17) 0.041(10) Uiso 1.000000 . . .
 C00L C -0.5935(5) -0.68163(16) -0.34008(10) 0.0129(5) Uani 0.812(7) . . 1
 H00L H -0.746(6) -0.724(2) -0.3472(16) 0.019(8) Uiso 0.812(7) . . 1
 C00M C -0.9356(5) -0.25890(19) -0.34453(15) 0.0364(6) Uani 1.000000 . . .
 H00c H -0.950(8) -0.321(3) -0.321(2) 0.061(13) Uiso 1.000000 . . .
 H00d H -0.947(8) -0.209(3) -0.310(2) 0.064(13) Uiso 1.000000 . . .
 H00e H -1.096(7) -0.256(3) -0.3726(17) 0.039(10) Uiso 1.000000 . . .
 C00N C -0.5209(5) -0.69593(18) -0.27443(11) 0.0192(6) Uani 0.812(7) . . 1
 H00f H -0.359(7) -0.660(3) -0.2669(17) 0.020(9) Uiso 0.812(7) . . 1
 H00h H -0.657(7) -0.672(2) -0.2468(17) 0.021(9) Uiso 0.812(7) . . 1
 H00k H -0.515(9) -0.767(3) -0.266(2) 0.039(12) Uiso 0.812(7) . . 1
 C00O C -0.7049(7) -0.15377(18) -0.40702(17) 0.0437(7) Uani 1.000000 . . .
 H00m H -0.860(9) -0.144(3) -0.438(2) 0.055(13) Uiso 1.000000 . . .
 H00n H -0.724(10) -0.104(4) -0.370(2) 0.078(16) Uiso 1.000000 . . .
 H00o H -0.530(10) -0.149(4) -0.428(3) 0.075(17) Uiso 1.000000 . . .
 C1 C -0.504(2) -0.6570(7) -0.3278(5) 0.015(2) Uani 0.188(7) D U 2
 H1 H -0.343(4) -0.6320(17) -0.3073(14) 0.02(3) Uiso 0.188(7) D . 2
 C2 C -0.7106(19) -0.7075(7) -0.2977(4) 0.015(2) Uani 0.188(7) D . 2
 H2a H -0.657(7) -0.773(4) -0.280(5) 0.04(3) Uiso 0.188(7) D . 2
 H2b H -0.782(14) -0.670(4) -0.259(4) 0.04(3) Uiso 0.188(7) D . 2
 H2c H -0.851(9) -0.718(7) -0.3306(19) 0.04(3) Uiso 0.188(7) D . 2
 C0 C -0.4176(4) -0.72137(13) -0.38275(9) 0.0182(4) Uani 0.812(7) . . 2
 C3 C -0.6111(4) -0.58372(14) -0.35761(9) 0.0206(4) Uani 0.812(7) . . 1

loop_
  _atom_site_aniso_label
  _atom_site_aniso_U_11
  _atom_site_aniso_U_22
  _atom_site_aniso_U_33
  _atom_site_aniso_U_12
  _atom_site_aniso_U_13
  _atom_site_aniso_U_23
 O001 0.0167(7) 0.0247(7) 0.0224(7) -0.0024(6) -0.0015(6) 0.0086(6)
 O002 0.0219(7) 0.0198(7) 0.0199(7) 0.0014(6) -0.0033(6) -0.0022(5)
 N003 0.0173(7) 0.0154(7) 0.0157(7) 0.0010(6) 0.0003(6) 0.0042(6)
 C004 0.0200(9) 0.0189(9) 0.0157(8) 0.0053(7) 0.0042(7) 0.0053(7)
 C005 0.0226(9) 0.0161(8) 0.0185(8) -0.0017(7) -0.0000(7) -0.0011(7)
 C006 0.0191(9) 0.0160(8) 0.0203(8) 0.0008(7) -0.0038(7) -0.0012(7)
 C007 0.0153(8) 0.0164(8) 0.0147(8) -0.0010(7) -0.0012(6) 0.0034(6)
 C008 0.0168(8) 0.0218(9) 0.0127(8) -0.0036(7) 0.0004(7) 0.0006(7)
 C009 0.0210(9) 0.0137(8) 0.0220(9) 0.0005(7) 0.0028(7) 0.0030(7)
 C00A 0.0169(8) 0.0165(8) 0.0128(7) 0.0002(7) -0.0023(6) 0.0002(6)
 C00B 0.0281(10) 0.0208(9) 0.0128(8) 0.0113(8) 0.0042(7) 0.0024(7)
 C00C 0.0161(8) 0.0248(10) 0.0234(10) -0.0044(7) -0.0010(7) 0.0109(8)
 C00D 0.0267(10) 0.0194(9) 0.0142(8) 0.0040(8) 0.0002(7) -0.0008(7)
 C00E 0.0210(10) 0.0326(11) 0.0144(8) -0.0054(8) -0.0012(7) 0.0049(8)
 C00F 0.0174(9) 0.0335(12) 0.0305(11) -0.0040(8) 0.0034(8) 0.0173(9)
 C00G 0.0214(9) 0.0299(11) 0.0175(8) 0.0080(8) -0.0034(7) -0.0024(8)
 C00H 0.0461(15) 0.0157(9) 0.0316(12) -0.0024(10) 0.0019(11) 0.0029(8)
 C00I 0.0184(9) 0.0275(11) 0.0240(9) -0.0015(8) -0.0014(8) -0.0090(8)
 C00J 0.0354(13) 0.0183(10) 0.0381(13) -0.0044(9) 0.0069(11) -0.0057(9)
 C00K 0.0219(10) 0.0391(13) 0.0194(9) -0.0023(9) 0.0041(8) 0.0123(9)
 C00L 0.0154(11) 0.0117(10) 0.0116(9) 0.0002(9) 0.0010(9) 0.0002(8)
 C00M 0.0333(13) 0.0255(11) 0.0505(16) -0.0006(10) 0.0104(12) -0.0096(11)
 C00N 0.0243(12) 0.0216(12) 0.0117(10) 0.0020(10) -0.0001(9) 0.0011(8)
 C00O 0.060(2) 0.0158(10) 0.0550(18) -0.0017(12) 0.0074(16) 0.0001(11)
 C1 0.011(4) 0.014(4) 0.019(4) -0.002(2) -0.007(2) -0.003(2)
 C2 0.024(5) 0.013(4) 0.009(4) -0.008(4) 0.002(3) -0.004(3)
 C0 0.0200(9) 0.0189(9) 0.0157(8) 0.0053(7) 0.0042(7) 0.0053(7)
 C3 0.0281(10) 0.0208(9) 0.0128(8) 0.0113(8) 0.0042(7) 0.0024(7)

loop_
  _geom_bond_atom_site_label_1
  _geom_bond_atom_site_label_2
  _geom_bond_distance
  _geom_bond_site_symmetry_2
  _geom_bond_publ_flag
 O001 C004 1.287(3) . ?
 O001 C0 1.287(3) . ?
 O002 C004 1.259(3) . ?
 O002 C0 1.259(3) . ?
 N003 H00p 1.02(4) . ?
 N003 H00q 1.02(5) . ?
 N003 H00r 0.95(3) . ?
 N003 C00A 1.513(3) . ?
 C004 C00L 1.534(3) . ?
 C005 C006 1.407(3) . ?
 C005 C00H 1.517(3) . ?
 C005 C00I 1.414(3) . ?
 C006 H006 1.16(4) . ?
 C006 C009 1.404(3) . ?
 C007 C008 1.411(3) . ?
 C007 C00A 1.520(3) . ?
 C007 C00C 1.407(3) . ?
 C008 H008 1.08(4) . ?
 C008 C00E 1.407(3) . ?
 C009 H009 1.14(4) . ?
 C009 C00B 1.401(3) . ?
 C009 C3 1.401(3) . ?
 C00A H00s 1.10(4) . ?
 C00A C00D 1.538(3) . ?
 C00B C00G 1.408(3) . ?
 C00B C1 1.448(10) . ?
 C00C H00t 1.13(3) . ?
 C00C C00F 1.402(3) . ?
 C00D H00u 1.06(4) . ?
 C00D H00v 1.06(4) . ?
 C00D H00w 1.08(3) . ?
 C00E H00x 1.05(3) . ?
 C00E C00K 1.404(3) . ?
 C00F H00y 1.02(4) . ?
 C00F C00K 1.406(4) . ?
 C00G H00G 1.17(5) . ?
 C00G C00I 1.410(3) . ?
 C00G C3 1.408(3) . ?
 C00H H00a 1.06(4) . ?
 C00H H00b 1.00(5) . ?
 C00H C00J 1.538(4) . ?
 C00I H00I 1.04(5) . ?
 C00J H00J 1.08(4) . ?
 C00J C00M 1.532(4) . ?
 C00J C00O 1.531(4) . ?
 C00K H00z 1.08(4) . ?
 C00L H00L 1.12(4) . ?
 C00L C00N 1.538(3) . ?
 C00L C3 1.552(3) . ?
 C00M H00c 1.09(5) . ?
 C00M H00d 1.08(5) . ?
 C00M H00e 1.14(4) . ?
 C00N H00f 1.12(4) . ?
 C00N H00h 1.08(4) . ?
 C00N H00k 1.10(5) . ?
 C00O H00m 1.16(5) . ?
 C00O H00n 1.12(5) . ?
 C00O H00o 1.13(6) . ?
 C1 H1 1.12(2) . ?
 C1 C2 1.594(16) . ?
 C1 C0 1.652(11) . ?
 C2 H2a 1.12(2) . ?
 C2 H2b 1.12(2) . ?
 C2 H2c 1.12(2) . ?

loop_
  _geom_angle_atom_site_label_1
  _geom_angle_atom_site_label_2
  _geom_angle_atom_site_label_3
  _geom_angle
  _geom_angle_site_symmetry_1
  _geom_angle_site_symmetry_3
  _geom_angle_publ_flag
 C0 O001 C004 0.0 . . ?
 C0 O002 C004 0.0 . . ?
 H00q N003 H00p 109(3) . . ?
 H00r N003 H00p 106(3) . . ?
 H00r N003 H00q 107(3) . . ?
 C00A N003 H00p 111(2) . . ?
 C00A N003 H00q 112(3) . . ?
 C00A N003 H00r 111(2) . . ?
 O002 C004 O001 123.2(2) . . ?
 C00L C004 O001 114.9(2) . . ?
 C00L C004 O002 121.8(2) . . ?
 C00H C005 C006 121.7(2) . . ?
 C00I C005 C006 117.4(2) . . ?
 C00I C005 C00H 121.0(2) . . ?
 H006 C006 C005 119(2) . . ?
 C009 C006 C005 121.2(2) . . ?
 C009 C006 H006 120(2) . . ?
 C00A C007 C008 120.64(17) . . ?
 C00C C007 C008 118.93(18) . . ?
 C00C C007 C00A 120.43(18) . . ?
 H008 C008 C007 122(2) . . ?
 C00E C008 C007 120.08(19) . . ?
 C00E C008 H008 118(2) . . ?
 H009 C009 C006 120.9(18) . . ?
 C00B C009 C006 121.4(2) . . ?
 C00B C009 H009 117.5(18) . . ?
 C3 C009 C006 121.4(2) . . ?
 C3 C009 H009 117.5(18) . . ?
 C3 C009 C00B 0.0 . . ?
 C007 C00A N003 109.00(15) . . ?
 H00s C00A N003 102(2) . . ?
 H00s C00A C007 108.7(19) . . ?
 C00D C00A N003 108.73(16) . . ?
 C00D C00A C007 113.70(16) . . ?
 C00D C00A H00s 114(2) . . ?
 C00G C00B C009 118.02(19) . . ?
 C1 C00B C009 144.5(6) . . ?
 C1 C00B C00G 97.5(6) . . ?
 H00t C00C C007 120.9(17) . . ?
 C00F C00C C007 121.0(2) . . ?
 C00F C00C H00t 118.1(17) . . ?
 H00u C00D C00A 113(2) . . ?
 H00v C00D C00A 112(2) . . ?
 H00v C00D H00u 104(3) . . ?
 H00w C00D C00A 105.2(19) . . ?
 H00w C00D H00u 117(3) . . ?
 H00w C00D H00v 105(3) . . ?
 H00x C00E C008 122.4(18) . . ?
 C00K C00E C008 120.5(2) . . ?
 C00K C00E H00x 117.0(18) . . ?
 H00y C00F C00C 123(2) . . ?
 C00K C00F C00C 119.8(2) . . ?
 C00K C00F H00y 117(2) . . ?
 H00G C00G C00B 123(2) . . ?
 C00I C00G C00B 120.66(19) . . ?
 C00I C00G H00G 117(2) . . ?
 C3 C00G C00B 0.0 . . ?
 C3 C00G H00G 123(2) . . ?
 C3 C00G C00I 120.66(19) . . ?
 H00a C00H C005 108(2) . . ?
 H00b C00H C005 114(3) . . ?
 H00b C00H H00a 100(3) . . ?
 C00J C00H C005 115.7(2) . . ?
 C00J C00H H00a 111(2) . . ?
 C00J C00H H00b 107(3) . . ?
 C00G C00I C005 121.3(2) . . ?
 H00I C00I C005 124(2) . . ?
 H00I C00I C00G 115(2) . . ?
 H00J C00J C00H 113(2) . . ?
 C00M C00J C00H 111.6(2) . . ?
 C00M C00J H00J 97(2) . . ?
 C00O C00J C00H 110.8(2) . . ?
 C00O C00J H00J 113(2) . . ?
 C00O C00J C00M 111.1(3) . . ?
 C00F C00K C00E 119.6(2) . . ?
 H00z C00K C00E 107(2) . . ?
 H00z C00K C00F 133(2) . . ?
 H00L C00L C004 103.3(19) . . ?
 C00N C00L C004 110.0(2) . . ?
 C00N C00L H00L 106.1(19) . . ?
 C3 C00L C004 105.83(17) . . ?
 C3 C00L H00L 117.7(19) . . ?
 C3 C00L C00N 113.3(2) . . ?
 H00c C00M C00J 115(3) . . ?
 H00d C00M C00J 107(3) . . ?
 H00d C00M H00c 106(3) . . ?
 H00e C00M C00J 116.3(19) . . ?
 H00e C00M H00c 103(3) . . ?
 H00e C00M H00d 108(3) . . ?
 H00f C00N C00L 108.0(19) . . ?
 H00h C00N C00L 107(2) . . ?
 H00h C00N H00f 113(3) . . ?
 H00k C00N C00L 108(2) . . ?
 H00k C00N H00f 116(3) . . ?
 H00k C00N H00h 105(3) . . ?
 H00m C00O C00J 110(2) . . ?
 H00n C00O C00J 108(3) . . ?
 H00n C00O H00m 105(4) . . ?
 H00o C00O C00J 105(3) . . ?
 H00o C00O H00m 118(3) . . ?
 H00o C00O H00n 110(4) . . ?
 H1 C1 C00B 107.1(11) . . ?
 C2 C1 C00B 103.5(8) . . ?
 C2 C1 H1 130.1(19) . . ?
 C0 C1 C00B 105.0(6) . . ?
 C0 C1 H1 103.9(11) . . ?
 C0 C1 C2 105.0(8) . . ?
 H2a C2 C1 111.3(10) . . ?
 H2b C2 C1 111.5(10) . . ?
 H2b C2 H2a 107.5(10) . . ?
 H2c C2 C1 111.4(10) . . ?
 H2c C2 H2a 107.5(10) . . ?
 H2c C2 H2b 107.6(10) . . ?
 O002 C0 O001 123.2(2) . . ?
 C1 C0 O001 139.3(5) . . ?
 C1 C0 O002 97.0(5) . . ?
 C00G C3 C009 118.02(19) . . ?
 C00L C3 C009 117.8(2) . . ?
 C00L C3 C00G 124.1(2) . . ?

loop_
  _geom_torsion_atom_site_label_1
  _geom_torsion_atom_site_label_2
  _geom_torsion_atom_site_label_3
  _geom_torsion_atom_site_label_4
  _geom_torsion
  _geom_torsion_site_symmetry_1
  _geom_torsion_site_symmetry_2
  _geom_torsion_site_symmetry_3
  _geom_torsion_site_symmetry_4
  _geom_torsion_publ_flag
 O001 C004 C00L C00N 136.4(2) . . . . ?
 O001 C004 C00L C3 -100.94(19) . . . . ?
 O001 C0 C1 C00B -60.2(5) . . . . ?
 O001 C0 C1 C2 48.6(6) . . . . ?
 O002 C004 C00L C00N -45.6(2) . . . . ?
 O002 C004 C00L C3 77.1(2) . . . . ?
 O002 C0 C1 C00B 111.2(5) . . . . ?
 O002 C0 C1 C2 -140.0(5) . . . . ?
 N003 C00A C007 C008 -55.95(19) . . . . ?
 N003 C00A C007 C00C 123.40(17) . . . . ?
 C004 C00L C3 C009 105.3(2) . . . . ?
 C004 C00L C3 C00G -70.3(2) . . . . ?
 C005 C006 C009 C00B -0.5(2) . . . . ?
 C005 C006 C009 C3 -0.5(2) . . . . ?
 C005 C00H C00J C00M -61.4(3) . . . . ?
 C005 C00H C00J C00O 174.2(3) . . . . ?
 C005 C00I C00G C00B -1.1(2) . . . . ?
 C005 C00I C00G C3 -1.1(2) . . . . ?
 C006 C009 C00B C00G 1.1(2) . . . . ?
 C006 C009 C00B C1 -178.8(7) . . . . ?
 C006 C009 C3 C00G 1.1(2) . . . . ?
 C006 C009 C3 C00L -174.8(2) . . . . ?
 C007 C008 C00E C00K 0.9(3) . . . . ?
 C007 C00C C00F C00K 0.9(3) . . . . ?
 C008 C00E C00K C00F 0.3(3) . . . . ?
 C009 C00B C00G C00I -0.4(2) . . . . ?
 C009 C00B C1 C2 -36.4(6) . . . . ?
 C009 C00B C1 C0 73.5(7) . . . . ?
 C009 C3 C00G C00I -0.4(2) . . . . ?
 C009 C3 C00L C00N -134.1(2) . . . . ?
 C00C C00F C00K C00E -1.2(3) . . . . ?
 C00G C3 C00L C00N 50.3(2) . . . . ?

loop_
  _diffrn_refln_index_h
  _diffrn_refln_index_k
  _diffrn_refln_index_l
  _diffrn_refln_intensity_net
  _diffrn_refln_intensity_u
  _diffrn_refln_scale_group_code
 0 0 1 41.8367 2.13738 1
 0 0 -2 12578 165.326 1
 0 0 2 12125.2 144.664 1
 0 0 -3 7.19134 13.1175 1
 0 0 3 0.35156 12.6742 1
 0 0 -4 1247358 2569.54 1
 0 0 -5 -2.12482 22.2477 1
 0 0 5 42.2422 22.4314 1
 0 0 -6 37726.9 487.458 1
 0 0 6 35465 447.874 1
 0 0 -7 41.7914 25.1419 1
 0 0 7 18.5903 25.2569 1
 0 0 -8 137236 1130.17 1
 0 0 8 131540 1119.86 1
 0 0 -9 53.1361 27.7909 1
 0 0 -10 4901.48 53.8774 1
 0 0 10 4707.73 54.8128 1
 0 0 11 138.169 32.8058 1
 0 0 -12 25444.3 403.345 1
 0 0 12 25267.2 266.434 1
 0 0 -13 47.7093 32.1091 1
 0 0 13 49.1091 34.5974 1
 0 0 -14 10676.6 84.4582 1
 0 0 14 10398 88.2623 1
 0 0 -15 25.8646 35.124 1
 0 0 15 -6.51914 38.3324 1
 0 0 -16 1214.03 46.0495 1
 0 0 16 1188.01 49.3653 1
 0 0 -17 26.1789 39.1913 1
 0 0 17 39.973 42.4757 1
 0 0 -18 5140.94 72.8007 1
 0 0 18 5019.25 77.9591 1
 0 0 -19 -49.1535 41.8722 1
 0 0 -20 53.3602 43.7881 1
 0 0 20 21.1133 48.0222 1
 0 0 21 62.2701 49.9335 1
 0 0 -22 761.816 53.598 1
 0 0 22 756.389 59.1676 1
 0 0 -23 31.5395 49.8997 1
 0 0 23 -25.7145 54.2706 1
 0 0 -24 1006.18 59.3221 1
 0 0 24 1012.14 65.4893 1
 0 0 -25 94.3773 54.1403 1
 0 0 25 82.9601 59.3517 1
 0 0 -26 21036.7 155.96 1
 0 0 26 19117.5 163.222 1
 0 0 -27 33.9768 56.366 1
 0 0 27 1.50288 62.9424 1
 0 0 -28 175.778 58.7123 1
 0 0 28 224.191 67.2092 1
 0 0 -29 73.1948 59.7571 1
 0 0 -30 2559.9 70.2417 1
 0 0 30 2699.24 91.7015 1
 0 0 -31 107.126 61.5226 1
 0 0 -31 39.0019 51.8947 1
 0 0 31 -70.4393 69.6923 1
 0 0 -32 443.399 67.4175 1
 0 0 -32 344.57 55.651 1
 0 0 32 343.992 76.5674 1
 0 0 -33 8.40623 65.5516 1
 0 0 -33 72.5512 56.0774 1
 0 0 33 201.378 76.143 1
 0 0 -34 1235.55 76.0247 1
 0 0 -34 886.7 65.1227 1
 0 0 34 797.869 85.8218 1
 0 0 -35 69.8618 67.1666 1
 0 0 -35 159.658 59.1607 1
 0 0 35 -11.4086 79.1426 1
 0 0 -36 7277.68 122.632 1
 0 0 -36 6640.46 104.506 1
 0 0 36 6647.46 134.602 1
 0 0 -37 76.6766 70.8339 1
 0 0 -37 -47.6253 60.4122 1
 0 0 37 44.2325 83.8326 1
 0 0 -38 418.545 76.33 1
 0 0 -38 497.947 68.1228 1
 0 0 -39 4.69891 73.087 1
 0 0 39 -94.7767 89.3886 1
 0 0 -40 322.878 69.2266 1
 0 0 40 451.351 95.9411 1
 0 0 -41 25.7038 76.9285 1
 0 0 -41 61.7281 67.4533 1
 0 0 41 178.735 93.9769 1
 0 0 -42 38.3407 77.3576 1
 0 0 -42 146.862 68.7464 1
 0 0 42 58.6728 95.5224 1
 0 0 -43 67.1633 79.5687 1
 0 0 -43 22.5748 70.4352 1
 0 0 43 11.605 96.6969 1
 0 0 -44 1490.55 95.9565 1
 0 0 -44 1237.99 84.8409 1
 0 0 44 1171.35 113.013 1
 0 0 -45 41.2979 81.885 1
 0 0 -45 -64.3609 72.9493 1
 0 0 45 37.5297 102.497 1
 0 0 -46 61.9089 82.4678 1
 0 0 -46 -6.90943 73.649 1
 0 0 46 6.45417 103.387 1
 0 0 -47 3.87307 84.3723 1
 0 0 -47 123.517 75.7867 1
 0 0 47 31.3349 106.498 1
 0 0 -48 105.998 86.0752 1
 0 0 48 270.03 110.694 1
 0 0 -49 -59.19 75.0091 1
 0 0 49 132.067 110.227 1
 0 1 0 3.74475 8.40575 1
 0 -1 -1 -2.49018 9.04381 1
 0 -1 1 -7.30295 9.56975 1
 0 -1 -2 23368.8 224.907 1
 0 -1 -2 24517 202.253 1
 0 1 -2 24486.6 284.647 1
 0 1 2 23883.8 232.587 1
 0 1 2 24472.3 199.266 1
 0 -1 -3 2539.69 20.2989 1
 0 -1 3 2522.64 25.9401 1
 0 1 -3 2347.14 25.2531 1
 0 1 3 2538.14 20.6996 1
 0 1 3 2549.09 42.4096 1
 0 -1 -4 8893.04 138.381 1
 0 -1 -4 8759.23 136.922 1
 0 -1 4 8177.24 132.766 1
 0 1 -4 8116.29 109.042 1
 0 1 4 8498.54 131.616 1
 0 -1 -5 25890 348.261 1
 0 -1 -5 27019.7 300.989 1
 0 -1 5 24565.1 360.331 1
 0 1 -5 24907.6 353.063 1
 0 1 5 25622.7 330.11 1
 0 -1 -6 263339 1333.34 1
 0 -1 6 256339 1493.11 1
 0 1 -6 274351 1540.07 1
 0 1 6 269823 1393.75 1
 0 -1 -7 368.609 24.0405 1
 0 -1 7 323.109 29.5677 1
 0 1 -7 405.585 29.8383 1
 0 1 7 359.108 25.8165 1
 0 -1 -8 352.03 25.6938 1
 0 -1 8 309.852 30.8304 1
 0 1 -8 358.118 31.1819 1
 0 -1 -9 3317.37 41.9886 1
 0 -1 9 3176.31 47.3245 1
 0 1 -9 3241.14 46.1664 1
 0 1 9 3436.09 45.4046 1
 0 -1 -10 22179.3 314.328 1
 0 -1 10 19131.1 180.184 1
 0 1 -10 19470.6 270.848 1
 0 1 10 22060.1 318.687 1
 0 -1 -11 82953.4 959.536 1
 0 -1 11 79936.7 959.237 1
 0 1 -11 79571.4 944.112 1
 0 1 11 82816 918.757 1
 0 -1 -12 5785.73 58.6482 1
 0 -1 12 5649.93 64.8337 1
 0 1 -12 5732.92 62.9226 1
 0 1 12 5616.53 60.6183 1
 0 -1 -13 1986.02 43.5236 1
 0 -1 13 1964.26 48.7614 1
 0 1 -13 2033.32 48.6421 1
 0 1 13 1885.52 44.9677 1
 0 -1 -14 7527.32 70.5353 1
 0 -1 14 6660.89 75.0069 1
 0 1 -14 6935.16 74.5916 1
 0 1 14 7389.85 73.8862 1
 0 -1 -15 96.8124 34.2818 1
 0 -1 15 36.8009 39.209 1
 0 1 -15 105.149 38.9698 1
 0 1 15 94.5418 36.1948 1
 0 -1 -16 1600.74 46.6745 1
 0 -1 16 1443.4 52.2317 1
 0 1 -16 1417.46 50.9951 1
 0 1 16 1500.17 49.3237 1
 0 -1 -17 8610.37 83.1706 1
 0 -1 17 8362.93 90.9056 1
 0 1 -17 9052.73 91.2615 1
 0 -1 -18 1842.66 52.5253 1
 0 -1 18 1866.07 60.0973 1
 0 1 -18 2035.31 58.9928 1
 0 1 18 1940.22 58.8827 1
 0 -1 -19 2039.32 55.621 1
 0 -1 19 1973.49 62.9973 1
 0 1 -19 2068.18 59.8727 1
 0 1 19 2138.12 62.2079 1
 0 -1 -20 1037.86 51.4522 1
 0 -1 20 919.762 57.7808 1
 0 1 -20 1015.94 54.1173 1
 0 1 20 997.317 56.7871 1
 0 -1 -21 1785 58.2013 1
 0 -1 21 1661.88 65.1035 1
 0 1 -21 1912.62 62.4294 1
 0 1 21 1805.48 64.5567 1
 0 -1 -22 119.561 47.0099 1
 0 -1 22 6.69355 54.0509 1
 0 1 -22 82.698 49.7771 1
 0 1 22 36.0311 52.769 1
 0 -1 -23 24.1 47.3246 1
 0 1 -23 49.9623 51.4017 1
 0 1 23 98.1038 54.2356 1
 0 -1 24 292.768 59.2705 1
 0 1 -24 365.424 56.2049 1
 0 1 24 434.669 60.8577 1
 0 -1 -25 5624.84 87.7019 1
 0 -1 -25 5656.39 75.9558 1
 0 -1 25 5405.37 98.0702 1
 0 1 -25 5866.31 94.571 1
 0 1 25 5600.95 98.3163 1
 0 -1 -26 789.546 58.5229 1
 0 -1 -26 743.524 49.1978 1
 0 -1 26 682.826 67.9247 1
 0 1 -26 794.027 62.8851 1
 0 1 26 675.603 67.0733 1
 0 -1 -27 4277.18 83.9277 1
 0 -1 -27 4535.96 74.3385 1
 0 -1 27 4227.17 95.2187 1
 0 1 -27 4454.35 90.9703 1
 0 1 27 4153.4 94.7613 1
 0 -1 -28 4222.33 85.5221 1
 0 -1 -28 3874.44 72.5749 1
 0 -1 28 3568.6 93.7748 1
 0 1 -28 3946.36 90.2892 1
 0 1 28 3713.47 94.7863 1
 0 -1 -29 568.691 61.3449 1
 0 -1 -29 584.632 52.5652 1
 0 -1 29 484.138 71.4471 1
 0 1 -29 609.816 65.6569 1
 0 1 29 628.505 72.2335 1
 0 -1 -30 2536.85 78.9814 1
 0 -1 -30 2713.39 68.9446 1
 0 -1 30 2379.72 90.9305 1
 0 1 -30 2573.32 84.2469 1
 0 1 30 2512.15 91.1229 1
 0 -1 -31 1101.48 68.9062 1
 0 -1 -31 1106.34 59.6696 1
 0 -1 31 982.105 80.8202 1
 0 1 -31 1322.33 75.4836 1
 0 1 31 1130.38 82.2703 1
 0 -1 -32 287.324 63.2089 1
 0 -1 -32 386.396 54.9383 1
 0 -1 32 320.09 76.2719 1
 0 1 -32 173.701 67.5731 1
 0 1 32 354.279 76.62 1
 0 -1 -33 1784.7 79.3053 1
 0 -1 -33 1776.15 68.722 1
 0 -1 33 1897.09 93.4473 1
 0 1 -33 1995.58 84.5586 1
 0 1 33 1757.99 90.9549 1
 0 -1 -34 779.406 71.1264 1
 0 -1 -34 538.514 60.3267 1
 0 -1 34 627.987 85.6736 1
 0 1 -34 718.857 75.7509 1
 0 1 -34 621.559 64.1008 1
 0 1 34 781.028 83.3626 1
 0 -1 -35 89.6058 66.3517 1
 0 -1 35 177.884 82.1268 1
 0 1 -35 338.679 70.7183 1
 0 1 -35 90.0297 59.6217 1
 0 1 35 190.177 80.0949 1
 0 -1 -36 125.506 68.6856 1
 0 -1 -36 28.3641 59.9936 1
 0 -1 36 65.935 83.2512 1
 0 1 -36 13.8998 72.0399 1
 0 1 -36 35.7998 60.9436 1
 0 1 36 232.881 83.0067 1
 0 -1 -37 682.888 75.8018 1
 0 -1 -37 693.132 67.402 1
 0 -1 37 672.382 93.2142 1
 0 1 -37 663.716 79.5167 1
 0 1 -37 538.67 67.5404 1
 0 1 37 697.258 89.4513 1
 0 -1 -38 177.325 72.5159 1
 0 -1 -38 191.634 64.1093 1
 0 -1 38 379.979 91.0398 1
 0 1 -38 265.736 75.3012 1
 0 1 -38 213.149 64.2492 1
 0 1 38 170.716 88.0068 1
 0 -1 -39 -46.1698 71.036 1
 0 -1 -39 12.0534 63.9023 1
 0 -1 39 56.2483 91.3213 1
 0 1 -39 -42.5213 74.6272 1
 0 1 -39 84.5961 65.0842 1
 0 1 39 -68.9741 85.4836 1
 0 -1 -40 275.403 76.452 1
 0 -1 -40 295.828 67.8486 1
 0 -1 40 388.614 96.1563 1
 0 1 -40 256.357 79.6882 1
 0 1 -40 235.864 68.7487 1
 0 1 40 357.434 92.6787 1
 0 -1 -41 131.62 76.8784 1
 0 -1 -41 58.3339 68.2049 1
 0 -1 41 124.814 96.3057 1
 0 1 -41 74.2257 78.2773 1
 0 1 -41 28.8023 66.8399 1
 0 -1 -42 -97.9704 75.0892 1
 0 -1 -42 18.9545 68.1623 1
 0 -1 42 -66.1522 97.497 1
 0 1 -42 24.6697 79.3989 1
 0 1 42 -38.1738 93.3944 1
 0 -1 -43 406.589 80.7614 1
 0 -1 -43 249.424 72.2434 1
 0 -1 43 231.275 101.073 1
 0 1 -43 311.158 72.9423 1
 0 1 43 337.822 99.0819 1
 0 -1 -44 106.367 78.8207 1
 0 -1 -44 14.0567 70.5776 1
 0 -1 44 214.25 102.443 1
 0 1 -44 217.837 84.1684 1
 0 1 -44 151.167 72.8147 1
 0 1 44 133.765 99.6583 1
 0 -1 -45 484.518 83.4645 1
 0 1 -45 370.577 87.1116 1
 0 1 -45 351.325 77.332 1
 0 1 45 328.234 104.252 1
 0 -1 -46 304.122 74.367 1
 0 -1 46 358.459 107.351 1
 0 1 -46 527.168 88.692 1
 0 1 -46 238.609 76.7131 1
 0 1 46 346.125 109.194 1
 0 -1 -47 130.934 83.3473 1
 0 -1 -47 -76.8064 71.106 1
 0 -1 47 -64.6024 105.972 1
 0 1 -47 74.9879 85.7756 1
 0 1 -47 100.308 75.8494 1
 0 1 47 -9.32885 105.66 1
 0 -1 -48 1037.48 95.9463 1
 0 -1 -48 750.347 81.6645 1
 0 -1 48 682.549 118.14 1
 0 1 -48 764.984 96.8603 1
 0 1 -48 805.101 86.4583 1
 0 1 48 949.326 118.426 1
 0 -1 -49 225.05 86.4157 1
 0 -1 -49 22.1555 75.2119 1
 0 -1 49 67.2269 111.581 1
 0 1 -49 -18.8248 87.8545 1
 0 1 -49 201.158 79.8432 1
 0 1 49 12.9133 109.491 1
 0 -2 0 6855.33 123.456 1
 0 2 0 7189.65 80.948 1
 0 -2 -1 6293.69 95.0179 1
 0 -2 1 6159.26 109.852 1
 0 2 -1 6380.52 37.59 1
 0 2 1 6350.08 88.2291 1
 0 -2 -2 70276.9 613.177 1
 0 -2 -2 66229.1 396.989 1
 0 2 -2 62716.8 588.13 1
 0 2 2 65287.8 567.703 1
 0 2 2 66933.1 404.866 1
 0 -2 -3 82241.4 566.187 1
 0 -2 -3 85963.5 483.236 1
 0 -2 3 84867.5 747.635 1
 0 2 -3 84097.5 756.129 1
 0 2 3 85535.8 594.159 1
 0 2 3 87656.1 503.165 1
 0 -2 -4 9498.09 144.071 1
 0 -2 -4 10019 162.324 1
 0 -2 4 9399.1 54.8156 1
 0 2 -4 9785.75 113.15 1
 0 2 4 9948.48 144.54 1
 0 -2 -5 111389 798.662 1
 0 -2 -5 118527 696.717 1
 0 -2 5 105667 931.231 1
 0 2 -5 109065 960.945 1
 0 2 5 111852 822.205 1
 0 2 5 113068 675.225 1
 0 -2 -6 42603 503.054 1
 0 -2 -6 43501.9 441.265 1
 0 -2 6 39150.8 550.764 1
 0 2 -6 40036.3 544.109 1
 0 2 6 41389.8 488.919 1
 0 2 6 42344.3 424.635 1
 0 -2 -7 24344.2 362.667 1
 0 -2 -7 25028.4 338.599 1
 0 -2 7 22002.2 311.924 1
 0 2 -7 22813.3 373.918 1
 0 2 7 23331.1 338.687 1
 0 -2 -8 39124.5 512.78 1
 0 -2 -8 41843 478.046 1
 0 -2 8 36194.1 513.427 1
 0 2 -8 36390 554.897 1
 0 2 8 36732.6 455.713 1
 0 -2 -9 130.07 24.9851 1
 0 -2 9 81.2954 31.6181 1
 0 2 -9 111.307 32.8033 1
 0 2 9 93.8882 26.7413 1
 0 -2 -10 56251.1 687.805 1
 0 -2 -10 57578.5 626.87 1
 0 -2 10 52994.9 745.915 1
 0 2 -10 58538.2 764.71 1
 0 2 10 54233.7 654.448 1
 0 -2 -11 1403.67 28.9135 1
 0 -2 11 1221.72 41.81 1
 0 2 -11 1297.03 43.4724 1
 0 2 11 1303.41 37.4847 1
 0 -2 -12 846.208 32.5325 1
 0 -2 -12 840.25 27.3717 1
 0 -2 12 744.117 40.0814 1
 0 2 -12 882.252 42.0543 1
 0 2 12 812.119 36.3002 1
 0 -2 -13 2021.97 41.9501 1
 0 -2 -13 2184.73 35.6162 1
 0 -2 13 1770.57 48.6228 1
 0 2 -13 1861.04 48.7459 1
 0 2 13 2076.48 46.9534 1
 0 -2 -14 60.453 30.0197 1
 0 -2 -14 66.5334 25.2379 1
 0 -2 14 15.3528 37.4795 1
 0 2 -14 26.0226 38.0042 1
 0 2 14 62.5838 34.8503 1
 0 -2 -15 269.04 33.7161 1
 0 -2 -15 268.665 28.2628 1
 0 -2 15 309.247 42.3686 1
 0 2 -15 340.888 41.5765 1
 0 2 15 313.492 38.3912 1
 0 -2 -16 12765.7 92.1773 1
 0 -2 -16 13862.3 212.279 1
 0 -2 16 12070.8 103.063 1
 0 2 -16 13118.9 104.765 1
 0 2 16 13174.5 102.297 1
 0 -2 -17 138.357 35.8813 1
 0 -2 -17 134.288 30.2235 1
 0 -2 17 118.309 44.6369 1
 0 2 -17 117.501 43.6906 1
 0 2 17 107.73 40.5571 1
 0 -2 -18 2631.71 56.1729 1
 0 -2 -18 2719.5 48.0368 1
 0 -2 18 2430.39 64.0214 1
 0 2 -18 2638.84 65.1783 1
 0 2 18 2352.87 59.3158 1
 0 -2 -19 3920.58 65.1765 1
 0 -2 -19 4350.16 57.5829 1
 0 -2 19 3660.08 74.3264 1
 0 2 -19 3990.61 75.7799 1
 0 2 19 3885.2 70.9233 1
 0 -2 -20 18837.7 123.751 1
 0 -2 -20 19617.2 109.141 1
 0 -2 20 17330.9 135.362 1
 0 2 -20 19170.6 139.18 1
 0 2 20 18098.9 132.607 1
 0 -2 -21 115.415 42.5463 1
 0 -2 -21 54.2065 37.484 1
 0 -2 21 87.6824 52.7808 1
 0 2 -21 178.902 52.4636 1
 0 2 21 66.6494 48.8342 1
 0 -2 -22 8652.1 93.7231 1
 0 -2 -22 9007.62 82.4349 1
 0 -2 22 7945.71 105.042 1
 0 2 -22 9089.02 107.743 1
 0 -2 -23 646.747 50.6919 1
 0 -2 -23 852.962 44.6134 1
 0 -2 23 607.071 61.4364 1
 0 2 -23 697.859 60.0534 1
 0 2 23 634.545 59.5365 1
 0 -2 -24 8569.43 97.7514 1
 0 -2 -24 8918.97 87.059 1
 0 -2 24 8009.76 111.523 1
 0 2 -24 9255.73 111.833 1
 0 2 24 8840.33 113.283 1
 0 -2 -25 1899.44 63.9698 1
 0 -2 -25 2056.08 55.9405 1
 0 -2 25 1733.41 74.6103 1
 0 2 -25 1848.48 72.4143 1
 0 2 25 2012.3 74.9325 1
 0 -2 -26 3925.22 78.9072 1
 0 -2 -26 3993.15 68.9619 1
 0 -2 26 3527.89 90.1815 1
 0 2 -26 3998.36 89.3466 1
 0 2 26 3866.15 91.036 1
 0 -2 -27 -19.0384 51.8965 1
 0 -2 -27 -16.5972 43.7758 1
 0 -2 27 132.564 64.2842 1
 0 2 -27 -26.7637 59.9438 1
 0 2 27 18.8517 62.1628 1
 0 -2 -28 960.255 60.6911 1
 0 -2 -28 1040.36 53.2622 1
 0 -2 28 809.368 73.4343 1
 0 2 -28 1059.16 71.1563 1
 0 2 28 992.962 74.703 1
 0 -2 29 2549.6 90.6316 1
 0 2 -29 2963.31 86.9319 1
 0 2 29 2821.05 90.6126 1
 0 -2 -30 120.021 58.1348 1
 0 2 -30 76.5099 65.4218 1
 0 2 30 92.1897 67.285 1
 0 -2 -31 2994.15 83.7714 1
 0 -2 -31 3057.99 73.4734 1
 0 -2 31 2729.79 97.9678 1
 0 2 -31 2972.72 90.538 1
 0 2 31 2840.97 96.6078 1
 0 -2 -32 132.416 61.5752 1
 0 -2 -32 132.2 53.2594 1
 0 -2 32 29.0669 76.5635 1
 0 2 -32 5.45254 67.8963 1
 0 2 32 217.762 74.0823 1
 0 -2 -33 1771.81 77.2004 1
 0 -2 -33 1560.71 67.6976 1
 0 -2 33 1415.74 90.8965 1
 0 2 -33 1520.49 84.5067 1
 0 2 33 1689.23 91.2729 1
 0 -2 -34 617.071 68.3893 1
 0 -2 -34 624.333 61.0604 1
 0 -2 34 570.195 86.026 1
 0 2 -34 765.326 77.2511 1
 0 2 34 639.895 84.1295 1
 0 -2 -35 176.99 67.0533 1
 0 -2 -35 205.362 58.8162 1
 0 -2 35 253.876 83.7704 1
 0 2 -35 293.805 74.5983 1
 0 2 35 216.093 80.4524 1
 0 -2 -36 181.735 67.9927 1
 0 -2 -36 190.844 60.2225 1
 0 -2 36 230.759 88.2459 1
 0 2 -36 144.113 76.484 1
 0 -2 -37 3519.04 97.8259 1
 0 -2 -37 3076.34 84.5403 1
 0 -2 37 3182.2 116.783 1
 0 2 -37 3748.77 106.323 1
 0 2 -37 3386.8 88.8128 1
 0 2 37 3183.45 111.871 1
 0 -2 -38 1730.29 84.5146 1
 0 -2 -38 1594.3 75.7655 1
 0 -2 38 1338.4 102.933 1
 0 2 -38 1660.63 78.8955 1
 0 2 38 1355.79 98.2332 1
 0 -2 -39 90.4053 69.9933 1
 0 -2 -39 29.7912 62.7312 1
 0 -2 39 -78.0659 90.0628 1
 0 2 -39 109.743 78.2456 1
 0 2 -39 -24.5978 65.1202 1
 0 2 39 49.0763 85.9818 1
 0 -2 -40 1334.56 83.0511 1
 0 -2 -40 1072.19 74.8829 1
 0 -2 40 1085.17 104.795 1
 0 2 -40 1173.57 89.0555 1
 0 2 -40 1143.55 76.2428 1
 0 2 40 1302.18 102.176 1
 0 -2 -41 -1.90804 73.4955 1
 0 -2 41 -138.195 94.1511 1
 0 2 -41 68.1948 78.6606 1
 0 2 -41 -70.7688 67.6613 1
 0 2 41 -31.0709 89.2311 1
 0 -2 -42 1837.72 92.5394 1
 0 -2 -42 1473.85 81.0846 1
 0 2 -42 2030.55 99.6765 1
 0 2 -42 1753.48 85.5393 1
 0 2 42 1599.83 110.523 1
 0 -2 -43 67.9577 76.659 1
 0 -2 -43 -37.9631 66.1469 1
 0 -2 43 -11.5479 97.3169 1
 0 2 -43 14.9111 81.7984 1
 0 2 -43 -60.2789 69.8755 1
 0 2 43 70.8849 96.4796 1
 0 -2 -44 690.698 84.0905 1
 0 -2 -44 561.347 73.723 1
 0 -2 44 596.441 107.362 1
 0 2 -44 831.287 90.4677 1
 0 2 -44 519.206 78.5514 1
 0 -2 -45 207.781 80.7115 1
 0 -2 -45 189.594 70.7765 1
 0 -2 45 269.169 105.401 1
 0 2 -45 192.058 85.9454 1
 0 2 -45 323.711 77.516 1
 0 2 45 65.6125 103.238 1
 0 -2 -46 434.609 84.9181 1
 0 -2 -46 326.809 74.6783 1
 0 -2 46 378.695 109.557 1
 0 2 -46 316.621 79.9403 1
 0 2 46 422.76 108.161 1
 0 -2 -47 819.507 88.5859 1
 0 -2 -47 528.914 77.5904 1
 0 -2 47 551.107 113.317 1
 0 2 -47 612.229 94.2469 1
 0 2 -47 530.841 84.3241 1
 0 2 47 657.757 112.45 1
 0 -2 -48 166.73 83.573 1
 0 -2 -48 209.46 76.2758 1
 0 -2 48 115.005 109.884 1
 0 2 -48 277.889 92.7595 1
 0 2 -48 230.156 80.1412 1
 0 2 48 199.494 109.482 1
 0 -2 -49 829.664 92.3429 1
 0 -2 -49 449.097 81.0718 1
 0 -2 49 705.477 120.447 1
 0 2 -49 906.176 101.373 1
 0 2 -49 648.566 88.1239 1
 0 2 49 706.845 117.33 1
 0 -3 0 210.584 23.3481 1
 0 3 0 211.585 25.4547 1
 0 -3 -1 30465.5 425.085 1
 0 -3 1 28918.9 404.507 1
 0 3 -1 32098.1 452.918 1
 0 3 1 32703.4 433.179 1
 0 -3 -2 29627.2 416.757 1
 0 -3 2 27970.7 381.867 1
 0 3 -2 29747.6 415.066 1
 0 -3 -3 73934.6 754.661 1
 0 -3 -3 70763.5 505.638 1
 0 -3 3 63207 706.97 1
 0 3 -3 69676.2 753.842 1
 0 3 3 69423.2 694.731 1
 0 -3 -4 239337 1165.87 1
 0 -3 -4 243887 972.373 1
 0 3 -4 253793 1611.75 1
 0 3 4 250427 1249.96 1
 0 3 4 252704 1020.96 1
 0 -3 -5 109778 822.707 1
 0 -3 -5 112205 697.788 1
 0 -3 5 106087 1013.36 1
 0 3 -5 111333 1051.03 1
 0 3 5 115053 726.653 1
 0 -3 -6 1311.41 26.3014 1
 0 -3 6 1324.99 38.9193 1
 0 3 -6 1362.7 40.664 1
 0 3 6 1361.92 28.4939 1
 0 -3 -7 151916 1089.69 1
 0 -3 7 146897 1325.45 1
 0 3 -7 158005 1398.35 1
 0 3 7 157912 1154.77 1
 0 3 7 159414 962.183 1
 0 -3 -8 12764.2 215.293 1
 0 -3 -8 14374.9 229.726 1
 0 -3 8 12568.8 83.1294 1
 0 3 -8 12964.4 84.0218 1
 0 3 8 12862 168.73 1
 0 -3 -9 547.016 27.1996 1
 0 -3 -9 525.856 21.7593 1
 0 -3 9 755.854 39.7178 1
 0 3 -9 744.721 39.174 1
 0 3 9 504.305 21.6217 1
 0 -3 -10 31772.8 493.264 1
 0 -3 -10 32617.2 408.532 1
 0 -3 10 28734.6 406.783 1
 0 3 -10 31565.8 371.451 1
 0 3 10 29498.8 331.07 1
 0 -3 -11 13163.6 146.797 1
 0 -3 -11 13542.6 124.181 1
 0 -3 11 12613.9 92.7538 1
 0 3 -11 13254.4 202.11 1
 0 3 11 12972.7 80.8276 1
 0 -3 -12 377.341 30.0357 1
 0 -3 -12 296.168 24.1723 1
 0 -3 12 323.02 39.6877 1
 0 3 -12 340.209 40.3723 1
 0 3 12 361.112 32.572 1
 0 -3 -13 138.745 23.9199 1
 0 -3 13 131.856 39.1748 1
 0 3 -13 59.6632 40.4182 1
 0 -3 -14 1263.83 38.7826 1
 0 -3 -14 1252.84 32.9929 1
 0 -3 14 1197.09 49.3193 1
 0 3 -14 1272.15 50.7664 1
 0 3 14 1168.34 42.4026 1
 0 -3 -15 1982.87 45.5315 1
 0 -3 -15 2048.34 39.0495 1
 0 -3 15 1666.49 54.7225 1
 0 3 -15 1898.09 57.4603 1
 0 3 15 2017.59 50.2323 1
 0 -3 -16 207.011 34.4336 1
 0 -3 -16 226.365 29.6447 1
 0 -3 16 136.188 45.3809 1
 0 3 -16 231.257 46.3454 1
 0 -3 -17 3604.88 58.7591 1
 0 -3 -17 3756.58 51.1527 1
 0 -3 17 3210.75 69.8425 1
 0 3 -17 3581.6 70.0608 1
 0 3 17 3591.21 65.477 1
 0 -3 -18 35985.3 377.032 1
 0 -3 -18 37971.3 372.675 1
 0 -3 18 32473.1 175.681 1
 0 3 -18 35558.7 177.932 1
 0 3 18 35920.2 410.131 1
 0 -3 -19 20675 125.186 1
 0 -3 -19 21904 111.917 1
 0 -3 19 18812.6 141.275 1
 0 3 -19 20812.7 143.01 1
 0 3 19 21043.7 294.672 1
 0 -3 -20 5761.06 76.4647 1
 0 -3 -20 6228.53 68.0067 1
 0 -3 20 5459.39 89.765 1
 0 3 -20 6011.72 89.1478 1
 0 -3 -21 2726.61 61.7912 1
 0 -3 -21 2837.15 54.1184 1
 0 -3 21 2356.29 73.3843 1
 0 3 21 2772.12 69.0477 1
 0 -3 -22 2537.52 62.1316 1
 0 -3 -22 2385.28 53.4756 1
 0 -3 22 2185.92 74.3141 1
 0 3 -22 2371.3 74.0313 1
 0 3 22 2437.14 68.1876 1
 0 -3 -23 8431.87 94.8374 1
 0 -3 -23 8492.69 83.3482 1
 0 -3 23 7708.06 109.542 1
 0 3 -23 8696.98 111.839 1
 0 3 23 7795.61 102.966 1
 0 -3 -24 544.767 51.6783 1
 0 -3 -24 589.873 44.8283 1
 0 -3 24 498.862 64.1824 1
 0 3 -24 505.171 62.9003 1
 0 3 24 576.256 59.2301 1
 0 -3 -25 654.199 54.6426 1
 0 -3 -25 692.427 47.0612 1
 0 -3 25 656.822 68.6579 1
 0 3 -25 806.692 67.8234 1
 0 3 25 584.94 61.8963 1
 0 -3 -26 192.583 50.5753 1
 0 -3 -26 241.594 44.5665 1
 0 -3 26 242.082 67.173 1
 0 3 -26 188.451 64.1456 1
 0 3 26 131.464 61.0014 1
 0 -3 -27 8455.02 104.777 1
 0 -3 -27 8412.19 92.5029 1
 0 -3 27 7994.59 121.917 1
 0 3 27 8411.72 120.704 1
 0 -3 -28 151.131 54.2171 1
 0 -3 -28 183.65 47.6944 1
 0 -3 28 93.7602 70.2829 1
 0 3 -28 150.238 65.966 1
 0 3 28 270.174 67.0732 1
 0 -3 -29 472.213 58.9978 1
 0 -3 -29 345.601 50.65 1
 0 -3 29 414.359 75.7801 1
 0 3 -29 452.558 70.4742 1
 0 3 29 480.011 72.2378 1
 0 -3 -30 2125.41 74.0146 1
 0 -3 -30 2123.93 65.8976 1
 0 -3 30 2110.57 92.7391 1
 0 3 -30 2391.52 87.134 1
 0 3 30 2036.27 89.558 1
 0 -3 -31 9837.09 120.434 1
 0 -3 -31 9694.89 106.567 1
 0 -3 31 8981.33 138.908 1
 0 3 -31 9825.28 133.488 1
 0 3 31 9380.68 138.72 1
 0 -3 -32 2383.46 79.0091 1
 0 -3 -32 1937.3 68.1103 1
 0 -3 32 2038.36 95.1968 1
 0 3 -32 2331.96 90.2287 1
 0 3 32 2113.26 91.8227 1
 0 -3 -33 232.303 61.7275 1
 0 -3 -33 93.7802 54.2333 1
 0 -3 33 3.57753 79.3787 1
 0 3 -33 154.223 73.6033 1
 0 3 33 246.492 76.4245 1
 0 -3 -34 1.57655 61.3868 1
 0 -3 -34 -5.02774 54.4196 1
 0 -3 34 57.3299 81.4445 1
 0 3 -34 -33.2796 73.827 1
 0 3 34 17.5443 76.5803 1
 0 -3 -35 220.329 65.288 1
 0 -3 -35 163.704 57.74 1
 0 -3 35 191.609 84.5452 1
 0 3 -35 202.425 76.6378 1
 0 3 35 219.137 80.8392 1
 0 -3 36 184.997 87.2038 1
 0 3 -36 175.572 79.4223 1
 0 3 36 244.604 84.1358 1
 0 -3 -37 195.411 67.8178 1
 0 -3 37 33.2179 88.0131 1
 0 3 -37 -32.5708 77.3024 1
 0 3 37 184.781 85.3701 1
 0 -3 -38 78.7983 68.2111 1
 0 -3 -38 -21.0867 57.9877 1
 0 3 -38 38.2533 78.5332 1
 0 3 38 85.2614 86.3606 1
 0 -3 -39 48.2268 70.0477 1
 0 -3 -39 22.1998 59.7997 1
 0 -3 39 63.6282 92.8778 1
 0 3 -39 39.1143 81.2056 1
 0 3 39 18.6059 85.6931 1
 0 -3 -40 918.492 80.4437 1
 0 -3 -40 666.783 68.292 1
 0 -3 40 802.97 102.187 1
 0 3 -40 836.122 89.2107 1
 0 3 -40 746.766 74.6979 1
 0 3 40 774.016 97.1841 1
 0 -3 -41 739.706 79.2354 1
 0 -3 -41 541.445 68.6353 1
 0 -3 41 711.115 103.635 1
 0 3 -41 742.342 76.2237 1
 0 3 41 617.793 95.7336 1
 0 -3 -42 -47.1946 72.6809 1
 0 -3 -42 69.4223 64.9588 1
 0 -3 42 62.1119 97.772 1
 0 3 -42 0.74429 83.6237 1
 0 3 -42 114.56 71.0548 1
 0 3 42 45.9477 92.8082 1
 0 -3 -43 511.849 79.8336 1
 0 -3 -43 358.851 68.791 1
 0 -3 43 322.193 103.22 1
 0 3 -43 252.581 86.7614 1
 0 3 -43 337.437 75.4 1
 0 3 43 379.793 99.5255 1
 0 -3 -44 929.382 85.4834 1
 0 -3 -44 768.672 74.25 1
 0 -3 44 911.977 111.538 1
 0 3 -44 837.529 94.4557 1
 0 3 -44 643.653 80.8953 1
 0 3 44 903.021 106.136 1
 0 -3 -45 145.653 77.4517 1
 0 -3 -45 125.019 68.9534 1
 0 -3 45 199.792 107.268 1
 0 3 -45 241.223 88.2621 1
 0 3 -45 38.4584 75.5426 1
 0 3 45 88.2454 99.7827 1
 0 -3 -46 45.1164 78.4608 1
 0 -3 -46 -9.7374 69.2947 1
 0 -3 46 -22.2929 104.434 1
 0 3 -46 -97.0078 86.4007 1
 0 3 -46 14.4207 76.1974 1
 0 -3 -47 1196.9 92.7833 1
 0 -3 -47 1028.16 82.0303 1
 0 -3 47 845.126 118.986 1
 0 3 -47 1056 100.303 1
 0 3 47 935.574 118.435 1
 0 -3 48 821.86 118.136 1
 0 3 -48 614.61 97.795 1
 0 3 -48 527.287 87.15 1
 0 3 48 540.597 114.426 1
 0 -3 -49 49.3568 82.012 1
 0 -3 -49 212.356 77.7614 1
 0 -3 49 4.60709 111.075 1
 0 3 -49 19.9447 82.0474 1
 0 3 49 156.845 110.878 1
 0 -4 0 501936 2172.34 1
 0 4 0 550273 2377.16 1
 0 -4 -1 369118 1846.63 1
 0 -4 1 370246 1905.94 1
 0 4 -1 391873 2025.55 1
 0 4 1 425559 2099.58 1
 0 -4 -2 40731.4 531.598 1
 0 -4 2 39208.6 576.774 1
 0 4 -2 41320.4 540.381 1
 0 4 2 43812.7 598.07 1
 0 -4 -3 659.728 32.1979 1
 0 -4 3 638.157 33.9048 1
 0 4 -3 664.304 36.5103 1
 0 4 3 613.73 32.0722 1
 0 4 3 574.139 16.5617 1
 0 -4 4 28948.4 439.029 1
 0 4 4 32092.7 404.573 1
 0 4 4 32459.8 447.448 1
 0 4 4 31957.6 367.448 1
 0 -4 5 49151.4 624.471 1
 0 4 5 56881.5 624.87 1
 0 4 5 55076.1 517.667 1
 0 -4 -6 227.214 21.7797 1
 0 -4 -6 224.007 17.031 1
 0 -4 6 307.239 37.326 1
 0 4 -6 335.121 38.1601 1
 0 4 6 294.581 24.2952 1
 0 -4 -7 127523 1011.4 1
 0 -4 -7 130764 876.884 1
 0 -4 7 124513 1261.06 1
 0 4 -7 132953 1339.96 1
 0 4 7 134217 1112.95 1
 0 4 7 136182 926.433 1
 0 -4 -8 2580.43 35.8908 1
 0 -4 -8 2473.83 29.2184 1
 0 -4 8 1975.8 48.0143 1
 0 4 -8 2173.44 51.3866 1
 0 4 8 2565.31 38.8518 1
 0 4 8 2507.06 29.6049 1
 0 -4 -9 12702.5 107.43 1
 0 -4 9 11964.7 87.9987 1
 0 4 -9 12804.8 196.555 1
 0 4 9 12104.1 136.156 1
 0 4 9 12129.3 101.096 1
 0 -4 -10 1313.85 32.8444 1
 0 -4 10 1025.41 44.5453 1
 0 4 -10 1089.63 45.4855 1
 0 4 10 1309.52 35.4433 1
 0 -4 -11 82530.1 826.894 1
 0 -4 11 72723.6 1011.62 1
 0 4 -11 77383 997.17 1
 0 4 11 74514.7 873.064 1
 0 4 11 78041.9 775.567 1
 0 -4 -12 818.569 32.735 1
 0 -4 -12 792.003 27.546 1
 0 -4 12 593.017 44.4564 1
 0 4 12 842.664 35.3686 1
 0 -4 -13 392.277 31.0038 1
 0 -4 -13 374.718 24.917 1
 0 -4 13 365.973 43.3085 1
 0 4 -13 429.626 45.4153 1
 0 4 13 385.904 32.9864 1
 0 -4 -14 8625.62 72.5416 1
 0 -4 -14 8536.88 60.9287 1
 0 -4 14 7604.17 86.3891 1
 0 4 -14 8401.8 89.77 1
 0 4 14 8029.78 76.1542 1
 0 -4 -15 2289.57 47.2241 1
 0 -4 -15 2503.15 40.4041 1
 0 -4 15 1966.48 59.5204 1
 0 4 -15 2185.23 60.7071 1
 0 4 15 2302.35 51.6291 1
 0 -4 -16 14278.1 96.4316 1
 0 -4 -16 14338.7 82.5643 1
 0 -4 16 13384 114.964 1
 0 4 -16 15286.4 122.199 1
 0 4 16 13904.7 103.366 1
 0 -4 -17 390.222 38.2044 1
 0 -4 -17 450.243 31.4593 1
 0 -4 17 402.216 51.817 1
 0 4 -17 439.793 52.5567 1
 0 4 17 429.153 43.0792 1
 0 -4 -18 1250.13 46.7161 1
 0 -4 -18 1285.24 39.6282 1
 0 -4 18 1151.07 60.1733 1
 0 4 -18 1263.7 61.7906 1
 0 4 18 1270.8 52.3275 1
 0 -4 -19 5094.93 70.6395 1
 0 -4 -19 5384.9 61.4208 1
 0 -4 19 5063.91 87.7916 1
 0 -4 -20 17657.3 119.779 1
 0 -4 20 16150.6 138.367 1
 0 4 -20 18174.2 142.4 1
 0 4 20 17963 133.518 1
 0 -4 -21 478.677 45.4286 1
 0 -4 21 330.232 59.5698 1
 0 4 -21 422.297 58.6431 1
 0 4 21 422.452 52.1962 1
 0 -4 -22 2188.41 60.7866 1
 0 -4 22 1988.21 74.063 1
 0 4 -22 2107.17 73.2417 1
 0 4 22 2073.9 67.8924 1
 0 -4 -23 366.693 47.5831 1
 0 -4 -23 390.637 40.6244 1
 0 -4 23 212.796 62.8123 1
 0 4 -23 333.41 60.4426 1
 0 -4 -24 372.01 49.6747 1
 0 -4 -24 387.9 42.681 1
 0 -4 24 492.967 65.7821 1
 0 4 24 469.09 56.6614 1
 0 -4 -25 10352.3 107.39 1
 0 -4 25 9354.41 125.019 1
 0 4 -25 10633.2 128.864 1
 0 4 25 9672.67 118.182 1
 0 -4 -26 8258.76 100.827 1
 0 -4 26 7442.72 118.187 1
 0 4 -26 8974.9 123.269 1
 0 4 26 7641.7 111.677 1
 0 -4 -27 4111.18 81.9331 1
 0 -4 27 4190.2 101.144 1
 0 4 -27 4709.19 101.965 1
 0 4 27 4123.62 93.1859 1
 0 -4 -28 3825.04 81.7821 1
 0 -4 28 3296.2 98.1185 1
 0 4 -28 3579.68 97.2263 1
 0 -4 -29 4824.72 89.4334 1
 0 -4 -29 4459.45 76.0559 1
 0 -4 29 4521.06 108.396 1
 0 4 -29 4937.23 107.158 1
 0 4 29 4690.38 104.538 1
 0 -4 -30 941.939 64.0151 1
 0 -4 -30 857.546 53.7025 1
 0 -4 30 897.457 81.8506 1
 0 4 -30 1109.56 80.2269 1
 0 4 30 1050.99 78.7503 1
 0 -4 -31 1280.64 68.733 1
 0 -4 -31 1015.86 58.1219 1
 0 -4 31 1306.25 88.5851 1
 0 4 -31 1169.78 82.5782 1
 0 4 31 1149.89 83.1894 1
 0 -4 -32 2371.11 79.8117 1
 0 -4 -32 2201.89 67.229 1
 0 4 -32 2495.27 93.3024 1
 0 4 32 2286.52 94.8475 1
 0 -4 -33 1638.87 74.8649 1
 0 -4 -33 1503.17 64.0435 1
 0 -4 33 1486.97 94.4622 1
 0 4 -33 1789.47 89.7348 1
 0 4 33 1608.4 90.8165 1
 0 -4 -34 301.477 63.6938 1
 0 -4 -34 198.006 53.3741 1
 0 -4 34 247.902 84.5104 1
 0 4 -34 202.565 76.263 1
 0 -4 -35 1895.06 79.3269 1
 0 -4 -35 1608.94 67.5038 1
 0 -4 35 1721.04 100.228 1
 0 4 -35 2071.98 94.6581 1
 0 4 35 1719.03 94.5939 1
 0 -4 -36 333.157 67.4314 1
 0 -4 -36 262.156 58.0429 1
 0 -4 36 246.519 88.538 1
 0 4 -36 321.842 80.6166 1
 0 4 36 250.798 84.0779 1
 0 -4 -37 77.7528 66.2004 1
 0 -4 -37 84.7257 57.1105 1
 0 -4 37 29.1753 88.117 1
 0 4 -37 -86.2371 78.9032 1
 0 4 37 150.988 83.0101 1
 0 -4 -38 64.5622 66.7207 1
 0 -4 -38 -98.6793 57.1494 1
 0 4 -38 1.19045 79.5575 1
 0 4 38 -26.1378 83.5587 1
 0 -4 -39 700.447 75.151 1
 0 -4 -39 674.236 66.0918 1
 0 -4 39 686.54 99.5332 1
 0 4 -39 864.167 92.4151 1
 0 4 39 829.627 94.9312 1
 0 -4 -40 183.849 70.5381 1
 0 -4 -40 163.738 61.9061 1
 0 -4 40 64.5835 93.9174 1
 0 4 -40 92.1022 85.3676 1
 0 4 40 36.3357 90.5746 1
 0 -4 -41 1312.56 82.9733 1
 0 -4 -41 1032.89 72.7435 1
 0 -4 41 1198.46 107.935 1
 0 4 -41 1113.31 98.3055 1
 0 -4 -42 149.953 72.348 1
 0 -4 -42 75.0715 63.6944 1
 0 -4 42 -17.5076 99.3232 1
 0 4 -42 34.341 86.7917 1
 0 4 -42 -6.98609 72.4883 1
 0 4 42 102.888 90.5126 1
 0 -4 -43 165.576 66.1282 1
 0 -4 43 36.7299 100.799 1
 0 4 -43 228.817 90.5228 1
 0 4 -43 66.9601 72.9923 1
 0 4 43 69.9664 95.3762 1
 0 -4 -44 70.498 74.6397 1
 0 -4 44 128.22 103.766 1
 0 4 -44 14.2545 87.5443 1
 0 4 -44 136.036 74.1979 1
 0 4 44 200.093 97.6146 1
 0 -4 -45 -1.9294 75.3501 1
 0 -4 -45 31.1642 70.2318 1
 0 -4 45 -81.1211 102.332 1
 0 4 -45 -10.2119 88.9055 1
 0 4 -45 63.35 76.3598 1
 0 4 45 114.417 98.5016 1
 0 -4 -46 56.4561 76.0819 1
 0 -4 -46 72.6921 71.1272 1
 0 4 -46 12.3008 89.1629 1
 0 4 -46 18.6587 77.4991 1
 0 4 46 -1.07066 101.045 1
 0 -4 -47 116.697 77.4928 1
 0 -4 -47 7.16743 72.6521 1
 0 -4 47 188.281 107.724 1
 0 4 -47 19.237 90.8026 1
 0 4 -47 38.1814 77.8202 1
 0 4 47 134.216 103.778 1
 0 -4 -48 23.719 77.6668 1
 0 -4 -48 -71.066 72.7953 1
 0 -4 48 -41.9091 107.821 1
 0 4 -48 -27.5545 91.8276 1
 0 4 -48 -0.42798 79.1959 1
 0 -4 -49 335.714 83.7886 1
 0 -4 -49 293.044 76.8447 1
 0 -4 49 270.373 114.606 1
 0 4 -49 210.67 96.152 1
 0 4 49 187.041 111.707 1
 0 -5 0 96.4022 31.178 1
 0 -5 -1 199671 1462.47 1
 0 5 -1 214152 1634.89 1
 0 5 1 229059 1673.77 1
 0 -5 -2 53032.1 707.473 1
 0 -5 2 51399.5 668.452 1
 0 5 -2 59657 811.519 1
 0 5 2 59905.1 764.03 1
 0 -5 3 224.103 36.6495 1
 0 5 -3 272.648 37.8723 1
 0 5 3 253.207 35.4489 1
 0 -5 -4 5698.46 59.0171 1
 0 -5 4 4742.74 57.3334 1
 0 5 -4 5135.52 62.8357 1
 0 5 4 5190.57 56.4177 1
 0 5 4 5117.88 92.8675 1
 0 -5 -5 11474.1 194.639 1
 0 -5 5 9545.5 169.296 1
 0 5 -5 10861.3 85.2 1
 0 5 5 10519.6 113.802 1
 0 5 5 11192 164.567 1
 0 5 5 10286.2 112.242 1
 0 -5 -6 18292.9 279.955 1
 0 -5 6 16536.6 186.874 1
 0 5 -6 17738.7 269.917 1
 0 5 6 17374.4 179.575 1
 0 5 6 17004 224.324 1
 0 5 6 17520.6 262.579 1
 0 -5 -7 20317.4 304.927 1
 0 -5 -7 20091.8 305.572 1
 0 -5 7 18743.6 200.199 1
 0 5 -7 20274.5 208.784 1
 0 5 7 20291.4 205.452 1
 0 5 7 19973.7 259.476 1
 0 -5 -8 8827.47 58.8359 1
 0 -5 -8 8749.15 48.9426 1
 0 -5 8 8215.96 78.7747 1
 0 5 -8 8922.62 84.0738 1
 0 5 8 8597.5 62.9727 1
 0 5 8 8588.87 50.0086 1
 0 -5 -9 45025.2 613.37 1
 0 -5 -9 45411.9 518.699 1
 0 -5 9 39123 577.922 1
 0 5 -9 43214.9 495.103 1
 0 5 9 43190.4 500.828 1
 0 5 9 43606.5 538.526 1
 0 -5 -10 2874.84 34.0195 1
 0 -5 10 2801.69 57.1793 1
 0 5 -10 3179.97 62.4874 1
 0 5 10 2727.56 44.4641 1
 0 5 10 2723.15 33.8467 1
 0 -5 -11 732.543 30.8067 1
 0 -5 -11 726.312 25.1558 1
 0 -5 11 809.768 46.1288 1
 0 5 -11 814.181 49.2838 1
 0 5 11 701.466 34.3053 1
 0 5 11 763.079 25.6052 1
 0 -5 -12 7134.5 52.7224 1
 0 -5 12 6458.63 79.0339 1
 0 5 -12 7528.69 86.199 1
 0 5 12 7350.02 68.6459 1
 0 -5 -13 1400.61 38.2856 1
 0 -5 -13 1378.18 31.8291 1
 0 -5 13 1216.42 51.3699 1
 0 5 -13 1261.52 54.3983 1
 0 5 13 1308.27 42.0923 1
 0 5 13 1358.81 31.2726 1
 0 -5 -14 5634.85 60.8629 1
 0 -5 -14 5845.19 53.093 1
 0 -5 14 5169.71 77.5345 1
 0 5 14 5032.37 63.4425 1
 0 -5 -15 5291.34 53.5196 1
 0 -5 15 4417.8 76.4642 1
 0 5 -15 4971.69 80.7793 1
 0 5 15 4566.97 64.0598 1
 0 -5 -16 476.914 36.7257 1
 0 -5 -16 441.763 30.8989 1
 0 -5 16 326.228 51.0091 1
 0 5 -16 290.959 52.0078 1
 0 5 16 420.354 40.8015 1
 0 -5 -17 1839.75 48.2201 1
 0 -5 -17 2002.51 42.8858 1
 0 -5 17 1864.98 65.9436 1
 0 5 -17 2155.41 68.1649 1
 0 5 17 1826.71 53.9127 1
 0 -5 -18 1364.85 47.2073 1
 0 -5 -18 1388.87 40.5776 1
 0 -5 18 1293.68 62.5242 1
 0 5 -18 1381.16 65.3274 1
 0 5 18 1254.55 52.3276 1
 0 -5 -19 2384.35 55.2206 1
 0 -5 19 2136.85 71.003 1
 0 5 -19 2311.82 73.6868 1
 0 5 19 2377.97 62.1072 1
 0 -5 -20 12077.3 100.261 1
 0 -5 -20 12225.7 86.8281 1
 0 -5 20 11422.9 122.72 1
 0 5 -20 12867.8 128.764 1
 0 5 20 11551.3 110.746 1
 0 -5 -21 2665.1 60.2179 1
 0 -5 -21 2589.97 51.0352 1
 0 -5 21 2224.74 75.4594 1
 0 5 -21 2549.35 79.0274 1
 0 5 21 2519.02 68.3406 1
 0 -5 -22 2135 49.9404 1
 0 -5 22 1915.45 75.1616 1
 0 5 -22 2280.74 76.8379 1
 0 5 22 2262.48 69.4962 1
 0 -5 -23 6090.39 71.3086 1
 0 -5 23 5566.67 101.071 1
 0 5 -23 5946.67 101.315 1
 0 5 23 6137.51 96.6472 1
 0 -5 -24 8679.2 97.1647 1
 0 -5 -24 8957.37 85.1591 1
 0 -5 24 7958.25 117.342 1
 0 5 -24 8740.54 117.832 1
 0 5 24 8494.63 111.747 1
 0 -5 -25 373.752 49.6957 1
 0 -5 -25 408.997 42.913 1
 0 -5 25 414.077 70.1135 1
 0 5 -25 525.531 68.4628 1
 0 5 25 341.278 61.1867 1
 0 -5 -26 2961.64 71.0203 1
 0 -5 -26 2740.02 60.3346 1
 0 -5 26 2506.46 88.1938 1
 0 5 -26 2724.84 87.3788 1
 0 5 26 2723.73 80.5361 1
 0 -5 -27 7060.02 96.2089 1
 0 -5 -27 6769.93 83.281 1
 0 -5 27 6054.57 114.003 1
 0 5 -27 7170.3 119.205 1
 0 5 27 6220.84 106.564 1
 0 -5 -28 6222.58 94.4327 1
 0 -5 -28 5948.49 81.726 1
 0 -5 28 5671.95 114.69 1
 0 5 -28 6464.76 117.063 1
 0 5 28 5831.08 107.368 1
 0 -5 -29 1408.93 65.3285 1
 0 -5 -29 1326.94 56.7257 1
 0 -5 29 1312.59 86.1499 1
 0 5 -29 1462.33 84.5623 1
 0 5 29 1265.53 77.0226 1
 0 -5 -30 1002.5 63.1824 1
 0 -5 -30 899.563 54.6015 1
 0 -5 30 921.584 83.704 1
 0 5 -30 1117.54 85.0575 1
 0 5 30 939.967 76.2135 1
 0 -5 -31 2942.49 80.7523 1
 0 -5 -31 2769.42 69.0042 1
 0 -5 31 2380.88 99.0927 1
 0 5 -31 2985.66 101.355 1
 0 5 31 2971.7 96.8515 1
 0 -5 -32 1572.25 71.613 1
 0 -5 -32 1487.59 61.6522 1
 0 -5 32 1498.08 93.884 1
 0 5 -32 1598.07 91.7849 1
 0 5 32 1459.57 87.4463 1
 0 -5 -33 42.064 58.9714 1
 0 -5 -33 21.6716 50.207 1
 0 -5 33 181.455 81.9523 1
 0 5 -33 63.6188 77.0885 1
 0 5 33 60.8874 75.4656 1
 0 -5 -34 429.808 64.2743 1
 0 -5 -34 315.671 54.7352 1
 0 -5 34 508.844 86.3025 1
 0 5 -34 529.332 82.1823 1
 0 5 34 329.622 82.2546 1
 0 -5 -35 69.6082 53.292 1
 0 -5 35 32.0832 84.5572 1
 0 5 -35 -54.1976 78.8933 1
 0 5 35 -47.317 78.4362 1
 0 -5 -36 207.988 56.7729 1
 0 -5 36 187.795 88.8523 1
 0 5 -36 249.555 83.1204 1
 0 5 36 291.307 84.3332 1
 0 -5 -37 214.344 65.2929 1
 0 -5 -37 236.065 57.3071 1
 0 -5 37 184.364 90.4853 1
 0 5 -37 159.219 82.9105 1
 0 5 37 161.612 82.5939 1
 0 -5 -38 48.8818 65.5049 1
 0 -5 38 23.4912 90.9317 1
 0 5 -38 116.919 84.856 1
 0 5 38 189.805 86.1484 1
 0 -5 -39 84.2423 67.9622 1
 0 -5 -39 103.259 61.2877 1
 0 -5 39 121.408 94.2081 1
 0 5 39 111.392 86.4586 1
 0 -5 -40 433.668 71.728 1
 0 -5 -40 462.86 65.5098 1
 0 -5 40 390.735 100.705 1
 0 5 -40 445.119 90.7283 1
 0 5 40 386.869 96.4027 1
 0 -5 -41 103.627 68.627 1
 0 -5 -41 -103.293 61.9944 1
 0 -5 41 173.265 99.2989 1
 0 5 -41 155.843 87.9567 1
 0 5 41 89.207 92.8198 1
 0 -5 -42 30.8466 69.6247 1
 0 -5 -42 27.1768 64.3821 1
 0 -5 42 119.675 100.217 1
 0 5 -42 -5.02122 88.9011 1
 0 5 42 176.348 94.5308 1
 0 -5 -43 135.797 72.7074 1
 0 -5 -43 -1.37943 65.1972 1
 0 5 -43 -19.3625 91.9817 1
 0 -5 -44 1034.92 83.8286 1
 0 -5 -44 840.115 75.7025 1
 0 -5 44 1099.13 112.158 1
 0 5 -44 922.667 102.61 1
 0 5 -44 996.331 87.1079 1
 0 5 44 912.822 107.244 1
 0 -5 -45 265.899 76.5252 1
 0 -5 -45 213.92 70.8698 1
 0 -5 45 78.5885 105.219 1
 0 5 -45 291.454 94.5041 1
 0 5 -45 165.257 78.7193 1
 0 5 45 292.933 100.779 1
 0 -5 -46 141.463 75.7963 1
 0 -5 -46 124.15 70.1972 1
 0 -5 46 -90.9601 105.986 1
 0 5 -46 -5.67589 80.5314 1
 0 5 46 7.98432 100.561 1
 0 -5 -47 185.665 77.7076 1
 0 -5 -47 135.263 71.8421 1
 0 -5 47 83.6803 109.515 1
 0 5 -47 144.231 93.8964 1
 0 5 -47 185.397 80.708 1
 0 5 47 73.1412 103.116 1
 0 -5 -48 40.3016 77.1192 1
 0 -5 -48 121.861 72.9253 1
 0 -5 48 142.493 110.805 1
 0 5 -48 271.3 98.2164 1
 0 5 -48 234.638 83.598 1
 0 5 48 164.277 107.791 1
 0 -6 0 143624 1318.11 1
 0 6 0 161306 1536.42 1
 0 -6 -1 736.056 37.043 1
 0 -6 1 952.656 39.6968 1
 0 6 -1 1003.14 44.7287 1
 0 6 1 895.899 42.8215 1
 0 -6 -2 41462.6 609.31 1
 0 -6 2 40591.7 492.975 1
 0 6 -2 45954.9 663.1 1
 0 6 2 47147.7 600.939 1
 0 -6 -3 18314 168.905 1
 0 -6 3 18112.4 100.9 1
 0 6 -3 19541.9 199.715 1
 0 6 3 21116.9 306.543 1
 0 -6 -4 144189 1367.31 1
 0 -6 4 138918 1438.26 1
 0 6 -4 141661 1453.94 1
 0 6 4 153176 1472.14 1
 0 6 4 139198 946.293 1
 0 -6 -5 147313 1440.37 1
 0 -6 5 122656 1313.67 1
 0 6 -5 134788 1436.81 1
 0 6 5 135377 1366.31 1
 0 6 5 138657 997.328 1
 0 -6 -6 1954.48 28.0795 1
 0 -6 6 1576.85 48.2087 1
 0 6 -6 1824.12 54.2366 1
 0 6 6 1914.28 37.6709 1
 0 6 6 1764.57 27.6149 1
 0 -6 -7 5661.34 40.5204 1
 0 -6 7 5343.58 68.3943 1
 0 6 7 5474.87 55.0573 1
 0 6 7 5856.05 43.5735 1
 0 -6 8 79012 1061.21 1
 0 6 -8 84704.1 1078.34 1
 0 6 8 87776.7 929.494 1
 0 6 8 84726 793.11 1
 0 -6 -9 24733 309.901 1
 0 -6 -9 24753.3 358.159 1
 0 -6 9 22957.8 260.931 1
 0 6 -9 25725.8 142.543 1
 0 6 9 24357.3 185.959 1
 0 6 9 24833 238.666 1
 0 -6 -10 88.0046 26.0292 1
 0 -6 -10 135.778 20.8203 1
 0 -6 10 60.3677 42.525 1
 0 6 -10 47.1463 44.695 1
 0 6 10 97.9045 30.0214 1
 0 6 10 89.7538 21.4377 1
 0 -6 -11 6542.84 59.316 1
 0 -6 -11 6847.82 50.1343 1
 0 -6 11 6351.43 80.5378 1
 0 6 -11 7392.23 89.0712 1
 0 6 11 6244.14 64.3802 1
 0 6 11 6383.19 50.1021 1
 0 -6 -12 23757.4 327.645 1
 0 -6 12 21073.6 359.829 1
 0 6 -12 23215.1 145.288 1
 0 6 12 22686.4 311.012 1
 0 -6 -13 306.241 30.8014 1
 0 -6 -13 290.617 25.0683 1
 0 -6 13 404.466 48.7218 1
 0 6 13 256.625 35.5398 1
 0 6 13 313.437 26.0129 1
 0 -6 -14 1612.5 41.7516 1
 0 -6 -14 1631.38 34.9428 1
 0 -6 14 1400.86 57.4047 1
 0 6 -14 1448.68 60.9349 1
 0 6 14 1526.88 47.0847 1
 0 6 14 1460.2 34.1291 1
 0 -6 -15 11365 84.2913 1
 0 -6 -15 12080.9 74.7804 1
 0 -6 15 10673.1 107.961 1
 0 6 -15 11648.7 114.922 1
 0 6 15 10364.6 90.1422 1
 0 6 15 10653.1 71.4182 1
 0 -6 -16 1339.92 43.3888 1
 0 -6 -16 1432.84 37.0428 1
 0 -6 16 1298.81 60.5157 1
 0 6 -16 1483.25 66.1326 1
 0 6 16 1215.96 47.6191 1
 0 -6 -17 8430.17 79.1245 1
 0 -6 -17 8864.61 70.037 1
 0 -6 17 8154.08 101.64 1
 0 6 -17 9164.86 110.809 1
 0 6 17 7728.11 85.3588 1
 0 -6 -18 318.199 39.0472 1
 0 -6 18 303.19 55.6544 1
 0 6 -18 226.05 59.5976 1
 0 6 18 358.883 44.8791 1
 0 -6 -19 1976.09 52.0919 1
 0 -6 -19 2128.14 46.2164 1
 0 6 -19 1777.34 72.4496 1
 0 6 19 1785.05 59.7047 1
 0 -6 -20 5312.4 72.7048 1
 0 -6 -20 5573.46 64.7259 1
 0 -6 20 4648.5 91.3021 1
 0 6 -20 5655.74 100.097 1
 0 6 20 4981.27 81.1125 1
 0 -6 -21 1519.76 46.3472 1
 0 -6 21 1449.68 72.7341 1
 0 6 -21 1794.03 76.5676 1
 0 6 21 1439.44 60.7732 1
 0 -6 -22 4256.3 70.7251 1
 0 -6 -22 4293.03 62.5392 1
 0 -6 22 3684.46 90.5832 1
 0 6 -22 4200.11 94.8513 1
 0 6 22 4037.43 81.3728 1
 0 -6 -23 1934.74 58.3081 1
 0 -6 -23 2060.79 51.8819 1
 0 -6 23 1834.44 78.9216 1
 0 6 -23 2077.07 81.9615 1
 0 6 23 1713.8 67.6235 1
 0 -6 -24 245.795 46.7292 1
 0 -6 -24 228.179 40.1558 1
 0 -6 24 220.935 66.9323 1
 0 6 -24 284.829 66.7747 1
 0 6 24 223.837 57.7979 1
 0 -6 -25 6045.06 85.961 1
 0 -6 -25 6239.86 77.3432 1
 0 -6 25 5217.62 106.366 1
 0 6 -25 6079.26 109.82 1
 0 6 25 5950.92 100.905 1
 0 -6 -26 499.735 52.3431 1
 0 -6 -26 409.625 44.9216 1
 0 -6 26 435.418 73.2261 1
 0 6 -26 326.059 71.0672 1
 0 6 26 444.613 64.1128 1
 0 -6 -27 1554.41 62.3797 1
 0 -6 -27 1574.78 55.7587 1
 0 -6 27 1419.57 85.4041 1
 0 6 -27 1563.64 82.471 1
 0 6 27 1558.84 76.0133 1
 0 -6 -28 9666.51 109.484 1
 0 -6 -28 9522.74 98.7282 1
 0 -6 28 8645.43 134.049 1
 0 6 -28 9528.5 133.909 1
 0 -6 -29 61.0927 52.8196 1
 0 -6 -29 119.746 47.1737 1
 0 -6 29 298.993 77.8018 1
 0 6 -29 270.957 77.5359 1
 0 6 29 52.2683 65.5269 1
 0 -6 -30 504.677 58.5669 1
 0 -6 -30 366.929 51.1877 1
 0 -6 30 511.504 83.655 1
 0 6 -30 554.203 82.2758 1
 0 6 30 433.198 70.7778 1
 0 -6 -31 4757.25 91.2313 1
 0 -6 -31 4524.21 81.6831 1
 0 -6 31 4042.81 111.983 1
 0 6 -31 4458.95 114.306 1
 0 6 31 4524.29 106.405 1
 0 -6 -32 2570.93 77.6202 1
 0 -6 -32 2504.9 70.4637 1
 0 -6 32 2266.33 101.54 1
 0 6 -32 2890.37 103.931 1
 0 6 32 2314.2 93.63 1
 0 -6 -33 191.561 59.4512 1
 0 -6 -33 250.27 53.1629 1
 0 -6 33 126.829 84.7385 1
 0 6 -33 214.547 82.0205 1
 0 -6 -34 305.672 61.0629 1
 0 -6 -34 219.084 54.6977 1
 0 -6 34 322.699 86.855 1
 0 6 -34 208.643 84.301 1
 0 6 34 304.315 79.5316 1
 0 -6 -35 78.8691 60.0904 1
 0 -6 -35 86.4232 54.2704 1
 0 -6 35 -1.75402 85.2962 1
 0 6 -35 122.444 82.221 1
 0 6 35 42.2028 78.5204 1
 0 -6 -36 303.519 63.5415 1
 0 -6 -36 342.675 57.8804 1
 0 -6 36 373.202 91.7285 1
 0 6 -36 400.545 86.4017 1
 0 6 36 251.17 85.2137 1
 0 -6 -37 209.734 64.5596 1
 0 -6 -37 305.532 59.4901 1
 0 6 -37 334.634 88.5339 1
 0 6 37 192.162 86.9402 1
 0 -6 -38 63.7111 64.7594 1
 0 -6 -38 111.95 58.1643 1
 0 -6 38 42.4684 91.8205 1
 0 6 -38 213.637 87.0613 1
 0 6 38 11.7394 86.7258 1
 0 -6 -39 851.587 74.0702 1
 0 -6 -39 649.513 67.0788 1
 0 -6 39 626.529 98.7082 1
 0 6 -39 921.151 96.6796 1
 0 6 39 906.615 96.2242 1
 0 -6 -40 -11.3461 66.0237 1
 0 -6 -40 5.20595 60.1866 1
 0 -6 40 63.3022 95.4124 1
 0 6 -40 -63.0244 89.2204 1
 0 6 40 91.3499 89.5665 1
 0 -6 -41 238.357 70.4294 1
 0 -6 -41 145.247 63.325 1
 0 -6 41 200.006 98.4677 1
 0 6 41 240.684 94.3282 1
 0 -6 -42 496.989 73.5059 1
 0 -6 -42 206.398 65.5912 1
 0 -6 42 242.92 102.804 1
 0 6 -42 422.008 96.2716 1
 0 6 42 344.921 98.5324 1
 0 -6 -43 93.5571 71.9095 1
 0 -6 -43 67.0537 64.8681 1
 0 -6 43 176.475 102.48 1
 0 6 -43 200.509 93.8938 1
 0 6 43 70.4625 97.724 1
 0 -6 -44 194.911 73.5307 1
 0 -6 -44 238.043 67.8565 1
 0 -6 44 152.417 105.383 1
 0 6 -44 104.947 96.4594 1
 0 6 44 214.748 102.734 1
 0 -6 -45 18.4971 66.6119 1
 0 -6 45 157.042 106.717 1
 0 6 -45 123.234 97.465 1
 0 6 45 35.0988 97.9242 1
 0 -6 -46 48.6596 68.3077 1
 0 -6 46 116.091 108.396 1
 0 6 -46 224.04 98.0809 1
 0 6 -46 40.0087 80.0353 1
 0 6 46 74.2828 102.009 1
 0 -6 -47 194.249 77.6049 1
 0 -6 47 163.601 110.702 1
 0 6 -47 229.017 98.5923 1
 0 6 -47 225.916 83.7436 1
 0 6 47 316.682 106.217 1
 0 -6 -48 57.7919 75.4864 1
 0 -6 -48 -65.3913 68.6343 1
 0 -6 48 49.6313 110.625 1
 0 6 -48 -103.431 83.7865 1
 0 6 48 -80.4773 105.354 1
 0 -7 0 76.7662 34.711 1
 0 7 0 115.937 41.6108 1
 0 -7 -1 144.461 34.1558 1
 0 -7 1 117.603 36.1367 1
 0 7 -1 151.688 41.3853 1
 0 7 1 188.216 40.3866 1
 0 -7 -2 81831.9 985.606 1
 0 -7 2 82384.8 1024.68 1
 0 7 -2 93400.9 1157.09 1
 0 7 2 95266.8 1088.93 1
 0 -7 -3 107248 1210.16 1
 0 -7 3 98511.3 1200.32 1
 0 7 -3 114406 1347.64 1
 0 7 3 116396 1289.03 1
 0 -7 -4 12318.7 87.8557 1
 0 -7 4 12420.2 96.9372 1
 0 7 -4 13385 102.559 1
 0 7 4 13876.8 99.5091 1
 0 -7 -5 29488.5 356.264 1
 0 -7 5 26555.9 354.196 1
 0 7 -5 28957.3 146.608 1
 0 7 5 30529 141.779 1
 0 -7 -6 103992 1223.43 1
 0 -7 6 85029.4 1103.55 1
 0 7 -6 89149.7 1174.69 1
 0 7 6 92141.9 1056.37 1
 0 7 6 89215.8 847.728 1
 0 -7 7 62929.8 865.638 1
 0 7 -7 67591.4 866.987 1
 0 7 7 63239.3 789.976 1
 0 7 7 71051.5 786.661 1
 0 -7 -8 18285.6 299.638 1
 0 -7 8 16211.1 114.026 1
 0 7 -8 17429.9 123.661 1
 0 7 8 16838.9 169.684 1
 0 7 8 18814.6 115.542 1
 0 7 8 18316.8 191.123 1
 0 -7 -9 40138.8 526.169 1
 0 -7 9 34624.6 275.909 1
 0 7 -9 38685.4 331.209 1
 0 7 9 37336.2 374.508 1
 0 7 9 34230.6 354.775 1
 0 7 9 36819.7 509.824 1
 0 -7 -10 22147.1 329.492 1
 0 -7 -10 21570.6 316.379 1
 0 -7 10 19103.2 127.83 1
 0 7 -10 20725.1 138.698 1
 0 7 10 19916.9 307.797 1
 0 7 10 21061.1 186.177 1
 0 -7 -11 13689.9 84.603 1
 0 -7 11 11693 105.196 1
 0 7 -11 13745.6 119.08 1
 0 7 11 12397.1 89.8723 1
 0 7 11 12963.3 72.4191 1
 0 -7 -12 2127.17 43.0512 1
 0 -7 -12 2289.57 35.9974 1
 0 -7 12 2024.78 63.0065 1
 0 7 -12 2277.14 67.9504 1
 0 7 12 1970.84 48.1749 1
 0 -7 -13 2973.15 48.5225 1
 0 -7 -13 3096.09 40.6206 1
 0 -7 13 2968.45 69.7824 1
 0 7 -13 3084.26 74.5166 1
 0 7 13 2978.87 55.4602 1
 0 7 13 2866.88 41.3211 1
 0 -7 -14 7660.81 70.8653 1
 0 -7 -14 7779.44 59.9766 1
 0 -7 14 6808.46 92.8363 1
 0 7 -14 7878.42 102.008 1
 0 7 14 7534.11 80.1453 1
 0 7 14 7645.27 62.3231 1
 0 -7 -15 6769.09 69.4427 1
 0 -7 15 6168.55 91.7524 1
 0 7 -15 6766.47 98.1383 1
 0 7 15 6258.56 76.1484 1
 0 7 15 6318.09 59.3752 1
 0 -7 -16 1622.57 45.1527 1
 0 -7 -16 1710.58 38.1937 1
 0 7 -16 1641.4 69.0847 1
 0 7 16 1547.8 51.8462 1
 0 7 16 1374.61 37.3439 1
 0 -7 -17 8597.98 80.3965 1
 0 -7 -17 8486.3 69.1189 1
 0 -7 17 7907.02 104.495 1
 0 7 -17 8685.85 110.444 1
 0 7 17 7855.95 68.3024 1
 0 -7 -18 12028.5 94.8351 1
 0 -7 18 10581.7 119.1 1
 0 7 -18 12416.2 131.406 1
 0 7 18 10211.4 99.7562 1
 0 -7 -19 9691.56 88.7444 1
 0 -7 -19 10193.8 79.1708 1
 0 -7 19 8405.47 111.748 1
 0 7 -19 10128.8 123.093 1
 0 7 19 8527.47 95.5082 1
 0 -7 -20 6351.75 67.7317 1
 0 -7 20 5911.06 101.039 1
 0 7 -20 6826.46 109.544 1
 0 7 20 6069.3 88.1369 1
 0 -7 -21 1022.66 48.8185 1
 0 -7 -21 1051.59 42.4689 1
 0 -7 21 877.388 69.8244 1
 0 7 -21 1073.98 74.773 1
 0 7 21 1048.22 58.5704 1
 0 -7 -22 1888.16 55.9548 1
 0 -7 -22 2004.75 49.9249 1
 0 -7 22 1717.35 77.8628 1
 0 7 -22 2078.19 84.584 1
 0 7 22 1651.24 65.6094 1
 0 -7 -23 606.403 48.2704 1
 0 -7 -23 633.688 41.5842 1
 0 -7 23 458.07 68.9485 1
 0 7 -23 475.439 73.2709 1
 0 7 23 669.045 58.8918 1
 0 -7 -24 728.693 50.6022 1
 0 -7 -24 767.022 44.4125 1
 0 -7 24 590.85 71.4402 1
 0 7 -24 710.194 76.2173 1
 0 7 24 737.372 61.3585 1
 0 -7 -25 617.524 51.0415 1
 0 -7 -25 658.974 44.608 1
 0 -7 25 558.901 72.8016 1
 0 7 -25 666.831 77.7133 1
 0 7 25 627.833 63.3902 1
 0 -7 -26 84.8057 47.2802 1
 0 -7 26 -27.5396 70.4142 1
 0 7 -26 183.579 71.7143 1
 0 -7 -27 1517.4 60.3713 1
 0 -7 -27 1535.46 54.9013 1
 0 -7 27 1456.68 84.337 1
 0 7 -27 1509.78 85.6736 1
 0 7 27 1371.84 75.796 1
 0 -7 -28 618.27 55.0001 1
 0 -7 -28 514.43 48.2963 1
 0 -7 28 649.602 79.3404 1
 0 7 -28 667.513 80.0323 1
 0 7 28 535.444 69.9451 1
 0 -7 -29 2570.82 72.7311 1
 0 -7 -29 2377.75 63.8887 1
 0 -7 29 2358.38 95.5226 1
 0 7 -29 2535.29 97.286 1
 0 7 29 2316.87 88.5054 1
 0 -7 -30 10846.1 118.483 1
 0 -7 -30 10115.9 105.326 1
 0 -7 30 9372.78 144.169 1
 0 7 -30 10887.8 149.995 1
 0 -7 -31 4067.77 85.2708 1
 0 -7 -31 3723.24 76.2184 1
 0 -7 31 3795.81 113.257 1
 0 7 -31 4707.22 118.498 1
 0 7 31 3691.95 102.765 1
 0 -7 -32 443.436 59.7343 1
 0 -7 -32 419.161 53.0081 1
 0 -7 32 441.12 85.5609 1
 0 7 -32 311.472 85.7677 1
 0 7 32 407.408 75.1308 1
 0 -7 -33 281.331 58.533 1
 0 -7 -33 306.736 53.5819 1
 0 -7 33 212.08 85.4875 1
 0 7 -33 198.183 85.9872 1
 0 7 33 246.008 75.483 1
 0 -7 -34 768.845 64.9431 1
 0 -7 -34 736.915 59.3362 1
 0 -7 34 850.484 93.0176 1
 0 7 -34 916.2 93.9432 1
 0 7 34 660.943 84.145 1
 0 -7 -35 404.96 62.3578 1
 0 -7 -35 339.497 55.4967 1
 0 -7 35 308.061 90.0609 1
 0 7 -35 435.373 90.6371 1
 0 -7 -36 484.739 64.5172 1
 0 -7 -36 320.043 58.3372 1
 0 -7 36 391.658 94.0395 1
 0 7 -36 531.432 93.89 1
 0 7 36 447.509 87.8462 1
 0 -7 -37 63.8098 61.7063 1
 0 -7 -37 -1.20772 55.1383 1
 0 -7 37 -3.08034 90.9195 1
 0 7 -37 10.3888 88.7209 1
 0 7 37 -34.6986 83.8905 1
 0 -7 -38 59.9324 62.3593 1
 0 -7 38 83.7316 94.7492 1
 0 7 -38 -4.85353 90.8844 1
 0 7 38 111.364 87.4819 1
 0 -7 -39 1382.28 77.5768 1
 0 -7 39 1092.61 108.754 1
 0 7 -39 1495.28 103.956 1
 0 7 39 1211.21 104.354 1
 0 -7 -40 246.786 67.234 1
 0 -7 40 186.614 98.8484 1
 0 7 -40 112.882 90.089 1
 0 7 40 93.3434 93.0546 1
 0 -7 -41 578.358 73.1587 1
 0 -7 -41 546.249 66.3068 1
 0 -7 41 592.964 104.756 1
 0 7 -41 470.716 97.1896 1
 0 7 41 528.927 97.8635 1
 0 -7 -42 -16.216 66.8584 1
 0 -7 -42 -63.1298 61.3344 1
 0 -7 42 80.9479 102.498 1
 0 7 -42 42.9955 91.1421 1
 0 7 42 142.568 94.2757 1
 0 -7 -43 269.583 71.1143 1
 0 -7 -43 156.374 64.3785 1
 0 -7 43 255.364 104.697 1
 0 7 43 302.013 99.4207 1
 0 -7 -44 276.624 71.2667 1
 0 -7 -44 136.159 65.1275 1
 0 -7 44 202.725 107.349 1
 0 7 -44 39.7745 96.6409 1
 0 7 44 126.855 101.049 1
 0 -7 -45 383.809 75.9629 1
 0 -7 -45 235.878 68.5144 1
 0 -7 45 387.991 110.571 1
 0 7 -45 302.726 100.145 1
 0 7 45 418.306 106.32 1
 0 -7 -46 22.6961 71.3243 1
 0 -7 -46 36.7419 65.7812 1
 0 -7 46 1.92266 110.711 1
 0 7 -46 158.327 96.7086 1
 0 -7 -47 48.7783 73.7486 1
 0 -7 -47 57.3734 67.9755 1
 0 -7 47 77.5799 110.701 1
 0 7 -47 91.5992 99.0551 1
 0 7 -47 31.705 82.2499 1
 0 7 47 10.9354 103.364 1
 0 -7 -48 1679.88 93.614 1
 0 -7 -48 1376.72 85.3209 1
 0 -7 48 1240.08 130.142 1
 0 7 -48 1891.36 118.1 1
 0 7 -48 1575.97 100.75 1
 0 7 48 1447.21 128.255 1
 0 -8 0 55865.4 699.818 1
 0 8 0 64223 803.057 1
 0 -8 -1 92.4066 35.84 1
 0 -8 1 103.863 36.8321 1
 0 8 -1 78.4291 43.7749 1
 0 8 1 6.97484 42.7088 1
 0 -8 -2 3324.24 55.9867 1
 0 -8 2 3317.32 58.874 1
 0 8 -2 3795.98 71.2042 1
 0 8 2 4026.24 67.1578 1
 0 -8 -3 18891.2 221.626 1
 0 -8 3 18067 240.351 1
 0 8 -3 21329.9 130.846 1
 0 8 3 21586.9 130.23 1
 0 -8 -4 162.474 35.5001 1
 0 -8 4 204.414 40.3202 1
 0 8 4 211.354 42.5818 1
 0 -8 -5 16757.1 107.758 1
 0 -8 5 16485.9 116.051 1
 0 8 -5 17827.9 259.421 1
 0 8 5 17953.4 118.134 1
 0 8 5 15753.6 181.047 1
 0 -8 6 45.5805 43.5163 1
 0 8 -6 136.813 47.5079 1
 0 8 6 47.4342 40.6211 1
 0 8 6 -5.46403 19.6963 1
 0 -8 7 38491.3 288.196 1
 0 8 -7 42900.2 194.045 1
 0 8 7 44299.9 425.986 1
 0 8 -8 18044.4 133.306 1
 0 8 8 18556 122.725 1
 0 8 8 16038.4 203.278 1
 0 -8 9 3413.63 68.5742 1
 0 8 -9 3867.84 76.6617 1
 0 8 9 3642.05 65.6008 1
 0 8 9 3574.28 42.2247 1
 0 -8 -10 1359.25 29.7348 1
 0 -8 10 1228.51 55.7976 1
 0 8 -10 1296.79 60.9329 1
 0 8 10 1251.98 44.0915 1
 0 8 10 1237 31.6741 1
 0 -8 -11 34853.5 496.621 1
 0 -8 11 29805.3 519.736 1
 0 8 -11 33533.2 394.597 1
 0 8 11 31113.2 248.664 1
 0 8 11 30471.9 150.268 1
 0 8 11 32157.7 284.046 1
 0 -8 -12 7986.99 71.6096 1
 0 -8 -12 7878.88 57.6914 1
 0 -8 12 7074.65 92.9585 1
 0 8 -12 8528.25 105.247 1
 0 8 12 7262.78 78.2237 1
 0 8 12 7680.32 61.692 1
 0 -8 -13 13184.4 90.1242 1
 0 -8 -13 12334.5 181.158 1
 0 -8 13 11175 112.238 1
 0 8 13 11610.9 96.446 1
 0 8 13 11567.6 75.3645 1
 0 -8 -14 1426.96 43.0671 1
 0 -8 -14 1299.99 34.5363 1
 0 8 -14 1197.71 67.7846 1
 0 8 14 1124.15 49.0319 1
 0 8 14 1148.3 34.498 1
 0 -8 -15 1193.75 41.9941 1
 0 -8 -15 1307.79 35.8566 1
 0 -8 15 1188.07 64.8029 1
 0 8 -15 1418.46 70.1072 1
 0 8 15 1173.63 50.2311 1
 0 8 15 1158.06 36.6338 1
 0 -8 -16 465.766 30.4962 1
 0 -8 16 158.033 57.6736 1
 0 8 -16 239.74 61.1982 1
 0 8 16 403.072 44.8022 1
 0 8 16 357.731 31.5243 1
 0 -8 -17 25310 231.727 1
 0 -8 -17 25239 181.723 1
 0 -8 17 22728.4 166.012 1
 0 8 -17 25671.2 178.731 1
 0 8 17 23449.3 143.121 1
 0 8 17 21563.2 233.87 1
 0 -8 -18 5259.09 69.1103 1
 0 -8 18 4722.75 94.1255 1
 0 8 -18 5474.7 100.128 1
 0 8 18 4760.82 78.6681 1
 0 8 18 4131.15 56.1842 1
 0 -8 -19 10446.5 93.0308 1
 0 -8 -19 10254.5 79.5157 1
 0 -8 19 9089.27 119.189 1
 0 8 19 9000.24 99.1906 1
 0 -8 -20 1107.56 48.705 1
 0 -8 -20 1066.31 41.2871 1
 0 -8 20 970.253 72.3934 1
 0 8 -20 1218.89 77.6561 1
 0 8 20 1072.21 57.0643 1
 0 -8 -21 11879.9 102.543 1
 0 -8 -21 11920.2 90.1702 1
 0 -8 21 10595.9 129.517 1
 0 8 -21 12130.9 142.493 1
 0 -8 -22 509.921 45.8169 1
 0 -8 -22 470.492 38.8734 1
 0 -8 22 383.796 68.5605 1
 0 8 -22 528.156 74.4392 1
 0 8 22 438.902 55.2485 1
 0 -8 -23 435.806 46.5823 1
 0 -8 23 441.199 70.934 1
 0 8 23 318.382 56.5574 1
 0 -8 -24 477.865 48.2766 1
 0 -8 -24 585.606 42.4628 1
 0 -8 24 500.654 73.702 1
 0 8 -24 737.468 79.4912 1
 0 -8 -25 2180.04 62.3131 1
 0 -8 -25 2035.7 53.4746 1
 0 -8 25 1852.54 87.1131 1
 0 8 -25 2229.81 93.3076 1
 0 8 25 1869.08 74.535 1
 0 -8 -26 964.964 47.9871 1
 0 -8 26 850.278 80.2414 1
 0 8 -26 1161.63 85.9158 1
 0 8 26 834.202 68.8169 1
 0 -8 -27 944.313 55.8481 1
 0 -8 -27 764.339 48.3984 1
 0 -8 27 700.325 79.7611 1
 0 8 -27 794.938 85.4474 1
 0 8 27 800.672 69.0349 1
 0 -8 -28 2069.86 66.0955 1
 0 -8 -28 1871.07 58.4704 1
 0 -8 28 1506.93 89.9005 1
 0 8 -28 1940.32 93.8342 1
 0 8 28 1904.64 84.1226 1
 0 -8 -29 3369.09 77.6392 1
 0 -8 -29 2945.2 67.257 1
 0 -8 29 2940.57 102.999 1
 0 8 -29 3633.74 108.313 1
 0 8 29 3090.29 95.8182 1
 0 -8 -30 1073.15 61.8938 1
 0 -8 -30 853.965 54.3442 1
 0 -8 30 957.061 89.5232 1
 0 8 -30 1107.06 89.1006 1
 0 8 30 956.65 78.9607 1
 0 -8 -31 393.489 56.9944 1
 0 -8 -31 354.797 50.5368 1
 0 -8 31 510.95 87.2885 1
 0 8 -31 544.127 86.7701 1
 0 8 31 381.557 76.1916 1
 0 -8 -32 1987.18 71.5414 1
 0 -8 -32 1620.33 62.3881 1
 0 -8 32 1626.65 99.2749 1
 0 8 -32 1875.32 99.1107 1
 0 -8 -33 1515.31 68.6488 1
 0 -8 -33 1338.08 62.397 1
 0 -8 33 1326.58 97.8173 1
 0 8 -33 1647.47 102.21 1
 0 8 33 1302.53 87.6074 1
 0 -8 -34 945.407 65.9523 1
 0 -8 -34 859.295 58.3684 1
 0 -8 34 889.847 95.247 1
 0 8 -34 1131.68 96.782 1
 0 8 34 763.495 84.3277 1
 0 -8 -35 157.015 60.3604 1
 0 -8 -35 246.347 53.7071 1
 0 -8 35 18.8431 88.7139 1
 0 8 -35 138.774 89.4662 1
 0 8 35 88.827 79.8657 1
 0 -8 -36 45.5355 60.2023 1
 0 -8 -36 134.372 54.0882 1
 0 -8 36 90.6193 93.2448 1
 0 8 -36 -9.57886 91.0018 1
 0 8 36 90.3641 80.9408 1
 0 -8 -37 3772.7 92.8381 1
 0 -8 -37 3149.71 82.5536 1
 0 -8 37 3219.32 122.931 1
 0 8 37 3196.78 118.412 1
 0 -8 -38 623.842 67.6033 1
 0 -8 -38 541.254 61.0783 1
 0 -8 38 779.328 102.592 1
 0 8 -38 793.349 100.554 1
 0 8 38 775.949 94.567 1
 0 -8 -39 610.687 69.1308 1
 0 -8 -39 395.738 61.3931 1
 0 -8 39 448.66 102.138 1
 0 8 -39 727.416 98.1087 1
 0 8 39 418.755 94.9881 1
 0 -8 -40 305.747 66.9465 1
 0 -8 -40 260.93 61.574 1
 0 -8 40 284.226 102.974 1
 0 8 -40 487.115 97.4383 1
 0 8 40 356.179 95.7312 1
 0 -8 -41 75.6378 65.1749 1
 0 -8 -41 37.1816 59.393 1
 0 -8 41 -70.9074 100.901 1
 0 8 -41 37.4701 93.6165 1
 0 8 41 104.338 94.1976 1
 0 -8 -42 627.46 73.0441 1
 0 -8 -42 540.577 66.1777 1
 0 -8 42 413.657 106.992 1
 0 8 -42 470.347 100.796 1
 0 -8 -43 105.294 68.0595 1
 0 -8 -43 53.9145 61.9656 1
 0 -8 43 98.6088 106.351 1
 0 8 -43 142.823 97.4984 1
 0 8 43 28.7525 97.0862 1
 0 -8 -44 -42.9872 67.8766 1
 0 -8 -44 -17.9826 61.3347 1
 0 8 -44 28.1217 95.8059 1
 0 8 44 33.3099 99.2756 1
 0 -8 -45 187.816 71.078 1
 0 -8 -45 215.221 65.5367 1
 0 -8 45 182.469 110.143 1
 0 8 -45 328.539 101.299 1
 0 8 45 129.433 104.277 1
 0 -8 -46 116.862 71.447 1
 0 -8 -46 -86.6149 63.8686 1
 0 -8 46 128.531 110.165 1
 0 8 -46 -86.1762 101.65 1
 0 8 46 29.7607 104.445 1
 0 -8 -47 1229.53 85.9543 1
 0 -8 -47 979.771 77.1538 1
 0 -8 47 1076.06 124.48 1
 0 8 -47 1194.14 113.598 1
 0 8 47 967.604 121.981 1
 0 -9 0 308.175 41.2276 1
 0 9 0 330.182 49.5215 1
 0 -9 -1 34357 404.057 1
 0 -9 1 32938.7 394.885 1
 0 9 -1 38199.8 319.359 1
 0 9 1 41180.7 319.21 1
 0 -9 -2 1066.64 44.2909 1
 0 -9 2 1065.65 48.1879 1
 0 9 -2 1318.31 58.9164 1
 0 9 2 1211.84 54.2771 1
 0 -9 -3 12830.7 98.6471 1
 0 -9 3 12697.2 103.715 1
 0 9 -3 14279.4 117.891 1
 0 9 3 15657.9 120.422 1
 0 -9 -4 5360.85 68.2273 1
 0 -9 4 5262.68 73.7182 1
 0 9 -4 5748.93 84.1739 1
 0 9 4 6273.45 82.9472 1
 0 -9 -5 146.72 38.7542 1
 0 -9 5 161.536 43.2257 1
 0 9 -5 266.613 51.1017 1
 0 -9 -6 29837.6 313.338 1
 0 -9 6 27763.8 473.632 1
 0 9 -6 28782.3 165.906 1
 0 9 6 30447.4 317.424 1
 0 -9 -7 22351.3 137.837 1
 0 -9 7 18997.1 134.244 1
 0 9 -7 20785.3 314.246 1
 0 9 7 21021 135.395 1
 0 9 7 19905.4 189.432 1
 0 -9 8 6781.87 87.3919 1
 0 9 -8 7720.63 101.266 1
 0 9 8 7290.55 72.9205 1
 0 9 8 7584.6 86.7947 1
 0 9 8 7399.81 56.8991 1
 0 -9 9 207.243 48.0874 1
 0 9 -9 110.93 55.7037 1
 0 9 9 84.0757 34.1397 1
 0 9 9 180.064 44.9478 1
 0 9 9 147.603 25.1515 1
 0 -9 -10 18941.3 143.332 1
 0 -9 10 16326.7 129.434 1
 0 9 -10 17891.9 142.727 1
 0 9 10 17596.7 110.107 1
 0 9 10 16677.8 204.886 1
 0 -9 -11 12976.3 203.858 1
 0 -9 11 11568.9 114.305 1
 0 9 -11 13312.8 128.004 1
 0 9 11 12927.1 100.16 1
 0 9 11 12928 109.921 1
 0 9 11 12180.3 76.0242 1
 0 -9 12 7893.62 99.34 1
 0 9 -12 8998.94 113.012 1
 0 9 12 9077.7 89.4499 1
 0 9 12 8495.12 91.9684 1
 0 9 12 9053.36 68.5248 1
 0 -9 -13 1981.49 37.0695 1
 0 -9 13 1780.7 67.2944 1
 0 9 -13 1978.68 74.2824 1
 0 9 13 1916.13 55.3311 1
 0 9 13 1642.6 55.4671 1
 0 9 13 1703.09 39.3175 1
 0 -9 -14 1532.4 46.0554 1
 0 -9 -14 1435.39 35.0875 1
 0 -9 14 1263.55 64.9454 1
 0 9 14 1301.06 38.2581 1
 0 -9 -15 3616.6 58.8048 1
 0 -9 -15 3588.99 47.1561 1
 0 -9 15 3290.6 81.1736 1
 0 9 -15 3617.84 89.9151 1
 0 9 15 3153.91 66.1616 1
 0 9 15 3066.62 47.7247 1
 0 -9 -16 2195.46 51.4963 1
 0 -9 -16 2072.28 41.6635 1
 0 -9 16 1982.54 72.7379 1
 0 9 -16 2305.1 81.3152 1
 0 9 16 2143.01 60.3772 1
 0 -9 -17 2527.3 54.4796 1
 0 -9 -17 2652.37 46.1112 1
 0 9 17 2440.69 64.6044 1
 0 9 17 2164.21 45.8374 1
 0 -9 -18 1677.37 50.5052 1
 0 -9 18 1252.49 73.2816 1
 0 9 -18 1467.11 78.4785 1
 0 9 18 1333.21 59.1649 1
 0 -9 -19 6363.77 65.6021 1
 0 -9 19 5672.2 105.115 1
 0 9 -19 6639.19 112.694 1
 0 9 19 5769.19 88.4373 1
 0 9 19 5276.59 64.0739 1
 0 -9 -20 5499.44 75.4708 1
 0 -9 -20 5246.89 63.1469 1
 0 -9 20 4588.08 100.121 1
 0 9 -20 5257.03 106.305 1
 0 -9 -21 2173.83 57.9302 1
 0 -9 -21 2074.39 48.1543 1
 0 -9 21 1879.02 81.8566 1
 0 9 -21 2106.54 89.8567 1
 0 9 21 1909.43 67.2653 1
 0 -9 -22 269.86 44.4342 1
 0 -9 22 299.629 70.7275 1
 0 9 -22 261.845 74.7405 1
 0 9 22 163.814 53.461 1
 0 -9 -23 1071.27 52.2438 1
 0 -9 -23 1133.7 45.5001 1
 0 -9 23 898.025 77.4741 1
 0 9 -23 1198.58 85.7428 1
 0 9 23 1047.63 64.6327 1
 0 -9 -24 969.454 45.2492 1
 0 -9 24 986.499 80.1917 1
 0 9 -24 1085.19 85.3741 1
 0 9 24 883.744 65.0195 1
 0 -9 -25 605.224 49.3777 1
 0 -9 -25 514.866 42.5551 1
 0 -9 25 474.362 77.5983 1
 0 9 -25 640.003 82.6124 1
 0 9 25 404.728 63.3734 1
 0 -9 -26 2554.59 66.3646 1
 0 -9 -26 2253.23 57.071 1
 0 -9 26 2232.67 94.0931 1
 0 9 -26 2466.78 100.516 1
 0 9 26 2227.5 80.8248 1
 0 -9 -27 1208.98 58.1893 1
 0 -9 -27 1292.81 52.0267 1
 0 -9 27 1120.6 86.7102 1
 0 9 -27 1347.36 92.7115 1
 0 9 27 1085 72.6126 1
 0 -9 -28 856.859 56.1886 1
 0 -9 -28 711.203 48.5488 1
 0 9 -28 904.09 89.7401 1
 0 9 28 689.817 71.9807 1
 0 -9 -29 2822.59 72.7698 1
 0 -9 -29 2569.37 64.093 1
 0 9 29 2633.83 91.4972 1
 0 -9 -30 194.21 53.7546 1
 0 -9 -30 150.711 46.7277 1
 0 9 -30 293.06 86.1238 1
 0 9 30 172.009 71.5216 1
 0 -9 -31 3165.44 78.5566 1
 0 -9 -31 2782.35 68.3089 1
 0 9 -31 3279.86 112.479 1
 0 9 31 2813.67 98.9955 1
 0 -9 -32 2830.34 77.3205 1
 0 9 -32 2776.82 109.942 1
 0 9 32 2569.2 100.761 1
 0 -9 -33 219.218 56.246 1
 0 9 -33 350.727 88.2955 1
 0 9 33 109.326 78.1523 1
 0 -9 -34 1506.57 69.661 1
 0 9 -34 1549.5 100.763 1
 0 9 34 1309.8 89.539 1
 0 -9 -35 1101.07 67.4934 1
 0 9 -35 1204.97 104.078 1
 0 9 35 1051.87 90.4249 1
 0 -9 -36 2439.37 80.7012 1
 0 9 -36 2854.34 120.954 1
 0 9 36 2165.69 105.423 1
 0 -9 -37 5.76053 59.0855 1
 0 9 -37 54.6394 94.4416 1
 0 9 37 1.99427 82.2859 1
 0 -9 -38 393.288 64.6941 1
 0 -9 38 484.079 102.32 1
 0 9 -38 417.325 100.952 1
 0 -9 -39 916.035 71.0415 1
 0 -9 39 740.896 108.337 1
 0 9 -39 850.696 108.485 1
 0 9 39 695.897 100.215 1
 0 -9 -40 446.07 67.4668 1
 0 -9 40 307.582 103.898 1
 0 9 40 396.232 99.3096 1
 0 -9 -41 47.5106 64.2146 1
 0 -9 41 187.434 101.646 1
 0 9 -41 29.7858 98.5414 1
 0 9 41 85.9347 94.8132 1
 0 -9 -42 419.89 69.4177 1
 0 -9 -42 306.233 64.2598 1
 0 -9 42 359.396 107.401 1
 0 9 -42 478.586 103.519 1
 0 9 42 338.646 103.345 1
 0 -9 -43 79.7361 65.7042 1
 0 -9 -43 15.5824 60.3552 1
 0 -9 43 35.5163 106.341 1
 0 9 -43 52.9053 97.6097 1
 0 9 43 27.4056 100.705 1
 0 -9 -44 183.324 68.1541 1
 0 -9 -44 181.289 62.8058 1
 0 -9 44 183.075 108.268 1
 0 9 -44 124.505 99.936 1
 0 9 44 112.659 101.923 1
 0 -9 -45 260.24 70.0927 1
 0 -9 -45 95.9845 64.4019 1
 0 -9 45 109.567 112.211 1
 0 9 -45 141.487 103.002 1
 0 9 45 36.4204 102.75 1
 0 -9 -46 300.8 71.6669 1
 0 -9 -46 246.219 67.1836 1
 0 -9 46 252.26 115.664 1
 0 9 -46 217.737 105.301 1
 0 9 46 135.588 109.229 1
 0 -9 -47 127.981 70.9844 1
 0 -9 -47 158.88 66.3716 1
 0 -9 47 28.0759 114.329 1
 0 9 -47 210.379 103.37 1
 0 9 47 137.653 109.208 1
 0 -10 0 5787.01 76.6084 1
 0 10 0 6850.89 93.2246 1
 0 -10 -1 136.546 40.2374 1
 0 -10 1 86.9209 41.487 1
 0 10 -1 104.629 49.9457 1
 0 -10 -2 280.676 41.3205 1
 0 -10 2 294.293 44.1044 1
 0 10 -2 349.712 55.8559 1
 0 10 2 349.022 51.666 1
 0 -10 -3 2424.3 56.9628 1
 0 -10 3 2491.98 60.8028 1
 0 10 3 2689.69 68.1291 1
 0 -10 -4 4091.52 65.1883 1
 0 -10 4 3948.64 71.6847 1
 0 10 -4 4425.69 82.39 1
 0 10 4 4865.51 82.137 1
 0 -10 5 12348.3 109.058 1
 0 10 -5 14049.1 126.019 1
 0 10 5 15010.8 123.649 1
 0 -10 6 1112.03 54.4866 1
 0 10 -6 1391.71 64.8878 1
 0 10 6 1277.76 57.4491 1
 0 10 6 1089.08 29.2142 1
 0 -10 -7 3486.26 68.7953 1
 0 -10 7 3248.98 73.9077 1
 0 10 -7 3322.16 79.7401 1
 0 10 7 3473.1 71.8018 1
 0 10 7 3016.62 40.8104 1
 0 -10 -8 5919.08 85.243 1
 0 -10 8 4789.19 84.458 1
 0 10 8 5230.59 81.9788 1
 0 10 8 4827.64 50.7841 1
 0 -10 9 1501.27 62.6693 1
 0 10 -9 1660.03 71.9387 1
 0 10 9 1526.25 48.7903 1
 0 10 9 1748.83 59.7046 1
 0 10 9 1774.24 36.8128 1
 0 -10 10 18321.9 140.93 1
 0 10 10 18561.9 117.872 1
 0 10 10 20752.6 144.101 1
 0 10 10 20332.3 220.508 1
 0 -10 -11 19088.8 165.8 1
 0 10 -11 16710.4 148.896 1
 0 10 11 15081.5 109.657 1
 0 10 11 17311.3 132.672 1
 0 10 11 15572.1 160.29 1
 0 -10 -12 10156.4 68.4029 1
 0 -10 12 9214.66 110.596 1
 0 10 -12 10156.1 121.78 1
 0 10 12 10251.6 106.097 1
 0 10 12 9023.6 70.9577 1
 0 -10 -13 223.462 26.4562 1
 0 -10 13 190.875 56.8961 1
 0 10 -13 135.013 63.6998 1
 0 10 13 212.899 44.2928 1
 0 10 13 164.495 47.1271 1
 0 10 13 195.129 29.8175 1
 0 -10 -14 5013.37 54.3488 1
 0 -10 14 4156.26 87.4188 1
 0 10 -14 5115.61 101.012 1
 0 10 14 4553.09 76.4243 1
 0 10 14 4104.05 75.5264 1
 0 10 14 4070 54.7683 1
 0 -10 -15 2688.63 44.2071 1
 0 -10 15 2356.53 77.3098 1
 0 10 15 2227.24 63.428 1
 0 10 15 2388.15 47.2929 1
 0 -10 -16 2095.18 53.0354 1
 0 -10 -16 2262.27 42.7859 1
 0 -10 16 1852.92 74.8389 1
 0 10 -16 2197.94 84.7768 1
 0 10 16 2051.81 63.7291 1
 0 10 16 1909.1 44.0929 1
 0 -10 -17 232.699 39.7859 1
 0 -10 -17 215.055 30.173 1
 0 -10 17 244.09 62.5783 1
 0 10 -17 171.2 69.9306 1
 0 -10 -18 466.883 43.1184 1
 0 -10 18 413.274 65.8441 1
 0 10 -18 440.94 73.1141 1
 0 10 18 465.202 53.1165 1
 0 10 18 407.904 36.3731 1
 0 -10 -19 1572.98 52.3223 1
 0 -10 -19 1595.24 43.1027 1
 0 -10 19 1371.53 75.4349 1
 0 10 -19 1484.99 82.6879 1
 0 -10 -20 841.809 47.7212 1
 0 -10 -20 924.391 39.6158 1
 0 -10 20 772.8 71.6668 1
 0 10 -20 890.895 79.3002 1
 0 10 20 701.366 58.2194 1
 0 10 20 691.562 40.6363 1
 0 -10 -21 5859.6 79.4939 1
 0 -10 -21 6025.52 69.6418 1
 0 -10 21 5489.73 110.039 1
 0 10 -21 6171.18 117.006 1
 0 10 21 5212.19 92.3207 1
 0 10 21 4790.07 66.5552 1
 0 -10 -22 7557.79 89.4995 1
 0 -10 -22 6786.65 72.8724 1
 0 -10 22 6375.6 116.81 1
 0 10 -22 7660.14 128.626 1
 0 10 22 5927.95 97.5856 1
 0 -10 -23 1730.13 57.8217 1
 0 -10 -23 1712.63 48.7986 1
 0 -10 23 1519.77 85.7622 1
 0 10 -23 1737.53 92.1807 1
 0 10 23 1320.07 69.1411 1
 0 -10 -24 1337.79 56.0591 1
 0 -10 -24 1190.11 46.7336 1
 0 -10 24 1096.09 83.2862 1
 0 10 -24 1335.12 90.4194 1
 0 -10 -25 133.795 46.787 1
 0 -10 -25 135.983 38.7237 1
 0 -10 25 101.011 76.4038 1
 0 10 -25 86.6928 78.9771 1
 0 10 25 116.757 60.4766 1
 0 -10 -26 3874.63 76.454 1
 0 -10 -26 3773.52 65.5048 1
 0 -10 26 3467.88 106.539 1
 0 10 26 3012.44 89.2157 1
 0 -10 -27 305.917 51.3533 1
 0 -10 -27 347.615 42.951 1
 0 -10 27 393.923 81.9563 1
 0 10 -27 319.663 86.1269 1
 0 10 27 215.767 65.6026 1
 0 -10 -28 760.615 55.9628 1
 0 -10 28 584.917 86.3193 1
 0 10 -28 636.895 91.3606 1
 0 10 28 576.692 71.5011 1
 0 -10 -29 2789.8 74.4752 1
 0 -10 -29 2528.92 63.7349 1
 0 -10 29 2319.06 103.396 1
 0 10 -29 2938.47 113.566 1
 0 10 29 2589.14 92.8382 1
 0 -10 -30 400.469 48.4833 1
 0 -10 30 446.826 88.6015 1
 0 10 -30 387.845 93.0223 1
 0 10 30 356.389 73.3994 1
 0 -10 -31 718.576 59.8349 1
 0 -10 -31 653.503 51.9112 1
 0 -10 31 760.454 94.0436 1
 0 10 -31 735.977 94.0001 1
 0 -10 -32 208.61 55.3203 1
 0 -10 -32 147.046 48.9104 1
 0 -10 32 9.73883 88.0483 1
 0 10 -32 269.109 89.9945 1
 0 10 32 85.6646 76.9635 1
 0 -10 -33 -13.396 53.9857 1
 0 -10 -33 -15.3439 47.6402 1
 0 -10 33 62.9407 90.3968 1
 0 10 -33 100.561 88.9924 1
 0 10 33 -52.6017 76.7831 1
 0 -10 -34 1482.61 69.637 1
 0 -10 -34 1312.62 61.9421 1
 0 -10 34 1202.5 102.904 1
 0 10 -34 1518.44 105.496 1
 0 10 34 1180.14 94.8419 1
 0 -10 -35 864.301 65.4764 1
 0 -10 -35 748.113 57.9637 1
 0 -10 35 874.545 102.424 1
 0 10 -35 969.286 101.295 1
 0 -10 -36 388.825 62.2496 1
 0 -10 -36 351.408 55.0283 1
 0 -10 36 453.519 100.899 1
 0 10 36 349.276 85.2519 1
 0 -10 -37 413.92 62.7975 1
 0 -10 -37 140.508 54.4021 1
 0 -10 37 256.002 99.6981 1
 0 10 -37 310.221 99.7696 1
 0 10 37 357.575 87.16 1
 0 -10 -38 1204.51 72.8318 1
 0 -10 -38 926.071 65.1183 1
 0 -10 38 949.788 108.935 1
 0 10 -38 1134.61 110.716 1
 0 10 38 1072.86 100.34 1
 0 -10 -39 91.4664 61.2549 1
 0 -10 -39 33.4635 55.2619 1
 0 -10 39 51.2688 102.38 1
 0 10 -39 106.243 101.083 1
 0 10 39 78.3438 90.3617 1
 0 -10 -40 1736.6 79.2936 1
 0 -10 -40 1316.98 71.5924 1
 0 -10 40 1583.95 118.823 1
 0 10 -40 1871.98 120.089 1
 0 10 40 1478.4 111.536 1
 0 -10 -41 625.854 71.18 1
 0 -10 -41 429.059 64.0564 1
 0 -10 41 462.368 110.223 1
 0 10 -41 692.445 108.947 1
 0 10 41 531.296 103.062 1
 0 -10 -42 334.422 67.1198 1
 0 -10 -42 263.286 62.5836 1
 0 -10 42 233.633 110.654 1
 0 10 -42 444.89 105.386 1
 0 10 42 297.636 101.151 1
 0 -10 -43 132.843 67.3721 1
 0 -10 -43 71.2869 58.6543 1
 0 -10 43 104.798 109.437 1
 0 10 -43 27.5188 102.796 1
 0 10 43 -29.8128 100.343 1
 0 -10 -44 328.248 71.3124 1
 0 -10 -44 223.361 63.6372 1
 0 -10 44 233.738 113.012 1
 0 10 -44 298.452 105.417 1
 0 10 44 217.741 107.702 1
 0 -10 -45 374.429 72.3608 1
 0 -10 -45 260.187 65.0894 1
 0 -10 45 354.416 115.621 1
 0 10 -45 417.355 106.438 1
 0 -10 -46 18.2147 67.6628 1
 0 -10 -46 -21.9166 62.055 1
 0 -10 46 95.5012 114.432 1
 0 10 -46 -9.05807 102.961 1
 0 10 46 103.218 107.32 1
 0 -10 -47 200.008 72.0095 1
 0 -10 -47 139.168 63.5482 1
 0 -10 47 63.3009 116.197 1
 0 10 -47 -44.5904 106.743 1
 0 10 47 44.3086 108.828 1
 0 -11 0 242.118 46.2043 1
 0 11 0 442.547 60.1065 1
 0 -11 -1 11316.3 102.849 1
 0 -11 1 11591.7 105.042 1
 0 11 -1 13704 127.371 1
 0 11 1 13680.9 129.107 1
 0 -11 -2 553.192 46.2418 1
 0 -11 2 483.956 49.3745 1
 0 11 -2 582.478 63.1847 1
 0 11 2 578.284 57.2569 1
 0 -11 3 12473.1 111.838 1
 0 11 3 14771.6 130.158 1
 0 -11 -4 5733.33 79.1932 1
 0 -11 4 6004.54 86.4809 1
 0 11 -4 6713.84 99.601 1
 0 -11 -5 612.91 46.1898 1
 0 -11 5 563.857 54.1944 1
 0 11 -5 722.585 63.4562 1
 0 11 5 644.324 58.3003 1
 0 -11 -6 2905.53 64.3805 1
 0 -11 6 2522.26 67.7283 1
 0 11 -6 3126.41 81.3668 1
 0 11 6 2944.19 73.5149 1
 0 11 6 2819.88 41.9954 1
 0 -11 -7 8412.31 96.932 1
 0 -11 7 7514.25 96.4564 1
 0 11 -7 8764.26 114.395 1
 0 11 7 8986.97 104.653 1
 0 11 7 7377.37 59.5274 1
 0 -11 -8 5063.73 84.2449 1
 0 -11 8 4760.58 88.0424 1
 0 11 -8 5028.68 95.7338 1
 0 11 8 5127.17 85.472 1
 0 11 8 4523.81 52.0846 1
 0 -11 9 195.877 57.7821 1
 0 11 -9 257.793 65.2059 1
 0 11 9 277.598 40.3144 1
 0 11 9 332.833 52.7602 1
 0 11 9 236.484 28.2397 1
 0 -11 10 3634 80.2667 1
 0 11 -10 4257.84 95.084 1
 0 11 10 3833.88 78.5558 1
 0 11 10 3886.15 51.3037 1
 0 -11 11 52278.3 637.174 1
 0 11 11 49376.8 296.546 1
 0 11 11 55908.5 525.38 1
 0 11 11 51953.1 563.471 1
 0 -11 12 6494.38 101.457 1
 0 11 -12 7171.28 114.284 1
 0 11 12 5782.45 80.1565 1
 0 11 12 7168.73 97.851 1
 0 -11 -13 7487.02 64.1299 1
 0 -11 13 6348.48 102.398 1
 0 11 -13 7026.34 113.697 1
 0 11 13 6005.55 83.669 1
 0 11 13 6681.62 94.49 1
 0 11 13 6037.51 64.1075 1
 0 -11 14 4924.07 95.4123 1
 0 11 -14 5529.34 108.059 1
 0 11 14 4799.09 79.5531 1
 0 11 14 5172.57 87.1628 1
 0 11 14 5130.76 60.9116 1
 0 -11 -15 263.31 29.687 1
 0 -11 15 220.948 63.2232 1
 0 11 -15 285.701 71.8125 1
 0 11 15 251.074 49.8803 1
 0 11 15 218.016 50.5674 1
 0 11 15 238.652 33.8391 1
 0 -11 -16 11932.3 83.5886 1
 0 -11 16 10123.3 124.523 1
 0 11 16 10878 112.668 1
 0 11 16 9573.79 108.632 1
 0 11 16 10925.1 85.9494 1
 0 -11 -17 3154.6 50.3757 1
 0 11 -17 3208.12 97.0055 1
 0 11 17 2793.35 73.344 1
 0 11 17 2712.44 70.9313 1
 0 11 17 2573.27 51.3876 1
 0 -11 18 1016.51 73.9287 1
 0 11 -18 1100.82 82.8807 1
 0 -11 -19 3310.1 65.5623 1
 0 -11 -19 3339.65 52.9039 1
 0 -11 19 2883.44 90.1442 1
 0 11 -19 3235.65 101.089 1
 0 11 19 3195.63 79.0303 1
 0 11 19 2514.06 53.8575 1
 0 -11 -20 896.864 49.8926 1
 0 -11 -20 855.763 39.1267 1
 0 -11 20 645.927 74.0485 1
 0 11 -20 810.851 81.0806 1
 0 11 20 657.5 62.2665 1
 0 11 20 593.266 41.523 1
 0 -11 -21 574.092 48.483 1
 0 -11 21 482.214 74.4148 1
 0 11 -21 561.146 81.5196 1
 0 11 21 487.076 60.8875 1
 0 11 21 374.902 40.1284 1
 0 -11 -22 178.115 45.1584 1
 0 -11 -22 167.66 37.0156 1
 0 -11 22 173.304 72.1662 1
 0 11 -22 257.828 79.5816 1
 0 11 22 155.801 58.7369 1
 0 11 22 107.8 38.607 1
 0 -11 -23 4676.96 77.8283 1
 0 -11 -23 4518.02 66.2624 1
 0 -11 23 3944.93 104.683 1
 0 11 23 4086.98 90.8854 1
 0 -11 -24 774.468 52.6535 1
 0 -11 -24 600.757 42.9112 1
 0 -11 24 660.547 80.7758 1
 0 11 -24 1071.37 91.0128 1
 0 11 24 672.283 65.1122 1
 0 -11 -25 5949.46 87.0526 1
 0 -11 -25 5871.3 76.3469 1
 0 11 -25 6196.34 130.475 1
 0 11 25 5246.29 103.881 1
 0 -11 -26 22.0453 46.709 1
 0 -11 26 109.578 79.8104 1
 0 11 -26 -1.43782 84.0468 1
 0 11 26 -43.8467 61.9193 1
 0 -11 -27 1029.51 49.4911 1
 0 -11 27 800.902 89.8975 1
 0 11 -27 1217.95 96.7146 1
 0 11 27 902.77 75.5311 1
 0 -11 -28 5062.42 88.0542 1
 0 -11 -28 4821.17 75.1894 1
 0 -11 28 4444.01 121.672 1
 0 11 -28 5496.35 132.22 1
 0 11 28 4544.51 106.856 1
 0 -11 -29 9348.79 110.757 1
 0 -11 -29 8143.66 93.3789 1
 0 -11 29 8216.52 145.882 1
 0 11 29 7526.11 128.493 1
 0 -11 -30 534.865 56.8025 1
 0 -11 -30 405.735 47.6016 1
 0 -11 30 426.977 89.442 1
 0 11 -30 461.185 96.8844 1
 0 11 30 281.05 74.6208 1
 0 -11 -31 5176.83 92.6059 1
 0 -11 -31 4411.27 78.4193 1
 0 -11 31 4383.2 126.054 1
 0 11 -31 5466.3 136.787 1
 0 11 31 4320.58 113.871 1
 0 -11 -32 3708.68 84.8661 1
 0 -11 -32 3272.98 73.843 1
 0 -11 32 3317.41 121.295 1
 0 11 32 3189.76 107.491 1
 0 -11 -33 99.2603 55.5971 1
 0 -11 -33 130.287 48.1252 1
 0 -11 33 214.059 94.0515 1
 0 11 -33 285.586 94.1925 1
 0 11 33 95.4051 80.012 1
 0 -11 -34 438.679 59.3563 1
 0 -11 -34 423.976 52.8446 1
 0 -11 34 439.696 97.3924 1
 0 11 -34 418.424 97.6628 1
 0 11 34 330.014 85.1483 1
 0 -11 -35 1674.21 73.6902 1
 0 -11 -35 1399.77 63.6304 1
 0 -11 35 1261.7 107.972 1
 0 11 -35 1902.07 112.596 1
 0 11 35 1682.15 102.574 1
 0 -11 -36 183.34 58.8795 1
 0 -11 -36 137.864 50.7984 1
 0 -11 36 59.6383 96.2217 1
 0 11 -36 148.575 96.4771 1
 0 11 36 116.622 85.6813 1
 0 -11 -37 2272.57 81.7739 1
 0 -11 -37 1897.18 70.3726 1
 0 -11 37 2152.38 119.052 1
 0 11 -37 2671 121.775 1
 0 11 37 2060.64 109.918 1
 0 -11 -38 159.371 61.8862 1
 0 -11 38 301.88 102.598 1
 0 11 -38 310.314 103.437 1
 0 11 38 145.07 88.5675 1
 0 -11 -39 1148.83 73.2217 1
 0 -11 39 1009.52 113.906 1
 0 11 -39 1118.35 116.122 1
 0 11 39 1045.67 103.976 1
 0 -11 -40 15.2187 61.2053 1
 0 -11 40 -6.97386 105.665 1
 0 11 -40 -138.841 102.588 1
 0 11 40 38.9967 91.6447 1
 0 -11 -41 673.815 69.3374 1
 0 -11 41 477.386 111.143 1
 0 11 -41 359.077 111.51 1
 0 -11 -42 93.9975 64.286 1
 0 -11 42 33.0046 108.213 1
 0 11 -42 -194.817 104.748 1
 0 11 42 -138.346 97.6566 1
 0 -11 -43 120.734 66.5591 1
 0 -11 -43 -14.2698 58.2232 1
 0 -11 43 14.6996 110.097 1
 0 11 43 69.4142 102.721 1
 0 -11 -44 1883.9 86.0189 1
 0 -11 -44 1445.2 75.5609 1
 0 -11 44 1613.46 128.342 1
 0 11 -44 1767.95 124.228 1
 0 11 44 1682.96 126.493 1
 0 -11 -45 152.793 67.8216 1
 0 -11 -45 37.0784 61.069 1
 0 -11 45 113.76 113.775 1
 0 11 -45 40.5619 108.012 1
 0 11 45 152.372 108.91 1
 0 -11 -46 83.153 68.8784 1
 0 -11 -46 62.2741 61.3309 1
 0 -11 46 -63.3557 114.336 1
 0 11 -46 327.794 111.763 1
 0 -12 0 6834.81 89.923 1
 0 12 0 7702.02 107.363 1
 0 -12 -1 170.174 46.4758 1
 0 12 -1 313.767 62.5747 1
 0 12 1 238.224 60.078 1
 0 -12 -2 2861.47 66.7842 1
 0 -12 2 3099.19 69.6901 1
 0 12 -2 3548.14 89.9187 1
 0 12 2 3606.17 86.8346 1
 0 -12 3 20947.6 145.191 1
 0 12 3 25834.9 173.731 1
 0 -12 -4 10273.8 103.752 1
 0 -12 4 9809.7 107.314 1
 0 12 -4 11482.1 128.789 1
 0 12 4 11501.8 122.959 1
 0 -12 -5 6692.01 86.4589 1
 0 -12 5 6975.65 96.0169 1
 0 12 -5 7914.49 112.38 1
 0 12 5 8243.19 109.603 1
 0 -12 -6 1371.34 56.7854 1
 0 -12 6 1072.59 62.0388 1
 0 12 -6 1453.48 74.1228 1
 0 -12 -7 8595.23 100.34 1
 0 -12 7 7968.74 102.181 1
 0 12 -7 9219.07 122.194 1
 0 12 7 9054.87 110.58 1
 0 12 7 7876.22 63.0331 1
 0 -12 8 273.158 55.4785 1
 0 12 -8 442.882 68.6672 1
 0 12 8 357.624 55.4977 1
 0 12 8 350.815 29.9909 1
 0 -12 -9 1750.6 68.2124 1
 0 -12 9 1551.92 71.9965 1
 0 12 -9 1648.37 82.4453 1
 0 12 9 1559.69 66.7861 1
 0 12 9 1484.03 38.8725 1
 0 -12 10 246.704 62.2571 1
 0 12 -10 194.29 70.4245 1
 0 12 10 189.06 42.711 1
 0 12 10 339.374 55.9727 1
 0 12 10 284.209 31.0108 1
 0 12 -11 6527.4 114.065 1
 0 12 11 5425.85 79.1432 1
 0 12 11 6594.8 97.9632 1
 0 12 11 6017.61 64.5084 1
 0 -12 12 13132.9 134.475 1
 0 12 -12 15802.4 157.776 1
 0 12 12 13633.7 130.348 1
 0 12 12 12886.8 88.2122 1
 0 -12 13 1486.35 73.7637 1
 0 12 -13 1697.98 84.559 1
 0 12 13 1420.39 58.6442 1
 0 12 13 1508.76 67.5314 1
 0 12 13 1475.86 43.7044 1
 0 -12 14 1178.92 73.3252 1
 0 12 -14 1464.12 84.9263 1
 0 12 14 1509.79 60.549 1
 0 12 14 1536.42 67.4871 1
 0 -12 -15 16713.7 176.08 1
 0 -12 15 14394.1 145.689 1
 0 12 -15 15787.3 164.516 1
 0 12 15 15102.6 129.609 1
 0 12 15 13944 97.0226 1
 0 -12 -16 4572.24 56.7525 1
 0 -12 16 4153.6 95.5734 1
 0 12 -16 5103.87 112.337 1
 0 12 16 4490.18 84.9374 1
 0 12 16 4207.89 85.012 1
 0 12 16 4285.66 61.616 1
 0 -12 -17 1149.28 38.8763 1
 0 -12 17 1080.26 74.3727 1
 0 12 -17 1145.64 85.394 1
 0 12 17 957.675 60.7832 1
 0 12 17 1060.89 43.4213 1
 0 -12 18 1116.29 76.9723 1
 0 12 -18 1426.8 89.4604 1
 0 12 18 1203.14 65.7409 1
 0 12 18 1166.81 63.6349 1
 0 12 18 1101.54 43.3869 1
 0 -12 -19 3423.85 55.3784 1
 0 -12 19 3082.38 92.2766 1
 0 12 -19 3615.62 108.004 1
 0 12 19 2907.28 76.9782 1
 0 -12 -20 2718.68 52.2127 1
 0 12 -20 2582.76 101.452 1
 0 12 20 2449.18 78.5965 1
 0 12 20 2184.04 71.717 1
 0 12 20 2092.34 54.0153 1
 0 -12 -21 6534.62 87.5267 1
 0 -12 -21 6115.27 70.1714 1
 0 -12 21 5433.34 113.542 1
 0 12 -21 6489.93 127.766 1
 0 12 21 5961.17 102.942 1
 0 12 21 4951.86 71.523 1
 0 -12 -22 554.212 50.8082 1
 0 -12 -22 553.669 39.1122 1
 0 -12 22 582.121 78.8722 1
 0 12 -22 696.455 87.7484 1
 0 12 22 517.995 64.9443 1
 0 12 22 464.399 43.0574 1
 0 -12 -23 -8.93787 46.053 1
 0 -12 -23 49.5268 36.0543 1
 0 -12 23 -23.859 74.935 1
 0 12 -23 -85.5414 83.1265 1
 0 12 23 8.22469 60.1258 1
 0 12 23 26.4864 39.2358 1
 0 -12 -24 11377.2 112.84 1
 0 -12 -24 10744.7 93.8817 1
 0 -12 24 9906.77 144.279 1
 0 -12 -25 168.589 39.9124 1
 0 -12 25 96.3025 78.4137 1
 0 12 -25 116.891 86.9552 1
 0 12 25 75.7532 62.0329 1
 0 -12 -26 285.398 50.4342 1
 0 -12 -26 244.535 41.9087 1
 0 -12 26 198.608 80.5517 1
 0 12 -26 166.273 90.8935 1
 0 12 26 205.753 65.7061 1
 0 -12 -27 2491.06 69.8468 1
 0 -12 -27 2178.82 59.0635 1
 0 -12 27 2064.49 99.9758 1
 0 12 -27 2630.58 112.34 1
 0 12 27 2141.62 87.9522 1
 0 -12 -28 3529.8 79.1448 1
 0 -12 -28 3341.76 68.5946 1
 0 -12 28 3304.54 111.079 1
 0 12 -28 4169.34 123.927 1
 0 12 28 3191.47 99.2438 1
 0 -12 -29 -29.6103 51.6571 1
 0 -12 -29 -21.8915 42.9652 1
 0 -12 29 126.836 83.9461 1
 0 12 -29 147.621 93.7999 1
 0 12 29 40.6241 70.0461 1
 0 -12 -30 143.769 53.2661 1
 0 -12 -30 143.776 46.0412 1
 0 -12 30 277.115 86.7752 1
 0 12 -30 351.656 98.7345 1
 0 -12 -31 273.214 55.3063 1
 0 -12 31 218.94 89.9723 1
 0 12 -31 288.61 98.0327 1
 0 12 31 158.672 76.829 1
 0 -12 -32 107.222 54.2304 1
 0 -12 32 -18.8379 89.3977 1
 0 12 -32 164.842 97.1331 1
 0 12 32 142.493 78.7177 1
 0 -12 -33 1335.97 59.7326 1
 0 -12 33 1506.3 105.148 1
 0 12 -33 1906.94 118.612 1
 0 12 33 1320.07 95.149 1
 0 -12 -34 64.7878 56.8824 1
 0 -12 -34 -7.25534 47.131 1
 0 -12 34 5.48292 92.342 1
 0 12 -34 80.1616 98.3499 1
 0 12 34 94.974 83.0107 1
 0 -12 -35 -34.4695 56.3849 1
 0 -12 -35 -28.1911 48.2689 1
 0 12 -35 45.5955 98.5723 1
 0 12 35 177.279 84.8993 1
 0 -12 -36 98.38 59.0515 1
 0 -12 -36 237.358 51.0814 1
 0 12 -36 187.213 101.277 1
 0 12 36 191.626 88.7331 1
 0 -12 -37 320.961 62.3052 1
 0 -12 -37 173.461 54.384 1
 0 12 -37 245.417 103.366 1
 0 12 37 209.112 91.9859 1
 0 -12 -38 -8.67156 60.4987 1
 0 -12 -38 44.7771 51.884 1
 0 12 -38 53.712 102.534 1
 0 12 38 18.4288 87.8254 1
 0 -12 -39 2064.33 81.9296 1
 0 -12 -39 1643.99 71.4585 1
 0 -12 39 1843.09 118.797 1
 0 12 -39 2387.77 129.091 1
 0 12 39 1660.81 112.578 1
 0 -12 -40 32.7298 61.9382 1
 0 -12 -40 17.0107 54.0476 1
 0 -12 40 -25.5815 101.636 1
 0 12 -40 45.7092 105.764 1
 0 12 40 102.006 94.2028 1
 0 -12 -41 940.687 75.8311 1
 0 -12 -41 683.208 64.5529 1
 0 -12 41 819.934 114.352 1
 0 12 -41 958.312 118.565 1
 0 12 41 830.94 108.301 1
 0 -12 -42 243.81 65.6648 1
 0 -12 -42 131.338 56.8591 1
 0 -12 42 210.506 107.929 1
 0 12 -42 417.472 111.206 1
 0 12 42 157.117 100.559 1
 0 -12 -43 -23.9293 64.7926 1
 0 -12 -43 -1.82597 57.4656 1
 0 -12 43 29.7205 106.697 1
 0 12 -43 -5.34066 110.358 1
 0 12 43 50.3492 104.248 1
 0 -12 -44 174.661 66.8021 1
 0 -12 -44 94.2172 58.9232 1
 0 -12 44 111.098 109.816 1
 0 12 -44 237.585 111.168 1
 0 12 44 163.067 106.62 1
 0 -12 -45 101.561 67.5311 1
 0 -12 -45 67.2189 59.2716 1
 0 -12 45 179.018 112.069 1
 0 12 -45 169.475 110.174 1
 0 12 45 26.2712 108.443 1
 0 -12 -46 120.754 68.201 1
 0 -12 -46 39.6536 60.5134 1
 0 -12 46 -1.20943 113.237 1
 0 12 -46 177.825 111.852 1
 0 12 46 100.359 110.97 1
 0 -13 0 189.938 51.4236 1
 0 13 0 188.796 63.5978 1
 0 -13 -1 15011.6 125.734 1
 0 -13 1 15994.2 132.472 1
 0 13 -1 18603.6 159.903 1
 0 13 1 19343 165.356 1
 0 -13 -2 6711.66 90.8357 1
 0 -13 2 6482.37 92.8545 1
 0 13 -2 7756.99 119.646 1
 0 13 3 -81.629 59.735 1
 0 -13 -4 799.945 55.191 1
 0 -13 4 804.982 58.8111 1
 0 13 -4 972.567 72.9598 1
 0 13 4 1004.28 69.3065 1
 0 -13 -5 8154.31 96.9713 1
 0 -13 5 8543.96 107.784 1
 0 13 -5 9798.49 127.979 1
 0 13 5 9086.89 117.373 1
 0 -13 -6 1898.57 63.7309 1
 0 -13 6 2043.51 72.5606 1
 0 13 -6 2362.85 86.0938 1
 0 13 6 2240.44 78.4053 1
 0 13 7 484.669 63.4974 1
 0 13 7 476.431 30.3311 1
 0 -13 -8 22278.2 158.815 1
 0 -13 8 19009.6 152.212 1
 0 13 -8 23183.9 185.294 1
 0 13 8 23024.6 169.53 1
 0 13 8 19398 172.37 1
 0 -13 -9 29614.6 185.694 1
 0 -13 9 25072.9 173.926 1
 0 13 -9 32185.7 215.289 1
 0 13 9 28824 186.921 1
 0 13 9 28175.7 365.325 1
 0 -13 10 14196.6 143.564 1
 0 13 -10 16456.5 166.346 1
 0 13 10 13187.2 111.657 1
 0 13 10 15091 141.327 1
 0 13 10 13482 89.9769 1
 0 -13 11 4185.76 97.1428 1
 0 13 11 3918.57 74.0741 1
 0 13 11 4748.42 93.7017 1
 0 13 11 4454.47 59.1719 1
 0 -13 12 92.5557 65.5665 1
 0 13 -12 112.281 74.013 1
 0 13 12 79.7914 45.939 1
 0 13 12 32.3794 57.3422 1
 0 13 12 67.1964 33.0893 1
 0 -13 13 10459.8 128.759 1
 0 13 13 9450.91 105.555 1
 0 13 13 10428.4 121.666 1
 0 13 13 10670.8 86.2222 1
 0 -13 14 10722.2 131.78 1
 0 13 -14 12609.1 152.843 1
 0 13 14 10010.7 110.725 1
 0 13 14 11417.6 126.251 1
 0 13 14 10933.6 88.7312 1
 0 -13 15 410.006 69.1561 1
 0 13 -15 504.399 80.8025 1
 0 13 15 378.865 55.3282 1
 0 13 15 399.344 59.0145 1
 0 13 15 427.144 38.1047 1
 0 -13 -16 1653.81 44.3523 1
 0 -13 16 1329.97 77.0026 1
 0 13 -16 1497.46 91.0222 1
 0 13 16 1264.81 67.7637 1
 0 13 16 1276.96 45.6587 1
 0 -13 -17 3717.27 54.8824 1
 0 -13 17 3090.89 93.4676 1
 0 13 -17 3666.72 108.372 1
 0 13 17 2978.15 79.6404 1
 0 13 17 3257.88 83.0874 1
 0 13 17 3255.21 59.5459 1
 0 -13 -18 898.322 39.3866 1
 0 -13 18 728.891 75.8108 1
 0 13 -18 965.906 90.4026 1
 0 13 18 724.891 64.172 1
 0 -13 -19 2437.65 50.6994 1
 0 -13 19 2134.33 89.1015 1
 0 13 -19 2520.99 105.406 1
 0 13 19 2216.35 78.045 1
 0 13 19 2316.5 76.568 1
 0 13 19 2224.99 54.3133 1
 0 -13 -20 2619.17 54.589 1
 0 -13 20 2320.21 92.2327 1
 0 13 -20 2738.29 106.843 1
 0 13 20 2203.89 76.9328 1
 0 -13 -21 3194.09 58.3181 1
 0 -13 21 2706.17 95.7334 1
 0 13 21 2816.11 86.4014 1
 0 13 21 2588.6 80.218 1
 0 13 21 2474.84 59.2634 1
 0 -13 -22 55.3952 36.7885 1
 0 -13 22 50.1322 75.0205 1
 0 13 -22 90.7152 84.1399 1
 0 13 22 99.8838 62.2885 1
 0 13 22 20.8035 56.172 1
 0 -13 -23 885.082 43.9932 1
 0 13 -23 1076.14 96.6254 1
 0 13 23 705.899 70.7154 1
 0 13 23 609.637 63.466 1
 0 13 23 652.025 47.223 1
 0 -13 -24 2836.65 71.4341 1
 0 -13 -24 2603.05 57.0277 1
 0 -13 24 2485.31 100.102 1
 0 13 -24 2941.01 111.651 1
 0 13 24 2472.26 87.9095 1
 0 13 24 2243.64 61.0118 1
 0 -13 -25 138.159 50.1986 1
 0 -13 -25 142.859 38.5106 1
 0 -13 25 98.7374 79.9419 1
 0 -13 -26 3418.01 77.4887 1
 0 -13 -26 3057.54 62.5996 1
 0 -13 26 2920.24 107.55 1
 0 13 -26 3769.67 123.061 1
 0 13 26 2908.29 94.3534 1
 0 -13 -27 44.1005 50.0834 1
 0 -13 -27 182.232 40.6509 1
 0 -13 27 192.827 84.3853 1
 0 13 -27 164.217 94.9303 1
 0 13 27 159.546 67.5074 1
 0 -13 -28 1070.76 62.1196 1
 0 -13 -28 875.672 49.2228 1
 0 -13 28 836.348 93.167 1
 0 13 -28 1135.33 104.996 1
 0 -13 29 142.754 87.2529 1
 0 13 -29 287.356 97.0416 1
 0 13 29 205.899 73.62 1
 0 -13 -30 1327.16 65.4537 1
 0 -13 -30 1250.85 56.9628 1
 0 -13 30 1178.86 98.9574 1
 0 13 -30 1575.22 112.454 1
 0 13 30 1057.51 88.215 1
 0 -13 -31 925.675 62.4071 1
 0 -13 -31 748.914 52.9905 1
 0 -13 31 729.639 96.7603 1
 0 13 -31 1168.54 110.353 1
 0 -13 -32 80.2125 53.7442 1
 0 -13 -32 -17.7727 45.7681 1
 0 -13 32 20.5066 90.149 1
 0 13 -32 78.3538 101.618 1
 0 13 32 48.3737 77.138 1
 0 -13 -33 527.206 60.5098 1
 0 -13 -33 443.441 53.6622 1
 0 -13 33 457.641 98.5332 1
 0 13 -33 647.965 108.269 1
 0 13 33 385.167 84.5341 1
 0 -13 -34 17.751 55.6866 1
 0 -13 -34 66.4057 48.6403 1
 0 -13 34 -17.7303 93.3583 1
 0 13 -34 4.19507 102.536 1
 0 13 34 -19.0612 81.3954 1
 0 -13 -35 -84.7043 56.5788 1
 0 -13 -35 32.261 48.9564 1
 0 -13 35 14.0054 95.5153 1
 0 13 -35 34.6625 101.445 1
 0 -13 -36 73.4334 58.1616 1
 0 -13 -36 51.8701 50.6866 1
 0 -13 36 -126.643 98.6208 1
 0 13 -36 154.302 102.473 1
 0 13 36 92.7444 88.8995 1
 0 -13 -37 304.808 62.0991 1
 0 -13 -37 179.961 54.2884 1
 0 -13 37 195.322 101.346 1
 0 13 -37 227.543 105.176 1
 0 13 37 334.013 93.4037 1
 0 -13 -38 33.6904 60.1607 1
 0 -13 -38 95.4987 53.0802 1
 0 -13 38 -59.487 99.7331 1
 0 13 -38 -62.0894 104.788 1
 0 13 38 71.4864 93.0498 1
 0 -13 -39 111.9 62.2227 1
 0 -13 -39 33.3788 53.7041 1
 0 -13 39 104.24 103.576 1
 0 13 -39 124.677 104.937 1
 0 -13 -40 122.996 63.8072 1
 0 -13 -40 70.7778 55.821 1
 0 -13 40 387.178 107.56 1
 0 13 -40 109.028 113.739 1
 0 13 40 189.967 97.0575 1
 0 -13 -41 172.752 64.4205 1
 0 -13 -41 158.034 57.4749 1
 0 -13 41 125.164 107.854 1
 0 13 -41 135.714 113.321 1
 0 13 41 166.641 97.2734 1
 0 -13 -42 -21.9711 63.5173 1
 0 -13 -42 9.00723 56.821 1
 0 -13 42 50.022 107.131 1
 0 13 -42 -25.2892 113.354 1
 0 13 42 40.7407 99.4107 1
 0 -13 -43 80.5436 64.4484 1
 0 -13 -43 39.2102 57.333 1
 0 -13 43 69.2932 109.851 1
 0 13 -43 27.5541 112.357 1
 0 13 43 33.5465 100.806 1
 0 -13 -44 1.53194 64.7109 1
 0 -13 -44 16.9164 57.8183 1
 0 -13 44 -117.857 109.778 1
 0 13 -44 -118.838 112.93 1
 0 13 44 -19.3207 107.61 1
 0 -13 -45 198.681 67.7794 1
 0 -13 -45 95.6911 61.5483 1
 0 -13 45 193.442 114.88 1
 0 13 -45 187.937 115.836 1
 0 13 45 107.711 112.625 1
 0 -14 0 760.731 57.0957 1
 0 14 0 1069.01 74.3373 1
 0 -14 -1 3149.25 75.2157 1
 0 -14 1 3091.22 76.697 1
 0 14 1 3874.9 97.6953 1
 0 -14 -2 653.681 55.1359 1
 0 -14 2 630.128 58.3026 1
 0 14 -2 759.923 77.7924 1
 0 14 2 887.8 72.9788 1
 0 -14 3 72.1766 53.7434 1
 0 14 3 -26.535 64.6893 1
 0 -14 -4 558.717 54.8153 1
 0 -14 4 542.295 60.4567 1
 0 14 -4 560.493 73.5867 1
 0 14 4 768.606 69.4554 1
 0 -14 -5 282.627 50.8836 1
 0 -14 5 165.598 57.4227 1
 0 14 5 461.817 65.348 1
 0 -14 -6 278.564 53.301 1
 0 -14 6 380.463 61.5628 1
 0 14 -6 454.87 74.4969 1
 0 -14 -7 6672.18 96.65 1
 0 -14 7 6389.93 103.407 1
 0 14 -7 7665.71 124.528 1
 0 14 7 7962.75 117.29 1
 0 14 7 6623.51 65.1042 1
 0 -14 -8 7870.39 105.597 1
 0 -14 8 6630.53 104.492 1
 0 14 -8 8482.23 130.515 1
 0 14 8 8465.13 117.837 1
 0 14 8 6531.5 64.8299 1
 0 -14 -9 3045.12 81.818 1
 0 -14 9 2653.42 81.9081 1
 0 14 -9 3165.17 100.26 1
 0 14 9 3011.62 85.8729 1
 0 -14 -10 9067.36 119.303 1
 0 -14 10 7180.04 110.244 1
 0 14 -10 8981.47 138.496 1
 0 14 10 8513.78 117.743 1
 0 14 10 8016.85 74.7123 1
 0 -14 11 649.568 73.3148 1
 0 14 -11 817.747 86.0577 1
 0 14 11 786.986 53.6667 1
 0 14 11 843.039 67.7654 1
 0 14 11 818.875 39.3002 1
 0 -14 12 8984.61 127.393 1
 0 14 12 8414.19 100.642 1
 0 14 12 9619.8 124.329 1
 0 14 12 9597.79 84.0021 1
 0 -14 13 1350.76 80.6293 1
 0 14 -13 1551.64 92.6885 1
 0 14 13 1291.73 61.1627 1
 0 14 13 1345.86 72.7618 1
 0 14 13 1274.74 45.1989 1
 0 14 -14 1396.74 91.3814 1
 0 14 14 1034.74 61.7252 1
 0 14 14 1242.06 68.8512 1
 0 -14 15 29.2475 68.7314 1
 0 14 15 159.958 59.0223 1
 0 14 15 96.6499 35.9579 1
 0 -14 16 4013.6 101.463 1
 0 14 16 3695 84.5585 1
 0 14 16 3829.91 63.3078 1
 0 -14 17 1557.49 83.9685 1
 0 14 -17 1677.31 98.0607 1
 0 14 17 1408.5 70.1376 1
 0 14 17 1613.81 74.3614 1
 0 -14 -18 909.094 42.1916 1
 0 -14 18 747.395 78.0901 1
 0 14 -18 1122.13 94.7067 1
 0 14 18 795.824 65.2366 1
 0 14 18 769.249 65.3237 1
 0 14 18 786.643 46.3605 1
 0 -14 -19 1453.72 45.2193 1
 0 14 -19 1480.99 100.103 1
 0 14 19 1209.08 72.2909 1
 0 14 19 1245.79 71.8532 1
 0 -14 20 243.241 76.6703 1
 0 14 -20 312.103 88.6647 1
 0 14 20 161.297 62.818 1
 0 14 20 152.072 60.7015 1
 0 14 20 144.832 39.8997 1
 0 -14 -21 124.321 35.169 1
 0 -14 21 34.9941 77.2109 1
 0 14 -21 4.70614 88.1912 1
 0 14 21 28.3569 59.0131 1
 0 -14 -22 73.5577 36.3683 1
 0 -14 22 147.199 78.566 1
 0 14 -22 158.387 88.2282 1
 0 14 22 25.3944 64.1809 1
 0 14 22 58.2594 41.6775 1
 0 -14 23 91.2162 79.3939 1
 0 14 -23 132.392 89.2704 1
 0 14 23 57.4662 66.8422 1
 0 14 23 -0.92648 59.1467 1
 0 -14 -24 2184.39 57.3137 1
 0 -14 24 2167.76 99.6797 1
 0 14 -24 2510.4 113.436 1
 0 14 24 1807.27 86.4835 1
 0 14 24 1647.96 77.7999 1
 0 14 24 1871.87 59.5729 1
 0 -14 -25 7869.4 87.8311 1
 0 -14 25 7597.6 137.892 1
 0 14 25 7205.91 125.425 1
 0 14 25 6736.21 113.438 1
 0 14 25 6846.8 90.263 1
 0 -14 -26 353.542 43.5466 1
 0 -14 26 411.641 87.5522 1
 0 14 26 369.57 64.6295 1
 0 -14 27 220.548 85.6988 1
 0 14 -27 414.743 99.691 1
 0 14 27 246.619 72.8419 1
 0 -14 -28 2217.83 72.5814 1
 0 -14 -28 1935.84 59.8745 1
 0 14 28 1878.35 92.6158 1
 0 -14 -29 2358.23 74.3522 1
 0 -14 -29 1978.91 60.283 1
 0 -14 29 1979.15 107.379 1
 0 14 -29 2648.68 122.684 1
 0 -14 -30 371.776 57.2274 1
 0 -14 -30 313.94 46.9462 1
 0 -14 30 385.551 92.9913 1
 0 14 -30 284.17 103.862 1
 0 14 30 298.616 80.0778 1
 0 -14 -31 312.732 58.1036 1
 0 -14 -31 310.601 47.0972 1
 0 -14 31 470.69 95.7008 1
 0 14 31 302.092 84.6232 1
 0 -14 -32 247.566 58.1133 1
 0 -14 -32 139.815 46.1543 1
 0 -14 32 316.247 96.124 1
 0 14 -32 381.437 107.52 1
 0 14 32 58.0088 82.2983 1
 0 -14 -33 423.927 61.7088 1
 0 -14 -33 342.404 50.6246 1
 0 -14 33 539.182 99.064 1
 0 14 -33 465.432 111.388 1
 0 14 33 466.321 85.6034 1
 0 -14 -34 200.445 58.8821 1
 0 -14 34 238.267 97.9032 1
 0 14 -34 356.164 109.392 1
 0 14 34 272.117 85.2139 1
 0 -14 35 82.9456 99.1631 1
 0 14 -35 190.739 108.103 1
 0 14 35 90.5966 86.9939 1
 0 -14 -36 455.318 63.7158 1
 0 -14 -36 333.671 55.1401 1
 0 -14 36 614.478 105.619 1
 0 14 -36 600.564 112.517 1
 0 -14 -37 98.279 59.2276 1
 0 -14 -37 34.7796 52.1217 1
 0 -14 37 13.1025 102.909 1
 0 14 -37 29.2808 107.727 1
 0 14 37 46.674 92.1929 1
 0 -14 -38 95.9201 60.6275 1
 0 -14 -38 -27.1292 52.523 1
 0 -14 38 61.4703 104.427 1
 0 14 -38 205.942 108.362 1
 0 14 38 -14.2328 93.2902 1
 0 -14 -39 740.267 71.0027 1
 0 -14 -39 490.549 62.0787 1
 0 -14 39 531.497 110.69 1
 0 14 -39 964.888 121.293 1
 0 14 39 641.117 107.326 1
 0 -14 -40 11.9616 61.3929 1
 0 -14 -40 5.44635 53.8012 1
 0 -14 40 90.6658 106.08 1
 0 14 -40 -49.1855 109.629 1
 0 -14 -41 438.871 67.5484 1
 0 -14 -41 312.876 59.6539 1
 0 -14 41 397.687 114.647 1
 0 14 41 285.638 103.817 1
 0 -14 -42 -1.75862 63.0204 1
 0 -14 -42 40.3118 56.3397 1
 0 -14 42 -5.89781 108.653 1
 0 14 -42 -1.40219 115.972 1
 0 14 42 -86.4107 101.138 1
 0 -14 -43 57.7297 64.3855 1
 0 -14 -43 34.4113 56.6848 1
 0 -14 43 52.248 111.097 1
 0 14 -43 133.143 116.873 1
 0 14 43 167.747 102.312 1
 0 -14 -44 249.743 68.3139 1
 0 -14 -44 129.899 61.1917 1
 0 -14 44 187.686 115.196 1
 0 14 -44 353.564 119.358 1
 0 14 44 125.122 109.016 1
 0 -15 0 -82.3451 51.8477 1
 0 15 0 95.9381 69.3768 1
 0 -15 -1 2421.04 72.9448 1
 0 -15 1 2589.15 76.5104 1
 0 15 -1 3409.19 103.395 1
 0 15 1 3131.81 94.7164 1
 0 -15 -2 327.211 54.3351 1
 0 -15 2 308.888 59.2129 1
 0 15 -2 270.568 78.8167 1
 0 15 2 265.872 73.4872 1
 0 -15 3 12770.9 129.697 1
 0 15 -3 16278.7 166.239 1
 0 -15 -4 1062.77 62.758 1
 0 -15 4 1086.99 67.4745 1
 0 15 -4 1324.97 84.1168 1
 0 15 4 1274.09 79.8322 1
 0 -15 -5 1815.62 66.3017 1
 0 -15 5 1902.82 75.4369 1
 0 15 5 2052.98 85.329 1
 0 -15 6 2503.45 79.7045 1
 0 15 -6 3008.88 99.0577 1
 0 15 6 2957.85 90.8265 1
 0 -15 -7 9258.6 112.505 1
 0 -15 7 9402.6 122.796 1
 0 15 -7 10210.5 142.374 1
 0 15 7 10938.1 136.498 1
 0 -15 -8 46.4324 55.6425 1
 0 -15 8 -21.1586 61.9498 1
 0 15 -8 86.9145 75.4137 1
 0 15 8 55.2122 64.6654 1
 0 15 8 68.137 29.6746 1
 0 -15 9 668.57 68.3965 1
 0 15 -9 828.998 84.5259 1
 0 15 9 729.055 69.4646 1
 0 15 9 618.578 36.3176 1
 0 -15 -10 5434.24 102.3 1
 0 -15 10 4831.32 100.442 1
 0 15 -10 5629.26 123.841 1
 0 15 10 5297.24 103.502 1
 0 15 10 4649.53 62.9598 1
 0 -15 11 15411.3 153.351 1
 0 15 11 14603.2 124.876 1
 0 15 11 17381.9 160.916 1
 0 15 11 15653.6 104.195 1
 0 15 12 7180.49 97.616 1
 0 15 12 8044.87 120.012 1
 0 15 12 7639.71 79.53 1
 0 -15 13 119.638 72.7718 1
 0 15 -13 231.23 83.4476 1
 0 15 13 92.0037 51.3333 1
 0 15 13 113.225 62.084 1
 0 15 13 123.531 37.0051 1
 0 -15 14 5311.14 113.025 1
 0 15 -14 6222.81 130.576 1
 0 15 14 4470.63 88.7503 1
 0 15 14 5306.87 104.363 1
 0 15 14 5123.72 69.8681 1
 0 -15 15 6362.61 120.963 1
 0 15 -15 7921.01 140.669 1
 0 15 15 6129.77 99.8044 1
 0 15 15 6730.72 114.757 1
 0 15 15 6789.51 78.5801 1
 0 15 -16 724.223 91.9528 1
 0 15 16 557.7 62.5772 1
 0 15 16 579.531 66.766 1
 0 -15 17 584.174 79.2033 1
 0 15 -17 984.383 96.9785 1
 0 15 17 796.395 66.3272 1
 0 15 17 789.819 68.6904 1
 0 15 17 840.926 46.9412 1
 0 -15 18 8435.36 134.004 1
 0 15 18 8201.13 119.497 1
 0 15 18 8646.26 92.8334 1
 0 -15 19 2859.03 100.624 1
 0 15 19 3106.47 90.3157 1
 0 15 19 3074.99 89.0011 1
 0 15 19 3162.89 65.5497 1
 0 -15 -20 419.221 40.4912 1
 0 -15 20 372.579 79.8383 1
 0 15 -20 488.135 96.9832 1
 0 15 20 360.084 67.4272 1
 0 15 20 355.601 64.6503 1
 0 15 20 414.682 44.0287 1
 0 -15 -21 1073.27 45.1936 1
 0 -15 21 918.047 85.1147 1
 0 15 -21 1036.47 104.028 1
 0 15 21 950.775 76.0883 1
 0 15 21 916.818 49.6335 1
 0 -15 -22 3119.3 60.4793 1
 0 -15 22 2873.36 105.562 1
 0 15 -22 3586.46 124.321 1
 0 15 22 2741.24 93.5134 1
 0 15 22 2825.89 89.3869 1
 0 15 22 2575.38 64.7988 1
 0 -15 -23 3200.89 62.1194 1
 0 -15 23 2897.83 106.664 1
 0 15 -23 3399.71 122.258 1
 0 15 23 2627.46 95.9229 1
 0 15 23 2990.71 90.7349 1
 0 15 23 2613.76 66.7998 1
 0 -15 -24 830.987 45.6849 1
 0 -15 24 739.502 89.9472 1
 0 15 -24 944.552 103.208 1
 0 15 24 657.78 77.9197 1
 0 15 24 765.653 70.1488 1
 0 -15 -25 268.09 42.3651 1
 0 -15 25 292.293 86.4451 1
 0 15 -25 327.958 98.8379 1
 0 15 25 285.229 73.881 1
 0 15 25 140.356 46.034 1
 0 -15 26 -5.82119 85.1727 1
 0 15 -26 149.402 97.4538 1
 0 15 26 101.488 71.5471 1
 0 15 26 19.7217 63.0189 1
 0 15 26 44.0161 44.9637 1
 0 -15 -27 2829.29 66.1543 1
 0 -15 27 2827.1 111.962 1
 0 15 27 2325.55 87.1844 1
 0 -15 -28 438.725 48.085 1
 0 -15 28 432.508 92.084 1
 0 15 -28 473.576 107.828 1
 0 15 28 454.852 80.0816 1
 0 15 28 420.33 69.32 1
 0 -15 -29 561.4 48.5648 1
 0 -15 29 508.396 93.1164 1
 0 15 -29 754.753 108.531 1
 0 15 29 583.043 84.2846 1
 0 15 29 342.731 69.1221 1
 0 -15 -30 280.011 47.2781 1
 0 -15 30 202.244 90.8913 1
 0 15 -30 330.373 106.138 1
 0 15 30 266.822 67.6276 1
 0 -15 31 292.249 96.183 1
 0 15 -31 224.198 108.388 1
 0 15 31 265.722 82.7682 1
 0 -15 -32 1116.88 68.8556 1
 0 -15 32 943.169 102.207 1
 0 15 -32 1324.96 122.56 1
 0 15 32 773.035 95.3925 1
 0 -15 -33 237.674 58.7822 1
 0 -15 -33 198.9 48.1834 1
 0 -15 33 159.969 95.964 1
 0 15 -33 207.201 111.075 1
 0 15 33 271.424 86.7863 1
 0 -15 -34 83.5499 59.0525 1
 0 -15 -34 13.015 47.0929 1
 0 -15 34 169.478 98.4183 1
 0 15 -34 -50.8824 109.549 1
 0 15 34 139.262 86.5695 1
 0 -15 -35 321.815 61.0036 1
 0 -15 -35 235.493 51.5548 1
 0 15 -35 428.505 113.91 1
 0 15 35 142.476 90.319 1
 0 -15 -36 -16.8693 57.751 1
 0 -15 -36 22.1635 47.9688 1
 0 15 -36 18.8632 112.25 1
 0 15 36 32.6684 88.6729 1
 0 -15 -37 576.526 67.7087 1
 0 -15 -37 398.702 54.9747 1
 0 15 -37 736.689 119.346 1
 0 -15 -38 1449.24 77.9795 1
 0 -15 -38 949.763 63.1664 1
 0 15 38 915.264 111.441 1
 0 -15 -39 -24.8585 61.9729 1
 0 -15 -39 66.1062 51.8215 1
 0 15 -39 138.06 112.823 1
 0 15 39 -24.963 97.7068 1
 0 -15 -40 11.0992 62.5794 1
 0 -15 -40 12.8365 51.8299 1
 0 -15 40 176.21 107.79 1
 0 15 -40 114.951 113.477 1
 0 15 40 76.6627 102.879 1
 0 -15 -41 812.985 74.5519 1
 0 -15 -41 552.195 62.3773 1
 0 15 -41 1107.9 122.641 1
 0 -15 -42 89.3233 65.441 1
 0 -15 -42 135.338 55.3568 1
 0 15 42 177.552 103.58 1
 0 -15 -43 9.24528 63.9743 1
 0 -15 -43 15.0091 55.7416 1
 0 15 -43 186.616 121.322 1
 0 15 43 64.6651 104.528 1
 0 -15 -44 58.5338 65.579 1
 0 -15 -44 22.2378 56.537 1
 0 15 -44 71.245 120.005 1
 0 15 44 84.7725 108.311 1
 0 -16 0 75.2417 55.5808 1
 0 16 0 75.3013 71.4038 1
 0 -16 -1 201.712 56.1373 1
 0 -16 1 162.75 58.6946 1
 0 16 -1 260.029 79.6998 1
 0 16 1 246.589 73.6416 1
 0 -16 -2 1166.44 65.0509 1
 0 -16 2 1142.04 68.6805 1
 0 16 -2 1333.87 93.9594 1
 0 16 2 1493.87 87.2316 1
 0 -16 -3 89.6416 55.8273 1
 0 -16 3 66.7056 58.398 1
 0 16 -3 163.259 74.501 1
 0 16 3 72.708 72.0401 1
 0 -16 -4 5446.64 94.2402 1
 0 -16 4 5434.18 99.8003 1
 0 16 -4 6352.87 123.938 1
 0 16 4 6896.45 121.301 1
 0 -16 -5 104.922 53.657 1
 0 -16 5 69.109 60.7447 1
 0 16 5 131.756 69.663 1
 0 -16 -6 2285.6 72.4541 1
 0 -16 6 2372.42 81.932 1
 0 16 -6 2758.61 101.664 1
 0 16 6 2866.83 94.1972 1
 0 -16 -7 2249.22 76.2324 1
 0 -16 7 2407.07 81.8793 1
 0 16 -7 3032.43 104.463 1
 0 16 7 2651.71 91.0785 1
 0 -16 -8 472.541 61.3102 1
 0 -16 8 305.874 67.085 1
 0 16 -8 417.652 83.5606 1
 0 16 8 353.238 70.8543 1
 0 16 8 312.168 33.2589 1
 0 -16 -9 87.8285 58.6803 1
 0 -16 9 36.6318 65.5285 1
 0 16 -9 287.089 82.0757 1
 0 16 9 -7.03395 66.3807 1
 0 16 9 -30.1006 30.908 1
 0 -16 -10 111.919 64.2076 1
 0 16 10 280.133 66.9753 1
 0 16 10 156.438 36.1171 1
 0 -16 11 3525.59 95.1933 1
 0 16 -11 4805.33 125.547 1
 0 16 11 4487.36 101.25 1
 0 -16 12 238.695 70.5255 1
 0 16 -12 434.609 89.7429 1
 0 16 12 271.507 52.6407 1
 0 16 12 282.635 68.2491 1
 0 16 12 235.044 37.7608 1
 0 -16 13 3297.18 96.4236 1
 0 16 13 3008.3 78.3197 1
 0 16 13 3584.32 96.3051 1
 0 16 13 3518.2 63.0669 1
 0 -16 14 1431.92 89.6643 1
 0 16 -14 1890.83 104.698 1
 0 16 14 1256.11 67.6726 1
 0 16 14 1492.31 80.648 1
 0 16 14 1625.47 50.9741 1
 0 -16 15 5368.76 118.053 1
 0 16 -15 6346.03 135.817 1
 0 16 15 4862.78 95.8515 1
 0 16 15 5679.62 110.323 1
 0 16 15 5514.93 75.828 1
 0 -16 16 711.483 85.5229 1
 0 16 16 823.954 67.9357 1
 0 16 16 1003.14 76.1427 1
 0 16 16 896.687 48.0902 1
 0 -16 17 5960.43 125.217 1
 0 16 17 5264.81 102.819 1
 0 16 17 5654.09 109.303 1
 0 16 17 5741.89 79.6645 1
 0 -16 18 2034.55 94.0975 1
 0 16 -18 2568.76 114.477 1
 0 16 18 1937.63 80.7906 1
 0 16 18 2047.72 83.4229 1
 0 16 18 2023.3 59.4428 1
 0 -16 19 34.1922 77.7005 1
 0 16 -19 51.4738 94.9484 1
 0 16 19 6.66351 63.138 1
 0 16 19 -72.5436 62.8438 1
 0 16 19 42.7594 42.8069 1
 0 -16 20 710.212 85.855 1
 0 16 -20 923.763 104.854 1
 0 16 20 599.132 71.3928 1
 0 16 20 542.413 49.8577 1
 0 -16 21 778.219 87.1446 1
 0 16 -21 968.088 106.661 1
 0 16 21 678.149 75.8642 1
 0 16 21 762.889 73.527 1
 0 16 21 791.654 50.3599 1
 0 -16 -22 1605.59 54.8003 1
 0 -16 22 1334.96 95.0283 1
 0 16 -22 1729.39 114.13 1
 0 16 22 1266.21 84.0318 1
 0 16 22 1361.44 80.2664 1
 0 16 22 1380.29 56.8311 1
 0 -16 -23 108.151 39.6308 1
 0 -16 23 96.8888 83.6053 1
 0 16 -23 82.0676 98.8135 1
 0 16 23 111.412 71.4227 1
 0 16 23 66.6024 64.5863 1
 0 16 23 38.5761 45.6786 1
 0 -16 -24 299.588 40.9548 1
 0 -16 24 216.425 86.5403 1
 0 16 -24 412.695 101.773 1
 0 16 24 258.73 74.9184 1
 0 16 24 281.624 68.8728 1
 0 16 24 276.281 48.2694 1
 0 16 -25 818.729 106.784 1
 0 16 25 567.552 72.9256 1
 0 16 25 635.072 52.7609 1
 0 -16 -26 615.003 46.5826 1
 0 -16 26 738.649 93.0468 1
 0 16 -26 807.597 107.399 1
 0 16 26 576.022 82.6487 1
 0 16 26 523.113 72.4285 1
 0 16 26 458.746 52.2413 1
 0 -16 -27 272.579 43.6553 1
 0 -16 27 335.537 92.3319 1
 0 16 -27 326.013 102.989 1
 0 16 27 191.552 80.4385 1
 0 16 27 248.236 68.2224 1
 0 -16 -28 1983.36 60.8653 1
 0 -16 28 1872.78 107.309 1
 0 16 -28 2455.49 129.608 1
 0 16 28 1542.14 83.4611 1
 0 -16 -29 27.9426 45.0205 1
 0 -16 29 14.3351 90.3234 1
 0 16 -29 106.825 106.671 1
 0 16 29 137.739 76.8235 1
 0 16 29 17.0458 66.0539 1
 0 -16 -30 10.1051 45.1768 1
 0 -16 30 21.3957 92.2528 1
 0 16 -30 140.351 108.151 1
 0 16 30 66.6888 79.1588 1
 0 16 30 17.3953 66.6052 1
 0 -16 -31 234.418 49.3723 1
 0 -16 31 248.672 96.5761 1
 0 16 -31 311.367 111.561 1
 0 16 31 109.701 69.7009 1
 0 -16 -32 261.041 49.8616 1
 0 -16 32 358.225 98.9403 1
 0 16 -32 279.344 112.555 1
 0 16 32 179.629 86.15 1
 0 16 32 148.427 69.6786 1
 0 -16 -33 486.982 53.9408 1
 0 -16 33 512.315 100.828 1
 0 16 -33 579.412 119.244 1
 0 16 33 439.172 93.6685 1
 0 16 33 512.442 73.5932 1
 0 -16 -34 1369.14 62.8644 1
 0 -16 34 1292.9 113.839 1
 0 16 34 1336.85 106.483 1
 0 16 34 1108.19 82.7656 1
 0 -16 -35 261.658 52.1102 1
 0 -16 35 286.754 102.17 1
 0 16 -35 460.39 119.09 1
 0 16 35 223.906 93.678 1
 0 16 35 244.183 73.3007 1
 0 -16 -36 464.459 55.4746 1
 0 -16 36 650.988 108.128 1
 0 16 -36 719.97 125.255 1
 0 16 36 543.93 99.704 1
 0 -16 37 51.2184 103.565 1
 0 16 -37 352.761 120.245 1
 0 16 37 12.276 96.5277 1
 0 -16 -38 676.798 70.9708 1
 0 -16 38 748.603 112.505 1
 0 16 -38 954.618 124.398 1
 0 -16 -39 282.213 66.7061 1
 0 -16 -39 201.588 55.1321 1
 0 -16 39 206.696 109.328 1
 0 16 39 243.798 105.187 1
 0 -16 -40 428.302 68.7006 1
 0 -16 -40 349.068 58.1755 1
 0 -16 40 561.196 112.721 1
 0 16 -40 629.829 123.367 1
 0 16 40 365.148 108.873 1
 0 -16 -41 45.8869 63.9714 1
 0 -16 -41 -55.9657 53.8904 1
 0 -16 41 15.9105 108.266 1
 0 16 -41 29.323 117.021 1
 0 16 41 49.2075 107.351 1
 0 -16 -42 245.402 66.729 1
 0 -16 -42 137.119 56.025 1
 0 -16 42 193.54 111.801 1
 0 16 -42 199.216 118.766 1
 0 -16 -43 72.7318 64.9451 1
 0 -16 -43 -6.00747 54.4022 1
 0 -16 43 38.7683 111.981 1
 0 16 43 -4.83031 106.638 1
 0 -17 0 264.718 59.5239 1
 0 17 0 232.932 78.5694 1
 0 -17 -1 988.691 66.7811 1
 0 17 -1 1238.35 94.8417 1
 0 17 1 1254.97 86.8495 1
 0 -17 -2 81.7393 56.3096 1
 0 -17 2 65.178 60.7045 1
 0 17 -2 -33.7738 81.8651 1
 0 -17 -3 491.145 61.5965 1
 0 -17 3 363.772 65.0265 1
 0 17 -3 566.759 85.5698 1
 0 17 3 727.462 82.9703 1
 0 -17 -4 171.733 58.5019 1
 0 -17 4 28.3916 61.874 1
 0 17 -4 64.4649 79.5154 1
 0 17 4 121.666 75.6294 1
 0 -17 -5 884.172 63.8432 1
 0 -17 5 968.922 72.067 1
 0 17 -5 1350.73 94.4859 1
 0 17 5 1163.87 85.6553 1
 0 -17 -6 871.87 63.7098 1
 0 -17 6 981.275 73.0625 1
 0 17 -6 1300.98 96.0699 1
 0 17 6 1244.78 83.0771 1
 0 -17 -7 1664.33 72.2407 1
 0 -17 7 1447.4 78.8826 1
 0 17 -7 2061.06 100.817 1
 0 17 7 1689.82 89.1986 1
 0 -17 -8 6381.05 106.963 1
 0 17 -8 7291.62 138.254 1
 0 17 8 6470.43 119.5 1
 0 17 8 5421.11 65.781 1
 0 -17 -9 500.882 65.4662 1
 0 -17 9 449.273 72.0533 1
 0 17 -9 547.314 92.3877 1
 0 17 9 428.016 75.0654 1
 0 17 9 365.043 36.3158 1
 0 -17 -10 186.994 65.1524 1
 0 -17 10 89.459 69.6793 1
 0 17 -10 194.895 87.2656 1
 0 17 10 221.798 70.0397 1
 0 17 10 -6.77108 36.2576 1
 0 -17 -11 722.721 74.141 1
 0 17 -11 1042.33 97.9564 1
 0 17 11 716.57 76.1262 1
 0 17 11 686.007 42.6863 1
 0 -17 12 1393.85 83.993 1
 0 17 -12 1726.59 106.753 1
 0 17 12 1258.17 64.1872 1
 0 17 12 1568.72 83.3926 1
 0 17 12 1494.21 50.2407 1
 0 -17 13 3194.1 97.8475 1
 0 17 -13 4056.16 124.38 1
 0 17 13 3383.32 64.9287 1
 0 -17 14 210.239 74.0967 1
 0 17 -14 170.39 93.6882 1
 0 17 14 144.159 57.7366 1
 0 17 14 167.529 68.8336 1
 0 17 -15 7163.57 147.172 1
 0 17 15 6332.62 118.181 1
 0 17 15 6427.64 82.0633 1
 0 -17 16 3147.82 107.444 1
 0 17 -16 3836.06 126.472 1
 0 17 16 2763.55 86.1749 1
 0 17 16 3210.37 97.6568 1
 0 17 16 3146.69 66.4216 1
 0 -17 17 1984.24 100.918 1
 0 17 -17 2343.48 116.166 1
 0 17 17 1754.04 81.0046 1
 0 17 17 2024.72 87.89 1
 0 17 17 2137.21 60.5918 1
 0 -17 18 660.206 89.583 1
 0 17 -18 824.009 105.631 1
 0 17 18 466.564 69.9951 1
 0 17 18 679.215 75.5281 1
 0 17 18 576.459 50.1739 1
 0 -17 19 1326.06 96.4952 1
 0 17 -19 1606.18 112.445 1
 0 17 19 1342.13 79.5563 1
 0 17 19 1408.3 80.4761 1
 0 17 20 135.736 68.6151 1
 0 17 20 77.5966 66.1271 1
 0 17 20 133.383 47.0791 1
 0 -17 21 2571.09 104.489 1
 0 17 -21 3087.79 127.647 1
 0 17 21 2515.25 91.7631 1
 0 -17 22 -58.9356 81.9184 1
 0 17 -22 98.7502 102.53 1
 0 17 22 38.7081 70.3187 1
 0 17 22 3.58667 43.8176 1
 0 -17 23 1094.44 96.4162 1
 0 17 -23 1663.26 117.211 1
 0 17 23 1486.5 89.5334 1
 0 17 23 1172.38 81.0533 1
 0 -17 24 2244.39 107.158 1
 0 17 24 2033.47 96.9466 1
 0 17 24 2057.54 89.012 1
 0 17 24 1866.32 65.2665 1
 0 -17 -25 1649.56 58.3279 1
 0 -17 25 1450.35 101.814 1
 0 17 25 1373.57 92.7518 1
 0 17 25 1433.32 83.3909 1
 0 17 25 1263.1 60.9168 1
 0 -17 -26 121.132 42.2675 1
 0 -17 26 -67.7316 88.504 1
 0 17 -26 57.5735 102.318 1
 0 17 26 31.7816 47.5629 1
 0 -17 -27 534.032 47.4725 1
 0 -17 27 682.326 95.2702 1
 0 17 -27 879.986 113.627 1
 0 17 27 588.233 89.1052 1
 0 17 27 432.729 74.0628 1
 0 17 27 443.508 54.1008 1
 0 -17 28 109.553 91.2279 1
 0 17 -28 21.5653 106.135 1
 0 17 28 48.7941 80.79 1
 0 17 28 -53.3859 67.1398 1
 0 -17 -29 141.915 44.6195 1
 0 17 -29 103.442 110.426 1
 0 17 29 206.834 80.9462 1
 0 17 29 -6.6515 68.4622 1
 0 -17 -30 25.705 43.5877 1
 0 -17 30 166.92 95.7601 1
 0 17 -30 15.4933 109.896 1
 0 17 30 4.77035 81.1552 1
 0 17 30 13.943 67.0828 1
 0 -17 -31 298.117 47.3628 1
 0 -17 31 224.152 98.5362 1
 0 17 -31 516.682 118.172 1
 0 17 31 251.612 85.2641 1
 0 17 31 222.384 70.1108 1
 0 -17 -32 -17.194 45.1151 1
 0 -17 32 -16.3643 97.2016 1
 0 17 -32 164.779 112.058 1
 0 -17 -33 164.43 50.2497 1
 0 -17 33 178.363 99.4232 1
 0 17 33 217.611 90.6111 1
 0 17 33 209.16 71.8963 1
 0 -17 34 560.858 107.952 1
 0 17 34 747.642 101.42 1
 0 17 34 378.465 76.5649 1
 0 -17 -35 290.865 54.1078 1
 0 -17 35 275.303 104.872 1
 0 17 -35 575.223 125.115 1
 0 17 35 271.73 73.4476 1
 0 -17 -36 399.535 57.2218 1
 0 -17 36 642.663 107.162 1
 0 17 -36 567.593 125.145 1
 0 17 36 509.985 100.779 1
 0 17 36 363.242 76.3938 1
 0 -17 -37 126.711 53.8341 1
 0 -17 37 434.56 108.416 1
 0 17 -37 361.209 124.797 1
 0 17 37 167.878 99.3937 1
 0 17 37 173.422 73.1533 1
 0 -17 -38 101.504 52.1143 1
 0 -17 38 -54.374 103.946 1
 0 17 -38 8.2922 119.607 1
 0 17 38 -47.101 97.2686 1
 0 17 38 -87.952 70.8212 1
 0 -17 -39 51.9198 52.5818 1
 0 -17 39 43.8724 107.219 1
 0 17 -39 56.3794 120.829 1
 0 17 39 16.1843 71.8582 1
 0 -17 -40 79.2745 54.4845 1
 0 -17 40 180.173 110.588 1
 0 17 -40 203.246 121.901 1
 0 17 40 141.271 106.545 1
 0 17 40 169.783 74.5292 1
 0 -17 -41 141.763 55.4027 1
 0 -17 41 237.434 112.525 1
 0 17 -41 239.54 121.963 1
 0 17 41 197.287 109.149 1
 0 17 41 97.2167 74.7775 1
 0 -17 -42 -15.8444 55.3961 1
 0 -17 42 -59.0964 112.078 1
 0 17 -42 249.042 122.447 1
 0 17 42 -0.121 109.894 1
 0 17 42 114.812 75.7584 1
 0 -18 0 3534.2 89.5349 1
 0 18 0 4863.01 126.05 1
 0 -18 -1 3126.33 85.9373 1
 0 -18 1 3050.84 87.831 1
 0 18 -1 4035.32 122.74 1
 0 18 1 3924.96 113.962 1
 0 -18 -2 384.812 63.2871 1
 0 -18 2 496.629 67.3356 1
 0 18 -2 586.64 94.6195 1
 0 18 2 557.199 83.0633 1
 0 -18 -3 686.655 67.0359 1
 0 -18 3 723.14 71.3899 1
 0 18 -3 986.132 91.9756 1
 0 18 3 668.125 89.7881 1
 0 -18 -4 5352.02 101.225 1
 0 -18 4 4938.78 101.567 1
 0 -18 -5 55.1073 57.7508 1
 0 -18 5 44.4296 65.3266 1
 0 18 -5 -70.1089 84.7841 1
 0 18 5 102.975 76.6268 1
 0 -18 -6 573.829 63.1315 1
 0 -18 6 628.451 72.0642 1
 0 18 -6 833.832 93.783 1
 0 18 6 845.283 84.1326 1
 0 -18 -7 4664.88 96.9182 1
 0 -18 7 4374.87 103.951 1
 0 18 -7 4990.51 127.902 1
 0 -18 8 377.975 71.8386 1
 0 18 -8 389.733 91.8274 1
 0 18 8 452.813 78.6006 1
 0 18 8 367.793 37.2194 1
 0 -18 -9 2622.98 86.0758 1
 0 18 -9 3364.69 119.79 1
 0 18 9 3149.75 99.6168 1
 0 18 9 2535.91 55 1
 0 -18 -10 5068.4 106.281 1
 0 -18 10 5090.6 111.685 1
 0 18 -10 5968.69 138.215 1
 0 18 10 5535.69 117.939 1
 0 -18 -11 148.889 69.4538 1
 0 -18 11 204.37 74.7241 1
 0 18 -11 381.444 96.3442 1
 0 18 11 260.708 73.2872 1
 0 18 11 182.535 39.1233 1
 0 -18 12 1232.41 85.9362 1
 0 18 -12 1637.84 109.173 1
 0 18 12 1046.64 64.157 1
 0 18 12 1259.15 49.1085 1
 0 -18 13 525.781 78.7066 1
 0 18 -13 680.816 101.377 1
 0 18 13 569.747 61.6713 1
 0 18 13 654.463 76.2861 1
 0 -18 14 1368.39 87.784 1
 0 18 -14 1781.81 111.595 1
 0 18 14 1231.41 69.666 1
 0 18 14 1336.37 84.7221 1
 0 18 14 1436.29 55.0721 1
 0 -18 15 343.435 80.2003 1
 0 18 -15 547.406 101.555 1
 0 18 15 341.958 64.2879 1
 0 18 15 297.489 73.421 1
 0 18 15 293.512 44.147 1
 0 -18 16 5862.49 122.308 1
 0 18 16 5754.5 108.992 1
 0 18 16 6200.86 120.357 1
 0 -18 17 5630.97 128.963 1
 0 18 17 5765.94 111.723 1
 0 18 17 6250.49 122.303 1
 0 18 17 6159.81 86.4798 1
 0 -18 18 1593.87 101.81 1
 0 18 18 1429.06 81.3761 1
 0 18 18 1648.81 89.072 1
 0 18 18 1659.17 59.6084 1
 0 -18 19 3756.12 117.99 1
 0 18 -19 4475.68 140.494 1
 0 18 19 3287.39 98.4723 1
 0 18 19 3732.24 105.869 1
 0 18 19 3638.96 74.7987 1
 0 -18 20 359.66 90.6532 1
 0 18 -20 191.193 104.629 1
 0 18 20 188.726 72.6587 1
 0 18 20 267.579 73.6243 1
 0 18 20 156.496 48.1075 1
 0 -18 21 448.858 93.2354 1
 0 18 -21 565.198 111.185 1
 0 18 21 448.758 77.9234 1
 0 18 21 516.399 74.5076 1
 0 18 21 430.914 52.2329 1
 0 -18 22 656.587 96.8626 1
 0 18 -22 903.143 114.211 1
 0 18 22 662.355 81.9453 1
 0 18 22 526.912 74.7875 1
 0 18 22 660.048 53.5818 1
 0 -18 23 219.794 89.3593 1
 0 18 -23 470.297 109.248 1
 0 18 23 136.316 75.8346 1
 0 18 23 151.115 69.3659 1
 0 18 23 165.687 48.1117 1
 0 -18 24 375.883 93.3867 1
 0 18 -24 541.409 111.383 1
 0 18 24 362.048 52.3462 1
 0 -18 25 693.521 95.048 1
 0 18 25 685.285 87.6852 1
 0 18 25 571.928 78.201 1
 0 18 25 570.883 56.2311 1
 0 -18 26 420.779 92.4145 1
 0 18 -26 568.465 114.796 1
 0 18 26 381.706 84.6794 1
 0 18 26 271.259 72.8722 1
 0 -18 27 596.079 97.2278 1
 0 18 -27 474.912 112.935 1
 0 18 27 448.249 85.5796 1
 0 18 27 408.964 74.4741 1
 0 18 27 357.478 54.6659 1
 0 -18 -28 1230.95 57.2904 1
 0 -18 28 1239.91 105.47 1
 0 18 -28 1565.73 124.997 1
 0 18 28 1221.01 97.1365 1
 0 18 28 1010.53 83.3888 1
 0 18 28 869.179 62.2279 1
 0 -18 -29 39.007 43.4786 1
 0 -18 29 140.597 95.2199 1
 0 18 29 -20.3391 84.3271 1
 0 18 29 -9.007 69.4878 1
 0 -18 -30 40.3505 43.8886 1
 0 -18 30 87.525 95.0506 1
 0 18 -30 7.39322 113.846 1
 0 18 30 -0.77699 83.5834 1
 0 18 30 7.38945 70.2149 1
 0 -18 -31 215.362 47.0539 1
 0 -18 31 236.399 98.9602 1
 0 18 -31 390.396 118.378 1
 0 18 31 179.516 89.0769 1
 0 18 31 197.624 72.4827 1
 0 -18 32 468.865 103.495 1
 0 18 -32 345.136 120.649 1
 0 18 32 400.064 91.7779 1
 0 18 32 201.839 73.8802 1
 0 -18 -33 111.541 47.4547 1
 0 -18 33 14.0152 98.578 1
 0 18 -33 -65.0509 117.55 1
 0 18 33 49.0399 90.5765 1
 0 18 33 -24.9601 70.3053 1
 0 -18 -34 203.124 50.238 1
 0 18 -34 383.748 124.4 1
 0 18 34 184.491 95.875 1
 0 18 34 116.287 72.4993 1
 0 -18 -35 -68.9597 46.4533 1
 0 18 -35 -130.481 119.243 1
 0 18 35 8.84353 93.713 1
 0 18 35 13.0172 71.6667 1
 0 -18 -36 59.6479 50.473 1
 0 -18 36 29.7968 103.812 1
 0 18 -36 2.62237 124.268 1
 0 18 36 58.4852 71.1223 1
 0 -18 -37 17.0905 50.6535 1
 0 -18 37 71.6839 107.944 1
 0 18 -37 -75.6553 122.167 1
 0 18 37 210.436 99.6612 1
 0 -18 -38 12.6767 52.816 1
 0 -18 38 41.1815 109.697 1
 0 18 -38 168.218 125.473 1
 0 18 38 298.211 102.783 1
 0 -18 -39 62.5891 54.2713 1
 0 -18 39 -106.66 107.433 1
 0 18 39 108.15 103.898 1
 0 18 39 136.472 73.9342 1
 0 -18 40 322.251 116.342 1
 0 18 40 443.934 114.473 1
 0 18 40 326.238 78.8563 1
 0 -18 41 225.832 111.763 1
 0 18 -41 306.012 126.715 1
 0 18 41 214.91 110.948 1
 0 18 41 86.9037 76.2897 1
 0 -19 0 33.4799 62.8705 1
 0 19 0 31.7241 90.7116 1
 0 -19 -1 2463.28 84.3767 1
 0 -19 1 2533.38 85.6438 1
 0 19 -1 3333.91 119.484 1
 0 19 1 3381.19 111.525 1
 0 -19 -2 509.392 66.255 1
 0 19 2 505.56 86.9307 1
 0 -19 -3 592.543 68.1463 1
 0 -19 3 722.682 73.0509 1
 0 19 -3 893.666 95.1241 1
 0 -19 -4 396.151 67.4093 1
 0 -19 4 587.987 72.9386 1
 0 19 -4 807.967 94.9113 1
 0 19 4 510.155 90.0688 1
 0 -19 -5 3219.06 88.2816 1
 0 -19 5 3046.3 94.6469 1
 0 19 -5 4120.09 124.733 1
 0 19 5 4096.75 117.553 1
 0 19 -6 11928.3 173.42 1
 0 19 6 11507.1 158.991 1
 0 -19 -7 579.863 68.9353 1
 0 19 -7 638.647 98.3789 1
 0 19 7 691.003 85.8792 1
 0 -19 8 2277.01 92.6586 1
 0 19 8 2228.27 53.3636 1
 0 -19 -9 5885.1 112.654 1
 0 -19 9 5816.85 117.825 1
 0 19 9 6602.63 129.752 1
 0 19 9 5813.06 73.6351 1
 0 19 -10 7244.1 151.909 1
 0 19 10 6732.39 129.358 1
 0 19 10 5967.51 77.1282 1
 0 -19 -11 7051.46 125.415 1
 0 -19 11 6244.16 124.114 1
 0 19 11 7778.57 136.422 1
 0 19 11 6995.11 83.835 1
 0 -19 12 614.577 83.8439 1
 0 19 -12 953.081 109.421 1
 0 19 12 500.95 60.7842 1
 0 19 12 675.777 82.6952 1
 0 19 12 626.744 46.1664 1
 0 -19 13 380.885 80.8692 1
 0 19 -13 404.862 102.072 1
 0 19 13 374.644 61.1203 1
 0 19 13 435.828 44.629 1
 0 -19 14 6215.07 124.928 1
 0 19 14 5650.98 102.788 1
 0 19 14 7218.01 129.578 1
 0 19 14 7203.2 90.8541 1
 0 -19 15 1126.6 89.2982 1
 0 19 -15 1380.1 115.476 1
 0 19 15 899.239 70.6731 1
 0 19 15 1073.5 83.5857 1
 0 -19 16 836.92 88.4306 1
 0 19 -16 1233 111.972 1
 0 19 16 830.706 72.9006 1
 0 19 16 854.975 53.4916 1
 0 -19 17 623.301 86.6954 1
 0 19 17 671.553 73.6289 1
 0 19 17 715.018 81.739 1
 0 19 17 888.353 53.8102 1
 0 -19 18 7523.28 138.23 1
 0 19 18 7201.46 126.862 1
 0 19 18 7598.35 134.423 1
 0 19 18 8164.71 100.505 1
 0 -19 19 2373.29 110.992 1
 0 19 19 2041.29 91.861 1
 0 19 19 2358.01 68.4138 1
 0 -19 20 1419.04 103.584 1
 0 19 -20 1576.47 122.696 1
 0 19 20 1311.98 87.799 1
 0 -19 21 950.55 102.366 1
 0 19 -21 1050.79 119.011 1
 0 19 21 1028.37 84.2558 1
 0 19 21 917.145 83.7164 1
 0 19 21 900.069 59.3906 1
 0 -19 22 409.808 97.2813 1
 0 19 -22 642.774 116.278 1
 0 19 22 602.093 82.0442 1
 0 19 22 525.135 79.6618 1
 0 -19 23 1909.1 111.885 1
 0 19 23 2070.6 99.0268 1
 0 19 23 1867.24 90.8291 1
 0 19 23 1833.96 67.5725 1
 0 -19 24 1741.68 111.309 1
 0 19 24 1524.65 98.0005 1
 0 19 24 1364.86 89.5875 1
 0 19 25 121.473 81.2686 1
 0 19 25 36.0129 70.6844 1
 0 19 25 82.491 50.5691 1
 0 -19 26 982.272 101.811 1
 0 19 26 1130.9 97.8533 1
 0 19 26 835.662 81.9315 1
 0 19 26 921.412 61.3222 1
 0 -19 27 243.531 95.1445 1
 0 19 -27 198.174 115.916 1
 0 19 27 66.4474 86.0617 1
 0 19 27 159.826 52.8634 1
 0 -19 28 885.794 103.246 1
 0 19 -28 1106 124.481 1
 0 19 28 696.07 95.2756 1
 0 19 28 739.439 82.4201 1
 0 19 28 714.076 61.5865 1
 0 -19 29 104.484 97.432 1
 0 19 -29 -78.8615 113.901 1
 0 19 29 26.7177 85.8049 1
 0 19 29 -47.7915 71.7651 1
 0 -19 30 73.496 96.679 1
 0 19 -30 -18.6823 117.17 1
 0 19 30 -62.4697 86.7675 1
 0 19 30 66.7493 70.9692 1
 0 -19 -31 41.1538 47.2944 1
 0 -19 31 71.5017 98.544 1
 0 19 -31 -86.0313 116.793 1
 0 19 31 118.982 88.1795 1
 0 19 31 24.7646 71.5381 1
 0 -19 -32 26.18 46.6525 1
 0 -19 32 60.1278 99.2601 1
 0 19 -32 216.67 121.34 1
 0 19 32 21.9473 90.5896 1
 0 19 32 87.7507 73.0039 1
 0 -19 -33 332.573 52.3049 1
 0 -19 33 411.454 105.825 1
 0 19 -33 444.855 125.2 1
 0 19 33 121.447 94.6209 1
 0 -19 -34 172.176 50.991 1
 0 -19 34 183.071 105.29 1
 0 19 -34 224.508 123.578 1
 0 19 34 61.859 98.6677 1
 0 19 34 114.967 75.3391 1
 0 -19 -35 13.3353 48.4661 1
 0 -19 35 -15.1519 101.772 1
 0 19 -35 66.3358 125.307 1
 0 19 35 5.3373 96.5237 1
 0 19 35 34.9413 73.3848 1
 0 -19 36 89.9082 105.234 1
 0 19 -36 238.218 129.756 1
 0 19 36 3.35209 99.4568 1
 0 19 36 122.151 75.0837 1
 0 -19 -37 -36.7924 49.1541 1
 0 -19 37 7.12117 104.8 1
 0 19 -37 -66.8736 127.783 1
 0 19 37 2.26526 73.3213 1
 0 -19 -38 38.1868 51.458 1
 0 -19 38 1.21095 107.842 1
 0 19 -38 120.705 127.556 1
 0 19 38 183.927 104.758 1
 0 19 38 34.1875 75.0802 1
 0 -19 -39 48.8765 52.8886 1
 0 -19 39 123.497 108.473 1
 0 19 -39 304.528 129.822 1
 0 19 39 115.518 106.129 1
 0 19 39 83.984 76.5206 1
 0 -19 -40 95.5827 52.0249 1
 0 -19 40 37.9633 110.219 1
 0 19 -40 125.911 125.53 1
 0 19 40 204.312 109.44 1
 0 19 40 37.0862 74.6766 1
 0 20 0 1133.72 103.38 1
 0 -20 -1 848.968 74.0642 1
 0 -20 1 915.58 75.3666 1
 0 20 -1 1193.7 106.898 1
 0 -20 -2 614.506 69.2586 1
 0 -20 2 638.733 73.5905 1
 0 20 -2 958.262 100.644 1
 0 20 2 1030.44 102.87 1
 0 -20 -3 8305.86 125.193 1
 0 -20 3 8261.21 129.37 1
 0 20 -3 10609.6 169.747 1
 0 20 3 9695.31 156.419 1
 0 -20 -4 2702.47 89.4314 1
 0 -20 4 2909.53 96.2658 1
 0 20 -4 3903.05 130.44 1
 0 20 4 3756.94 119.529 1
 0 -20 -5 543.035 66.7863 1
 0 20 -5 801.421 102.052 1
 0 20 5 709.394 91.3253 1
 0 -20 -6 34.8953 62.1823 1
 0 -20 6 25.656 70.9952 1
 0 20 -6 -66.5653 94.3886 1
 0 20 6 52.7909 83.2322 1
 0 -20 -7 2899.68 89.3002 1
 0 -20 7 2895.96 97.164 1
 0 20 7 3549.58 114.021 1
 0 -20 -8 857.253 73.7232 1
 0 -20 8 779.156 80.7393 1
 0 20 -8 953.14 107.838 1
 0 20 8 1050.16 92.5172 1
 0 20 8 840.572 44.5175 1
 0 -20 -9 2539.01 92.0341 1
 0 -20 9 2556.24 97.4728 1
 0 -20 10 239.22 78.9162 1
 0 20 -10 202.9 99.9655 1
 0 20 10 317.054 81.213 1
 0 20 10 217.317 40.7239 1
 0 -20 -11 757.617 79.0782 1
 0 20 -11 858.113 110.353 1
 0 20 11 614.089 84.1295 1
 0 20 11 593.93 47.2526 1
 0 -20 12 2626.19 101.858 1
 0 20 -12 3394.96 133.222 1
 0 20 12 2872.02 104.703 1
 0 -20 13 1251.02 91.8206 1
 0 20 -13 1416.76 117.252 1
 0 20 13 1073.18 68.9725 1
 0 20 13 1312.12 90.2868 1
 0 20 13 1099.87 53.376 1
 0 -20 14 850.328 88.1671 1
 0 20 -14 1188.01 115.495 1
 0 20 14 906.151 87.1216 1
 0 20 14 954.895 53.3596 1
 0 20 -15 379.126 108.767 1
 0 20 15 94.3278 63.8748 1
 0 20 15 13.2805 75.4757 1
 0 20 15 169.887 46.1293 1
 0 -20 16 -4.97497 82.5668 1
 0 20 -16 -25.9137 104.444 1
 0 20 16 41.2356 73.0967 1
 0 20 16 48.2119 44.7442 1
 0 -20 17 573.706 86.4462 1
 0 20 -17 835.238 112.9 1
 0 20 17 478.16 73.4971 1
 0 20 17 530.227 79.9803 1
 0 -20 18 160.636 84.3785 1
 0 20 -18 33.1807 107.231 1
 0 20 18 -4.05304 67.7869 1
 0 20 18 32.3205 73.242 1
 0 20 18 33.3129 46.2483 1
 0 -20 19 283.835 87.7793 1
 0 20 -19 45.2382 108.383 1
 0 20 19 92.9168 69.2313 1
 0 20 19 97.3034 75.476 1
 0 20 19 64.8616 47.1475 1
 0 -20 20 379.041 89.2112 1
 0 20 -20 596.078 114.557 1
 0 20 20 273.927 76.765 1
 0 20 20 380.761 79.1 1
 0 20 20 393.914 53.8689 1
 0 -20 21 33.6376 93.38 1
 0 20 -21 102.853 110.875 1
 0 20 21 39.4247 75.488 1
 0 20 21 2.20398 49.3867 1
 0 -20 22 4172.01 131.292 1
 0 20 22 3771.44 115.615 1
 0 20 22 3812.02 114.004 1
 0 20 22 4132.88 85.8288 1
 0 -20 23 1399.74 110.749 1
 0 20 -23 1692.6 135.246 1
 0 20 23 1360.16 92.198 1
 0 20 23 1190.5 63.4478 1
 0 -20 24 477.901 100.644 1
 0 20 24 563.873 89.4451 1
 0 20 24 514.393 84.3577 1
 0 20 24 442.313 56.9486 1
 0 -20 25 503.753 104.636 1
 0 20 25 442.971 58.148 1
 0 -20 26 260.423 101.943 1
 0 20 -26 241.207 117.218 1
 0 20 26 63.2006 86.7514 1
 0 20 26 158.781 77.1809 1
 0 20 26 192.868 53.7902 1
 0 -20 27 178.203 102.932 1
 0 20 -27 18.0787 117.298 1
 0 20 27 42.6569 88.6049 1
 0 20 27 12.8469 74.2765 1
 0 -20 28 31.669 100.666 1
 0 20 -28 39.1902 117.181 1
 0 20 28 123.497 72.6608 1
 0 20 28 -41.5502 51.1677 1
 0 20 -29 272.14 119.928 1
 0 20 29 106.593 89.5398 1
 0 20 29 -36.5456 73.8932 1
 0 20 29 59.0217 52.6458 1
 0 -20 30 -11.1069 99.9898 1
 0 20 30 146.191 91.5833 1
 0 -20 31 502.616 104.747 1
 0 20 -31 460.651 127.148 1
 0 20 31 321.723 79.9716 1
 0 -20 32 -37.606 101.554 1
 0 20 -32 92.5418 124.095 1
 0 20 32 109.799 93.7333 1
 0 20 32 2.29798 73.8187 1
 0 -20 33 5.46663 103.176 1
 0 20 -33 63.6696 125.214 1
 0 20 33 30.3862 95.3351 1
 0 20 33 29.7047 74.7928 1
 0 -20 34 249.902 106.876 1
 0 20 -34 325.622 128.476 1
 0 20 34 159.724 76.7296 1
 0 -20 -35 640.337 61.9805 1
 0 -20 35 763.976 114.193 1
 0 20 35 785.538 112.942 1
 0 20 35 650.862 85.9828 1
 0 -20 -36 106.292 51.7555 1
 0 -20 36 -60.9033 107.243 1
 0 20 -36 314.03 133.18 1
 0 20 36 191.665 104.481 1
 0 20 36 198.59 78.4672 1
 0 -20 -37 281.546 55.7126 1
 0 -20 37 335.598 111.763 1
 0 20 37 402.075 110.544 1
 0 20 37 241.188 79.4306 1
 0 -20 -38 78.6534 52.0629 1
 0 -20 38 111.259 109.22 1
 0 20 -38 156.139 133.172 1
 0 20 38 119.623 108.74 1
 0 -20 -39 310.701 58.3555 1
 0 -20 39 524.872 115.344 1
 0 20 39 368.806 116.54 1
 0 20 39 362.215 84.4889 1
 0 -21 0 -3.87043 66.9152 1
 0 21 0 -155.518 94.4204 1
 0 -21 -1 429.121 70.4196 1
 0 -21 1 458.974 72.9802 1
 0 21 -1 687.562 102.328 1
 0 21 1 640.354 102.198 1
 0 -21 -2 584.19 74.8541 1
 0 -21 2 558.106 75.0355 1
 0 21 -2 581.873 100.483 1
 0 21 -3 9315.7 164.709 1
 0 21 3 8419.24 153.018 1
 0 -21 4 112.243 73.0228 1
 0 21 4 122.333 87.6128 1
 0 -21 -5 2189.74 85.3643 1
 0 -21 5 2257.9 95.003 1
 0 21 -5 3099.84 126.033 1
 0 21 5 2967.4 116.22 1
 0 -21 -6 75.1405 64.9354 1
 0 -21 6 44.159 72.8858 1
 0 21 -6 -99.242 98.6807 1
 0 21 6 68.7347 91.3238 1
 0 -21 -7 9103.09 131.464 1
 0 -21 7 8924.33 138.849 1
 0 -21 -8 1146.98 79.5409 1
 0 -21 8 899.218 83.7266 1
 0 21 -8 1319.34 113.898 1
 0 21 8 1267.65 96.4671 1
 0 21 8 1072.6 48.3694 1
 0 -21 -9 555.461 73.6404 1
 0 -21 9 578.047 81.5523 1
 0 21 -9 776.404 109.795 1
 0 21 9 689.018 88.298 1
 0 -21 -10 -31.9694 69.5472 1
 0 -21 10 120.204 77.2578 1
 0 21 -10 51.0863 100.812 1
 0 21 10 26.378 38.9409 1
 0 -21 -11 590.448 80.1516 1
 0 -21 11 633.556 83.49 1
 0 21 -11 662.474 114.288 1
 0 21 11 498.228 84.95 1
 0 21 11 464.302 46.2364 1
 0 -21 -12 -31.9938 74.7943 1
 0 -21 12 64.305 78.8702 1
 0 21 -12 29.3877 105.707 1
 0 21 12 50.6035 77.7694 1
 0 21 12 91.6828 41.3317 1
 0 -21 13 1550.22 97.3968 1
 0 21 13 1146.19 72.2225 1
 0 21 13 1568.72 95.4861 1
 0 21 13 1590.94 57.9817 1
 0 -21 14 1269.07 94.9419 1
 0 21 -14 1717.77 123.836 1
 0 21 14 1121.68 74.3639 1
 0 21 14 1608.77 95.3426 1
 0 21 14 1396.81 60.7296 1
 0 -21 15 1242.89 96.2416 1
 0 21 -15 1557.87 122.592 1
 0 21 15 997.924 74.2345 1
 0 21 15 1138.26 91.7295 1
 0 21 15 1206.7 58.567 1
 0 -21 16 1862.27 103.366 1
 0 21 16 1413.45 81.4624 1
 0 21 16 1934.81 95.9862 1
 0 21 16 1897.88 63.8309 1
 0 -21 17 369.055 87.0773 1
 0 21 -17 584.475 115.054 1
 0 21 17 407.746 72.6069 1
 0 21 17 373.281 81.5896 1
 0 21 17 448.624 52.0192 1
 0 -21 18 355.929 88.7917 1
 0 21 -18 720.62 116.906 1
 0 21 18 367.874 75.2762 1
 0 21 18 496.577 82.4651 1
 0 21 18 507.082 54.8119 1
 0 -21 19 927.588 95.3161 1
 0 21 -19 1094.7 124.777 1
 0 21 19 699.432 80.8602 1
 0 -21 20 365.901 92.3978 1
 0 21 -20 233.839 117.355 1
 0 21 20 340.601 78.149 1
 0 21 20 272.076 80.1202 1
 0 21 20 299.563 54.1656 1
 0 -21 21 332.97 92.2816 1
 0 21 -21 477.434 121.439 1
 0 21 21 329.93 80.7717 1
 0 -21 22 916.202 99.7961 1
 0 21 22 687.969 89.9936 1
 0 21 22 695.978 87.7736 1
 0 21 22 840.553 63.0475 1
 0 -21 23 1480.39 113.283 1
 0 21 -23 1943.21 135.08 1
 0 -21 24 34.1227 99.127 1
 0 21 -24 12.6806 119.839 1
 0 21 24 35.9153 83.1253 1
 0 21 24 8.74551 77.2748 1
 0 21 24 11.7746 51.2878 1
 0 -21 25 196.683 102.36 1
 0 21 -25 251.484 123.616 1
 0 21 25 25.1688 85.8976 1
 0 21 25 185.312 79.9681 1
 0 -21 26 903.904 111.05 1
 0 21 26 724.564 89.8174 1
 0 21 26 835.294 64.4881 1
 0 -21 27 108.74 103.209 1
 0 21 -27 247.109 122.204 1
 0 21 27 228.545 90.2577 1
 0 21 27 128.345 54.2706 1
 0 -21 28 428.723 108.973 1
 0 21 -28 407.561 124.403 1
 0 21 28 162.525 78.2593 1
 0 21 28 156.364 56.2685 1
 0 -21 29 52.3 103.812 1
 0 21 -29 -1.65095 121.19 1
 0 21 29 -29.4246 91.2951 1
 0 21 29 57.5294 76.1673 1
 0 21 29 16.3248 52.9186 1
 0 -21 30 148.955 107.24 1
 0 21 -30 -63.2712 122.291 1
 0 21 30 91.1626 93.2014 1
 0 21 30 108.56 76.1531 1
 0 -21 31 61.0167 107.697 1
 0 21 -31 170.632 128.193 1
 0 21 31 156.947 96.4109 1
 0 21 31 36.3288 75.2831 1
 0 -21 32 376.258 111.506 1
 0 21 32 162.223 100.983 1
 0 21 32 190.591 79.4209 1
 0 21 -33 721.995 135.419 1
 0 21 33 449.255 105.035 1
 0 21 33 379.201 82.1155 1
 0 -21 34 793.994 113.262 1
 0 21 -34 1115.41 141.828 1
 0 21 34 660.174 109.63 1
 0 -21 35 73.5116 106.381 1
 0 21 -35 23.4783 131.807 1
 0 21 35 41.801 78.24 1
 0 -21 36 125.352 109.078 1
 0 21 -36 385.707 136.176 1
 0 21 36 58.5099 104.779 1
 0 21 36 16.823 78.0155 1
 0 -21 37 162.604 112.324 1
 0 21 -37 328.464 138.177 1
 0 21 37 38.3928 107.52 1
 0 21 37 19.6705 78.4902 1
 0 -21 38 97.0073 111.468 1
 0 21 -38 343.109 136.76 1
 0 21 38 141.822 109.94 1
 0 21 38 80.154 77.9144 1
 0 -22 0 1543.46 83.6897 1
 0 22 0 1857.62 119.926 1
 0 -22 -1 202.976 70.2271 1
 0 22 -1 266.722 96.0047 1
 0 22 1 283.323 100.599 1
 0 -22 -2 222.89 69.9984 1
 0 -22 2 46.3551 71.5998 1
 0 22 -2 325.044 98.4635 1
 0 22 2 178.051 97.8405 1
 0 -22 -3 68.6408 68.7214 1
 0 -22 3 42.1359 71.2065 1
 0 22 -3 89.8605 97.4698 1
 0 22 3 14.4925 89.8966 1
 0 -22 -4 58.1861 65.0816 1
 0 -22 4 -0.80528 74.6975 1
 0 22 -4 143.92 98.069 1
 0 22 4 4.43107 89.2671 1
 0 -22 -5 248.735 67.5735 1
 0 -22 5 310.241 77.5996 1
 0 22 -5 392.201 102.741 1
 0 -22 6 290.561 79.1469 1
 0 22 -6 412.383 104.749 1
 0 22 6 291.624 96.7035 1
 0 -22 -7 5175.64 110.833 1
 0 -22 7 5291.78 120.074 1
 0 22 7 6329.06 142.999 1
 0 -22 -8 1579.27 84.9824 1
 0 -22 8 1748.28 94.6219 1
 0 22 8 1726.6 56.0241 1
 0 -22 -9 897.531 80.6152 1
 0 -22 9 947.009 88.2549 1
 0 22 -9 1291.49 118.571 1
 0 22 9 1098.64 95.707 1
 0 -22 -10 115.323 72.7151 1
 0 -22 10 93.3637 80.605 1
 0 22 -10 12.7656 104.383 1
 0 22 10 81.3263 83.3015 1
 0 22 10 64.0818 40.2532 1
 0 -22 -11 552.096 80.0791 1
 0 -22 11 311.259 84.0255 1
 0 22 -11 594.373 116.496 1
 0 22 11 369.303 46.7023 1
 0 -22 -12 3745.5 113.198 1
 0 -22 12 3489.49 113.075 1
 0 22 12 3985.69 118.147 1
 0 22 12 3478.68 71.0656 1
 0 -22 13 2093.09 101.783 1
 0 22 13 1578.08 76.8238 1
 0 22 13 2015.81 103.326 1
 0 22 13 2147.23 63.2159 1
 0 -22 14 733.57 92.4146 1
 0 22 -14 1088.5 122.78 1
 0 22 14 628.671 70.6809 1
 0 -22 15 273.962 86.9401 1
 0 22 -15 256.491 114.54 1
 0 22 15 150.111 65.0164 1
 0 22 15 52.5761 80.0168 1
 0 22 15 115.325 48.1028 1
 0 -22 16 -14.5109 85.6677 1
 0 22 -16 90.3411 113.707 1
 0 22 16 -25.9923 65.7706 1
 0 22 16 25.882 78.574 1
 0 22 16 60.0246 46.7339 1
 0 -22 17 740.841 95.433 1
 0 22 -17 1003.83 121.912 1
 0 22 17 758.46 77.8286 1
 0 22 17 883.373 90.2672 1
 0 22 17 778.675 57.9269 1
 0 -22 18 194.94 89.4265 1
 0 22 -18 167.938 116.88 1
 0 22 18 118.529 72.5243 1
 0 22 18 170.349 79.2184 1
 0 22 18 81.1805 50.16 1
 0 -22 19 63.0742 89.2335 1
 0 22 -19 232.082 119.93 1
 0 22 19 190.254 79.9932 1
 0 22 19 182.451 51.4917 1
 0 -22 20 -6.66923 91.1476 1
 0 22 -20 -122.486 116.486 1
 0 22 20 76.0241 74.942 1
 0 22 20 29.7193 78.0722 1
 0 22 20 -55.268 49.9446 1
 0 -22 21 -97.6047 91.6453 1
 0 22 -21 -174.159 118.517 1
 0 22 21 44.0308 51.1544 1
 0 -22 22 1680.25 109.698 1
 0 22 22 1587.21 102.047 1
 0 22 22 1701.03 101.913 1
 0 22 22 1780.75 73.6313 1
 0 -22 23 13.9028 94.1034 1
 0 22 -23 213.433 123.172 1
 0 22 23 136.261 83.1587 1
 0 22 23 47.1684 77.7822 1
 0 22 23 86.9357 54.4694 1
 0 -22 24 1643.17 111.404 1
 0 22 24 1392.44 97.8098 1
 0 22 24 1452.51 69.8996 1
 0 22 -25 566.861 130.55 1
 0 22 25 446.704 93.3734 1
 0 22 25 362.672 58.9451 1
 0 -22 26 238.468 105.196 1
 0 22 -26 215.015 125.449 1
 0 22 26 6.99711 54.1369 1
 0 -22 27 146.892 104.997 1
 0 22 -27 298.393 124.452 1
 0 22 27 31.133 90.2227 1
 0 22 27 182.769 81.7891 1
 0 22 27 20.3566 54.302 1
 0 -22 28 1005.12 116.865 1
 0 22 -28 1382 138.496 1
 0 22 28 851.427 107.747 1
 0 22 28 837.846 93.6868 1
 0 -22 29 137.811 108.71 1
 0 22 -29 410.589 128.744 1
 0 22 29 199.348 57.9825 1
 0 -22 30 166.48 109.482 1
 0 22 -30 294.937 131.18 1
 0 22 30 89.7584 98.9548 1
 0 22 30 75.3617 58.1865 1
 0 -22 31 612.791 116.019 1
 0 22 31 589.477 107.39 1
 0 22 31 329.565 83.8434 1
 0 -22 32 23.4393 110.728 1
 0 22 -32 -127.289 132.794 1
 0 22 32 -89.0429 97.9612 1
 0 22 32 -50.3815 77.3264 1
 0 -22 33 689.773 120.271 1
 0 22 33 341.167 108.594 1
 0 22 33 443.314 85.7238 1
 0 -22 34 135.421 113.306 1
 0 22 -34 158.831 134.142 1
 0 22 34 112.719 101.706 1
 0 22 34 -50.8008 76.6817 1
 0 -22 35 135.915 115.988 1
 0 22 -35 233.429 134.648 1
 0 22 35 87.7931 103.556 1
 0 22 35 41.0432 78.4817 1
 0 -22 36 31.2083 115.49 1
 0 22 36 84.8636 106.356 1
 0 22 36 -49.0202 77.1895 1
 0 -22 37 103.929 118.265 1
 0 22 -37 291.041 141.615 1
 0 22 37 43.0725 109.497 1
 0 22 37 43.5938 78.3343 1
 0 -23 0 -35.5561 69.7701 1
 0 23 0 38.1507 103.128 1
 0 -23 -1 -0.2152 69.6167 1
 0 -23 1 160.981 72.2589 1
 0 23 -1 29.1238 98.0435 1
 0 23 1 290.879 105.884 1
 0 -23 -2 1385.72 86.0314 1
 0 -23 2 1634.23 89.5395 1
 0 23 -2 2188.54 121.024 1
 0 23 2 1969.58 123.01 1
 0 -23 -3 451.335 74.9237 1
 0 -23 3 319.697 77.7626 1
 0 23 -3 470.106 107.853 1
 0 23 3 372.443 102.134 1
 0 -23 -4 4540.74 106.172 1
 0 -23 4 4429.44 112.843 1
 0 -23 -5 405.15 72.6825 1
 0 -23 5 392.766 82.4314 1
 0 23 -5 632.245 113.471 1
 0 23 5 549.686 95.7505 1
 0 -23 -6 -18.9763 68.0293 1
 0 -23 6 59.2131 76.9188 1
 0 23 -6 42.8581 104.724 1
 0 -23 -7 22.7071 69.6843 1
 0 -23 7 136.597 79.5033 1
 0 23 -7 179.723 106.79 1
 0 23 7 -35.9973 90.2549 1
 0 -23 8 909.926 87.9971 1
 0 23 -8 1260.29 120.246 1
 0 23 8 975.346 100.722 1
 0 23 8 838.986 48.9796 1
 0 -23 -9 345.158 76.5639 1
 0 -23 9 355.837 82.6537 1
 0 23 -9 320.395 111.423 1
 0 -23 -10 602.979 82.1237 1
 0 -23 10 757.367 88.0547 1
 0 23 10 771.238 95.4039 1
 0 23 10 748.915 49.3519 1
 0 -23 -11 698.615 84.1553 1
 0 -23 11 758.42 91.0986 1
 0 23 -11 857.777 123.333 1
 0 23 11 784.454 94.2133 1
 0 23 11 674.746 51.6575 1
 0 -23 -12 865.845 89.2136 1
 0 -23 12 1028.3 93.125 1
 0 23 12 854.636 52.5401 1
 0 -23 13 282.544 87.798 1
 0 23 -13 441.152 117.952 1
 0 23 13 151.926 63.8334 1
 0 23 13 270.673 85.034 1
 0 23 13 166.98 46.9032 1
 0 -23 14 1085.55 96.3999 1
 0 23 14 1045.27 76.0449 1
 0 23 14 1244.63 94.9369 1
 0 23 -15 129.319 115.728 1
 0 23 15 76.377 65.0107 1
 0 23 15 84.8772 81.5196 1
 0 23 15 171.956 49.0763 1
 0 -23 16 885.304 97.7151 1
 0 23 -16 1094.08 127.111 1
 0 23 16 496.638 74.2744 1
 0 23 16 679.952 90.2498 1
 0 -23 17 -55.2374 89.2431 1
 0 23 -17 -1.0305 115.803 1
 0 23 17 4.87917 81.0936 1
 0 23 17 37.001 48.5513 1
 0 -23 18 67.0879 89.7279 1
 0 23 -18 96.9181 120.324 1
 0 23 18 59.6352 71.412 1
 0 23 18 63.5049 80.5604 1
 0 23 18 46.2566 50.2751 1
 0 -23 19 541.695 97.5709 1
 0 23 -19 749.866 128.214 1
 0 23 19 453.334 81.5551 1
 0 23 19 479.122 56.224 1
 0 23 -20 115.301 121.017 1
 0 23 20 106.857 76.8005 1
 0 23 20 126.204 80.0279 1
 0 23 20 -10.8603 52.0973 1
 0 -23 21 332.324 97.4313 1
 0 23 -21 435.312 126.106 1
 0 23 21 193.099 81.9178 1
 0 23 21 183.731 82.5518 1
 0 23 21 180.829 55.316 1
 0 -23 22 200.139 96.6269 1
 0 23 22 286.392 57.4327 1
 0 -23 23 209.637 98.6839 1
 0 23 -23 268.027 127.61 1
 0 23 23 150.867 88.1388 1
 0 23 23 87.133 56.7789 1
 0 -23 24 46.6339 96.0799 1
 0 23 -24 176.858 125.87 1
 0 23 24 127.446 80.9838 1
 0 23 24 39.4506 53.0385 1
 0 -23 25 266.944 100.446 1
 0 23 -25 548.904 134.602 1
 0 23 25 336.026 94.3144 1
 0 23 25 221.895 84.6137 1
 0 23 25 159.875 57.3765 1
 0 -23 26 253.075 103.011 1
 0 23 -26 280.53 133.046 1
 0 23 26 274.598 96.2636 1
 0 23 26 123.09 84.8787 1
 0 -23 27 167.237 101.527 1
 0 23 -27 180.865 129.77 1
 0 23 27 78.0242 57.0986 1
 0 23 -28 -2.72519 127.466 1
 0 23 28 -63.5999 94.8687 1
 0 23 28 60.9166 83.4147 1
 0 23 28 -52.5735 56.4146 1
 0 -23 29 256.784 111.844 1
 0 23 -29 328.836 131.957 1
 0 23 29 163.166 85.9459 1
 0 23 29 168.445 58.5335 1
 0 23 30 546.807 110.157 1
 0 23 30 419.442 93.4678 1
 0 23 30 503.16 67.8541 1
 0 -23 31 -12.274 110.122 1
 0 23 -31 205.004 131.36 1
 0 23 31 -129.441 98.4698 1
 0 23 31 73.2765 83.5677 1
 0 -23 32 233.646 114.164 1
 0 23 -32 174.983 137.621 1
 0 23 32 134.879 105.113 1
 0 23 32 180.06 84.3397 1
 0 -23 33 -2.46434 113.03 1
 0 23 33 48.8566 102.026 1
 0 23 33 32.9789 83.1727 1
 0 -23 34 140.684 115.238 1
 0 23 -34 60.5077 135.724 1
 0 23 34 -28.5606 103.013 1
 0 -23 35 -24.7626 114.039 1
 0 23 -35 249.764 138.236 1
 0 23 35 75.514 104.458 1
 0 23 35 59.7242 80.2461 1
 0 -23 36 -14.6677 116.698 1
 0 23 -36 100.007 136.676 1
 0 23 36 26.0765 79.0703 1
 0 -24 0 1234.38 87.5157 1
 0 24 0 1729.11 118.544 1
 0 -24 -1 139.334 75.1454 1
 0 -24 1 67.2263 75.5477 1
 0 24 1 55.0929 104.465 1
 0 -24 -2 556.75 81.0028 1
 0 24 -2 1031.6 112.631 1
 0 24 2 952.742 116.027 1
 0 -24 -3 2003.95 92.6941 1
 0 -24 3 1852.08 95.3921 1
 0 24 3 2650.55 129.44 1
 0 -24 -4 350.22 74.7055 1
 0 -24 4 585.737 82.5683 1
 0 24 -4 842.316 114.773 1
 0 24 4 665.294 102.341 1
 0 -24 -5 152.097 72.0106 1
 0 -24 5 159.863 81.0358 1
 0 24 -5 477.481 111.064 1
 0 24 5 228.44 98.4866 1
 0 -24 -6 974 81.9863 1
 0 -24 6 1145.01 92.9013 1
 0 24 -6 1210.87 122.237 1
 0 24 6 1304 106.58 1
 0 -24 -7 103.507 71.7101 1
 0 -24 7 59.8486 81.0111 1
 0 24 -7 98.087 108.373 1
 0 24 7 -28.9035 92.4122 1
 0 24 -8 767.935 116.354 1
 0 24 8 851.102 101.789 1
 0 24 8 620.948 48.2855 1
 0 -24 -9 653.072 81.4543 1
 0 -24 9 550.387 87.2397 1
 0 24 -9 694.363 118.801 1
 0 24 9 848.719 100.663 1
 0 -24 -10 199.758 77.7051 1
 0 -24 10 181.964 83.4525 1
 0 24 10 51.6548 42.4751 1
 0 -24 -11 161.259 78.6964 1
 0 -24 11 109.952 84.628 1
 0 24 -11 49.3689 115.669 1
 0 24 11 -78.2712 85.7211 1
 0 24 11 34.3778 44.4035 1
 0 -24 -12 1179.99 92.7563 1
 0 -24 12 999.376 96.2216 1
 0 24 -12 1270.61 129.704 1
 0 24 12 1056.18 100.001 1
 0 24 12 1104.27 57.1162 1
 0 -24 13 187.87 87.5471 1
 0 24 -13 -48.6217 116.647 1
 0 24 13 26.0648 62.8323 1
 0 24 13 208.779 85.5163 1
 0 24 13 72.4587 46.2282 1
 0 -24 14 137.916 87.5444 1
 0 24 -14 134.664 119.001 1
 0 24 14 -21.4152 63.9513 1
 0 24 14 46.6486 83.0454 1
 0 24 14 72.4875 46.5946 1
 0 -24 15 1786.03 104.887 1
 0 24 15 1730.33 104.262 1
 0 24 15 1825.87 68.6065 1
 0 -24 16 98.855 89.5923 1
 0 24 -16 257.701 121.134 1
 0 24 16 107.412 70.2835 1
 0 24 16 212.214 85.3038 1
 0 -24 17 241.386 93.2394 1
 0 24 -17 342.28 122.949 1
 0 24 17 69.2916 70.6383 1
 0 24 17 82.6758 84.517 1
 0 24 17 139.363 51.9955 1
 0 -24 18 634.225 98.3363 1
 0 24 18 518.41 81.4816 1
 0 24 18 638.381 92.6523 1
 0 -24 19 23.1101 95.0862 1
 0 24 -19 -56.2754 122.564 1
 0 24 19 -64.699 74.8918 1
 0 24 19 6.10199 82.6031 1
 0 24 19 41.2986 52.115 1
 0 -24 20 99.068 94.4714 1
 0 24 -20 117.28 125.786 1
 0 24 20 79.6598 84.3499 1
 0 -24 21 64.2533 99.4336 1
 0 24 -21 70.3825 125.099 1
 0 24 21 -25.6927 79.5489 1
 0 24 21 -4.90424 53.0271 1
 0 24 -22 385.527 131.359 1
 0 24 22 433.518 88.8041 1
 0 -24 23 947.906 109.098 1
 0 24 23 726.541 99.5317 1
 0 24 23 911.023 95.3504 1
 0 24 23 758.716 66.9696 1
 0 -24 24 133.818 99.0033 1
 0 24 -24 229.662 130.601 1
 0 -24 25 171.667 99.9642 1
 0 24 -25 44.0976 131.224 1
 0 24 25 68.0851 54.3887 1
 0 -24 26 452.18 105.445 1
 0 24 -26 627.476 135.217 1
 0 24 26 242.814 100.315 1
 0 -24 27 187.074 104.466 1
 0 24 -27 112.661 132.367 1
 0 24 27 197.662 85.8365 1
 0 24 27 124.284 58.0876 1
 0 -24 28 68.0317 101.485 1
 0 24 -28 38.1989 131.229 1
 0 24 28 40.4416 86.0275 1
 0 24 28 52.1662 58.4158 1
 0 -24 29 26.0702 104.949 1
 0 24 -29 161.873 132.681 1
 0 24 29 95.3813 100.491 1
 0 24 29 91.001 59.1888 1
 0 -24 30 123.462 104.967 1
 0 24 -30 334.642 132.976 1
 0 24 30 42.227 58.8964 1
 0 -24 31 186.072 106.018 1
 0 24 -31 240.55 134.58 1
 0 24 31 101.959 102.874 1
 0 24 31 -31.3744 85.0723 1
 0 24 31 30.2413 58.5644 1
 0 -24 32 154.557 116.429 1
 0 24 -32 125.518 140.401 1
 0 24 32 92.425 103.455 1
 0 24 32 -70.5143 83.2847 1
 0 -24 33 21.9991 115.569 1
 0 24 -33 112.228 138.432 1
 0 24 33 170.832 108.574 1
 0 24 33 2.16794 85.4863 1
 0 -24 34 292.492 119.875 1
 0 24 -34 358.534 145.211 1
 0 24 34 235.259 109.308 1
 0 24 34 206.298 87.6915 1
 0 -25 0 3.56774 74.7502 1
 0 25 0 175.561 101.946 1
 0 -25 -1 58.1599 78.5222 1
 0 -25 1 12.8757 77.176 1
 0 25 -1 376.646 107.203 1
 0 25 -2 6796.35 164.676 1
 0 25 2 6642.56 166.071 1
 0 -25 3 158.363 80.2882 1
 0 25 -3 234.887 108.39 1
 0 25 3 163.958 107.67 1
 0 -25 -4 1349.05 86.5752 1
 0 -25 4 1326.21 92.4544 1
 0 25 -4 1990.19 128.19 1
 0 25 4 1639.84 121.253 1
 0 -25 -5 68.7595 72.8212 1
 0 -25 5 30.8208 80.4458 1
 0 25 -5 290.86 112.704 1
 0 25 5 149.804 100.011 1
 0 -25 -6 2337.14 97.5067 1
 0 -25 6 2512.12 106.534 1
 0 25 6 2736.77 124.356 1
 0 -25 -7 14.5697 73.5207 1
 0 -25 7 -8.15629 83.9289 1
 0 25 -7 31.2771 113.897 1
 0 25 7 94.8786 93.9132 1
 0 -25 8 112.025 86.4133 1
 0 25 -8 259.859 116.518 1
 0 25 8 265.971 95.1786 1
 0 25 8 10.1712 42.5673 1
 0 -25 -9 177.858 77.722 1
 0 25 -9 -9.26566 114.9 1
 0 25 9 138.65 92.1285 1
 0 -25 -10 187.122 79.8574 1
 0 -25 10 37.3919 82.6235 1
 0 25 -10 163.631 119.258 1
 0 25 10 49.9749 94.5444 1
 0 25 10 80.0673 43.7759 1
 0 -25 -11 120.145 80.4692 1
 0 -25 11 261.177 86.7412 1
 0 25 -11 518.19 123.722 1
 0 25 11 236.263 48.9852 1
 0 -25 -12 84.223 82.4761 1
 0 -25 12 368.325 88.4768 1
 0 25 -12 312.978 121.764 1
 0 25 12 260.004 90.7411 1
 0 25 12 75.2115 46.5594 1
 0 25 -13 422.951 124.537 1
 0 25 13 241.875 68.0527 1
 0 25 13 251.526 90.4599 1
 0 25 13 372.834 50.5834 1
 0 -25 14 276.638 91.5628 1
 0 25 -14 281.059 124.174 1
 0 25 14 144.969 68.1513 1
 0 25 14 330.339 92.8171 1
 0 25 14 295.294 50.4725 1
 0 -25 15 691.267 97.1201 1
 0 25 -15 1111.04 135.255 1
 0 25 15 639.722 94.0679 1
 0 25 15 749.745 59.7541 1
 0 -25 16 113.275 91.3972 1
 0 25 -16 395.351 126.799 1
 0 25 16 80.6078 70.833 1
 0 25 16 253.179 87.4788 1
 0 25 16 154.56 53.6587 1
 0 -25 17 757.932 98.5722 1
 0 25 17 607.474 80.6057 1
 0 25 17 597.6 92.4558 1
 0 25 17 715.521 60.8365 1
 0 25 18 -7.38965 74.0736 1
 0 25 18 17.6351 84.1041 1
 0 -25 19 428.841 99.8804 1
 0 25 19 409.301 83.2865 1
 0 25 19 451.988 92.1188 1
 0 25 19 479.121 61.8579 1
 0 -25 20 116.175 98.1839 1
 0 25 -20 176.281 129.064 1
 0 25 20 -23.2584 80.3148 1
 0 25 20 31.8349 85.2439 1
 0 -25 21 170.1 103.002 1
 0 25 -21 255.839 132.989 1
 0 25 21 290.348 85.6889 1
 0 25 21 92.3107 87.312 1
 0 25 21 121.434 58.1567 1
 0 -25 22 107.897 101.598 1
 0 25 -22 211.83 133.253 1
 0 25 22 32.9069 84.4799 1
 0 25 22 19.4356 85.8512 1
 0 -25 23 487.634 107.778 1
 0 25 -23 760.556 141.025 1
 0 25 23 407.541 64.2704 1
 0 -25 24 1120.57 114.2 1
 0 25 24 741.99 103.851 1
 0 25 24 750.395 97.8544 1
 0 -25 25 -63.7976 101.354 1
 0 25 -25 -10.6767 135.369 1
 0 25 25 1.09641 84.409 1
 0 25 25 49.1682 56.5133 1
 0 -25 26 -4.49768 102.215 1
 0 25 -26 117.578 135.346 1
 0 25 26 56.8998 95.6645 1
 0 25 26 48.7895 55.3478 1
 0 -25 27 293.113 105.798 1
 0 25 27 204.059 63.3539 1
 0 -25 28 195.516 105.797 1
 0 25 -28 300.705 137.517 1
 0 25 28 50.8913 60.1156 1
 0 -25 29 162.259 106.748 1
 0 25 -29 481.088 141.292 1
 0 25 29 233.85 104.468 1
 0 -25 30 -89.2297 104.943 1
 0 25 -30 189.952 137.073 1
 0 25 30 -35.2903 83.9805 1
 0 25 30 133.656 59.6704 1
 0 -25 31 142.383 106.898 1
 0 25 -31 71.368 138.655 1
 0 25 31 135.302 105.311 1
 0 25 31 0.91365 58.8737 1
 0 -25 32 -17.0357 107.192 1
 0 25 32 -13.1267 104.754 1
 0 -25 33 143.649 109.151 1
 0 25 -33 96.2271 143.911 1
 0 26 0 504.682 110.752 1
 0 -26 -1 15.4827 77.4207 1
 0 -26 1 -46.803 77.5 1
 0 26 -1 118.122 107.816 1
 0 26 1 129.709 105.261 1
 0 -26 -2 -62.5405 74.9532 1
 0 -26 2 -74.5946 77.5948 1
 0 26 2 39.0299 109.058 1
 0 -26 -3 366.15 78.0834 1
 0 26 -3 581.641 114.448 1
 0 26 3 315.592 109.894 1
 0 -26 -4 16.437 73.16 1
 0 -26 4 67.2336 81.8396 1
 0 26 -4 16.1545 111.025 1
 0 26 4 42.3156 106.67 1
 0 -26 -5 394.309 76.5086 1
 0 -26 5 521.502 86.531 1
 0 26 -5 541.22 116.71 1
 0 -26 -6 567.793 80.8895 1
 0 -26 6 483.555 87.4173 1
 0 26 -6 717.454 122.11 1
 0 26 6 524.887 104.661 1
 0 -26 -7 1431.11 91.6463 1
 0 -26 7 1437.6 101.304 1
 0 26 7 1509.21 112.811 1
 0 26 7 1483.62 63.4652 1
 0 -26 -8 1334.71 92.8432 1
 0 -26 8 1593.28 102.679 1
 0 26 -8 1887.05 138.734 1
 0 26 8 1990.16 115.054 1
 0 26 8 1583.89 60.608 1
 0 -26 -9 48.5192 78.7855 1
 0 -26 9 185.209 88.6683 1
 0 26 -9 177.933 116.942 1
 0 26 9 163.031 95.4113 1
 0 26 9 148.091 45.0488 1
 0 -26 -10 89.5471 80.024 1
 0 26 -10 198.009 124.119 1
 0 26 10 -18.3972 93.0109 1
 0 26 10 -14.8608 44.5822 1
 0 -26 -11 567.09 89.4581 1
 0 -26 11 443.933 93.077 1
 0 26 -11 958.235 132.355 1
 0 26 11 788.076 102.265 1
 0 26 11 566.021 55.2483 1
 0 -26 -12 468.641 90.8537 1
 0 -26 12 429.354 93.9697 1
 0 26 -12 698.965 130.49 1
 0 26 12 508.502 53.9703 1
 0 -26 13 489.453 93.8636 1
 0 26 -13 650.643 132.357 1
 0 26 13 352.873 70.6481 1
 0 26 13 349.847 93.9263 1
 0 26 13 339.483 53.0501 1
 0 -26 14 -89.09 89.8007 1
 0 26 -14 239.332 125.658 1
 0 26 14 38.3904 66.4582 1
 0 26 14 -6.02075 87.5027 1
 0 26 14 20.3671 47.537 1
 0 -26 15 -52.8962 91.9083 1
 0 26 -15 197.865 125.632 1
 0 26 15 132.699 88.2668 1
 0 26 15 80.4334 51.6774 1
 0 -26 16 333.523 94.4034 1
 0 26 -16 249.24 126.81 1
 0 26 16 51.1659 70.766 1
 0 26 16 109.382 53.3635 1
 0 -26 17 1191.84 105.566 1
 0 26 17 1090.19 89.9605 1
 0 26 17 1198.78 103.071 1
 0 26 17 1247.44 68.1245 1
 0 -26 18 79.1887 94.521 1
 0 26 18 50.7715 76.1626 1
 0 26 18 -17.0781 86.23 1
 0 26 18 -39.8039 53.3039 1
 0 -26 19 110.001 95.8915 1
 0 26 -19 236.001 133.714 1
 0 26 19 37.3538 79.7027 1
 0 26 19 -152.212 85.8456 1
 0 26 19 90.7953 56.5471 1
 0 -26 20 266.204 101.337 1
 0 26 -20 342.234 137.179 1
 0 26 20 177.481 58.4512 1
 0 -26 21 1889.77 122.538 1
 0 26 21 1497.58 106.656 1
 0 26 21 1743.56 111.206 1
 0 26 21 1820.3 79.7813 1
 0 -26 22 -102.024 103.969 1
 0 26 -22 0.78308 133.35 1
 0 26 22 44.7996 86.1338 1
 0 26 22 68.7945 88.3909 1
 0 26 22 -37.3068 56.7816 1
 0 -26 23 187.157 107.697 1
 0 26 -23 222.931 137.286 1
 0 26 23 -97.2546 87.4526 1
 0 26 23 57.3389 59.8116 1
 0 -26 24 218.407 109.31 1
 0 26 24 80.696 97.0641 1
 0 26 24 391.232 94.2659 1
 0 26 24 372.988 64.4895 1
 0 -26 25 544.196 110.93 1
 0 26 -25 579.725 144.237 1
 0 -26 26 59.7302 106.207 1
 0 26 -26 87.658 139.34 1
 0 26 26 6.63969 57.4091 1
 0 26 -27 351.626 143.777 1
 0 26 27 192.581 102.892 1
 0 26 27 209.988 90.2986 1
 0 -26 28 320.816 109.491 1
 0 26 -28 597.046 145.819 1
 0 26 28 256.737 65.7126 1
 0 -26 29 159.989 106.529 1
 0 26 -29 129.635 140.523 1
 0 -26 30 178.071 108.58 1
 0 26 -30 79.4421 139.488 1
 0 26 30 55.4811 59.273 1
 0 -26 31 99.0471 107.838 1
 0 26 -31 179.921 142.796 1
 0 26 31 -15.6595 61.0827 1
 0 -27 0 -43.9236 79.4285 1
 0 27 0 -130.629 106.185 1
 0 -27 -1 -43.5893 78.9745 1
 0 -27 1 87.8833 79.9854 1
 0 27 -1 15.3422 108.25 1
 0 27 1 222.332 106.528 1
 0 -27 -2 299.777 83.6832 1
 0 -27 2 219.704 83.1421 1
 0 27 -2 146.915 112.278 1
 0 27 2 446.08 109.605 1
 0 -27 -3 39.647 76.5665 1
 0 -27 3 90.6066 81.9323 1
 0 27 -3 68.4362 112.545 1
 0 27 3 185.989 110.962 1
 0 -27 -4 -71.6223 74.9143 1
 0 -27 4 19.0134 81.8367 1
 0 27 -4 186.479 114.448 1
 0 27 4 23.0504 106.956 1
 0 -27 5 -80.4844 81.8296 1
 0 27 -5 -18.8705 112.714 1
 0 27 5 -84.963 105.148 1
 0 -27 -6 1192.52 89.8661 1
 0 -27 6 1152.41 98.3246 1
 0 27 -6 1722.68 136.414 1
 0 -27 -7 118.039 79.4469 1
 0 27 -7 233.469 123.288 1
 0 27 7 124.367 97.5214 1
 0 27 7 68.4545 47.5168 1
 0 -27 -8 404.345 84.5027 1
 0 -27 8 355.978 91.6116 1
 0 27 -8 461.896 122.632 1
 0 27 8 332.826 101.171 1
 0 27 8 321.634 48.0019 1
 0 -27 -9 -54.7104 78.8087 1
 0 -27 9 57.3665 87.9798 1
 0 27 -9 35.3557 120.197 1
 0 27 9 53.5485 94.4742 1
 0 27 9 89.272 45.518 1
 0 -27 10 93.958 90.2486 1
 0 27 -10 510.407 128.423 1
 0 27 10 275.932 99.5605 1
 0 27 10 191.488 48.464 1
 0 -27 -11 78.341 84.3654 1
 0 27 -11 164.141 126.498 1
 0 27 11 229.404 96.7936 1
 0 27 11 148.292 49.446 1
 0 -27 -12 718.879 93.7272 1
 0 -27 12 539.038 97.1328 1
 0 27 12 763.923 104.62 1
 0 27 12 525.454 56.0543 1
 0 -27 13 615.701 97.0651 1
 0 27 -13 851.463 139.04 1
 0 27 13 363.134 75.4457 1
 0 27 13 689.264 102.451 1
 0 27 13 717.017 58.6307 1
 0 -27 14 -13.5767 90.767 1
 0 27 -14 11.111 129.291 1
 0 27 14 42.0149 68.2664 1
 0 27 14 164.492 91.8043 1
 0 27 14 46.4226 50.0808 1
 0 -27 15 465.612 98.0584 1
 0 27 -15 771.187 135.918 1
 0 27 15 429.469 97.7856 1
 0 27 15 536.15 59.9587 1
 0 -27 16 410.398 99.0674 1
 0 27 16 186.255 74.8404 1
 0 27 16 379.002 94.4437 1
 0 27 16 275.447 56.9205 1
 0 -27 17 169.267 97.0589 1
 0 27 17 76.5897 76.7042 1
 0 27 17 221.765 92.6 1
 0 27 17 222.425 58.1131 1
 0 -27 18 256.026 98.771 1
 0 27 -18 434.665 139.061 1
 0 27 18 110.496 79.5259 1
 0 27 18 215.002 91.598 1
 0 27 18 350.606 59.9315 1
 0 -27 19 903.278 106.317 1
 0 27 19 515.467 88.8543 1
 0 27 19 764.508 99.2099 1
 0 27 19 904.808 69.2395 1
 0 -27 20 251.885 99.6716 1
 0 27 -20 246.662 137.826 1
 0 27 20 150.287 83.7502 1
 0 27 20 227.002 90.628 1
 0 27 20 178.057 59.9268 1
 0 -27 21 -48.6309 99.0661 1
 0 27 -21 140.491 137.257 1
 0 27 21 120.68 85.0366 1
 0 27 21 64.4363 88.6137 1
 0 27 21 53.009 57.9195 1
 0 -27 22 365.672 110.772 1
 0 27 -22 494.842 143.993 1
 0 27 22 201.78 90.0587 1
 0 27 22 216.025 61.3242 1
 0 -27 23 -120.731 105.513 1
 0 27 -23 118.508 137.676 1
 0 27 23 -44.7677 59.2536 1
 0 -27 24 243.961 111.018 1
 0 27 -24 467.542 145.073 1
 0 27 24 198.989 95.5693 1
 0 27 24 200.277 91.829 1
 0 27 24 58.0293 63.3701 1
 0 -27 25 252.506 110.975 1
 0 27 25 165.456 98.8213 1
 0 27 25 264.721 95.066 1
 0 27 25 280.869 62.7339 1
 0 -27 26 436.053 113.633 1
 0 27 -26 428.388 148.739 1
 0 27 26 191.931 65.0282 1
 0 -27 27 446.857 112.587 1
 0 27 -27 465.104 148.795 1
 0 27 27 197.876 108.302 1
 0 -27 28 333.846 114.086 1
 0 27 -28 460.586 146.195 1
 0 27 28 163.112 66.3008 1
 0 -27 29 33.6876 112.25 1
 0 27 -29 -14.2529 145.771 1
 0 27 29 57.9441 61.9028 1
 0 -28 0 74.0947 82.5561 1
 0 28 0 86.9663 111.494 1
 0 -28 -1 249.555 84.3743 1
 0 -28 1 260.972 85.2824 1
 0 28 1 234.096 111.034 1
 0 -28 -2 82.2447 78.2607 1
 0 -28 2 12.7302 83.0742 1
 0 28 -2 30.3774 116.13 1
 0 28 2 114.845 107.738 1
 0 -28 -3 269.068 81.7304 1
 0 -28 3 427.41 87.873 1
 0 28 -3 499.642 118.279 1
 0 -28 -4 234.226 79.9661 1
 0 -28 4 216.973 86.0191 1
 0 28 -4 170.675 117.548 1
 0 28 4 301.233 115.218 1
 0 -28 -5 201.91 80.2333 1
 0 -28 5 31.9461 86.3015 1
 0 28 5 227.37 109.561 1
 0 -28 -6 7.11123 78.3049 1
 0 -28 6 21.586 85.0791 1
 0 28 -6 69.6337 118.609 1
 0 28 6 61.1215 107.842 1
 0 -28 -7 62.5043 79.4296 1
 0 -28 7 48.7466 87.3161 1
 0 28 -7 -69.2514 119.568 1
 0 28 7 30.3764 46.5659 1
 0 -28 -8 65.3487 80.175 1
 0 28 -8 156.424 120.818 1
 0 28 8 -29.2007 97.274 1
 0 28 8 59.781 45.5668 1
 0 -28 -9 16.81 81.0821 1
 0 -28 9 28.2653 90.0765 1
 0 28 9 62.766 97.7516 1
 0 28 9 45.4473 46.3818 1
 0 -28 10 40.9576 91.5539 1
 0 28 -10 -30.3282 126.6 1
 0 28 10 -7.9077 95.4691 1
 0 28 10 44.8672 48.5393 1
 0 -28 -11 141.994 86.896 1
 0 -28 11 275.021 93.8481 1
 0 28 -11 -52.9021 127.461 1
 0 28 11 202.667 99.1692 1
 0 28 11 161.138 51.4616 1
 0 -28 -12 314.862 93.0238 1
 0 28 12 245.306 101.634 1
 0 28 12 188.984 52.435 1
 0 -28 13 70.1623 93.355 1
 0 28 -13 135.076 131.849 1
 0 28 13 5.12542 68.5788 1
 0 28 13 36.2415 96.1173 1
 0 28 13 4.78645 50.4892 1
 0 -28 14 238.659 95.9182 1
 0 28 -14 306.026 133.827 1
 0 28 14 77.1096 71.0514 1
 0 28 14 277.297 97.3441 1
 0 28 14 179.364 52.5174 1
 0 -28 15 100.719 95.3261 1
 0 28 -15 119.02 136.454 1
 0 28 15 102.004 93.2278 1
 0 28 15 32.0154 53.8011 1
 0 -28 16 530.383 99.6916 1
 0 28 -16 593.915 140.418 1
 0 28 16 207.723 77.7833 1
 0 28 16 282.142 97.0024 1
 0 28 16 374.933 60.7174 1
 0 28 -17 333.27 137.105 1
 0 28 17 75.0048 78.6637 1
 0 28 17 51.93 92.5291 1
 0 28 17 175.506 56.6943 1
 0 -28 18 -37.448 97.1578 1
 0 28 -18 170.172 137.568 1
 0 28 18 46.4707 78.5964 1
 0 28 18 110.707 92.2233 1
 0 28 18 102.266 56.1577 1
 0 -28 19 462.378 103.008 1
 0 28 -19 460.467 142.629 1
 0 28 19 247.11 85.9596 1
 0 28 19 250.903 61.3782 1
 0 -28 20 162.364 100.86 1
 0 28 -20 384.168 142.191 1
 0 28 20 177.088 85.9883 1
 0 28 20 177.01 93.8288 1
 0 28 20 158.079 60.6202 1
 0 -28 21 336.557 103.02 1
 0 28 -21 543.148 146.146 1
 0 28 21 102.118 88.1247 1
 0 28 21 329.798 95.0638 1
 0 28 21 157.854 61.6117 1
 0 -28 22 181.113 106.91 1
 0 28 -22 83.8298 141.135 1
 0 28 22 62.7196 87.7661 1
 0 28 22 118.589 90.1273 1
 0 28 22 23.79 59.9978 1
 0 -28 23 175.317 106.989 1
 0 28 -23 353.364 147.54 1
 0 28 23 222.14 92.2922 1
 0 28 23 221.305 64.2649 1
 0 -28 24 616.455 116.62 1
 0 28 24 519.38 70.9079 1
 0 -28 25 964.882 121.614 1
 0 28 25 778.111 109.201 1
 0 -28 26 95.9706 111.282 1
 0 28 -26 -1.87139 143.097 1
 0 28 26 -14.1886 90.673 1
 0 28 26 68.4197 59.9762 1
 0 -28 27 -18.2147 109.184 1
 0 28 -27 -13.0581 145.01 1
 0 28 27 -12.9747 101.763 1
 0 28 27 -58.986 92.0255 1
 0 -29 0 84.6051 84.172 1
 0 29 0 -165.48 108.99 1
 0 -29 -1 320.816 85.7203 1
 0 -29 1 148.349 85.8827 1
 0 29 -1 74.3455 114.858 1
 0 29 1 220.66 113.867 1
 0 -29 -2 515.333 85.0928 1
 0 -29 2 538.952 89.9296 1
 0 29 -2 791.948 126.203 1
 0 29 2 604.337 117.34 1
 0 -29 -3 253.954 83.5675 1
 0 -29 3 378.141 88.4682 1
 0 29 -3 489.117 122.469 1
 0 29 3 339.627 112.75 1
 0 -29 -4 519.321 84.232 1
 0 -29 4 358.335 90.7194 1
 0 29 -4 292.536 124.823 1
 0 29 4 481.751 120.54 1
 0 -29 -5 126.775 82.1266 1
 0 -29 5 261.457 88.2473 1
 0 29 -5 441.416 124.868 1
 0 29 5 296.679 114.446 1
 0 -29 -6 -0.03319 80.2573 1
 0 -29 6 18.7904 86.8789 1
 0 29 -6 -167.32 122.081 1
 0 29 6 -20.239 108.082 1
 0 -29 7 195.99 91.3109 1
 0 29 -7 260.853 126.066 1
 0 29 7 200.575 109.817 1
 0 29 7 255.857 50.8601 1
 0 -29 -8 76.4726 83.9602 1
 0 -29 8 53.242 90.2612 1
 0 29 -8 91.2572 124.368 1
 0 29 8 9.66012 46.7158 1
 0 -29 -9 -106.906 82.8766 1
 0 29 -9 162.145 131.369 1
 0 29 9 127.522 99.2597 1
 0 29 9 30.0402 48.2118 1
 0 -29 -10 303.828 91.344 1
 0 -29 10 262.731 96.1765 1
 0 29 10 501.898 103.536 1
 0 29 10 301.231 55.5342 1
 0 -29 -11 161.01 88.7898 1
 0 -29 11 196.199 95.6589 1
 0 29 -11 422.549 136.033 1
 0 29 11 93.9231 99.5333 1
 0 29 11 156.557 52.4893 1
 0 -29 -12 78.2468 89.2902 1
 0 -29 12 -59.8758 96.6826 1
 0 29 -12 76.0049 132.971 1
 0 29 12 134.084 51.3071 1
 0 -29 13 189.889 98.789 1
 0 29 13 130.145 72.2859 1
 0 29 13 229.895 100.819 1
 0 29 13 128.494 53.4388 1
 0 -29 14 754.725 103.477 1
 0 29 14 408.513 80.1589 1
 0 29 14 736.676 108.117 1
 0 29 14 683.057 61.6473 1
 0 -29 15 54.3651 96.2516 1
 0 29 -15 399.467 138.472 1
 0 29 15 271.782 100.825 1
 0 29 15 126.39 56.3358 1
 0 -29 16 1211.51 111.242 1
 0 29 16 685.167 86.7951 1
 0 29 16 969.774 71.3202 1
 0 -29 17 219.484 101.372 1
 0 29 -17 439.85 140.781 1
 0 29 17 288.16 79.6538 1
 0 29 17 278.611 97.0903 1
 0 29 17 181.563 58.3978 1
 0 -29 18 92.1249 101.18 1
 0 29 -18 125.212 139.616 1
 0 29 18 11.1013 78.972 1
 0 29 18 115.331 93.9337 1
 0 29 18 85.7539 57.402 1
 0 -29 19 -59.0355 99.0165 1
 0 29 -19 132.403 140.826 1
 0 29 19 50.3026 82.9098 1
 0 29 19 -73.4766 92.2444 1
 0 29 19 82.1454 58.1909 1
 0 -29 20 85.1959 102.392 1
 0 29 -20 -25.8512 141.037 1
 0 29 20 92.1372 85.1292 1
 0 29 20 21.2277 91.9585 1
 0 29 20 7.7814 58.2762 1
 0 -29 21 59.0654 103.2 1
 0 29 -21 370.796 146.519 1
 0 29 21 244.479 89.4818 1
 0 29 21 136.335 63.6807 1
 0 -29 22 67.3797 105.774 1
 0 29 -22 75.8896 143.09 1
 0 29 22 28.1791 89.1977 1
 0 29 22 61.2647 91.8332 1
 0 29 22 46.5556 60.9149 1
 0 -29 23 248.593 108.837 1
 0 29 -23 161.184 146.846 1
 0 29 23 88.9732 91.5625 1
 0 29 23 15.4951 63.2975 1
 0 -29 24 -38.4961 108.488 1
 0 29 -24 100.473 146.25 1
 0 29 24 -13.3369 94.5752 1
 0 29 24 24.7354 90.5663 1
 0 29 24 40.8913 64.0063 1
 0 -29 25 105.54 108.811 1
 0 29 -25 75.8726 148.789 1
 0 29 25 -112.486 94.9352 1
 0 29 25 216.904 94.0624 1
 0 -30 0 -36.4295 85.8445 1
 0 30 0 57.7538 114.639 1
 0 -30 1 72.5641 87.317 1
 0 30 -1 24.1525 115.177 1
 0 30 1 118.861 111.996 1
 0 -30 -2 199.631 84.3576 1
 0 -30 2 117.64 88.4701 1
 0 30 -2 133.734 118.068 1
 0 30 2 -65.5645 110.791 1
 0 -30 -3 78.8742 82.3487 1
 0 -30 3 113.197 88.0272 1
 0 30 -3 219.69 119.647 1
 0 30 3 -53.8236 109.831 1
 0 -30 4 676.938 94.0407 1
 0 30 -4 778.908 131.019 1
 0 30 4 746.276 118.982 1
 0 -30 -5 -43.1191 81.9709 1
 0 -30 5 119.596 89.4911 1
 0 30 -5 14.7881 125.114 1
 0 30 5 256.785 114.628 1
 0 -30 -6 92.9317 85.2015 1
 0 30 -6 297.503 126.772 1
 0 30 6 164.209 114.268 1
 0 30 6 165.11 53.5977 1
 0 -30 -7 228.488 85.8709 1
 0 -30 7 110.485 91.8817 1
 0 30 -7 47.1154 126.779 1
 0 30 7 120.082 111.634 1
 0 30 7 148.742 49.6775 1
 0 -30 -8 248.95 89.7701 1
 0 -30 8 271.642 94.2259 1
 0 30 8 360.274 115.044 1
 0 -30 -9 -54.0376 85.956 1
 0 -30 9 95.9241 93.4215 1
 0 30 9 24.3551 48.6625 1
 0 -30 -10 -92.9642 86.8441 1
 0 30 -10 -7.40135 131.078 1
 0 30 10 117.016 100.093 1
 0 -30 -11 39.1149 89.5173 1
 0 -30 11 132.872 97.0421 1
 0 30 -11 93.3469 133.014 1
 0 30 11 -10.181 97.8503 1
 0 30 11 36.5817 51.3264 1
 0 -30 -12 289.322 93.9687 1
 0 -30 12 147.682 99.2578 1
 0 30 -12 174.534 137.094 1
 0 30 12 151.69 101.445 1
 0 30 12 116.317 53.1485 1
 0 -30 13 -50.3501 95.5687 1
 0 30 -13 198.007 137.692 1
 0 30 13 103.522 71.0331 1
 0 30 13 -17.4847 51.0833 1
 0 -30 14 347.101 100.836 1
 0 30 -14 244.688 137.725 1
 0 30 14 202.079 74.4152 1
 0 30 14 139.557 101.653 1
 0 30 14 126.189 53.9865 1
 0 -30 15 214.085 99.9147 1
 0 30 -15 401.222 142.55 1
 0 30 15 345.999 104.865 1
 0 30 15 182.372 58.1036 1
 0 -30 16 -24.7403 97.2109 1
 0 30 -16 116.483 139.315 1
 0 30 16 -20.5373 76.3474 1
 0 30 16 -79.3836 97.689 1
 0 30 16 18.3622 56.501 1
 0 -30 17 737.983 107.242 1
 0 30 17 580.858 88.5665 1
 0 30 17 665.64 110.461 1
 0 30 17 546.671 65.5843 1
 0 -30 18 -46.3102 100.115 1
 0 30 -18 -205.542 139.997 1
 0 30 18 2.92091 79.8646 1
 0 30 18 27.3087 58.0699 1
 0 -30 19 -82.4693 99.3392 1
 0 30 -19 -114.687 142.682 1
 0 30 19 144.16 82.711 1
 0 30 19 -77.28 91.9628 1
 0 30 19 38.8768 59.0269 1
 0 -30 20 -95.6352 102.537 1
 0 30 -20 276.811 145.011 1
 0 30 20 88.2809 85.0107 1
 0 30 20 55.7153 93.7662 1
 0 30 20 5.12553 59.2309 1
 0 -30 21 335.102 106.098 1
 0 30 -21 120.852 150.736 1
 0 30 21 19.6062 88.118 1
 0 30 21 177.326 95.858 1
 0 30 21 -13.5656 61.9563 1
 0 -30 22 366.678 112.147 1
 0 30 -22 439.028 150.377 1
 0 30 22 173.745 93.2366 1
 0 30 22 205.734 98.2794 1
 0 30 22 135.683 64.5946 1
 0 -30 23 -220.696 107.127 1
 0 30 -23 122.94 148.862 1
 0 30 23 -24.1366 91.9901 1
 0 30 23 18.4097 63.5731 1
 0 -31 0 122.656 88.1672 1
 0 31 0 8.29367 118.447 1
 0 -31 -1 821.436 93.7228 1
 0 -31 1 719.678 97.5758 1
 0 31 -1 830.583 129.973 1
 0 31 1 955.494 128.388 1
 0 -31 -2 8.90683 83.6054 1
 0 -31 2 71.9292 90.2235 1
 0 31 -2 116.188 120.705 1
 0 31 2 46.7505 115.429 1
 0 -31 -3 690.382 92.5551 1
 0 31 3 584.337 119.712 1
 0 -31 -4 85.897 86.8016 1
 0 -31 4 11.2308 89.7583 1
 0 31 -4 250.386 125.356 1
 0 31 4 123.367 114.304 1
 0 -31 -5 791.577 95.655 1
 0 -31 5 861.947 101.228 1
 0 31 -5 995.93 137.316 1
 0 31 5 1028.35 122.985 1
 0 -31 -6 189.706 86.8342 1
 0 -31 6 29.6139 92.0086 1
 0 31 -6 257.821 132.514 1
 0 31 6 35.5469 118.41 1
 0 31 6 99.787 53.8303 1
 0 -31 -7 2245.19 113.229 1
 0 31 7 2573.12 147.059 1
 0 31 7 1887.5 72.6453 1
 0 -31 -8 310.606 92.9435 1
 0 -31 8 306.986 97.4033 1
 0 31 -8 567.341 138.223 1
 0 31 8 481.271 118.154 1
 0 31 8 309.444 55.3078 1
 0 -31 -9 139.678 89.513 1
 0 -31 9 151.807 93.8751 1
 0 31 -9 21.7973 134.156 1
 0 31 9 90.9699 109.65 1
 0 31 9 -1.62227 50.5183 1
 0 -31 -10 24.4953 90.1201 1
 0 -31 10 82.6311 94.937 1
 0 31 -10 97.3071 136.681 1
 0 -31 -11 1.66607 91.499 1
 0 31 -11 120.429 136.812 1
 0 31 11 78.3011 101.215 1
 0 31 11 45.8949 52.7872 1
 0 -31 -12 -110.597 93.2183 1
 0 -31 12 130.258 97.9275 1
 0 31 -12 47.9218 137.964 1
 0 31 12 172.096 101.138 1
 0 -31 13 341.082 101.97 1
 0 31 -13 622.563 142.249 1
 0 31 13 278.68 76.9011 1
 0 31 13 334.563 106.444 1
 0 31 13 236.255 57.3589 1
 0 -31 14 61.6564 99.5685 1
 0 31 -14 -105.317 136.865 1
 0 31 14 49.3061 74.9677 1
 0 31 14 85.8652 100.625 1
 0 -31 15 -24.8309 98.7826 1
 0 31 -15 233.45 140.837 1
 0 31 15 160.383 101.09 1
 0 31 15 40.9148 56.2526 1
 0 31 16 137.872 78.0207 1
 0 31 16 64.2962 99.5288 1
 0 31 16 70.097 58.4458 1
 0 -31 17 60.8127 99.4849 1
 0 31 17 5.70639 79.7854 1
 0 31 17 76.529 99.0904 1
 0 31 17 24.0686 57.424 1
 0 -31 18 -27.9373 100.62 1
 0 31 -18 -30.4641 144.59 1
 0 31 18 27.5681 80.9496 1
 0 31 18 31.7648 99.9383 1
 0 31 18 -34.5531 58.1853 1
 0 -31 19 288.234 103.486 1
 0 31 -19 234.468 147.315 1
 0 31 19 33.3152 85.9217 1
 0 31 19 132.803 100.388 1
 0 31 19 14.9283 61.3649 1
 0 -31 20 160.32 102.259 1
 0 31 -20 -35.5153 145.583 1
 0 31 20 -20.5782 84.487 1
 0 31 20 -34.6653 95.6695 1
 0 31 20 67.25 61.1334 1
 0 -32 0 678.102 95.8114 1
 0 32 0 715.92 131.185 1
 0 -32 -1 77.8975 87.6817 1
 0 -32 1 304.289 94.7876 1
 0 32 -1 346.635 127.773 1
 0 32 1 308.419 120.347 1
 0 -32 -2 6.69081 85.8072 1
 0 -32 2 18.9864 92.7167 1
 0 32 -2 110.972 123.585 1
 0 -32 3 445.643 95.9792 1
 0 32 -3 507.872 129.814 1
 0 32 3 446.457 121.8 1
 0 -32 -4 1093.07 100.654 1
 0 32 4 1099.26 129.565 1
 0 -32 -5 271.56 91.0148 1
 0 -32 5 194.679 95.7003 1
 0 32 -5 472.041 139.071 1
 0 32 5 81.9799 114.609 1
 0 -32 6 10.1033 92.5191 1
 0 32 -6 364.93 131.445 1
 0 32 6 187.703 112.033 1
 0 32 6 132.342 53.1104 1
 0 -32 -7 -59.4721 89.153 1
 0 -32 7 114.551 92.5247 1
 0 32 7 -22.1021 113.95 1
 0 32 7 49.5675 51.0887 1
 0 -32 -8 446.724 96.013 1
 0 -32 8 241.947 96.426 1
 0 32 -8 425.196 140.632 1
 0 32 8 607.659 123.983 1
 0 32 8 366.248 56.9103 1
 0 -32 9 365.708 99.1226 1
 0 32 9 387.788 118.876 1
 0 32 9 219.91 56.7818 1
 0 -32 -10 562.659 101.396 1
 0 -32 10 343.592 101.758 1
 0 32 -10 663.168 146.576 1
 0 32 10 375.616 61.5256 1
 0 -32 -11 262.435 95.4379 1
 0 -32 11 284.408 98.4635 1
 0 32 -11 405.94 141.797 1
 0 32 11 139.481 114.26 1
 0 32 11 82.5739 55.885 1
 0 -32 12 165.278 99.6623 1
 0 32 12 318.334 105.68 1
 0 -32 13 -87.4076 99.4834 1
 0 32 -13 174.264 140.516 1
 0 32 13 70.1774 74.9994 1
 0 32 13 183.787 103.408 1
 0 32 13 123.511 55.5593 1
 0 -32 14 28.3835 100.598 1
 0 32 -14 -20.7431 142.081 1
 0 32 14 107.617 77.4663 1
 0 32 14 223.594 102.645 1
 0 -32 15 367.256 106.64 1
 0 32 -15 303.716 146.318 1
 0 32 15 245.899 103.881 1
 0 32 15 193.088 60.8529 1
 0 -32 16 -43.5754 100.882 1
 0 32 -16 125.388 141.114 1
 0 32 16 54.4787 78.8564 1
 0 -33 0 53.1913 89.5228 1
 0 33 0 189.246 122.121 1
 0 -33 -1 409.444 94.9053 1
 0 33 -1 811.476 132.355 1
 0 33 1 634.312 132.903 1
 0 -33 -2 1137.18 104.327 1
 0 -33 2 1165.3 107.45 1
 0 33 -2 1624.68 145.887 1
 0 33 2 1272.6 139.194 1
 0 -33 -3 93.5961 89.4358 1
 0 -33 3 46.2458 93.3466 1
 0 -33 -4 315.345 93.2397 1
 0 -33 4 230.038 95.9354 1
 0 33 -4 321.215 131.176 1
 0 33 4 442.549 118.62 1
 0 -33 -5 32.0057 88.7373 1
 0 -33 5 93.7434 93.1752 1
 0 33 -5 -120.173 127.114 1
 0 33 5 38.6427 112.78 1
 0 33 5 62.6907 56.2225 1
 0 -33 -6 64.1756 90.8251 1
 0 -33 6 112.34 96.1719 1
 0 33 -6 -71.8763 128.179 1
 0 33 6 37.1631 112.095 1
 0 33 6 -88.6069 51.0679 1
 0 -33 -7 94.5308 92.5745 1
 0 -33 7 -29.8859 95.5415 1
 0 33 -7 274.286 134.824 1
 0 33 7 0.52498 109.806 1
 0 -33 -8 112.335 92.0223 1
 0 -33 8 65.3204 95.5122 1
 0 33 -8 -8.54675 135.31 1
 0 33 8 12.7595 52.8158 1
 0 -33 -9 -156.845 93.1859 1
 0 -33 9 -7.01059 95.1315 1
 0 33 -9 -37.0135 134.273 1
 0 33 9 5.5885 114.185 1
 0 33 9 99.9475 55.6551 1
 0 -33 -10 125.965 93.9247 1
 0 -33 10 89.3878 96.5374 1
 0 33 -10 255.661 138.204 1
 0 33 10 -30.1182 109.68 1
 0 33 10 12.7522 54.4396 1
 0 -33 -11 207.766 97.1582 1
 0 -33 11 13.8124 99.6356 1
 0 33 -11 71.536 138.927 1
 0 33 11 36.7595 111.354 1
 0 33 11 12.024 55.8272 1
 -1 0 0 76.0855 12.6942 1
 1 0 0 50.1626 12.5565 1
 1 0 0 59.124 16.0471 1
 1 0 0 84.535 12.5137 1
 -1 0 -1 12118 189.065 1
 -1 0 -1 13046.4 189.55 1
 -1 0 1 12510.9 188.577 1
 1 0 1 12206.4 180.619 1
 1 0 1 13003.5 182.816 1
 -1 0 -2 228972 1068.35 1
 -1 0 -2 235125 996.099 1
 -1 0 2 244151 1064.99 1
 1 0 -2 244698 1050.04 1
 1 0 2 228813 1081.82 1
 1 0 2 236147 1017.16 1
 -1 0 -3 11158.1 140.29 1
 -1 0 -3 11673.2 181.806 1
 1 0 -3 12171.5 188.139 1
 1 0 3 11272 165.3 1
 1 0 3 12425.6 202.625 1
 -1 0 -4 106696 846.392 1
 -1 0 -4 108841 763.07 1
 -1 0 4 110170 784.332 1
 1 0 -4 115649 809.557 1
 1 0 4 103533 838.021 1
 1 0 4 107380 758.227 1
 -1 0 -5 82890.6 768.465 1
 -1 0 5 83723.2 725.822 1
 1 0 -5 80286.1 699.828 1
 1 0 5 79916.9 760.371 1
 1 0 5 86713.3 702.146 1
 -1 0 -6 4144.56 43.429 1
 -1 0 -6 3837.35 36.1836 1
 -1 0 6 3458.42 36.1302 1
 1 0 -6 3818.69 38.1134 1
 1 0 6 4153.14 45.1733 1
 1 0 6 3916.93 37.5194 1
 -1 0 -7 32580 464.978 1
 -1 0 -7 34991.8 457.021 1
 -1 0 7 34257.5 485.865 1
 1 0 -7 35845.4 491.088 1
 1 0 7 33098.3 467.928 1
 1 0 7 33308.8 444.204 1
 -1 0 -8 12121.2 154.295 1
 -1 0 -8 12630.3 107.359 1
 -1 0 8 11633.5 122.048 1
 -1 0 -9 3547.65 47.1476 1
 -1 0 -9 3612.41 41.1056 1
 -1 0 9 3362.6 43.408 1
 1 0 -9 3512.5 43.9869 1
 1 0 9 3668.46 50.8718 1
 -1 0 -10 17775.2 172.449 1
 -1 0 -10 18136.8 244.341 1
 -1 0 10 17278.6 169.462 1
 1 0 -10 18770.8 156.397 1
 1 0 10 18187.9 198.03 1
 -1 0 -11 50242.1 681.546 1
 -1 0 11 48054.3 687.122 1
 1 0 -11 50843.5 631.561 1
 1 0 11 48237.9 682.75 1
 -1 0 -12 160.06 33.3902 1
 -1 0 -12 223.838 27.7057 1
 -1 0 12 268.957 31.5567 1
 1 0 -12 271.151 31.9992 1
 1 0 12 191.067 37.7495 1
 -1 0 -13 720.452 38.8809 1
 -1 0 -13 814.815 32.9067 1
 1 0 -13 779 36.3954 1
 1 0 13 874.271 44.9122 1
 -1 0 -14 57850.6 738.375 1
 -1 0 -14 59189.6 706.363 1
 -1 0 14 53988.2 707.898 1
 1 0 -14 58639.5 797.158 1
 1 0 14 59952.5 832.588 1
 -1 0 -15 16477 107.067 1
 -1 0 -15 16772.9 92.8191 1
 -1 0 15 16193.5 221.164 1
 1 0 -15 17359.9 203.167 1
 1 0 15 17171.9 119.539 1
 -1 0 -16 5251.65 69.7273 1
 -1 0 -16 5539.47 60.8417 1
 -1 0 16 5319.5 69.1379 1
 1 0 -16 5605.1 69.1282 1
 1 0 16 5275.61 76.1176 1
 -1 0 -17 25641.8 138.62 1
 -1 0 -17 26363.3 254.506 1
 -1 0 17 23713.7 341.67 1
 1 0 -17 26950.7 332.343 1
 1 0 17 25942.5 314.552 1
 -1 0 -18 36712.4 295.477 1
 -1 0 -18 37190.5 244.412 1
 -1 0 18 32732 160.974 1
 1 0 -18 36227.2 274.765 1
 1 0 18 36169.2 501.212 1
 -1 0 -19 3367.23 67.5636 1
 -1 0 -19 3456.68 57.1354 1
 -1 0 19 2929.29 63.8918 1
 1 0 -19 3435.88 66.7832 1
 1 0 19 3545.42 75.3661 1
 -1 0 -20 2793.53 65.3262 1
 -1 0 -20 2692.17 54.5819 1
 -1 0 20 2365.83 62.6014 1
 1 0 -20 2572.1 63.687 1
 1 0 20 2588.33 71.4367 1
 -1 0 -21 964.464 54.4168 1
 -1 0 -21 815.248 45.0197 1
 -1 0 21 773.605 52.767 1
 1 0 -21 844.974 52.8353 1
 1 0 21 874.312 61.2327 1
 -1 0 -22 7453.53 94.0006 1
 -1 0 -22 7373.48 80.8406 1
 -1 0 22 6584.23 91.8613 1
 1 0 22 7480.61 106.987 1
 -1 0 -23 1267.02 59.9436 1
 -1 0 -23 1213.86 50.5447 1
 -1 0 23 1285.78 61.235 1
 1 0 -23 1355.1 59.2211 1
 1 0 23 1424.15 70.6566 1
 -1 0 -24 451.042 54.9395 1
 -1 0 -24 392.156 46.7077 1
 -1 0 24 308.963 55.4194 1
 1 0 -24 328.412 53.1977 1
 1 0 24 430.952 65.5337 1
 -1 0 -25 3400.68 78.5502 1
 -1 0 -25 3459.51 67.6473 1
 1 0 -25 3316.69 76.9265 1
 1 0 25 3415.92 91.4396 1
 -1 0 -26 131.308 55.2813 1
 -1 0 -26 178.341 47.5516 1
 1 0 -26 112.677 53.9481 1
 1 0 26 83.4062 68.6481 1
 -1 0 -27 1991.27 72.5871 1
 -1 0 -27 1933.08 62.2201 1
 -1 0 27 1848.59 75.9259 1
 1 0 -27 1984.59 71.7544 1
 1 0 27 2201.63 87.5813 1
 -1 0 -28 216.32 60.8585 1
 -1 0 28 239.576 63.5594 1
 1 0 -28 291.53 58.7699 1
 1 0 28 369.225 74.174 1
 -1 0 -29 4667.35 94.0029 1
 -1 0 -29 4273.95 80.6816 1
 -1 0 29 4103.94 96.5537 1
 1 0 -29 4668.46 92.3072 1
 -1 0 -30 6416.33 106.18 1
 -1 0 -30 6123.69 92.1833 1
 -1 0 30 5769.46 109.725 1
 1 0 -30 6419.87 105.862 1
 1 0 30 6131.26 120.537 1
 -1 0 -31 619.277 67.6641 1
 -1 0 -31 558.507 58.3064 1
 -1 0 31 498.133 72.7328 1
 1 0 -31 504.258 66.268 1
 1 0 31 663.886 82.7645 1
 -1 0 -32 262.168 66.3317 1
 -1 0 -32 121.732 57.1946 1
 -1 0 32 224.761 71.0395 1
 1 0 -32 263.448 65.7096 1
 1 0 32 258.642 80.9137 1
 -1 0 -33 797.049 64.4111 1
 -1 0 33 781.382 79.3946 1
 1 0 -33 828.534 71.9584 1
 1 0 33 922.911 90.7539 1
 -1 0 -34 246.728 70.1712 1
 -1 0 -34 185.901 59.88 1
 -1 0 34 29.2688 74.0314 1
 1 0 -34 85.1342 65.6887 1
 1 0 34 187.523 85.2074 1
 -1 0 -35 82.6486 70.7501 1
 -1 0 -35 69.7878 61.2645 1
 -1 0 35 25.8633 75.8812 1
 1 0 -35 21.3081 67.5538 1
 1 0 35 82.4358 87.5264 1
 -1 0 -36 910.382 79.7142 1
 -1 0 -36 894.889 69.0011 1
 -1 0 36 763.546 87.0442 1
 1 0 36 815.333 96.6914 1
 -1 0 -37 702.421 80.0608 1
 -1 0 -37 538.101 68.1472 1
 -1 0 37 417.049 84.402 1
 1 0 -37 549.563 73.9195 1
 1 0 37 612.643 94.6983 1
 -1 0 -38 87.8656 74.899 1
 -1 0 -38 90.5446 65.3558 1
 -1 0 38 140.586 83.2037 1
 1 0 -38 182.054 71.7782 1
 1 0 -38 -10.2722 61.5673 1
 1 0 38 97.9206 90.2394 1
 -1 0 -39 529.814 81.1733 1
 -1 0 -39 262.669 69.0465 1
 1 0 -39 469.092 76.8433 1
 1 0 -39 458.611 67.2577 1
 1 0 39 378.379 97.9568 1
 -1 0 -40 102.304 77.7947 1
 -1 0 -40 86.1258 68.1484 1
 -1 0 40 184.688 86.0776 1
 1 0 -40 70.5198 73.0193 1
 1 0 -40 39.4011 65.2018 1
 1 0 40 138.845 94.7713 1
 -1 0 -41 119.02 79.1571 1
 -1 0 41 43.3269 87.8517 1
 1 0 -41 -46.6557 73.921 1
 1 0 -41 -9.22933 64.8844 1
 1 0 41 144.537 97.6547 1
 -1 0 -42 214.881 79.9831 1
 -1 0 -42 110.503 69.1093 1
 -1 0 42 42.1395 89.9742 1
 1 0 -42 38.4457 74.603 1
 1 0 -42 43.1596 66.8663 1
 1 0 42 53.8773 101.06 1
 -1 0 -43 428.689 83.0939 1
 -1 0 -43 250.761 71.557 1
 -1 0 43 67.4911 93.2286 1
 1 0 -43 294.256 77.6034 1
 1 0 -43 259.625 70.5617 1
 1 0 43 257.895 103.517 1
 -1 0 -44 245.902 86.1141 1
 -1 0 -44 360.485 76.0615 1
 -1 0 44 395.455 99.749 1
 1 0 -44 392.297 74.3822 1
 1 0 44 276.988 106.809 1
 -1 0 -45 1666.64 99.6024 1
 -1 0 -45 1203.68 84.1449 1
 -1 0 45 1340.13 111.173 1
 1 0 -45 1704.29 97.9074 1
 -1 0 -46 398.62 88.9487 1
 -1 0 -46 93.2609 75.4114 1
 -1 0 46 27.9008 99.6098 1
 1 0 -46 167.502 84.3487 1
 1 0 -46 111.508 75.5301 1
 1 0 46 275.763 112.104 1
 -1 0 -47 113.092 89.3447 1
 -1 0 -47 103.576 74.4769 1
 -1 0 47 130.371 101.878 1
 1 0 -47 124.283 83.863 1
 1 0 -47 84.8626 74.1885 1
 1 0 47 -7.29716 111.804 1
 -1 0 -48 15.6673 88.6665 1
 -1 0 -48 -41.8934 76.152 1
 -1 0 48 107.698 103.371 1
 1 0 -48 111.689 84.3746 1
 1 0 -48 -55.2479 76.1474 1
 1 0 48 56.1027 114.411 1
 -1 0 -49 2204.25 112.193 1
 -1 0 -49 1511.18 93.6768 1
 -1 0 49 1669.72 125.879 1
 1 0 -49 1760.88 104.88 1
 1 0 -49 1633.31 96.321 1
 1 0 49 1955.16 137.624 1
 -1 -1 0 42693.1 520.175 1
 -1 1 0 45829.6 330.669 1
 1 -1 0 47404.8 341.041 1
 1 1 0 40930.4 500.487 1
 -1 -1 -1 304785 1178.19 1
 -1 -1 1 313471 1494.94 1
 -1 1 -1 257036 964.21 1
 -1 1 -1 294853 975.7 1
 1 -1 -1 282121 681.799 1
 1 -1 -1 312964 856.304 1
 1 -1 1 271692 986.582 1
 1 -1 1 297628 982.808 1
 1 1 -1 319994 1498.08 1
 1 1 1 302513 1295.8 1
 1 1 1 305973 1523.75 1
 1 1 1 312129 1227.95 1
 -1 -1 -2 10635.1 191.464 1
 -1 -1 -2 11669.9 172.422 1
 -1 -1 2 10876.6 55.0591 1
 -1 1 -2 12516.8 208.523 1
 -1 1 -2 13070.9 188.995 1
 1 -1 -2 13355.6 150.733 1
 1 -1 2 12752.5 171.156 1
 1 -1 2 12626 174.556 1
 1 1 -2 11127.7 182.996 1
 1 1 2 10680 48.5731 1
 1 1 2 11785.3 182.862 1
 -1 -1 -3 305082 1295.06 1
 -1 -1 3 302320 1480.03 1
 -1 1 -3 287740 1283.6 1
 -1 1 -3 312751 1183.56 1
 1 -1 3 291569 1327.44 1
 1 -1 3 325630 1239.94 1
 1 1 -3 336281 1616.94 1
 1 1 3 292807 1388.48 1
 1 1 3 305122 1304.31 1
 -1 -1 -4 177156 1122.74 1
 -1 -1 -4 188197 1041.96 1
 -1 -1 4 180119 1179.57 1
 -1 1 -4 162734 1047.63 1
 -1 1 -4 173206 950.75 1
 -1 1 4 170740 826.938 1
 1 -1 4 162588 1072.01 1
 1 -1 4 170480 949.046 1
 1 1 -4 190837 1226.34 1
 1 1 4 181512 1167.61 1
 1 1 4 186212 1065.89 1
 -1 -1 -5 12280.9 207.178 1
 -1 -1 -5 12652 174.696 1
 -1 -1 5 11836.2 184.577 1
 1 1 -5 13070.2 178.898 1
 1 1 5 12357.3 119.83 1
 1 1 5 13107.9 195 1
 -1 -1 -6 66071 712.309 1
 -1 -1 -6 69297 671.726 1
 -1 -1 6 64705.5 723.968 1
 -1 1 -6 76645.3 808.311 1
 -1 1 -6 80220.4 693.588 1
 -1 1 6 72085.4 626.309 1
 1 -1 -6 78763.2 663.385 1
 1 -1 6 80807 823.083 1
 1 1 -6 68240.7 720.024 1
 1 1 6 64548.5 710.862 1
 1 1 6 67204.6 643.274 1
 -1 -1 -7 121407 1057.89 1
 -1 -1 -7 129253 986.014 1
 -1 -1 7 125322 1143.2 1
 -1 1 -7 117548 1058.64 1
 -1 1 -7 121993 931.746 1
 -1 1 7 112455 860.904 1
 1 -1 -7 118518 904.14 1
 1 -1 7 122555 1116.53 1
 1 1 -7 127523 1126.23 1
 1 1 7 123436 1096.4 1
 -1 -1 -8 3836.56 47.2324 1
 -1 -1 8 3625.91 46.1189 1
 1 1 -8 4116.03 49.2773 1
 1 1 8 3764.06 48.6744 1
 1 1 8 3888.66 41.6651 1
 -1 -1 -9 6311.69 58.1482 1
 -1 -1 -9 6268.08 49.4378 1
 -1 -1 9 6004.87 57.013 1
 -1 1 -9 6324.46 59.6311 1
 -1 1 -9 6421.5 109.099 1
 -1 1 9 5982.76 106.935 1
 1 -1 -9 6482.27 49.8682 1
 1 -1 9 6545.78 64.0062 1
 1 1 -9 6514.89 59.8428 1
 1 1 9 6108.51 60.0003 1
 1 1 9 6462.9 51.193 1
 -1 -1 -10 40598.1 586.36 1
 -1 -1 -10 42220.7 575.976 1
 -1 -1 10 35741.1 492.548 1
 1 1 -10 39202 553.64 1
 1 1 10 39431.7 464.975 1
 1 1 10 40955.4 520.074 1
 -1 -1 -11 76632.4 924.911 1
 -1 -1 -11 80546.6 833.648 1
 -1 -1 11 74030.7 945.865 1
 1 -1 11 67101 883.088 1
 1 1 -11 82960.1 1007.4 1
 1 1 11 78070.6 931.729 1
 -1 -1 -12 14400.9 199.185 1
 -1 -1 -12 14623 153.013 1
 -1 -1 12 13816.2 182.438 1
 -1 1 -12 14363.9 93.7465 1
 -1 1 12 14837.9 86.6741 1
 1 -1 -12 15904 216.532 1
 1 -1 12 14613.9 202.103 1
 1 1 -12 15255.7 95.9593 1
 1 1 12 14361.1 96.9148 1
 -1 1 -13 1735.48 47.1926 1
 -1 1 13 1666.23 41.2228 1
 1 -1 -13 1741.66 40.7931 1
 1 -1 13 1685.81 49.5097 1
 -1 -1 -14 37385.4 493.036 1
 -1 -1 -14 38617.9 442.888 1
 -1 -1 14 33818.3 435.699 1
 -1 1 -14 30837 318.69 1
 -1 1 14 30253.9 462.403 1
 1 -1 -14 32367.6 365.7 1
 1 -1 14 31924 151.447 1
 1 1 -14 37890.3 255.168 1
 1 1 14 37052.6 422.894 1
 -1 -1 -15 8522.05 70.0088 1
 -1 -1 15 7638.7 79.9863 1
 -1 1 -15 7195.43 78.277 1
 -1 1 15 6771.98 71.5261 1
 1 -1 -15 7245.3 71.1662 1
 1 -1 15 6879.43 81.0962 1
 1 1 -15 8831.55 85.2742 1
 1 1 15 8180.83 86.7365 1
 -1 -1 -16 3131 58.3313 1
 -1 -1 -16 3331.45 51.7596 1
 -1 -1 16 3084.35 60.0634 1
 1 1 -16 3451.71 62.5467 1
 1 1 16 3359.57 66.9125 1
 -1 -1 -17 5196.66 70.6732 1
 -1 -1 -17 5421.17 62.8194 1
 -1 -1 17 4481.56 70.8487 1
 -1 1 -17 5471.18 75.6367 1
 -1 1 17 4586.56 67.5013 1
 1 -1 -17 4952.54 66.2279 1
 1 1 -17 5063.55 73.1383 1
 1 1 17 5375.27 80.9751 1
 -1 -1 -18 8687.99 88.7322 1
 -1 -1 -18 9142.42 78.9123 1
 -1 -1 18 8353.02 92.0428 1
 1 1 -18 9002.07 93.0034 1
 1 1 18 9167.5 101.442 1
 -1 -1 -19 9235.59 93.0072 1
 -1 -1 -19 9812.43 84.0215 1
 -1 -1 19 8292.02 94.4382 1
 -1 1 -19 9875.66 99.7548 1
 1 -1 -19 8948.08 88.906 1
 1 -1 19 9733.9 108.253 1
 1 1 -19 9041.71 95.6058 1
 1 1 19 9356.85 106.942 1
 -1 -1 -20 5281.15 77.7702 1
 -1 -1 -20 5584.87 69.4815 1
 -1 -1 20 4751.93 79.827 1
 -1 1 -20 4115.12 75.7947 1
 -1 1 -20 4043.68 62.2435 1
 1 -1 -20 4007.15 68.4658 1
 1 -1 20 4172.82 83.4727 1
 1 1 -20 5351.2 80.645 1
 1 1 20 5267.95 86.5628 1
 -1 -1 -21 6550.83 86.2778 1
 -1 -1 -21 6540.54 75.6248 1
 -1 1 -21 8534.96 99.1112 1
 -1 1 -21 8189.16 81.6541 1
 -1 1 21 7262.37 90.0997 1
 1 -1 -21 7912.38 89.5789 1
 1 -1 21 8476.19 108.887 1
 1 1 -21 6802.34 92.2065 1
 1 1 21 6454.04 95.6846 1
 -1 1 -22 1274.13 60.252 1
 -1 1 -22 1245.41 49.7461 1
 -1 1 22 1109.18 55.1262 1
 1 -1 -22 1308.66 54.379 1
 1 -1 22 1084.19 68.1327 1
 -1 -1 -23 2906.71 69.7896 1
 -1 -1 -23 2986.07 61.8814 1
 -1 -1 23 2276.19 71.1787 1
 -1 1 -23 2938.78 73.6874 1
 -1 1 -23 2712.29 60.1487 1
 -1 1 23 2399.05 68.0811 1
 1 -1 -23 2483.92 65.1141 1
 1 -1 23 2772.24 82.1402 1
 1 1 -23 2489.87 71.7929 1
 1 1 23 2917.46 81.2396 1
 -1 -1 -24 5715.44 78.1422 1
 -1 -1 24 4959.96 90.8259 1
 1 1 -24 5645.48 93.0489 1
 1 1 24 5678.14 100.774 1
 -1 -1 -25 190.247 46.2899 1
 -1 -1 25 218.481 58.7929 1
 -1 1 -25 107.823 56.4529 1
 -1 1 -25 194.178 45.9299 1
 -1 1 25 163.728 53.1911 1
 1 -1 -25 121.413 50.2797 1
 1 1 -25 260.687 57.7458 1
 1 1 25 292.316 63.7344 1
 -1 -1 -26 2219.78 73.0445 1
 -1 -1 -26 2409.11 63.6274 1
 -1 -1 26 2176.45 77.5146 1
 -1 1 -26 1914.28 72.7904 1
 -1 1 -26 1771.92 59.8175 1
 -1 1 26 1772.27 70.3734 1
 1 -1 -26 1918.5 66.5996 1
 1 -1 26 1896.96 82.494 1
 1 1 26 2381.52 85.4917 1
 -1 -1 -27 3019.13 80.4815 1
 -1 -1 -27 2964.96 68.032 1
 -1 -1 27 2765.85 83.9316 1
 -1 1 -27 2643.72 66.4728 1
 -1 1 27 2554.69 78.3092 1
 1 -1 -27 2559.67 73.1486 1
 1 -1 27 2504.01 89.3836 1
 1 1 -27 3183.97 82.3958 1
 1 1 27 3041.32 93.2656 1
 -1 -1 -28 385.031 60.2439 1
 -1 -1 -28 204.846 50.7169 1
 -1 -1 28 155.354 64.9981 1
 -1 1 -28 312.286 60.8764 1
 -1 1 -28 250.753 52.208 1
 -1 1 28 336.792 61.1283 1
 1 -1 -28 186.902 56.3142 1
 1 -1 28 258.513 71.9123 1
 1 1 -28 286.956 60.9953 1
 1 1 28 351.903 73.4039 1
 -1 -1 -29 1494.3 71.2729 1
 -1 -1 -29 1446.63 62.6931 1
 -1 -1 29 1382.13 76.9498 1
 -1 1 -29 1698.75 74.3865 1
 -1 1 -29 1513.48 63.0234 1
 -1 1 29 1149.49 72.4414 1
 1 -1 -29 1339.56 67.5317 1
 1 -1 29 1372.29 84.7778 1
 1 1 -29 1489.82 73.3052 1
 1 1 29 1402.76 85.6811 1
 -1 -1 -30 2953.5 85.1383 1
 -1 -1 -30 2917.05 73.6036 1
 -1 -1 30 2662.24 90.3671 1
 -1 1 -30 3144.28 87.7641 1
 -1 1 -30 2890.19 73.4602 1
 -1 1 30 2634.79 86.749 1
 1 -1 -30 2869.21 80.97 1
 1 -1 30 2878.33 100.338 1
 1 1 -30 2956.15 86.6213 1
 1 1 30 2964.87 100.764 1
 -1 -1 -31 1969.98 78.4123 1
 -1 -1 -31 1741.31 67.529 1
 -1 -1 31 1648.71 83.8921 1
 -1 1 -31 1516.79 77.1325 1
 -1 1 -31 1528.32 65.1932 1
 -1 1 31 1302.21 77.5368 1
 1 -1 -31 1488.19 71.3158 1
 1 -1 31 1454.79 90.5355 1
 1 1 -31 1843.64 80.6191 1
 1 1 31 2010.06 95.5089 1
 -1 -1 -32 130.946 64.778 1
 -1 -1 -32 126.592 55.5973 1
 -1 -1 32 176.321 72.6927 1
 -1 1 -32 56.1891 65.3673 1
 -1 1 -32 52.7972 56.1829 1
 1 -1 32 -21.5139 78.7061 1
 1 1 -32 151.972 66.1861 1
 -1 -1 -33 968.691 73.7862 1
 -1 -1 -33 822.803 64.4927 1
 -1 -1 33 737.735 80.2021 1
 -1 1 -33 1246.23 78.9658 1
 -1 1 -33 986.952 65.4884 1
 -1 1 33 1088.41 81.9313 1
 1 -1 -33 1321.4 72.0746 1
 1 -1 33 1163.63 93.6178 1
 1 1 -33 932.286 75.271 1
 1 1 33 940.408 89.0679 1
 -1 1 -34 1295.89 79.6243 1
 -1 1 -34 1167.37 69.4979 1
 -1 1 34 1004.84 83.025 1
 1 -1 -34 1175.15 73.2294 1
 1 -1 34 1072.26 90.9276 1
 -1 1 -35 713.535 76.6172 1
 -1 1 -35 665.922 67.7163 1
 -1 1 35 813.351 82.4164 1
 1 -1 -35 840.935 71.424 1
 1 -1 -35 821.712 62.7472 1
 1 -1 35 581.4 91.3363 1
 -1 -1 -36 2420.52 91.7059 1
 -1 -1 -36 2325.54 79.2638 1
 -1 -1 36 1982.13 98.8933 1
 -1 1 -36 2092.98 90.3607 1
 -1 1 -36 2047.15 77.993 1
 -1 1 36 1916.59 96.3368 1
 1 -1 -36 2160.17 85.3369 1
 1 -1 -36 2036.87 75.5367 1
 1 -1 36 2074.06 106.693 1
 1 1 -36 2382.96 92.5486 1
 1 1 36 2455.96 110.462 1
 -1 -1 -37 524.909 75.8991 1
 -1 -1 37 552.713 87.2081 1
 -1 1 -37 557.258 77.6892 1
 -1 1 -37 493.116 68.4886 1
 -1 1 37 549.521 85.1388 1
 1 -1 -37 600.467 72.7247 1
 1 -1 -37 517.778 63.552 1
 1 -1 37 426.675 92.6475 1
 1 1 -37 647.473 78.1459 1
 1 1 37 705.433 96.642 1
 -1 -1 -38 115.973 73.9688 1
 -1 -1 -38 252.898 63.6443 1
 -1 -1 38 154.439 83.9922 1
 -1 1 -38 241.863 67.7401 1
 -1 1 38 213 82.8789 1
 1 -1 -38 278.664 70.4911 1
 1 -1 -38 286.839 63.4255 1
 1 -1 38 327.745 94.6956 1
 1 1 -38 222.265 75.8163 1
 1 1 38 208.585 94.2195 1
 -1 -1 -39 1558.75 77.3859 1
 -1 -1 39 1497.46 100.305 1
 -1 1 -39 1329.99 89.277 1
 -1 1 -39 1317.05 79.0118 1
 -1 1 39 1186.08 96.235 1
 1 -1 -39 1285.51 81.1007 1
 1 -1 -39 1160.96 73.3343 1
 1 -1 39 1272.68 106.872 1
 1 1 -39 1702.36 91.2414 1
 -1 -1 -40 142.941 65.0476 1
 -1 -1 40 119.931 86.59 1
 -1 1 -40 24.4388 78.9636 1
 -1 1 -40 102.352 68.4124 1
 -1 1 40 137.493 86.9229 1
 1 -1 -40 100.369 71.1664 1
 1 -1 -40 108.599 63.8275 1
 1 -1 40 79.0828 97.9815 1
 1 1 -40 166.686 77.0407 1
 1 1 40 122.452 95.6019 1
 -1 -1 -41 187.347 80.2018 1
 -1 -1 -41 72.5007 66.5975 1
 -1 -1 41 191.417 90.8924 1
 -1 1 -41 234.256 81.618 1
 -1 1 -41 157.12 70.6353 1
 -1 1 41 32.9353 88.3595 1
 1 -1 -41 86.3711 64.338 1
 1 -1 41 69.2589 97.3874 1
 1 1 -41 317.946 78.7978 1
 1 1 -41 132.73 68.2023 1
 1 1 41 99.0248 96.7518 1
 -1 -1 -42 107.815 81.0697 1
 -1 -1 -42 -2.31314 67.2677 1
 -1 -1 42 9.95587 89.6823 1
 -1 1 -42 180.475 82.7405 1
 -1 1 -42 148.756 73.7047 1
 1 -1 -42 147.45 75.5266 1
 1 1 -42 47.6594 77.4496 1
 1 1 -42 -10.5996 67.1669 1
 1 1 42 47.4981 98.6086 1
 -1 -1 -43 525.404 85.0843 1
 -1 -1 -43 356.791 72.3418 1
 -1 -1 43 465.439 97.0204 1
 -1 1 -43 417.319 86.7051 1
 -1 1 -43 264.004 75.195 1
 -1 1 43 193.33 94.2967 1
 1 -1 -43 194.386 77.9972 1
 1 -1 -43 156.503 69.3967 1
 1 -1 43 264.637 106.735 1
 1 1 -43 271.753 82.2552 1
 1 1 -43 273.816 73.3091 1
 1 1 43 445.85 105.244 1
 -1 -1 -44 175.01 83.5597 1
 -1 -1 44 298.795 97.6371 1
 -1 1 -44 659.98 80.7588 1
 -1 1 44 571.018 100.542 1
 1 -1 -44 691.088 84.7662 1
 1 -1 -44 650.565 77.2846 1
 1 1 -44 238.054 82.2298 1
 1 1 44 263.67 106.081 1
 -1 -1 -45 168.105 83.0043 1
 -1 -1 -45 41.5486 71.9001 1
 -1 -1 45 210.788 98.9662 1
 -1 1 -45 150.636 85.2176 1
 -1 1 -45 -37.6684 72.793 1
 -1 1 45 62.9903 97.504 1
 1 -1 -45 7.94572 78.7661 1
 1 -1 -45 100.72 71.0323 1
 1 -1 45 -117.776 106.381 1
 1 1 -45 249.299 82.5416 1
 1 1 -45 47.3054 72.7089 1
 1 1 45 116.835 108.389 1
 -1 -1 -46 611.728 89.7545 1
 -1 -1 -46 350.971 77.054 1
 -1 -1 46 403.91 103.872 1
 -1 1 -46 464.387 90.8327 1
 -1 1 -46 232.647 78.3118 1
 -1 1 46 155.879 100.623 1
 1 -1 -46 319.097 82.6057 1
 1 -1 -46 240.074 75.3404 1
 1 -1 46 530.5 117.067 1
 1 1 -46 385.567 86.7952 1
 1 1 -46 566.673 79.4036 1
 1 1 46 560.632 112.169 1
 -1 -1 -47 300.803 87.6234 1
 -1 -1 -47 106.313 74.6363 1
 -1 1 -47 137.107 90.8106 1
 -1 1 -47 36.2917 75.8683 1
 -1 1 47 52.4454 101.847 1
 1 -1 -47 191.316 81.5271 1
 1 -1 -47 198.458 75.4979 1
 1 -1 47 226.017 115.57 1
 -1 -1 -48 808.392 95.4169 1
 -1 -1 -48 752.466 83.8131 1
 -1 -1 48 677.183 109.033 1
 -1 1 -48 407.18 82.6134 1
 -1 1 48 569.253 107.242 1
 1 -1 -48 418.123 87.4811 1
 1 -1 -48 324.066 79.183 1
 1 -1 48 464.015 120.103 1
 1 1 -48 791.585 97.3796 1
 1 1 -48 798.815 84.8705 1
 1 1 48 738.307 122.379 1
 -1 -1 -49 33.9342 87.0715 1
 -1 -1 49 258.315 104.738 1
 -1 1 -49 271.128 93.0311 1
 -1 1 -49 219.74 80.2037 1
 -1 1 49 95.7571 104.767 1
 1 -1 -49 -84.6923 76.3111 1
 1 -1 49 111.691 118.492 1
 1 1 -49 158.57 87.5562 1
 1 1 -49 -22.8157 78.5462 1
 1 1 49 123.217 116.453 1
 -1 -2 0 314304 1742.76 1
 -1 2 0 266056 850.341 1
 1 -2 0 271411 767.329 1
 1 2 0 322484 1774.16 1
 -1 -2 1 88651.2 853.599 1
 -1 2 -1 73424.6 523.16 1
 -1 2 -1 79862.8 480.504 1
 -1 2 1 74786.7 322.076 1
 1 -2 1 75686.3 546.581 1
 -1 -2 -2 18295.6 263.626 1
 -1 -2 2 17750.8 199.56 1
 1 2 -2 18233 285.632 1
 1 2 2 18876.6 243.717 1
 1 2 2 20360.7 224.504 1
 1 2 2 19340.3 268.435 1
 -1 -2 -3 10393.5 54.93 1
 -1 -2 -3 11297.5 156.889 1
 -1 -2 3 10577.3 177.896 1
 -1 2 -3 11293.2 184.143 1
 1 2 -3 10758.3 131.928 1
 1 2 3 9976.5 152.999 1
 1 2 3 11274.9 132.572 1
 -1 -2 -4 38089.3 491.811 1
 -1 -2 -4 39916.2 468.266 1
 -1 -2 4 39833.7 576.006 1
 1 2 -4 40393.4 556.307 1
 1 2 4 38264.4 453.029 1
 1 2 4 40138.8 478.799 1
 -1 -2 -5 147153 1109.05 1
 -1 -2 -5 149600 989.598 1
 -1 -2 5 147967 1235.02 1
 -1 2 -5 128924 1037.14 1
 1 2 -5 154851 1262.69 1
 1 2 5 148912 1146.09 1
 1 2 5 155374 1049.06 1
 -1 -2 -6 47434.3 589.674 1
 -1 -2 -6 48922.5 554.814 1
 -1 -2 6 44794.5 624.078 1
 -1 2 -6 40678.1 572.397 1
 1 2 -6 48601.9 678.438 1
 1 2 6 47656.6 598.409 1
 1 2 6 50104.3 569.772 1
 -1 -2 -7 87368.6 884.932 1
 -1 -2 -7 89503 813.423 1
 -1 -2 7 87675.1 958.708 1
 -1 2 -7 86546 939.665 1
 -1 2 7 84777.5 711.805 1
 1 -2 -7 85633.1 678.632 1
 1 -2 7 86692.9 924.867 1
 1 2 -7 93876.2 939.536 1
 1 2 7 90231.3 950.841 1
 1 2 7 91964.9 850.758 1
 -1 -2 -8 18076.7 350.338 1
 -1 -2 -8 19457.4 303.977 1
 -1 -2 8 18356.1 98.7194 1
 -1 2 -8 18064.1 92.1204 1
 -1 2 8 16966.9 229.099 1
 1 -2 -8 17119.9 246.768 1
 1 -2 8 17355.2 247.734 1
 1 2 -8 19015.2 99.0673 1
 1 2 8 18609.4 227.024 1
 1 2 8 19015.9 189.308 1
 -1 -2 -9 56934.9 745.898 1
 -1 -2 -9 59362.4 694.692 1
 -1 -2 9 52037.6 720.912 1
 1 2 -9 58316.5 766.748 1
 1 2 9 56434.5 697.817 1
 1 2 9 58578.6 657.636 1
 -1 -2 -10 38235.8 491.458 1
 -1 -2 10 34113.6 544.655 1
 -1 2 -10 38865.1 579.399 1
 -1 2 10 38625.9 508.797 1
 1 -2 -10 37780.3 505.3 1
 1 -2 10 37828.7 529.538 1
 1 2 -10 37659.1 406.669 1
 1 2 10 34537.8 398.477 1
 1 2 10 36952.6 486.255 1
 -1 -2 -11 2520.08 46.1247 1
 -1 -2 -11 2725.22 40.8255 1
 -1 -2 11 2292.43 48.0877 1
 -1 2 -11 2910.75 52.1932 1
 -1 2 11 3104.81 42.4219 1
 1 -2 -11 3155.66 40.2612 1
 1 -2 11 2806.47 53.7021 1
 1 2 -11 2560.25 50.9663 1
 1 2 11 2419.61 48.2651 1
 1 2 11 2652.08 40.6803 1
 -1 -2 -12 8981.12 74.6398 1
 -1 -2 -12 9226.58 64.4828 1
 -1 -2 12 8191.88 76.2956 1
 -1 2 12 8486.35 66.2797 1
 1 -2 -12 8285.71 61.7207 1
 1 -2 12 8980.22 83.4679 1
 1 2 -12 9069.22 80.8764 1
 1 2 12 9397.11 66.5134 1
 -1 2 -13 1632.59 47.9242 1
 -1 2 13 1589.62 39.4687 1
 1 -2 -13 1539.85 36.1081 1
 1 -2 13 1706.64 51.5483 1
 -1 -2 -14 1217.5 43.9635 1
 -1 -2 -14 1219.82 36.3211 1
 -1 -2 14 1143.68 46.0774 1
 1 2 -14 1200.67 47.642 1
 1 2 14 1199.12 47.839 1
 -1 -2 -15 2586.33 45.2383 1
 -1 -2 15 2351.26 56.2443 1
 -1 2 -15 2081.68 54.3981 1
 -1 2 15 2126.6 47.363 1
 1 -2 15 1973.37 59.3603 1
 1 2 -15 2606.63 58.8234 1
 1 2 15 2669.59 58.6758 1
 -1 -2 -16 12517.1 97.0882 1
 -1 -2 -16 13023.4 167.675 1
 -1 -2 16 11808 101.73 1
 -1 2 -16 12526.9 103.726 1
 1 -2 16 12363.2 109.849 1
 1 2 -16 13630.7 110.626 1
 1 2 16 12592.7 106.444 1
 -1 -2 -17 133.792 40.3756 1
 -1 -2 -17 71.3166 32.9597 1
 -1 -2 17 146.601 44.2188 1
 1 2 -17 149.302 46.2785 1
 1 2 17 60.904 45.8797 1
 -1 -2 -18 3042.49 62.0599 1
 -1 -2 -18 3278.48 54.4165 1
 -1 -2 18 2901.03 66.3753 1
 1 2 -18 3345.15 70.7175 1
 1 2 18 3112.93 70.5847 1
 -1 -2 -19 25719.5 145.148 1
 -1 -2 19 23982.5 151.193 1
 -1 2 -19 25818.4 310.803 1
 -1 2 19 24696.7 142.593 1
 1 -2 -19 26608.1 137.613 1
 1 2 -19 27983.1 163.161 1
 1 2 19 25594 160.821 1
 -1 -2 -20 8175.62 91.4008 1
 -1 -2 20 7624.86 96.3327 1
 -1 2 -20 8159.19 97.482 1
 -1 2 20 7865.37 90.3113 1
 1 -2 -20 8421.18 86.2745 1
 1 -2 20 7624.64 102.788 1
 1 2 -20 8524.44 99.0428 1
 1 2 20 8477.65 104.35 1
 -1 -2 -21 361.717 48.7275 1
 -1 -2 -21 318.834 41.4846 1
 -1 -2 21 273.681 52.7204 1
 -1 2 -21 222.981 52.3498 1
 -1 2 21 276.414 47.1472 1
 1 -2 -21 189.295 41.8497 1
 1 -2 21 261.81 58.7889 1
 1 2 -21 303.704 52.3243 1
 1 2 21 252.259 56.9877 1
 -1 -2 -22 1514.74 59.2546 1
 -1 -2 -22 1623.44 50.9953 1
 1 2 -22 1746.35 65.7903 1
 1 2 22 1491.18 68.8241 1
 -1 -2 -23 2424.78 67.0611 1
 -1 -2 -23 2385.8 58.1205 1
 -1 2 -23 2058.36 69.7286 1
 -1 2 23 1947.22 64.7134 1
 1 -2 -23 2151.85 60.7951 1
 1 -2 23 2079.11 77.0769 1
 1 2 -23 2422.07 72.4893 1
 -1 -2 -24 1758.1 64.496 1
 -1 -2 -24 1744.48 55.6021 1
 -1 2 -24 1171.49 65.695 1
 -1 2 24 1216.65 61.5403 1
 1 -2 -24 1185.13 55.4036 1
 1 -2 24 1077.83 72.3712 1
 1 2 24 1715.3 74.4472 1
 -1 -2 -25 3201.67 75.5496 1
 -1 -2 -25 3132.6 66.0291 1
 -1 2 -25 3607.17 84.3417 1
 -1 2 25 3579.68 81.1702 1
 1 -2 -25 3772.7 74.7956 1
 1 -2 25 3277.4 91.6848 1
 1 2 -25 3600.76 85.6239 1
 1 2 25 3163.04 87.4552 1
 -1 -2 -26 3839.26 81.815 1
 -1 -2 -26 3803.71 71.8443 1
 -1 -2 26 3386.07 86.4492 1
 1 -2 -26 4748.63 81.8783 1
 1 -2 26 4422.52 101.417 1
 1 2 -26 3843.74 88.8516 1
 1 2 26 3812.79 93.2436 1
 -1 -2 -27 730.743 61.304 1
 -1 -2 -27 619.028 52.1825 1
 -1 -2 27 527.76 67.5106 1
 -1 2 -27 256.947 51.5665 1
 -1 2 27 292.013 57.8489 1
 1 -2 27 397.971 72.3557 1
 1 2 -27 743.449 67.2797 1
 1 2 27 610.1 71.6483 1
 -1 -2 -28 328.201 59.5909 1
 -1 -2 28 159.423 66.2429 1
 -1 2 -28 330.446 65.5464 1
 -1 2 -28 445.387 54.215 1
 -1 2 28 443.292 62.487 1
 1 -2 -28 406.344 55.0184 1
 1 -2 28 401.855 76.1183 1
 1 2 -28 217.542 64.8191 1
 1 2 28 37.9854 68.7862 1
 -1 -2 -29 496.597 62.5944 1
 -1 -2 29 376.513 70.6071 1
 -1 2 -29 116.052 66.3064 1
 -1 2 -29 85.7147 52.689 1
 -1 2 29 179.006 61.9944 1
 1 -2 -29 130.49 54.5982 1
 1 -2 29 139.211 75.2464 1
 1 2 29 466.999 76.1695 1
 -1 -2 -30 4534.03 94.5906 1
 -1 -2 -30 4043.06 78.5495 1
 -1 -2 30 3959.91 101.245 1
 -1 2 -30 5409.05 105.895 1
 -1 2 -30 5048.63 86.8979 1
 -1 2 30 5208.12 104.482 1
 1 -2 -30 5332.06 93.3486 1
 1 -2 30 5031.18 113.307 1
 1 2 -30 4613.33 101.199 1
 1 2 30 4519.34 110.901 1
 -1 -2 -31 836.76 67.8174 1
 -1 -2 -31 634.671 57.2376 1
 -1 2 -31 1121.45 77.6422 1
 -1 2 -31 986.808 62.9449 1
 -1 2 31 834.432 71.7375 1
 1 -2 -31 853.779 63.133 1
 1 -2 -31 731.227 55.5764 1
 1 -2 31 980.043 85.6536 1
 1 2 -31 597.526 72.006 1
 1 2 31 795.271 84.467 1
 -1 -2 -32 2765.26 84.3878 1
 -1 -2 -32 2492.29 72.8238 1
 -1 -2 32 2112.17 92.1986 1
 -1 2 -32 2980 78.5548 1
 -1 2 32 2618.04 90.8352 1
 1 -2 -32 2861.51 80.9386 1
 1 -2 -32 2916.37 71.4904 1
 1 -2 32 2800.99 103.079 1
 1 2 -32 2506.45 89.835 1
 1 2 32 2716.34 104.223 1
 -1 -2 -33 1607.01 78.1073 1
 -1 -2 -33 1270.65 65.4817 1
 -1 -2 33 1510.62 88.4401 1
 -1 2 -33 1275.63 80.0278 1
 -1 2 -33 1183.43 67.8257 1
 -1 2 33 1195.61 78.8151 1
 1 -2 -33 1272.94 69.839 1
 1 -2 -33 1299.21 62.6752 1
 1 -2 33 1397.29 93.5028 1
 1 2 -33 1519.33 83.4615 1
 1 2 33 1593.54 97.0437 1
 -1 -2 -34 60.8552 56.1251 1
 -1 -2 34 0.7504 75.414 1
 -1 2 -34 200.169 72.1733 1
 -1 2 -34 152.087 61.226 1
 -1 2 34 314.257 73.6672 1
 1 -2 -34 74.4671 61.2218 1
 1 -2 -34 198.67 54.888 1
 1 -2 34 202.323 83.5556 1
 1 2 -34 -16.025 69.8421 1
 1 2 34 -81.089 83.3909 1
 -1 -2 -35 1449.6 81.4412 1
 -1 -2 -35 1246.08 68.4369 1
 -1 -2 35 1113.42 89.2545 1
 -1 2 -35 1004.78 82.1396 1
 -1 2 -35 1055.08 69.2603 1
 -1 2 35 958.368 82.4138 1
 1 -2 -35 1109.49 72.1668 1
 1 -2 -35 962.795 63.2086 1
 1 -2 35 946.263 95.5266 1
 1 2 -35 1152.24 83.6899 1
 -1 -2 -36 1261.4 80.2301 1
 -1 -2 -36 1148.27 69.4915 1
 -1 -2 36 1048.48 91.3913 1
 -1 2 -36 1133.91 84.0122 1
 -1 2 -36 1132.32 72.149 1
 1 -2 -36 1133.6 73.6351 1
 1 -2 -36 1185.2 66.1773 1
 1 -2 36 1165.74 98.1496 1
 1 2 -36 1232.07 84.8132 1
 1 2 36 1204 100.359 1
 -1 -2 -37 2221.65 90.4457 1
 -1 -2 -37 1862.38 75.8011 1
 -1 -2 37 1669.72 98.8823 1
 -1 2 -37 1945.35 93.1524 1
 -1 2 -37 1786.82 78.7628 1
 -1 2 37 1759.82 96.299 1
 1 -2 -37 1733.55 82.2871 1
 1 -2 -37 1550.48 71.4353 1
 1 -2 37 1605.93 105.78 1
 1 2 -37 2165.23 94.9241 1
 1 2 37 2021.47 110.866 1
 -1 -2 -38 635.429 77.0407 1
 -1 -2 -38 441.69 66.2086 1
 -1 -2 38 567.614 88.3801 1
 -1 2 -38 983.354 74.4571 1
 -1 2 38 1025.65 90.2922 1
 1 -2 -38 1079.31 78.2455 1
 1 -2 -38 925.657 66.7866 1
 1 -2 38 1025.09 101.677 1
 1 2 -38 506.717 81.0148 1
 1 2 38 586.957 98.4828 1
 -1 -2 -39 223.546 74.5307 1
 -1 -2 -39 156.351 64.6855 1
 -1 -2 39 195.167 87.3541 1
 -1 2 -39 297.548 80.8204 1
 -1 2 -39 213.853 68.7691 1
 -1 2 39 213.703 84.5385 1
 1 -2 -39 208.927 71.0648 1
 1 2 -39 179.915 78.793 1
 1 2 39 217.379 96.362 1
 -1 -2 -40 -34.1635 73.7059 1
 -1 -2 -40 14.0857 64.3284 1
 -1 -2 40 155.216 88.9737 1
 -1 2 -40 251.275 80.7468 1
 -1 2 -40 42.8086 69.6442 1
 -1 2 40 117.044 86.1037 1
 1 -2 -40 198.305 71.2915 1
 1 -2 -40 20.9834 62.9546 1
 1 -2 40 117.53 98.1394 1
 1 2 -40 74.8857 79.0463 1
 1 2 40 71.1104 96.0223 1
 -1 -2 -41 364.333 79.9279 1
 -1 -2 -41 444.874 68.4477 1
 -1 -2 41 395.618 94.2282 1
 -1 2 -41 355.563 84.9233 1
 -1 2 -41 308.785 74.1231 1
 -1 2 41 358.55 89.3508 1
 1 -2 -41 332.345 73.803 1
 1 -2 -41 208.564 67.1239 1
 1 -2 41 325.625 101.967 1
 1 2 -41 503.165 83.4526 1
 1 2 41 343.219 102.22 1
 -1 -2 -42 315.274 78.7808 1
 -1 -2 -42 254.465 68.3472 1
 -1 -2 42 52.9093 92.4262 1
 -1 2 -42 -60.3903 83.59 1
 -1 2 -42 -40.6896 70.4554 1
 -1 2 42 42.5105 89.3752 1
 1 -2 -42 -47.4249 71.3363 1
 1 -2 -42 111.358 65.4271 1
 1 -2 42 72.1737 104.512 1
 1 2 -42 113.609 82.0933 1
 -1 -2 -43 123.954 80.6818 1
 -1 -2 -43 179.868 68.9362 1
 -1 -2 43 72.1591 94.2675 1
 -1 2 -43 230.938 87.3164 1
 -1 2 -43 241.596 75.1918 1
 -1 2 43 242.67 93.5227 1
 1 -2 -43 257.838 75.551 1
 1 -2 -43 106.127 68.2143 1
 1 -2 43 182.226 105.762 1
 1 2 -43 108.563 81.3245 1
 1 2 -43 129.85 71.8751 1
 1 2 43 76.7851 102.972 1
 -1 -2 -44 263.058 82.1605 1
 -1 -2 -44 133.077 71.9506 1
 -1 2 -44 645.391 92.7403 1
 -1 2 -44 544.002 81.5986 1
 -1 2 44 481.447 99.0257 1
 1 -2 -44 555.33 81.6168 1
 1 -2 -44 442.949 74.7179 1
 1 -2 44 670.581 115.206 1
 1 2 -44 317.117 85.0583 1
 1 2 -44 220.468 74.7316 1
 1 2 44 198.497 106.26 1
 -1 -2 -45 762.408 89.718 1
 -1 -2 45 556.717 102.178 1
 -1 2 -45 1068.96 86.6769 1
 1 -2 -45 1052.3 81.2629 1
 1 -2 45 1047.84 118.854 1
 1 2 -45 825.54 92.5073 1
 1 2 -45 805.678 81.209 1
 1 2 45 587.657 112.606 1
 -1 -2 -46 203.573 83.3025 1
 -1 -2 -46 174.638 75.1413 1
 -1 -2 46 193.805 100.352 1
 -1 2 -46 224.258 90.1689 1
 -1 2 -46 107.612 77.8922 1
 -1 2 46 110.153 96.8578 1
 1 -2 -46 163.738 72.6479 1
 1 -2 46 116.496 112.542 1
 1 2 -46 185.163 85.6714 1
 1 2 -46 114.692 75.6543 1
 1 2 46 169.113 108.741 1
 -1 -2 -47 167.735 84.4244 1
 -1 -2 -47 36.0455 75.3387 1
 -1 -2 47 -59.8473 99.5001 1
 -1 2 -47 -82.4589 88.3424 1
 -1 2 -47 5.35599 78.2866 1
 -1 2 47 18.622 98.4991 1
 1 -2 -47 25.8364 78.5994 1
 1 -2 -47 -77.6252 71.7403 1
 1 -2 47 -9.04393 112.057 1
 1 2 -47 4.44344 85.1291 1
 1 2 -47 72.9652 76.5536 1
 1 2 47 241.751 111.148 1
 -1 -2 -48 183.597 80.293 1
 -1 -2 48 360.601 108.154 1
 -1 2 -48 296.854 92.6627 1
 -1 2 -48 223.854 78.9513 1
 -1 2 48 194.534 104.375 1
 1 -2 -48 196.572 81.911 1
 1 -2 -48 192.073 73.0077 1
 1 -2 48 260.034 119.28 1
 1 2 -48 568.272 91.6671 1
 1 2 -48 504.646 81.5471 1
 1 2 48 374.988 113.781 1
 -1 -2 -49 425.469 89.9556 1
 -1 -2 -49 284.295 79.7684 1
 -1 -2 49 187.986 107.641 1
 -1 2 -49 88.0701 93.2673 1
 -1 2 -49 41.4297 79.7151 1
 -1 2 49 134.394 104.38 1
 1 -2 -49 111.027 81.7065 1
 1 -2 -49 28.1594 72.7894 1
 1 2 -49 456.689 91.6204 1
 1 2 -49 309.222 82.6324 1
 1 -3 0 108320 691.038 1
 1 3 0 148938 1313.01 1
 -1 -3 -1 99464.7 1003.7 1
 -1 -3 1 95358.1 961.603 1
 -1 3 -1 91946.5 666.831 1
 -1 3 1 100171 568.097 1
 1 -3 -1 97645.6 562.686 1
 1 -3 1 96176.3 708.546 1
 1 3 -1 102499 1048.42 1
 1 3 1 106860 1094.03 1
 -1 -3 -2 282699 1921.59 1
 -1 -3 2 265435 1711.39 1
 -1 3 -2 251772 1256.4 1
 1 -3 2 263262 1322.66 1
 1 3 -2 281436 1815.72 1
 1 3 2 290368 1928.45 1
 1 3 2 260439 1315.57 1
 -1 -3 -3 31654.4 419.685 1
 -1 -3 3 30590.2 427.116 1
 -1 3 3 31248.6 298.503 1
 1 3 -3 32871.2 490.724 1
 1 3 3 31345.5 402.355 1
 1 3 3 28308.4 421.039 1
 1 3 3 31376.5 383.184 1
 -1 -3 -4 86101.6 832.873 1
 -1 -3 -4 94772.8 795.401 1
 -1 -3 4 85827 909.756 1
 1 -3 4 106635 930.006 1
 1 3 -4 100421 1096.89 1
 1 3 4 93176.7 906.342 1
 1 3 4 93414.3 806.048 1
 -1 -3 -5 82873.5 829.426 1
 -1 -3 -5 86931.3 760.046 1
 -1 -3 5 89434.2 993.63 1
 -1 3 -5 84273.6 872.131 1
 -1 3 5 80667 523.158 1
 1 -3 -5 86452.5 536.932 1
 1 3 -5 92787 1065.59 1
 1 3 5 83233.6 874.653 1
 1 3 5 90283.7 817.29 1
 -1 -3 -6 37815.3 542.313 1
 -1 -3 -6 39555.7 492.274 1
 -1 -3 6 35975.6 538.649 1
 -1 3 -6 33939.5 521.368 1
 -1 3 6 34173.2 367.484 1
 1 -3 6 32760.7 479.284 1
 1 3 -6 40063.7 477.564 1
 1 3 6 37798.1 510.012 1
 1 3 6 40194.8 497.486 1
 -1 -3 -7 14489.5 227.993 1
 -1 -3 7 13676.8 179.226 1
 1 3 -7 15158.2 95.4583 1
 1 3 7 14183.8 159.951 1
 1 3 7 15132.7 71.6538 1
 -1 -3 -8 53118 649.152 1
 -1 -3 -8 54184.2 622.853 1
 -1 -3 8 50471.6 600.944 1
 -1 3 -8 48313.8 679.665 1
 1 -3 -8 50501.1 520.166 1
 1 -3 8 48325.9 700.438 1
 1 3 -8 55794.5 801.804 1
 1 3 8 52057.7 693.583 1
 1 3 8 54518 632.162 1
 -1 -3 -9 61552.2 748.087 1
 -1 -3 -9 64198.4 728.214 1
 -1 -3 9 59189.3 797.155 1
 -1 3 -9 65226.4 809.088 1
 -1 3 9 64354 679.057 1
 1 -3 9 62841.6 841.146 1
 1 3 -9 62413.6 792.488 1
 1 3 9 60931 762.212 1
 1 3 9 64841 769.345 1
 -1 -3 -10 20802.5 358.906 1
 -1 -3 -10 21637.3 322.27 1
 -1 -3 10 20861.1 226.978 1
 -1 3 -10 21250.3 109.747 1
 -1 3 10 24239.6 328.528 1
 1 -3 -10 23104.9 387.917 1
 1 -3 10 20825.7 339.081 1
 1 3 -10 22844.9 295.319 1
 1 3 10 20437.8 107.461 1
 1 3 10 20841.8 150.841 1
 -1 -3 -11 5545.25 59.7908 1
 -1 -3 -11 5708.97 52.203 1
 -1 -3 11 5477.61 67.4464 1
 1 3 -11 6219.05 73.4681 1
 1 3 11 5619.59 64.8309 1
 1 3 11 5458.77 53.0554 1
 -1 -3 -12 20797.2 252.654 1
 -1 3 12 17491.8 176.814 1
 1 -3 -12 17964.3 212.949 1
 1 -3 12 17119.6 223.348 1
 1 3 -12 23126.2 129.908 1
 1 3 12 21910.6 236.627 1
 1 3 12 22136.8 275.426 1
 -1 -3 -13 23105.5 228.44 1
 -1 -3 -13 23903.8 213.666 1
 -1 -3 13 21799.7 254.913 1
 -1 3 -13 23060.6 264.409 1
 -1 3 13 22428 263.909 1
 1 -3 -13 23071.2 350.914 1
 1 -3 13 21656.8 261.016 1
 1 3 -13 23694.7 337.702 1
 1 3 13 22653.3 123.239 1
 1 3 13 23458.7 232.468 1
 -1 -3 -14 14837.1 200.986 1
 -1 -3 -14 15040.7 159.972 1
 -1 -3 14 13296 103.774 1
 -1 3 -14 14492.7 236.609 1
 -1 3 14 13623.8 87.1495 1
 1 -3 -14 14225.3 82.9734 1
 1 -3 14 14043.9 109.665 1
 1 3 -14 14744 110.63 1
 1 3 14 14351.8 104.215 1
 1 3 14 14584.3 165.347 1
 -1 -3 -15 6368.6 62.6856 1
 -1 -3 15 5710.63 76.4609 1
 -1 3 -15 5857.54 77.9218 1
 -1 3 15 5309.9 61.6438 1
 1 -3 -15 5440.11 57.9469 1
 1 -3 15 5491.4 79.1458 1
 1 3 -15 6459.29 82.1187 1
 1 3 15 6096.63 77.369 1
 -1 -3 -16 7464.2 78.7327 1
 -1 -3 -16 7638.62 69.3834 1
 -1 -3 16 6852.19 84.1258 1
 1 3 -16 8059.79 92.9771 1
 1 3 16 7240.96 85.8935 1
 -1 3 -17 4409.55 75.6415 1
 -1 3 17 3930.72 61.7721 1
 1 -3 -17 3965.49 56.2961 1
 1 -3 17 4058.86 76.9164 1
 -1 -3 -18 72.745 42.5763 1
 -1 -3 -18 129.262 35.4914 1
 -1 -3 18 41.7082 48.3433 1
 1 3 -18 86.6933 49.3873 1
 1 3 18 81.4771 48.2963 1
 -1 -3 -19 8176.56 88.876 1
 -1 -3 -19 8157.75 76.3211 1
 -1 -3 19 7419.67 95.4554 1
 1 3 -19 8868.24 103.987 1
 1 3 19 7817.44 97.8154 1
 -1 -3 -20 9469.97 97.1561 1
 -1 -3 -20 9407.18 83.0152 1
 -1 -3 20 8787.71 104.753 1
 -1 3 -20 7801.27 98.1697 1
 -1 3 20 7335.85 87.5649 1
 1 -3 -20 7411.72 79.124 1
 1 -3 20 7277.1 101.974 1
 1 3 20 9438.28 108.522 1
 -1 -3 -21 2644.54 64.7507 1
 -1 -3 -21 2541.56 54.6864 1
 -1 -3 21 2490.79 71.8852 1
 -1 3 -21 2603.19 72.2878 1
 -1 3 21 2671.66 65.0805 1
 1 -3 -21 2585.22 57.0997 1
 1 -3 21 2570.24 76.9019 1
 1 3 -21 2981.1 77.2856 1
 1 3 21 2446.43 72.683 1
 -1 3 -22 7909.02 103.695 1
 -1 3 22 7770.55 96.1457 1
 1 -3 -22 7731.85 85.4724 1
 1 -3 22 7454.91 108.886 1
 -1 -3 -23 2881.35 70.2169 1
 -1 -3 -23 2925.87 60.2482 1
 -1 -3 23 2329.04 74.5903 1
 1 3 -23 2589.48 76.4587 1
 1 3 23 2852.86 82.6841 1
 -1 -3 -24 2536.73 68.9093 1
 -1 -3 -24 2473.77 58.7996 1
 -1 -3 24 2196.43 76.8309 1
 -1 3 -24 2217.5 74.6367 1
 -1 3 24 1734.88 64.9224 1
 1 -3 -24 1807.37 58.0431 1
 1 3 -24 2541.49 77.7208 1
 1 3 24 2533.79 81.6741 1
 -1 -3 -25 1447.59 62.3854 1
 -1 -3 -25 1316.55 53.4114 1
 -1 3 -25 1859.91 73.8328 1
 -1 3 25 1693.43 66.2421 1
 1 -3 -25 1670.84 58.0061 1
 1 -3 25 1648.91 78.1853 1
 1 3 -25 1163.67 70.3838 1
 1 3 25 1448.44 76.0873 1
 -1 3 -26 151.207 61.445 1
 -1 3 26 40.3857 54.61 1
 1 -3 -26 89.038 46.6323 1
 1 -3 -26 89.2442 41.6558 1
 1 -3 26 100.233 67.3916 1
 -1 -3 -27 467.284 57.7428 1
 -1 -3 -27 288.167 48.0913 1
 -1 -3 27 487.494 67.0786 1
 -1 3 27 331.899 59.4611 1
 1 -3 -27 481.198 52.1536 1
 1 -3 -27 435.061 44.8128 1
 1 -3 27 402.87 71.9644 1
 1 3 -27 296.616 66.5705 1
 1 3 27 389.467 69.8249 1
 -1 -3 -28 2217.74 74.2616 1
 -1 -3 -28 2075.22 63.0662 1
 -1 -3 28 1830.14 82.8576 1
 1 3 -28 2168.47 84.6382 1
 1 3 28 2336.41 87.6946 1
 -1 -3 -29 6101.66 100.643 1
 -1 3 29 7389 113.895 1
 1 -3 -29 7272.91 99.8097 1
 1 -3 -29 7833.11 91.1548 1
 1 -3 29 7731.03 128.177 1
 1 3 -29 5845.36 112.232 1
 1 3 29 5770.78 114.928 1
 -1 -3 -30 1413 71.4226 1
 -1 -3 -30 1473.61 62.3148 1
 -1 -3 30 1195.64 79.6321 1
 -1 3 -30 1544.02 80.722 1
 -1 3 30 1397.52 76.0838 1
 1 -3 -30 1563.42 60.5236 1
 1 -3 30 1491.67 89.1953 1
 1 3 -30 1392.81 80.6733 1
 1 3 30 1317.87 86.147 1
 -1 -3 -31 33.9419 60.5954 1
 -1 -3 -31 11.6946 51.0042 1
 -1 -3 31 95.02 71.0391 1
 -1 3 -31 336.631 71.3776 1
 -1 3 31 367.247 66.9614 1
 1 -3 -31 453.782 50.9086 1
 1 -3 31 196.496 78.8356 1
 1 3 -31 119.944 70.7417 1
 -1 -3 -32 2217.52 81.2249 1
 -1 -3 -32 1748.69 67.7781 1
 -1 -3 32 1861.41 91.5722 1
 -1 3 -32 1974.3 87.4849 1
 -1 3 -32 1783.66 70.882 1
 -1 3 32 1740.77 81.8913 1
 1 -3 -32 1865.2 73.1239 1
 1 -3 -32 1790.71 64.037 1
 1 -3 32 1740.89 95.6917 1
 1 3 32 2141.64 99.8195 1
 -1 -3 -33 1637.68 77.9694 1
 -1 -3 -33 1637.76 67.1242 1
 -1 -3 33 1350.5 88.5062 1
 -1 3 -33 1467.49 85.1355 1
 -1 3 -33 1407.38 69.6852 1
 -1 3 33 1134.87 79.0649 1
 1 -3 -33 1285.99 69.9084 1
 1 -3 -33 1227.36 61.8977 1
 1 -3 33 1211.01 94.2816 1
 1 3 -33 1366.18 84.8724 1
 1 3 33 1594.73 97.3819 1
 -1 -3 -34 267.193 67.9528 1
 -1 -3 -34 281.842 57.9438 1
 -1 3 -34 537.505 78.443 1
 -1 3 -34 528.077 63.8894 1
 -1 3 34 392.686 72.5183 1
 1 -3 -34 508.432 63.5506 1
 1 -3 -34 472.203 55.385 1
 1 -3 34 679.069 89.7358 1
 1 3 -34 345.351 75.334 1
 1 3 34 360.115 87.6824 1
 -1 -3 -35 1697.73 82.1939 1
 -1 -3 -35 1493.21 70.2225 1
 -1 -3 35 1397.47 93.3725 1
 -1 3 -35 1427.73 87.5559 1
 -1 3 -35 1171.74 70.6931 1
 -1 3 35 1193.41 82.8593 1
 1 -3 -35 1373.63 73.5112 1
 1 -3 35 1176.32 98.6009 1
 1 3 -35 1830.57 91.9723 1
 1 3 35 1467.33 101.001 1
 -1 -3 -36 314.7 70.6366 1
 -1 -3 -36 230.402 59.8744 1
 -1 -3 36 170.806 83.9193 1
 -1 3 -36 427.189 66.3141 1
 -1 3 36 348.451 76.6157 1
 1 -3 -36 406.757 65.8903 1
 1 -3 -36 366.305 58.4054 1
 1 -3 36 469.449 93.5533 1
 1 3 -36 231.284 78.1196 1
 1 3 36 379.872 92.4764 1
 -1 -3 -37 62.341 69.2432 1
 -1 -3 -37 72.543 60.3877 1
 -1 -3 37 85.3935 83.261 1
 -1 3 -37 389.118 80.1497 1
 -1 3 -37 345.45 67.2661 1
 -1 3 37 336.246 80.3967 1
 1 -3 -37 383.347 66.3542 1
 1 -3 -37 329.333 60.4737 1
 1 -3 37 185.838 93.55 1
 1 3 -37 124.8 78.3766 1
 -1 -3 -38 564.778 76.5687 1
 -1 -3 -38 512.947 65.8825 1
 -1 -3 38 379.359 88.4633 1
 -1 3 -38 391.225 81.8524 1
 -1 3 -38 364.004 68.2812 1
 -1 3 38 264.51 81.4108 1
 1 -3 -38 463.293 68.972 1
 1 -3 -38 320.907 61.6934 1
 1 -3 38 311.334 96.991 1
 1 3 38 519.008 97.4289 1
 -1 -3 -39 384.07 75.7876 1
 -1 3 -39 685.278 87.0847 1
 -1 3 -39 645.632 72.3612 1
 1 -3 -39 852.565 75.2296 1
 1 -3 -39 746.974 66.8758 1
 1 -3 39 851.222 103.035 1
 1 3 39 365.725 96.9555 1
 -1 -3 -40 237.04 74.4605 1
 -1 -3 40 34.3532 89.7393 1
 -1 3 -40 478 84.8701 1
 -1 3 -40 342.182 71.7543 1
 -1 3 40 387.504 87.1422 1
 1 -3 -40 431.368 71.2564 1
 1 -3 -40 340.616 65.6929 1
 1 -3 40 383.163 102.119 1
 1 3 -40 197.929 83.4802 1
 1 3 40 103.166 97.1532 1
 -1 -3 -41 156.595 75.5964 1
 -1 -3 -41 121.694 68.3649 1
 -1 -3 41 40.0421 91.1262 1
 -1 3 -41 137.194 82.7293 1
 -1 3 -41 27.369 71.6455 1
 -1 3 41 134.558 86.5625 1
 1 -3 -41 155.977 69.9835 1
 1 -3 -41 104.049 63.6576 1
 1 -3 41 147.122 100.637 1
 1 3 -41 -10.1988 81.1763 1
 1 3 41 96.1182 100.363 1
 -1 -3 -42 450.676 78.9759 1
 -1 -3 -42 155.399 69.2356 1
 -1 -3 42 101.129 93.4215 1
 -1 3 -42 186.378 85.7272 1
 -1 3 -42 94.9264 73.2491 1
 -1 3 42 139.002 89.9147 1
 1 -3 -42 157.732 65.6065 1
 1 -3 42 231.663 105.259 1
 1 3 -42 249.786 84.9837 1
 1 3 42 225.454 102.528 1
 -1 -3 -43 724.646 76.5913 1
 -1 -3 43 755.658 100.817 1
 -1 3 -43 719.933 92.9442 1
 -1 3 -43 602.13 80.2992 1
 -1 3 43 593.326 96.8251 1
 1 -3 -43 811.866 80.038 1
 1 -3 -43 550.758 71.4396 1
 1 -3 43 647.434 112.61 1
 1 3 -43 882.866 94.5334 1
 1 3 43 853.835 112.43 1
 -1 -3 -44 -15.6681 77.6982 1
 -1 -3 -44 -51.5423 70.3763 1
 -1 -3 44 130.933 96.3752 1
 -1 3 -44 125.89 87.3489 1
 -1 3 -44 104.796 76.9051 1
 -1 3 44 129.197 94.7732 1
 1 -3 -44 56.278 73.7067 1
 1 -3 44 72.9163 108.36 1
 1 3 -44 137.402 86.4605 1
 -1 -3 -45 197.837 80.1186 1
 -1 -3 -45 131.162 73.5908 1
 -1 -3 45 82.049 98.263 1
 -1 3 -45 378.61 92.7531 1
 -1 3 -45 280.406 79.7513 1
 -1 3 45 397.351 101.347 1
 1 -3 -45 349.276 77.6369 1
 1 -3 -45 240.802 68.7556 1
 1 -3 45 208.393 111.894 1
 1 3 -45 215.544 76.8821 1
 1 3 45 120.716 106.884 1
 -1 -3 -46 555.828 86.8471 1
 -1 -3 -46 410.441 76.7294 1
 -1 -3 46 321.025 103.25 1
 -1 3 -46 362.5 93.7858 1
 -1 3 -46 332.992 80.4004 1
 -1 3 46 269.698 99.9333 1
 1 -3 -46 337.508 78.6097 1
 1 -3 -46 354.198 70.949 1
 1 3 -46 343.596 91.6817 1
 1 3 -46 306.501 80.2387 1
 1 3 46 355.916 112.511 1
 -1 -3 -47 45.1214 80.9304 1
 -1 -3 -47 58.7624 74.1642 1
 -1 -3 47 30.3881 102.264 1
 -1 3 -47 144.637 93.739 1
 -1 3 -47 47.7878 81.2248 1
 -1 3 47 129.428 98.8289 1
 1 -3 -47 218.891 78.8155 1
 1 -3 -47 92.8179 69.8371 1
 1 -3 47 149.679 115.374 1
 1 3 -47 83.916 86.8496 1
 1 3 -47 10.2688 76.2846 1
 1 3 47 111.056 109.849 1
 -1 -3 -48 516.75 87.9897 1
 -1 -3 -48 261.632 79.6402 1
 -1 -3 48 359.138 108.441 1
 -1 3 -48 698.189 102.918 1
 -1 3 -48 629.269 86.9957 1
 -1 3 48 620.43 107.7 1
 1 -3 -48 742.48 85.6012 1
 1 -3 -48 514.889 76.0585 1
 1 -3 48 668.338 122.564 1
 1 3 -48 656.004 95.2446 1
 1 3 -48 575.488 83.7262 1
 1 3 48 485.071 118.05 1
 -1 -3 -49 480.901 89.5286 1
 -1 -3 -49 279.318 80.5839 1
 -1 -3 49 366.887 109.443 1
 -1 3 -49 263.206 95.8109 1
 -1 3 -49 410.151 85.1596 1
 -1 3 49 240.872 108.834 1
 1 -3 -49 317.013 82.7129 1
 1 -3 -49 286.359 73.8053 1
 1 -3 49 321.383 120.795 1
 1 3 -49 293.593 94.2824 1
 1 3 -49 309.076 81.4368 1
 1 3 49 478.534 118.302 1
 -1 -4 0 5379.66 62.0899 1
 1 4 0 6009.52 67.4475 1
 -1 4 1 5561.16 90.5239 1
 1 -4 -1 5282.73 76.5114 1
 1 -4 1 5166 82.5138 1
 -1 -4 -2 78662.5 925.221 1
 -1 -4 2 78440.5 891.329 1
 -1 4 2 81992.8 631.762 1
 1 -4 -2 79053.2 609.846 1
 1 -4 2 72879.7 748.947 1
 1 4 -2 83915.5 1010.94 1
 1 4 2 81538.3 1008.6 1
 -1 -4 -3 39769.4 533.856 1
 -1 -4 3 32845.1 431.232 1
 -1 4 -3 36848.7 514.517 1
 -1 4 3 41829.1 447.936 1
 1 4 -3 36111.4 536.984 1
 1 4 3 37968.7 414.183 1
 -1 -4 -4 7966.91 108.257 1
 -1 -4 4 7322.24 70.3838 1
 1 4 -4 8286.87 79.1451 1
 1 4 4 7881.07 63.5632 1
 1 4 4 7726.94 74.5158 1
 1 4 4 7881.78 53.2504 1
 -1 4 5 103536 791.534 1
 1 -4 -5 95089.8 436.005 1
 1 -4 5 88578.1 930.231 1
 1 4 -5 94809.9 1087.6 1
 1 4 5 85464.4 918.799 1
 1 4 5 78132.3 924.378 1
 1 4 5 88329.6 834.353 1
 -1 -4 -6 12679.2 180.479 1
 -1 -4 -6 13159.2 228.104 1
 -1 -4 6 12977.2 188.435 1
 -1 4 -6 13828.9 81.5091 1
 1 -4 6 13476.2 164.91 1
 1 4 -6 13021.9 93.4262 1
 1 4 6 13133.4 80.2701 1
 -1 -4 -7 7283.79 135.274 1
 -1 4 -7 9322.65 72.2609 1
 -1 4 7 8995.26 104.461 1
 1 -4 -7 9450.54 146.119 1
 1 -4 -7 9676.76 155.918 1
 1 -4 7 9335.15 162.416 1
 1 4 -7 7538.38 77.0595 1
 1 4 7 7334.78 64.2324 1
 -1 -4 -8 2028.53 40.5816 1
 -1 -4 -8 2088.24 35.2351 1
 -1 -4 8 2028.99 50.5947 1
 1 4 -8 2148.64 54.9456 1
 1 4 8 1946 43.4672 1
 -1 -4 -9 3556.13 48.57 1
 -1 -4 -9 3451.68 41.2607 1
 -1 -4 9 3398.89 59.1093 1
 1 4 -9 3914.58 64.169 1
 1 4 9 3357.08 52.1262 1
 1 4 9 3668.03 44.8634 1
 -1 -4 -10 3103.48 47.8589 1
 -1 -4 10 3145.96 59.7047 1
 1 4 -10 3125.39 60.927 1
 1 4 10 3126.93 52.8477 1
 1 4 10 3065.12 43.9241 1
 -1 -4 -11 46622.8 658.11 1
 -1 -4 -11 48693.6 609.55 1
 -1 -4 11 41436 426.231 1
 1 4 -11 45647.3 322.324 1
 1 4 11 46667.4 545.887 1
 1 4 11 46003.6 613.814 1
 -1 -4 -12 1075.93 39.9914 1
 -1 -4 -12 1293.32 34.9363 1
 -1 -4 12 1006.72 48.0512 1
 1 4 -12 1222.41 52.7266 1
 1 4 12 1032.6 44.3438 1
 1 4 12 1171.61 35.4235 1
 -1 -4 -13 29559.4 281.829 1
 -1 -4 -13 30934.9 277.666 1
 -1 -4 13 27546.4 374.258 1
 -1 4 -13 32895.7 326.103 1
 -1 4 13 32217.5 402.284 1
 1 -4 -13 34605.1 454.68 1
 1 -4 13 31004.4 153.204 1
 1 4 -13 31542.5 335.889 1
 1 4 13 29882 240.233 1
 1 4 13 28114.9 307.594 1
 -1 -4 -14 14787.2 98.7214 1
 -1 -4 -14 15055.6 176.749 1
 -1 -4 14 13042.9 107.983 1
 -1 4 -14 16738.6 116.024 1
 -1 4 14 16517.8 95.5821 1
 1 -4 -14 16504.6 227.244 1
 1 -4 -14 17403.9 165.348 1
 1 -4 14 15676.9 116.727 1
 1 4 -14 15090.8 118.726 1
 1 4 14 14084.4 105.932 1
 1 4 14 14153.1 87.5387 1
 -1 -4 -15 9370.52 83.7978 1
 -1 -4 -15 9501.09 73.5756 1
 -1 4 -15 8424.39 90.4476 1
 -1 4 15 8692.81 75.9791 1
 1 -4 -15 8596.75 68.9211 1
 1 -4 -15 8875.2 59.9427 1
 1 -4 15 7612.33 89.5851 1
 1 4 -15 9860.82 101.266 1
 1 4 15 9052.15 89.9642 1
 1 4 15 9100.08 74.056 1
 -1 -4 -16 109.613 39.1005 1
 -1 -4 16 64.5055 45.7632 1
 -1 4 -16 69.6386 45.4514 1
 1 -4 -16 -0.3763 29.2215 1
 1 -4 -16 51.0673 24.3188 1
 1 -4 16 6.14647 47.3582 1
 1 4 -16 124.829 48.9806 1
 1 4 16 42.2248 43.0959 1
 1 4 16 70.6816 32.8983 1
 -1 -4 17 18656.3 135.392 1
 -1 4 -17 18340.3 133.439 1
 -1 4 17 15993.4 214.484 1
 1 -4 -17 16825.9 210.259 1
 1 -4 -17 17931.4 179.426 1
 1 -4 17 16933.6 131.416 1
 -1 -4 -18 2746.01 60.1738 1
 -1 -4 -18 2546.01 51.6374 1
 -1 4 -18 3316.47 74.099 1
 -1 4 18 2845.87 57.0945 1
 1 -4 -18 2935.61 52.9866 1
 1 -4 -18 3077.66 45.2823 1
 1 -4 18 2853.96 72.6291 1
 1 4 -18 2345.73 70.7626 1
 1 4 18 2661.64 67.7334 1
 -1 -4 -19 9859.44 95.4165 1
 -1 -4 -19 10162.3 85.1107 1
 -1 -4 19 9372.57 106.878 1
 1 4 -19 10525.4 115.194 1
 1 4 19 9061.6 103.8 1
 -1 -4 20 2488.68 72.0214 1
 -1 4 -20 2147.87 71.2038 1
 -1 4 20 1845.82 55.3228 1
 1 -4 -20 1988.34 50.7734 1
 1 -4 -20 2004.24 43.5424 1
 1 -4 20 2037.95 72.127 1
 -1 -4 -21 5543.78 80.6574 1
 -1 -4 -21 5406.18 71.1697 1
 -1 -4 21 4556.38 86.7693 1
 -1 4 -21 5023.42 89.6953 1
 -1 4 21 4746.39 76.6625 1
 1 -4 -21 4971.6 69.8748 1
 1 -4 -21 5087.99 60.6592 1
 1 -4 21 4443.02 89.9328 1
 1 4 -21 5497.18 96.3872 1
 1 4 21 5258.22 90.5 1
 -1 4 -22 2464.33 76.7958 1
 -1 4 22 2403.85 65.5798 1
 1 -4 -22 2434.82 57.5631 1
 1 -4 -22 2611.13 50.7138 1
 1 -4 22 2157.75 78.4201 1
 -1 -4 -23 4327.37 68.9564 1
 -1 -4 23 4034.91 88.1631 1
 -1 4 -23 3873.86 87.4063 1
 -1 4 23 4207.25 79.4492 1
 1 -4 -23 4105.5 69.7796 1
 1 -4 -23 4215.39 60.9062 1
 1 -4 23 3443.84 88.5323 1
 1 4 -23 4841.43 96.6892 1
 1 4 23 4422.02 90.8244 1
 -1 -4 -24 1661.83 62.4001 1
 -1 -4 -24 1620.86 54.6767 1
 -1 -4 24 1521.81 72.1424 1
 -1 4 -24 1121.17 69.2239 1
 -1 4 24 1024.44 59.7696 1
 1 -4 -24 1135.35 52.244 1
 1 -4 -24 1105.43 44.2861 1
 1 4 24 1698.09 75.2323 1
 -1 -4 -25 2226.93 68.7555 1
 -1 -4 -25 2266.88 60.895 1
 -1 4 -25 3236.14 86.1329 1
 -1 4 25 3157.94 78.0364 1
 1 -4 -25 3161.44 67.9715 1
 1 -4 -25 3354 59.7731 1
 1 -4 25 2998.58 90.0329 1
 1 4 -25 2376.99 81.3591 1
 -1 -4 -26 951.512 60.8219 1
 -1 -4 -26 966.794 53.6316 1
 -1 4 -26 1615.77 76.9326 1
 -1 4 26 1303.22 67.0494 1
 1 -4 -26 1525.52 58.4783 1
 1 -4 -26 1589.75 50.8614 1
 1 -4 26 1547.28 81.5312 1
 1 4 -26 864.738 72.4681 1
 1 4 26 918.714 74.429 1
 -1 4 -27 884.577 71.5563 1
 -1 4 27 862.167 63.3815 1
 1 -4 -27 871.927 55.1697 1
 1 -4 -27 1013.64 48.3151 1
 1 -4 27 827.051 78.1672 1
 -1 -4 -28 5655.93 96.655 1
 -1 -4 -28 5139.81 82.2372 1
 -1 4 -28 4711 101.379 1
 -1 4 28 4354.9 93.3759 1
 1 -4 -28 4557.01 82.621 1
 1 -4 -28 4397.98 71.4821 1
 1 -4 28 4165.57 104.913 1
 1 4 -28 5603.95 109.547 1
 -1 -4 -29 3848.7 86.1992 1
 -1 -4 -29 3766.73 76.9788 1
 -1 4 -29 3228.57 93.8745 1
 -1 4 29 3178.05 87.6107 1
 1 -4 -29 3145.08 75.7063 1
 1 -4 29 2811.08 99.9652 1
 1 4 29 3680.08 100.914 1
 -1 -4 -30 1753.07 72.7697 1
 -1 -4 -30 1575.4 64.0235 1
 -1 4 -30 1228.01 80.709 1
 -1 4 30 973.986 71.0632 1
 1 -4 -30 1112.13 61.6324 1
 1 -4 -30 1228.7 56.0613 1
 1 -4 30 1178.49 87.1528 1
 1 4 -30 1730.57 88.061 1
 -1 -4 -31 47.0514 60.2521 1
 -1 -4 -31 8.81835 52.4953 1
 -1 4 31 29.0986 64.1987 1
 1 -4 -31 13.1897 52.7605 1
 1 -4 -31 47.0996 48.0263 1
 1 4 -31 -95.6983 73.1498 1
 1 4 31 38.1224 75.5512 1
 -1 -4 -32 1124.19 71.348 1
 -1 -4 -32 1029.92 63.517 1
 -1 4 -32 716.245 79.5267 1
 -1 4 32 649.86 72.872 1
 1 -4 -32 822.563 62.092 1
 1 -4 -32 633.851 54.5097 1
 1 -4 32 583.012 87.5536 1
 1 4 32 1133.45 88.7643 1
 -1 -4 -33 2136.55 81.2399 1
 -1 -4 -33 1936.54 72.1796 1
 -1 -4 33 1720.91 91.241 1
 -1 4 -33 2605.31 95.6787 1
 -1 4 33 2036.56 89.9553 1
 1 -4 -33 2445.23 77.2355 1
 1 -4 -33 2288.8 68.5121 1
 1 -4 33 2428.67 106.156 1
 1 4 -33 2102.99 95.4314 1
 1 4 33 1895.98 98.2555 1
 -1 -4 -34 1962.83 72.7798 1
 -1 -4 34 1506.9 91.1321 1
 -1 4 -34 1701.03 90.1565 1
 1 -4 -34 1412.22 69.7106 1
 1 -4 -34 1285.65 63.2979 1
 1 -4 34 1500.87 100.52 1
 1 4 -34 1823.09 94.7121 1
 1 4 34 1710.68 100.848 1
 -1 -4 -35 48.8751 58.0751 1
 -1 -4 35 -85.7352 78.3528 1
 -1 4 -35 60.7385 78.132 1
 -1 4 -35 19.5015 62.7049 1
 -1 4 35 -2.84322 70.6787 1
 1 -4 -35 145.37 60.051 1
 1 -4 -35 142.457 52.8385 1
 1 -4 35 -21.6556 88.1442 1
 1 4 -35 45.213 78.2408 1
 1 4 35 73.1805 86.3404 1
 -1 -4 -36 334.323 69.3016 1
 -1 -4 -36 361.516 63.5626 1
 -1 -4 36 339.033 85.4393 1
 -1 4 -36 782.602 70.4549 1
 -1 4 36 746.704 80.5393 1
 1 -4 -36 816.334 62.362 1
 1 -4 36 685.51 97.8084 1
 1 4 -36 358.806 84.0794 1
 1 4 36 379.971 91.886 1
 -1 4 -37 671.984 85.4537 1
 -1 4 -37 751.541 71.5541 1
 -1 4 37 713.973 82.2019 1
 1 -4 -37 749.496 70.7993 1
 1 -4 -37 756.707 63.2606 1
 1 -4 37 776.436 100.413 1
 -1 -4 -38 740.556 76.2377 1
 -1 -4 -38 683.73 68.4204 1
 -1 -4 38 681.514 92.6206 1
 -1 4 -38 181.43 68.0434 1
 -1 4 38 251.633 80.4999 1
 1 -4 -38 308.488 66.3336 1
 1 -4 -38 204.941 59.2434 1
 1 -4 38 446.322 98.22 1
 1 4 -38 731.875 88.7805 1
 -1 -4 -39 212.351 72.5512 1
 -1 -4 -39 125.716 64.9637 1
 -1 -4 39 268.766 89.4598 1
 -1 4 -39 430.959 71.166 1
 -1 4 39 582.594 84.8363 1
 1 -4 -39 494.424 70.7685 1
 1 -4 -39 383.854 63.3466 1
 1 -4 39 560.783 103.728 1
 1 4 -39 202.6 85.0116 1
 1 4 39 165.37 98.3344 1
 -1 -4 -40 105.608 73.1252 1
 -1 -4 -40 96.6892 64.9349 1
 -1 -4 40 92.0727 90.3282 1
 -1 4 -40 92.1155 84.2016 1
 -1 4 -40 61.5987 69.5972 1
 -1 4 40 84.4052 82.1698 1
 1 -4 -40 3.04502 65.2561 1
 1 -4 40 -50.955 98.3384 1
 1 4 -40 177.919 84.5704 1
 1 4 40 69.4397 95.3532 1
 -1 -4 -41 531.129 77.3948 1
 -1 -4 -41 451.25 70.8766 1
 -1 -4 41 221.079 93.9705 1
 -1 4 -41 438.34 88.311 1
 -1 4 -41 360.898 72.8752 1
 -1 4 41 484.906 88.5605 1
 1 -4 -41 435.92 71.7306 1
 1 -4 -41 325.825 62.2771 1
 1 -4 41 272.06 103.64 1
 1 4 -41 446.704 89.2776 1
 1 4 41 334.23 102.718 1
 -1 -4 -42 157.67 76.7566 1
 -1 -4 -42 105.297 68.1645 1
 -1 -4 42 80.7337 95.1114 1
 -1 4 -42 134.309 87.965 1
 -1 4 -42 117.927 72.086 1
 -1 4 42 102.921 87.3947 1
 1 -4 -42 86.4945 69.7383 1
 1 -4 -42 205.447 62.5567 1
 1 -4 42 52.0969 104.115 1
 1 4 -42 256.566 87.199 1
 1 4 42 207.145 102.556 1
 -1 -4 -43 129.215 75.6616 1
 -1 -4 -43 32.8888 69.2491 1
 -1 -4 43 77.3782 96.4002 1
 -1 4 -43 84.6199 86.3206 1
 -1 4 43 -9.02115 88.6214 1
 1 -4 -43 -21.719 69.8677 1
 1 -4 -43 12.7694 61.9849 1
 1 4 -43 141.139 87.3539 1
 1 4 43 139.731 105.791 1
 -1 -4 -44 594.556 83.1418 1
 -1 -4 -44 393.344 75.0418 1
 -1 -4 44 520.364 103.125 1
 -1 4 -44 625.359 94.2084 1
 -1 4 -44 658.823 81.4742 1
 -1 4 44 743.24 99.6752 1
 1 -4 -44 743.173 78.7764 1
 1 -4 -44 528.83 68.1755 1
 1 -4 44 526.036 114.016 1
 1 4 -44 732.068 95.6275 1
 1 4 44 468.019 112.058 1
 -1 -4 -45 194.644 77.3606 1
 -1 -4 -45 53.9784 71.2304 1
 -1 -4 45 66.4248 100.788 1
 -1 4 -45 62.1627 89.8692 1
 -1 4 -45 110.848 76.5853 1
 -1 4 45 -4.62397 93.5713 1
 1 -4 -45 -68.5728 71.7647 1
 1 -4 -45 95.5245 65.8048 1
 1 -4 45 -0.21684 109.751 1
 1 4 -45 35.4651 89.9629 1
 1 4 45 52.606 108.257 1
 -1 -4 -46 145.661 79.6352 1
 -1 -4 -46 207.994 73.1914 1
 -1 -4 46 100.466 100.354 1
 -1 4 -46 95.075 91.2201 1
 -1 4 -46 99.1328 80.7856 1
 -1 4 46 208.992 97.7802 1
 1 -4 -46 193.578 76.4133 1
 1 -4 -46 140.461 67.868 1
 1 -4 46 110.171 112.181 1
 1 4 -46 164.374 91.9567 1
 -1 -4 -47 523.612 84.7585 1
 -1 -4 -47 297.992 76.0055 1
 -1 -4 47 283.99 108.028 1
 -1 4 -47 509.996 97.0303 1
 -1 4 -47 456.494 85.6406 1
 -1 4 47 371.691 103.351 1
 1 -4 -47 511.104 81.5083 1
 1 -4 -47 401.478 71.2521 1
 1 -4 47 382.462 117.25 1
 1 4 -47 289.171 80.2054 1
 1 4 47 413.946 112.731 1
 -1 -4 -48 194.474 81.9081 1
 -1 -4 -48 36.6017 75.3148 1
 -1 -4 48 203.437 107.862 1
 -1 4 -48 264.856 95.9588 1
 -1 4 -48 82.4184 82.0891 1
 -1 4 48 82.1454 100.984 1
 1 -4 -48 32.6472 69.491 1
 1 -4 48 109.728 117.193 1
 1 4 -48 37.2955 93.2827 1
 1 4 -48 -140.649 78.6513 1
 1 4 48 -9.24694 112.129 1
 -1 -5 0 16567.5 191.181 1
 1 -5 0 16832.6 244.748 1
 1 5 0 18684.4 226.415 1
 -1 -5 -1 11586.7 88.6759 1
 -1 -5 1 11428.6 87.1923 1
 1 5 -1 12072 195.136 1
 1 5 1 12965.5 97.7206 1
 -1 -5 -2 22709.5 278.776 1
 -1 -5 2 22650.9 115.717 1
 -1 5 -2 24818.2 431.286 1
 1 -5 -2 23871.4 366.798 1
 1 -5 2 22813.3 362.829 1
 1 5 -2 24636.1 331.614 1
 1 5 2 25625.8 239.117 1
 -1 5 -3 1511.02 37.0383 1
 -1 5 3 1747.91 27.7395 1
 1 -5 -3 1642.34 25.7328 1
 1 -5 3 1441 36.2185 1
 -1 -5 -4 62100.5 909.635 1
 -1 -5 4 52830.8 708.849 1
 -1 5 -4 50289 664.79 1
 -1 5 4 54201.9 609.101 1
 1 -5 -4 54833.7 616.496 1
 1 -5 4 47425.3 656.528 1
 1 5 -4 59330.3 788.971 1
 1 5 4 56314.8 759.681 1
 1 5 4 53896.9 640.719 1
 -1 -5 -5 61576.9 646.317 1
 -1 -5 5 56951.6 722.891 1
 -1 5 -5 68890.7 889.283 1
 -1 5 5 73821.6 730.106 1
 -1 5 5 69863.9 406.235 1
 1 -5 5 68246.3 849.377 1
 1 5 -5 66653.5 905.693 1
 1 5 5 62910.7 752.513 1
 1 5 5 63101.9 854.578 1
 1 5 5 61312.9 698.727 1
 -1 -5 -6 3811.07 40.9098 1
 -1 -5 6 4031.73 64.4799 1
 1 5 -6 4388.25 68.3474 1
 1 5 6 3584.15 51.132 1
 1 5 6 3492.54 56.8591 1
 1 5 6 3773.65 43.566 1
 -1 -5 -7 8813.28 66.9506 1
 -1 -5 -7 8699.71 120.487 1
 -1 5 -7 10530.9 171.643 1
 -1 5 7 10877.4 134.561 1
 1 -5 7 10407.8 80.3907 1
 1 5 7 9119.28 77.0454 1
 -1 -5 -8 31529.7 466.621 1
 -1 -5 8 29035.3 242.92 1
 1 5 -8 33043.1 280.205 1
 1 5 8 31645.5 344.554 1
 1 5 8 30075.5 331.388 1
 -1 -5 -9 4344.11 53.2407 1
 -1 -5 -9 4550.97 46.9436 1
 -1 -5 9 4739.69 69.1492 1
 1 5 -9 5001.18 75.114 1
 1 5 9 4352.22 58.8334 1
 1 5 9 4563.46 50.7444 1
 -1 -5 -10 39187 535.519 1
 -1 -5 -10 42204 581.491 1
 -1 -5 10 37333.9 457.248 1
 -1 5 -10 42792.3 451.973 1
 -1 5 10 43600.6 499.182 1
 1 -5 -10 47403 571.721 1
 1 -5 10 41946.3 579.587 1
 1 5 -10 42472.6 401.536 1
 1 5 10 39703.9 369.47 1
 1 5 10 41273 443.415 1
 -1 -5 -11 4265.43 55.8773 1
 -1 -5 -11 4247.42 47.6533 1
 -1 -5 11 4541.81 73.1191 1
 -1 5 -11 4908.04 69.1465 1
 -1 5 11 4838.87 46.989 1
 1 -5 -11 5418.2 46.4358 1
 1 -5 -11 5328.99 37.4468 1
 1 -5 11 4456.89 67.4785 1
 1 5 -11 5020.48 76.9008 1
 1 5 11 4296.85 62.4495 1
 1 5 11 4515.55 52.6421 1
 -1 -5 -12 20045.8 205 1
 -1 -5 -12 20441.8 215.179 1
 -1 -5 12 18625.5 124.09 1
 -1 5 -12 23938.6 135.655 1
 -1 5 12 22152 232.875 1
 1 -5 12 21574.7 130.668 1
 1 5 -12 20430.3 136.451 1
 1 5 12 20643 225.864 1
 -1 -5 -13 4000.82 57.6635 1
 -1 -5 -13 3866.96 49.4786 1
 -1 -5 13 3640.38 67.903 1
 -1 5 -13 3332.45 65.6147 1
 -1 5 13 3024.41 45.0758 1
 1 -5 -13 3366.23 43.378 1
 1 -5 13 3105.88 65.0831 1
 1 5 -13 4180.21 77.2325 1
 1 5 13 3828.26 64.2365 1
 1 5 13 3632.73 50.7141 1
 -1 -5 -14 10635.7 85.8928 1
 -1 -5 -14 11067.2 76.6726 1
 -1 -5 14 9856.99 100.836 1
 1 5 -14 10305 107.318 1
 1 5 14 10497.6 95.2297 1
 1 5 14 10629.2 78.7495 1
 -1 -5 -15 12376.5 94.6277 1
 -1 -5 -15 12743.2 83.9648 1
 -1 -5 15 11045.1 108.05 1
 1 -5 -15 10061.2 62.8481 1
 1 5 -15 12590.9 118.225 1
 1 5 15 11751.3 102.942 1
 1 5 15 11921.4 85.2191 1
 -1 -5 -16 4830.82 67.2101 1
 -1 -5 -16 5001.62 59.2399 1
 -1 -5 16 4710.47 80.5338 1
 -1 5 -16 5997.23 85.1184 1
 1 -5 -16 6157.67 62.3846 1
 1 -5 -16 6438.8 54.3997 1
 1 -5 16 5533.35 86.0063 1
 -1 -5 -17 4764.63 68.9517 1
 -1 -5 -17 4689.36 59.7271 1
 -1 -5 17 4459.9 80.8399 1
 -1 5 -17 4251.57 77.8973 1
 -1 5 17 4413.67 63.4346 1
 1 -5 -17 4428.48 57.3263 1
 1 -5 -17 4577.44 50.0161 1
 1 -5 17 4178.12 81.4769 1
 1 5 -17 5025.96 87.0213 1
 1 5 17 4541.74 75.6646 1
 1 5 17 4470.51 61.0422 1
 -1 -5 -18 3300.02 63.087 1
 -1 -5 -18 3450.33 55.387 1
 -1 -5 18 3017.37 74.4408 1
 1 5 -18 3377.99 79.711 1
 1 5 18 3252.93 70.666 1
 1 5 18 2906.15 54.7466 1
 -1 -5 -19 504.848 45.9014 1
 -1 -5 -19 500.737 39.4369 1
 -1 -5 19 522.17 57.9509 1
 -1 5 -19 213.334 54.1774 1
 -1 5 19 127.973 39.744 1
 1 -5 -19 79.3951 28.6638 1
 1 -5 19 179.221 56.9728 1
 1 5 -19 529.329 61.9343 1
 1 5 19 409.682 53.8335 1
 -1 5 -20 2049.75 69.7814 1
 -1 5 20 1964.99 55.1966 1
 1 -5 -20 2236.22 51.9305 1
 1 -5 -20 2273.45 44.8869 1
 1 -5 20 1817.69 72.9176 1
 -1 -5 -21 5905.65 81.7605 1
 -1 5 -21 7314.52 105.112 1
 -1 5 21 6265.46 83.9053 1
 1 -5 -21 6854.23 78.2175 1
 1 -5 -21 7343.17 69.7864 1
 1 -5 21 6610.49 104.408 1
 1 5 -21 5761.1 99.7804 1
 1 5 21 5440.11 92.4969 1
 -1 -5 -22 113.204 46.7521 1
 -1 -5 -22 115.129 40.884 1
 -1 -5 22 84.5806 58.801 1
 -1 5 -22 323.637 61.3307 1
 -1 5 22 275.521 46.7125 1
 1 -5 -22 164.158 40.1164 1
 1 -5 -22 273.802 35.8009 1
 1 -5 22 291.447 64.5929 1
 1 5 -22 121.078 61.9319 1
 -1 -5 -23 1458.83 59.1544 1
 -1 -5 -23 1439.78 52.6532 1
 -1 -5 23 1121.8 70.33 1
 -1 5 -23 1831.77 75.9601 1
 -1 5 23 1568.6 59.4698 1
 1 -5 -23 1729.23 53.934 1
 1 -5 -23 1785.13 47.5092 1
 1 -5 23 1811.97 79.5432 1
 1 5 -23 1391.44 75.9225 1
 1 5 23 1481.28 70.7445 1
 -1 -5 24 3061.37 86.0463 1
 -1 5 -24 3055.73 86.4549 1
 1 -5 -24 2668.96 62.2606 1
 1 -5 -24 2595.01 53.9299 1
 1 -5 24 2783.69 88.2956 1
 1 5 -24 3486.63 91.9217 1
 -1 -5 -25 1413.35 62.3525 1
 -1 -5 -25 1500.71 55.2479 1
 -1 -5 25 1201.87 73.2966 1
 -1 5 -25 1744.36 77.7206 1
 -1 5 25 1595.52 65.891 1
 1 -5 -25 1653.32 56.8531 1
 1 -5 -25 1662.37 49.5048 1
 1 -5 25 1365.11 79.855 1
 1 5 -25 1460.28 80.86 1
 1 5 25 1369.9 74.3789 1
 -1 5 -26 1161.86 75.9087 1
 -1 5 26 1086.54 63.8699 1
 1 -5 -26 1067.26 54.1952 1
 1 -5 -26 1067.92 47.5352 1
 1 -5 26 1040 79.3409 1
 -1 5 -27 3272.63 92.6948 1
 -1 5 27 3110.09 82.8668 1
 1 -5 -27 3305.03 72.1072 1
 1 -5 -27 3275.53 63.3903 1
 1 -5 27 3081.09 98.6299 1
 -1 -5 -28 1954.31 71.5377 1
 -1 -5 -28 1810.44 62.6246 1
 -1 -5 28 1408.74 81.5252 1
 -1 5 -28 1638.34 83.2299 1
 -1 5 28 1433.24 71.8172 1
 1 -5 -28 1497.81 61.7157 1
 1 -5 -28 1445.48 54.1567 1
 1 -5 28 1515.6 88.8181 1
 1 5 -28 1778.21 85.3594 1
 1 5 28 1894.25 87.6189 1
 -1 -5 -29 9407.69 115.286 1
 -1 -5 -29 9259.83 103.963 1
 -1 -5 29 8157.28 128.675 1
 -1 5 -29 10116.3 135.768 1
 -1 5 29 9791.88 128.36 1
 1 -5 -29 10136.2 112.924 1
 1 -5 -29 10287.7 100.7 1
 1 -5 29 8870.93 139.481 1
 1 5 -29 9360.12 135.703 1
 1 5 29 8965.54 136.698 1
 -1 -5 -30 139.842 59.0348 1
 -1 -5 -30 166.711 52.5114 1
 -1 -5 30 92.5678 73.4734 1
 1 5 -30 162.526 74.2075 1
 1 5 30 212.552 77.7693 1
 -1 -5 -31 3659.03 88.2137 1
 -1 -5 -31 3274.26 77.1605 1
 -1 5 -31 4442.55 108.621 1
 -1 5 31 3805.39 96.7869 1
 1 -5 -31 4206.6 85.7987 1
 1 -5 -31 4066.33 76.3148 1
 1 -5 31 4111.61 115.369 1
 1 5 31 3452.45 105.121 1
 -1 -5 -32 793.96 66.2751 1
 -1 -5 -32 683.003 58.747 1
 -1 -5 32 556.191 80.0678 1
 -1 5 -32 1014.29 83.7674 1
 -1 5 32 831.865 73.659 1
 1 -5 -32 1113.13 63.4216 1
 1 -5 -32 947.834 55.569 1
 1 -5 32 940.486 91.4131 1
 1 5 -32 547.842 83.5684 1
 1 5 32 681.226 83.9912 1
 -1 -5 -33 356.463 64.5411 1
 -1 -5 -33 340.848 57.9953 1
 -1 -5 33 385.891 80.7382 1
 -1 5 -33 429.191 79.7937 1
 -1 5 33 492.414 71.5599 1
 1 -5 -33 438.982 59.3657 1
 1 -5 -33 387.447 52.8671 1
 1 -5 33 379.562 89.4552 1
 1 5 -33 364.113 82.6755 1
 1 5 33 400.261 82.2033 1
 -1 -5 -34 93.8088 62.8268 1
 -1 -5 -34 131.461 57.0951 1
 -1 -5 34 261.83 81.4664 1
 -1 5 34 270.039 72.4121 1
 1 -5 -34 383.604 59.0554 1
 1 -5 34 322.091 89.9671 1
 1 5 -34 230.447 82.0975 1
 1 5 34 101.845 81.9781 1
 -1 -5 -35 482.087 68.2424 1
 -1 -5 -35 388.36 60.9829 1
 -1 -5 35 478.657 85.6996 1
 -1 5 -35 447.295 84.2683 1
 -1 5 35 419.229 76.8475 1
 1 -5 -35 478.805 62.0493 1
 1 -5 35 397.171 93.9144 1
 1 5 -35 355.124 85.5276 1
 1 5 35 475.584 87.7951 1
 -1 -5 -36 410.554 69.8579 1
 -1 -5 -36 300.636 62.278 1
 -1 -5 36 312.091 85.9378 1
 -1 5 -36 239.073 82.6423 1
 -1 5 36 72.8636 75.2853 1
 1 -5 -36 138.347 61.4244 1
 1 -5 -36 168.948 53.2114 1
 1 5 -36 480.216 86.7504 1
 1 5 36 297.295 92.0069 1
 -1 -5 -37 161.878 67.6646 1
 -1 -5 -37 115.696 60.7708 1
 -1 -5 37 146.439 85.4752 1
 -1 5 -37 133.851 83.7448 1
 -1 5 37 133.303 76.0111 1
 1 -5 -37 148.861 62.6725 1
 1 -5 -37 40.6014 54.6408 1
 1 -5 37 201.865 95.3152 1
 1 5 -37 162.007 83.8522 1
 1 5 37 180.083 92.3232 1
 -1 -5 -38 561.93 73.4701 1
 -1 -5 -38 454.294 65.8766 1
 -1 -5 38 500.109 91.2528 1
 -1 5 -38 475.496 88.2578 1
 -1 5 -38 489.737 70.6184 1
 -1 5 38 341.225 81.0382 1
 1 -5 -38 399.235 66.215 1
 1 -5 -38 347.033 57.8566 1
 1 -5 38 410.115 100.003 1
 1 5 -38 640.38 91.8103 1
 1 5 38 614.508 100.388 1
 -1 -5 -39 571.914 75.4648 1
 -1 -5 -39 606.688 68.9813 1
 -1 -5 39 484.094 93.772 1
 -1 5 -39 524.064 90.3406 1
 -1 5 -39 442.874 72.1649 1
 -1 5 39 364.05 85.2687 1
 1 -5 -39 665.661 69.6755 1
 1 -5 -39 560.441 62.3801 1
 1 5 -39 605.312 91.4491 1
 1 5 39 647.912 101.649 1
 -1 -5 -40 1906.06 88.2771 1
 -1 -5 -40 1715.41 80.4864 1
 -1 -5 40 1556.08 106.825 1
 -1 5 -40 2141.97 106.409 1
 -1 5 -40 1761.57 86.656 1
 -1 5 40 1614.2 98.8652 1
 1 -5 -40 1648.01 82.4135 1
 1 -5 -40 1665.59 73.4823 1
 1 -5 40 1781.5 117.438 1
 1 5 -40 2113.94 106.532 1
 1 5 40 1785.27 119.12 1
 -1 -5 -41 203.523 73.6291 1
 -1 -5 -41 49.1772 65.9646 1
 -1 -5 41 59.6533 92.7396 1
 -1 5 -41 134.658 89.1356 1
 -1 5 -41 266.074 72.8581 1
 -1 5 41 147.896 85.1567 1
 1 -5 -41 156.953 67.1454 1
 1 -5 -41 136.321 58.9942 1
 1 -5 41 164.489 103.721 1
 1 5 -41 251.744 89.0382 1
 -1 -5 -42 289.396 76.9095 1
 -1 -5 -42 263.705 68.2355 1
 -1 -5 42 201.442 97.6719 1
 -1 5 -42 363.577 91.514 1
 -1 5 -42 281.741 74.4489 1
 -1 5 42 273.501 87.5899 1
 1 -5 -42 417.181 70.443 1
 1 -5 -42 274.01 62.9708 1
 1 -5 42 293.947 107.693 1
 1 5 -42 221.584 92.7106 1
 1 5 42 245.357 103.764 1
 -1 -5 -43 53.0106 73.3574 1
 -1 -5 43 138.258 97.7729 1
 -1 5 -43 213.612 91.593 1
 -1 5 -43 44.4516 74.4542 1
 -1 5 43 2.28926 88.2356 1
 1 -5 -43 60.9165 62.2052 1
 1 -5 43 141.164 108.083 1
 1 5 -43 28.9873 90.587 1
 1 5 43 38.3352 103.968 1
 -1 -5 -44 -11.7505 75.1967 1
 -1 -5 44 94.9636 99.0904 1
 -1 5 -44 89.2308 91.5501 1
 -1 5 -44 130.344 76.5986 1
 1 -5 -44 175.458 70.1301 1
 1 -5 -44 49.6289 62.9892 1
 1 -5 44 130.785 109.273 1
 1 5 -44 129.071 93.1952 1
 1 5 44 64.604 106.46 1
 -1 -5 -45 -3.01219 76.6979 1
 -1 -5 -45 75.9582 69.3392 1
 -1 -5 45 13.7974 100.913 1
 -1 5 -45 141.463 90.944 1
 -1 5 -45 286.741 78.7264 1
 -1 5 45 185.943 95.7144 1
 1 -5 -45 149.511 72.3458 1
 1 -5 -45 110.769 65.4342 1
 1 -5 45 183.162 110.433 1
 1 5 -45 24.6335 93.5916 1
 1 5 45 -50.2534 108.078 1
 -1 -5 -46 169.454 73.0369 1
 -1 5 -46 311.845 96.4322 1
 -1 5 -46 55.381 81.1434 1
 -1 5 46 152.151 98.8881 1
 1 -5 -46 327.654 75.5098 1
 1 -5 46 113.591 115.603 1
 1 5 -46 443.238 98.5539 1
 1 5 46 135.143 112.627 1
 -1 -5 -47 399.199 84.3356 1
 -1 -5 -47 120.915 75.0314 1
 -1 -5 47 174.858 109.107 1
 -1 5 -47 295.01 96.7566 1
 -1 5 -47 217.487 84.0572 1
 -1 5 47 250.034 102.832 1
 1 -5 -47 413.039 77.7218 1
 1 -5 -47 272.867 71.1217 1
 1 -5 47 315.889 116.897 1
 1 5 -47 488.518 99.2836 1
 1 5 47 270.48 115.87 1
 -1 -5 -48 160.439 79.9991 1
 -1 -5 -48 72.6687 74.2132 1
 -1 -5 48 41.5555 105.912 1
 -1 5 -48 52.3881 94.3812 1
 -1 5 -48 9.58479 82.6808 1
 -1 5 48 -29.029 100.3 1
 1 -5 -48 1.40304 74.0508 1
 1 -5 -48 74.038 70.1736 1
 1 -5 48 29.1898 116.866 1
 1 5 -48 134.074 96.8342 1
 1 5 48 72.3312 114.749 1
 -1 6 0 78059.2 876.998 1
 1 -6 0 72257.6 805.639 1
 1 6 0 63383.3 787.71 1
 -1 -6 -1 51557.7 699.451 1
 -1 -6 1 51628.3 717.654 1
 -1 6 -1 51066.8 667.462 1
 -1 6 1 57441.5 704.142 1
 1 -6 -1 49939.1 636.039 1
 1 -6 1 51021 689.936 1
 1 6 -1 58802 808.885 1
 1 6 1 58113.5 676.778 1
 -1 -6 -2 62609.7 901.892 1
 -1 -6 2 61950.9 850.889 1
 -1 6 -2 63971.3 818.271 1
 1 -6 -2 62586.9 688.981 1
 1 6 -2 69092.2 835.292 1
 1 6 2 69634.7 886.068 1
 -1 -6 -3 10074.7 89.6072 1
 -1 -6 3 8424.16 82.0461 1
 1 6 -3 9235.68 92.0057 1
 1 6 3 10864.3 99.202 1
 -1 -6 -4 77461.2 984.629 1
 -1 -6 4 70837.4 940.69 1
 1 6 -4 81504.2 1169.69 1
 1 6 4 76941.9 862.486 1
 1 6 4 69821 753.087 1
 -1 -6 -5 8680.67 90.3952 1
 1 6 5 8170.68 86.1444 1
 1 6 5 8182.53 60.2944 1
 -1 -6 -6 9867.46 116.683 1
 -1 -6 6 8866.88 85.9916 1
 1 6 -6 10168.1 96.7394 1
 1 6 6 9901.2 79.1139 1
 1 6 6 10448.3 96.6841 1
 -1 -6 -7 20543.2 233.865 1
 -1 -6 7 19445.2 247.502 1
 -1 6 -7 18007.8 109.791 1
 -1 6 7 19204 164.292 1
 -1 6 7 17775.6 214.041 1
 1 -6 7 17197.2 104.505 1
 1 6 -7 21156.3 133.165 1
 1 6 7 20833 256.75 1
 1 6 7 19245.7 116.501 1
 -1 6 -8 8623.39 79.5159 1
 -1 6 8 8703.06 54.1661 1
 -1 6 8 8904.48 63.5526 1
 -1 6 8 8125.43 98.1147 1
 1 -6 8 8473.11 79.8353 1
 -1 -6 -9 1257.77 39.455 1
 -1 -6 9 1180.1 50.8065 1
 -1 6 -9 1227.8 46.2907 1
 -1 6 9 1416.18 28.8805 1
 -1 6 9 1287.37 18.5545 1
 1 -6 -9 1428.78 19.7238 1
 1 -6 9 1201.66 46.9441 1
 1 6 9 1351.54 46.8966 1
 1 6 9 1178.78 36.0491 1
 -1 -6 -10 16980.3 197.128 1
 -1 -6 -10 17068.4 159.657 1
 -1 -6 10 15315.4 116.543 1
 -1 6 10 14630 133.063 1
 1 -6 -10 16273.9 232.158 1
 1 -6 10 14246.9 105.894 1
 1 6 -10 16492.8 127.035 1
 1 6 10 16417.6 107.003 1
 1 6 10 16464.6 90.115 1
 -1 -6 -11 2290.13 46.8787 1
 -1 -6 -11 2414.59 41.1779 1
 -1 -6 11 2443.66 63.3267 1
 -1 6 -11 1533.06 52.7577 1
 1 -6 -11 1538.09 30.3151 1
 1 -6 -11 1685.18 24.5838 1
 1 -6 11 1577.03 53.7034 1
 1 6 11 2348.61 54.4144 1
 1 6 11 2307.85 44.361 1
 -1 -6 -12 370.426 35.748 1
 -1 -6 -12 399.835 30.9333 1
 -1 -6 12 463.071 50.3875 1
 -1 6 -12 137.21 43.4981 1
 1 -6 -12 186.901 22.8465 1
 1 -6 -12 178.142 17.6141 1
 1 -6 12 112.592 43.8831 1
 1 6 -12 452.191 53.4619 1
 1 6 12 311.161 41.4822 1
 1 6 12 349.556 33.0138 1
 -1 -6 -13 4078.66 59.3508 1
 -1 -6 -13 4129.02 50.917 1
 -1 -6 13 3781.09 72.132 1
 1 6 -13 3957.34 79.1937 1
 1 6 13 3667.71 65.415 1
 1 6 13 4023.02 54.9349 1
 -1 -6 -14 204.599 37.3398 1
 -1 -6 -14 222.423 31.5163 1
 -1 -6 14 232.843 49.1584 1
 1 6 -14 193.039 55.426 1
 1 6 14 209.898 43.855 1
 1 6 14 195.352 33.5064 1
 -1 6 -15 1965.55 64.9738 1
 -1 6 15 1936.68 44.1644 1
 1 -6 -15 2048.8 40.6992 1
 1 -6 -15 1987.36 34.0797 1
 1 -6 15 1852.87 63.4783 1
 -1 -6 -16 8678.86 84.093 1
 -1 -6 -16 8676.49 73.8494 1
 -1 6 -16 10470.3 110.139 1
 -1 6 16 10575 84.85 1
 1 -6 16 9607.85 107.875 1
 1 6 -16 8998.57 111.327 1
 1 6 16 8470.92 95.3151 1
 1 6 16 8180.45 76.5098 1
 -1 -6 -17 12994.2 102.111 1
 -1 -6 -17 13265.8 90.3015 1
 -1 -6 17 11995.6 120.202 1
 1 6 -17 13259.5 131.056 1
 1 6 17 12158.6 112.678 1
 1 6 17 12492.9 93.0453 1
 -1 -6 -18 6586.03 79.0755 1
 -1 -6 -18 6701.56 69.9457 1
 -1 -6 18 6080.68 95.4221 1
 1 6 -18 6836.86 103.195 1
 1 6 18 5855.25 87.1915 1
 1 6 18 6038.76 70.5211 1
 -1 -6 -19 267.263 44.0192 1
 -1 -6 -19 255.904 37.4857 1
 -1 -6 19 308.062 57.542 1
 -1 6 -19 301.593 56.9147 1
 -1 6 19 295.559 40.4493 1
 1 -6 -19 257.323 35.2754 1
 1 -6 -19 258.864 28.9498 1
 1 -6 19 375.403 60.3559 1
 1 6 -19 228.443 60.1486 1
 1 6 19 238.643 51.2877 1
 1 6 19 193.009 38.2954 1
 -1 -6 -20 1638.47 55.665 1
 -1 -6 -20 1638.72 48.3983 1
 -1 -6 20 1417.54 68.8336 1
 -1 6 -20 1784.04 70.2179 1
 -1 6 20 1656.83 54.2311 1
 1 -6 -20 1755.78 48.0295 1
 1 -6 -20 1822.07 40.3994 1
 1 -6 20 1779.78 73.8457 1
 1 6 -20 1556.92 73.5246 1
 1 6 20 1485.51 64.4485 1
 1 6 20 1416.47 49.2083 1
 -1 6 -21 13546.4 132.655 1
 -1 6 21 13411.1 115.351 1
 1 -6 -21 13480.8 102.855 1
 1 -6 -21 13427.1 88.1236 1
 1 -6 21 12631.4 134.913 1
 -1 -6 -22 5258.67 80.0976 1
 -1 -6 -22 5110.26 70.3441 1
 -1 -6 22 4735.44 96.11 1
 -1 6 -22 6111.48 100.819 1
 -1 6 22 6126.29 86.4964 1
 1 -6 -22 6302.17 77.0129 1
 1 -6 -22 6230.47 66.4349 1
 1 -6 22 5697.13 104.301 1
 1 6 -22 5296.83 102.455 1
 1 6 22 4924.28 93.0339 1
 -1 -6 -23 3023.92 69.339 1
 -1 -6 -23 2933.49 60.6087 1
 -1 -6 23 2565.88 83.9172 1
 1 6 -23 3108.28 91.0254 1
 1 6 23 2817.31 83.1033 1
 -1 -6 -24 92.5093 49.6073 1
 -1 -6 -24 97.3118 42.3052 1
 -1 6 -24 197.193 66.9896 1
 -1 6 24 168.881 48.7435 1
 1 -6 -24 155.148 35.881 1
 1 -6 24 172.316 69.501 1
 -1 -6 -25 1113.19 58.5686 1
 -1 -6 -25 1172.46 51.3928 1
 -1 -6 25 1002.91 75.173 1
 1 6 -25 1165.82 81.0659 1
 1 6 25 1000.71 71.827 1
 -1 -6 -26 3201.58 74.6262 1
 -1 -6 -26 2959.8 65.3868 1
 -1 -6 26 2804.73 90.2025 1
 -1 6 -26 3682.98 97.0835 1
 -1 6 26 3653.22 81.5705 1
 1 -6 -26 3941.75 63.8049 1
 1 -6 26 3058.58 96.5948 1
 1 6 -26 3185.14 97.0595 1
 1 6 26 2871.27 90.1482 1
 -1 -6 -27 1083.98 61.4283 1
 -1 -6 -27 1139.98 55.3232 1
 -1 -6 27 922.314 77.1619 1
 -1 6 -27 1636.86 83.9772 1
 1 -6 -27 1467.39 57.9977 1
 1 -6 -27 1437.93 49.6055 1
 1 -6 27 1536.83 87.8791 1
 1 6 -27 1020.25 81.7248 1
 1 6 27 1061.64 77.1718 1
 -1 -6 -28 3055.18 78.2398 1
 -1 -6 -28 2910.8 68.8626 1
 -1 -6 28 3154.51 97.5214 1
 -1 6 -28 2982.13 95.776 1
 -1 6 28 2743.55 82.755 1
 1 -6 -28 2936.33 69.8141 1
 1 -6 -28 2659.7 60.0678 1
 1 -6 28 2645.22 98.822 1
 1 6 28 3040.34 98.1661 1
 -1 -6 -29 1325.34 66.5861 1
 -1 -6 -29 1242.58 58.4677 1
 -1 -6 29 1170.41 83.507 1
 1 6 -29 1403.9 86.3233 1
 1 6 29 1274.14 86.6934 1
 -1 6 -30 1782.18 89.3068 1
 -1 6 30 2041.18 81.3028 1
 1 -6 -30 2131.3 67.6162 1
 1 -6 -30 1916.82 59.0968 1
 1 -6 30 1757.64 95.99 1
 -1 -6 -31 862.506 58.306 1
 -1 -6 31 899.714 85.116 1
 -1 6 -31 1220.3 86.2559 1
 -1 6 31 1064.75 74.9049 1
 1 -6 -31 1144.22 61.5021 1
 1 -6 -31 971.539 53.4004 1
 1 -6 31 1106.41 92.5203 1
 1 6 -31 997.217 83.7134 1
 1 6 31 920.67 87.2267 1
 -1 6 -32 837.235 84.2868 1
 -1 6 32 912.992 76.2441 1
 1 -6 -32 888.162 53.5496 1
 1 -6 32 875.204 92.1668 1
 -1 -6 -33 1032.36 63.1816 1
 -1 -6 33 982.676 89.036 1
 -1 6 -33 1705.16 92.7978 1
 -1 6 33 1509.74 82.1059 1
 1 -6 -33 1471.34 60.9724 1
 1 6 33 1180.66 90.4844 1
 -1 -6 -34 995.083 63.9878 1
 -1 -6 34 1001.09 92.4378 1
 1 -6 -34 1558.05 62.2435 1
 1 6 -34 1282.35 93.8234 1
 1 6 34 1103.45 92.0275 1
 -1 -6 -35 125.458 57.3389 1
 -1 -6 35 56.4008 84.6111 1
 -1 6 -35 290.242 83.2176 1
 -1 6 35 180.397 72.7766 1
 1 -6 -35 95.988 57.5654 1
 1 -6 -35 114.338 50.6654 1
 1 -6 35 126.776 92.4872 1
 1 6 -35 116.152 83.8104 1
 1 6 35 150.455 85.2004 1
 -1 -6 -36 270.965 59.9529 1
 -1 -6 36 226.379 87.1111 1
 -1 6 -36 318.662 86.3056 1
 -1 6 36 268.07 77.4628 1
 1 -6 -36 324.127 60.5806 1
 1 -6 -36 325.878 54.0597 1
 1 -6 36 508.612 97.2964 1
 1 6 -36 497.105 88.0851 1
 1 6 36 348.118 90.1716 1
 -1 -6 -37 1314.13 71.7693 1
 -1 -6 37 1248.35 99.08 1
 -1 6 -37 1015.2 93.6701 1
 -1 6 37 835.384 85.0903 1
 1 -6 -37 868.938 66.9356 1
 1 -6 -37 759.752 60.1369 1
 1 -6 37 678.769 102.022 1
 -1 -6 -38 110.136 67.8427 1
 -1 -6 -38 41.4523 61.6998 1
 -1 -6 38 6.137 88.8257 1
 -1 6 -38 214.534 88.7875 1
 -1 6 38 194.512 81.3441 1
 1 -6 -38 263.317 63.3495 1
 1 -6 -38 272.557 56.5495 1
 1 -6 38 295.427 100.423 1
 1 6 -38 84.0332 86.7059 1
 1 6 38 89.3813 94.8208 1
 -1 -6 -39 828.526 76.2979 1
 -1 -6 -39 671.153 68.5401 1
 -1 -6 39 654.992 98.5296 1
 -1 6 -39 368.863 91.3938 1
 1 -6 -39 320.088 65.7994 1
 1 -6 -39 322.512 58.3961 1
 1 -6 39 481.467 102.597 1
 1 6 -39 853.794 96.4832 1
 1 6 39 798.891 105.339 1
 -1 -6 -40 105.145 69.6324 1
 -1 -6 -40 88.1891 63.7877 1
 -1 6 -40 107.394 88.7406 1
 -1 6 -40 78.5423 71.2686 1
 -1 6 40 -30.6574 81.0955 1
 1 -6 -40 92.4173 63.332 1
 1 -6 -40 -30.431 56.2304 1
 1 -6 40 31.2334 100.256 1
 1 6 -40 25.5465 87.0791 1
 1 6 40 17.2193 98.5692 1
 -1 -6 -41 562.637 76.4158 1
 -1 -6 -41 549.282 69.1475 1
 -1 6 -41 312.437 94.2512 1
 -1 6 -41 290.4 76.0454 1
 -1 6 41 450.948 88.057 1
 1 -6 -41 463.637 68.9655 1
 1 -6 41 703.645 109.402 1
 1 6 -41 554.323 95.4737 1
 1 6 41 551.318 108.5 1
 -1 -6 -42 724.684 78.1985 1
 -1 -6 -42 566.206 70.2691 1
 -1 -6 42 522.025 101.672 1
 -1 6 -42 778.378 97.5592 1
 -1 6 -42 540.776 78.6018 1
 -1 6 42 723.004 94.1436 1
 1 -6 -42 782.952 74.4985 1
 1 -6 -42 685.231 68.6877 1
 1 -6 42 681.244 110.297 1
 1 6 -42 697.453 96.5383 1
 1 6 42 598.009 110.711 1
 -1 -6 -43 478.414 76.257 1
 -1 -6 -43 311.87 70.9915 1
 -1 -6 43 306.8 102.913 1
 -1 6 -43 499.013 95.6751 1
 -1 6 -43 311.496 78.2567 1
 -1 6 43 373.963 91.5355 1
 1 -6 -43 348.988 70.3536 1
 1 -6 -43 287.214 66.0717 1
 1 -6 43 371.385 109.771 1
 1 6 -43 624.567 95.9323 1
 -1 -6 -44 191.214 75.5399 1
 -1 -6 -44 180 68.3793 1
 -1 -6 44 188.938 102.665 1
 -1 6 -44 493.385 80.7872 1
 -1 6 44 404.507 96.0031 1
 1 -6 -44 541.653 74.0331 1
 1 -6 -44 546.356 68.0356 1
 1 -6 44 584.324 116.662 1
 1 6 -44 310.136 93.7945 1
 -1 -6 -45 487.489 79.0859 1
 -1 -6 -45 574.537 74.9353 1
 -1 -6 45 463.009 109.628 1
 -1 6 -45 607.941 99.1493 1
 -1 6 -45 475.148 83.2102 1
 -1 6 45 404.107 96.7517 1
 1 -6 -45 461.907 74.6377 1
 1 -6 -45 399.438 68.8839 1
 1 -6 45 431.32 116.35 1
 1 6 -45 484.871 98.8065 1
 1 6 45 532.111 114.185 1
 -1 -6 -46 481.052 79.7696 1
 -1 -6 -46 250.922 73.0894 1
 -1 -6 46 430.776 107.497 1
 -1 6 -46 634.702 101.801 1
 -1 6 -46 620.73 86.1424 1
 1 -6 -46 532.371 76.9082 1
 1 -6 -46 453.487 71.0526 1
 1 -6 46 612.483 117.722 1
 1 6 -46 278.115 97.6554 1
 1 6 46 407.908 114.665 1
 -1 -6 -47 191.631 78.6951 1
 -1 -6 -47 172.254 72.4023 1
 -1 -6 47 147.904 107.174 1
 -1 6 -47 124.234 97.5224 1
 -1 6 -47 45.4506 81.3474 1
 -1 6 47 225.299 100.442 1
 1 -6 -47 155.968 73.1409 1
 1 -6 -47 109.862 68.262 1
 1 -6 47 46.5327 115.22 1
 1 6 -47 211.728 99.2072 1
 1 6 47 278.5 115.172 1
 -1 -6 -48 -19.6312 77.8181 1
 -1 -6 -48 128.425 72.2476 1
 -1 -6 48 176.816 109.486 1
 -1 6 -48 35.8776 98.1667 1
 -1 6 -48 -29.2396 84.2738 1
 -1 6 48 30.5742 102.224 1
 1 -6 -48 -7.43511 72.3518 1
 1 -6 -48 41.7963 67.6955 1
 1 6 -48 190.129 95.7895 1
 1 6 48 119.047 116.888 1
 -1 -7 0 32254.5 151.33 1
 -1 7 0 29140.7 293.845 1
 1 -7 0 27891.1 378.972 1
 1 7 0 35970.6 171.631 1
 -1 -7 -1 50948.2 681.283 1
 -1 -7 1 50307.4 711.455 1
 -1 7 -1 47672.1 632.946 1
 -1 7 1 52544.7 700.874 1
 1 -7 -1 45073.9 641.798 1
 1 -7 1 44145.4 557.097 1
 -1 -7 -2 2539.79 59.8757 1
 -1 -7 2 2181.59 56.5887 1
 1 7 -2 2806.44 68.7911 1
 1 7 2 2688.27 67.5487 1
 -1 -7 -3 11378.9 96.7204 1
 -1 7 -3 11955.8 86.7438 1
 -1 7 3 12869.5 157.482 1
 1 -7 -3 11369.7 143.197 1
 1 -7 3 11133.9 79.7408 1
 1 7 -3 11864.5 107.681 1
 1 7 3 12541.2 109.838 1
 -1 -7 4 8742.78 88.1248 1
 -1 7 -4 7782.11 74.0851 1
 1 -7 -4 6913.08 127.763 1
 1 -7 4 7093.59 68.4489 1
 -1 -7 -5 3610.45 68.9184 1
 -1 -7 5 3299.95 65.1452 1
 -1 7 5 4364.9 50.9577 1
 -1 7 5 3990.3 25.9195 1
 1 -7 5 3625.04 56.2965 1
 1 7 -5 3750.51 76.6295 1
 1 7 5 3302.56 66.5256 1
 1 7 5 3103.15 41.7779 1
 -1 -7 -6 14325.9 117.114 1
 -1 -7 6 12308 102.908 1
 -1 7 -6 14275.7 101.432 1
 -1 7 6 15502.3 87.1952 1
 1 -7 6 13443.4 202.501 1
 1 7 -6 13894.5 116.489 1
 1 7 6 13974.3 114.407 1
 1 7 6 13153.4 147.259 1
 -1 -7 -7 2882.61 40.5037 1
 -1 -7 7 2141.21 59.212 1
 1 7 -7 2636.69 68.8445 1
 1 7 7 2602.99 53.2234 1
 1 7 7 2826.6 66.3984 1
 1 7 7 2707.5 42.4689 1
 -1 -7 -8 13025 182.405 1
 -1 -7 8 12335.5 109.851 1
 1 7 8 13332.5 96.2162 1
 1 7 8 12869.8 104.964 1
 1 7 8 13414.6 81.5336 1
 -1 -7 -9 16983.2 151.201 1
 -1 -7 9 15246.3 118.057 1
 -1 7 -9 13855.7 108.794 1
 -1 7 9 14083.6 87.5299 1
 -1 7 9 12985.3 136.806 1
 1 7 -9 16962.1 132.74 1
 1 7 9 16048.6 106.858 1
 1 7 9 14501 110.001 1
 1 7 9 16796.9 90.9994 1
 -1 -7 -10 48.9529 26.7867 1
 -1 -7 10 67.1503 46.6094 1
 1 7 -10 23.0351 53.8035 1
 1 7 10 -4.67655 40.9698 1
 1 7 10 71.6878 29.3468 1
 -1 -7 -11 12934.6 195.04 1
 -1 -7 -11 12854.3 150.6 1
 -1 -7 11 11714.9 109.789 1
 1 7 -11 13413.5 124.727 1
 1 7 11 12996.2 104.966 1
 1 7 11 13039.3 85.9927 1
 -1 -7 -12 14617.7 98.3386 1
 -1 -7 -12 14476.2 83.5566 1
 -1 -7 12 13256.5 118.725 1
 1 7 -12 15186.3 131.792 1
 1 7 12 14137.9 110.155 1
 1 7 12 14574.3 91.7818 1
 -1 -7 -13 10918.7 88.4691 1
 -1 -7 -13 11434.8 78.2124 1
 -1 -7 13 10508.8 110.186 1
 -1 7 -13 12770.6 113.628 1
 -1 7 13 11480.3 79.2718 1
 1 -7 -13 12165.9 75.3434 1
 1 -7 -13 12464.2 119.985 1
 1 -7 13 11773.7 110.329 1
 1 7 -13 11018.8 117.318 1
 -1 -7 -14 3093.07 57.0412 1
 -1 -7 -14 3056.86 49.3002 1
 -1 -7 14 2900.79 71.2681 1
 1 7 -14 3312.78 82.1718 1
 1 7 14 3067.17 66.8022 1
 1 7 14 2949.6 53.6795 1
 -1 -7 -15 4691.44 67.3169 1
 -1 -7 15 4392.94 82.4045 1
 1 7 -15 4800.28 92.0491 1
 1 7 15 4368.33 76.3081 1
 1 7 15 4393.27 60.2718 1
 -1 -7 -16 21800.3 262.514 1
 -1 -7 -16 20754.9 108.218 1
 -1 -7 16 18789.4 145.595 1
 1 7 -16 21009.8 161.973 1
 1 7 16 21310.1 144.003 1
 1 7 16 19764.3 201.497 1
 -1 -7 -17 3463.68 64.3292 1
 -1 -7 -17 3536.42 55.4702 1
 -1 -7 17 3549.01 81.1082 1
 1 7 -17 4188.79 92.707 1
 1 7 17 3412.81 59.3517 1
 -1 -7 -18 7454.6 73.2415 1
 -1 -7 18 7007.63 101.955 1
 1 7 -18 8000.68 114.419 1
 1 7 18 6883.65 95.4125 1
 1 7 18 6980.91 77.5814 1
 -1 -7 -19 5521.39 76.9457 1
 -1 -7 -19 5484.59 67.2307 1
 -1 7 -19 4410.64 90.4695 1
 -1 7 19 4149.29 67.6418 1
 1 -7 -19 4545.8 61.3637 1
 1 -7 -19 4861.32 54.4737 1
 1 -7 19 3937.82 88.3277 1
 1 7 19 5103.04 88.1424 1
 -1 -7 -20 5338.59 77.8489 1
 -1 -7 -20 5062.35 67.0171 1
 -1 -7 20 4826.82 96.2259 1
 1 7 -20 5421.82 103.063 1
 1 7 20 4614.44 86.5895 1
 1 7 20 4581.28 68.3826 1
 -1 -7 -21 10544.7 102.38 1
 -1 -7 -21 10504.5 90.6171 1
 -1 -7 21 9148.1 121.825 1
 1 7 -21 10763.6 131.174 1
 1 7 21 9057.59 111.318 1
 1 7 21 8661.64 88.5279 1
 -1 7 -22 298.786 65.108 1
 -1 7 22 414.576 48.1343 1
 1 -7 -22 362.083 40.6314 1
 1 -7 -22 361.388 34.6789 1
 1 -7 22 351.129 67.5087 1
 -1 -7 -23 1349.97 57.2103 1
 -1 -7 -23 1140.01 49.247 1
 -1 -7 23 1186.84 76.116 1
 -1 7 -23 1492.73 77.028 1
 -1 7 23 1555.45 61.3607 1
 1 -7 -23 1679.36 45.4741 1
 1 -7 23 1437.59 78.6637 1
 1 7 -23 1513.46 83.348 1
 1 7 23 1141.22 69.9818 1
 -1 -7 -24 3389.81 64.7397 1
 -1 -7 24 3303.76 93.6534 1
 -1 7 -24 3478.18 92.718 1
 -1 7 24 3797.9 79.7014 1
 1 -7 -24 3689.86 67.0609 1
 1 -7 24 3044.87 93.4205 1
 1 7 -24 3948.39 101.394 1
 1 7 24 2994.83 87.0485 1
 -1 -7 -25 508.119 53.7432 1
 -1 -7 25 505.558 71.7892 1
 -1 7 -25 141.878 67.4339 1
 1 -7 -25 306.047 44.5258 1
 1 -7 25 179.528 72.2634 1
 1 7 -25 612.026 77.9491 1
 1 7 25 395.55 68.4577 1
 -1 -7 -26 1126.5 59.6171 1
 -1 -7 -26 1044.34 53.1828 1
 -1 7 -26 1772.58 87.5364 1
 -1 7 26 1653.97 66.4048 1
 1 -7 -26 1666.2 57.5798 1
 1 -7 26 1684.63 87.5568 1
 1 7 -26 1009.65 84.0434 1
 1 7 26 1062.78 76.2635 1
 -1 -7 -27 72.3561 52.847 1
 -1 -7 -27 67.3731 45.9645 1
 -1 -7 27 137.965 72.9314 1
 -1 7 -27 200.414 75.0428 1
 -1 7 27 143.291 54.4614 1
 1 -7 -27 134.524 45.4699 1
 1 -7 27 18.383 76.2649 1
 1 7 -27 114.191 77.0699 1
 1 7 27 53.3365 68.6661 1
 -1 -7 -28 1672.26 67.9019 1
 -1 -7 -28 1457.1 58.2127 1
 -1 -7 28 1319.87 86.3562 1
 -1 7 -28 1772.47 88.7597 1
 -1 7 28 1840.19 73.4386 1
 1 -7 -28 1853.02 61.9517 1
 1 -7 28 1520.64 90.6762 1
 1 7 -28 1806.62 93.0913 1
 1 7 28 1395.75 83.4755 1
 -1 -7 -29 310.96 57.3332 1
 -1 -7 -29 290.678 51.039 1
 -1 -7 29 255.614 76.8954 1
 -1 7 -29 514.26 82.5187 1
 -1 7 29 520.961 63.0948 1
 1 -7 -29 589.178 52.6041 1
 1 -7 29 618.183 85.1055 1
 1 7 -29 312.747 81.2805 1
 1 7 29 202.519 74.0227 1
 -1 -7 -30 4234.98 88.1389 1
 -1 -7 -30 3923.79 78.1361 1
 -1 7 30 5148.87 104.973 1
 1 -7 -30 5218.14 87.2323 1
 1 -7 30 4749.58 120.188 1
 1 7 30 3950.86 110.797 1
 -1 -7 -31 2183.35 75.61 1
 -1 -7 -31 1753.53 65.8156 1
 -1 -7 31 1571.7 93.8094 1
 -1 7 -31 1862.87 94.814 1
 -1 7 31 1553.77 78.9229 1
 1 -7 -31 1611.58 64.8852 1
 1 -7 31 1608.51 97.229 1
 1 7 -31 2072.59 97.9018 1
 1 7 31 1999.29 97.8049 1
 -1 -7 -32 1039.32 68.0342 1
 -1 -7 -32 996.935 61.1792 1
 -1 -7 32 964.656 89.2091 1
 1 7 -32 1148.63 90.6774 1
 1 7 32 928.735 90.9559 1
 -1 -7 -33 129.525 60.3578 1
 -1 -7 -33 110.513 54.2369 1
 -1 -7 33 287.203 85.8542 1
 -1 7 -33 217.535 83.9076 1
 -1 7 33 261.831 70.8017 1
 1 -7 -33 296.389 55.8045 1
 1 -7 33 344.596 90.2484 1
 1 7 -33 143.788 81.298 1
 1 7 33 116.79 82.6418 1
 -1 -7 -34 295.613 64.2972 1
 -1 -7 -34 244.728 55.5204 1
 -1 -7 34 272.032 85.6301 1
 -1 7 -34 140.47 83.0118 1
 -1 7 34 213.824 73.387 1
 1 -7 -34 306.228 56.303 1
 1 -7 -34 261.024 51.3458 1
 1 -7 34 127.507 90.2949 1
 1 7 -34 252.977 84.8134 1
 -1 -7 -35 171.983 62.1485 1
 -1 -7 -35 163.444 56.0796 1
 -1 -7 35 206.037 86.4381 1
 -1 7 -35 162.171 85.2847 1
 1 -7 -35 41.8143 55.9377 1
 1 -7 -35 63.5647 51.045 1
 1 -7 35 65.0581 93.4743 1
 1 7 35 202.774 86.4764 1
 -1 -7 -36 1304.35 76.2179 1
 -1 -7 -36 981.868 67.0474 1
 -1 -7 36 1043.6 97.5328 1
 -1 7 -36 1356.83 97.7118 1
 -1 7 36 905.126 84.1578 1
 1 -7 -36 1041.59 68.0003 1
 1 -7 -36 1009.66 61.8331 1
 1 -7 36 1164.51 105.25 1
 1 7 -36 1214.94 100.325 1
 1 7 36 1009.8 99.4302 1
 -1 -7 -37 60.7823 65.5428 1
 -1 -7 -37 76.2036 57.8562 1
 -1 7 -37 99.8025 88.2298 1
 -1 7 37 185.506 78.172 1
 1 -7 -37 157.068 59.4979 1
 1 -7 -37 156.793 54.3824 1
 1 -7 37 85.3736 96.5604 1
 1 7 -37 200.928 89.0264 1
 1 7 37 100.448 89.4496 1
 -1 -7 -38 173.365 66.9497 1
 -1 -7 -38 51.8325 60.5746 1
 -1 -7 38 37.258 90.8811 1
 -1 7 -38 64.5655 90.9946 1
 -1 7 38 98.2493 80.1463 1
 1 -7 -38 125.654 60.2649 1
 1 -7 -38 156.932 56.4227 1
 1 -7 38 89.2286 99.3965 1
 1 7 -38 30.3731 90.5947 1
 1 7 38 123.406 92.317 1
 -1 -7 -39 299.056 71.1503 1
 -1 -7 -39 278.151 63.5912 1
 -1 -7 39 312.15 95.7962 1
 -1 7 -39 749.176 96.9663 1
 -1 7 39 547.205 88.3897 1
 1 -7 -39 735.583 67.3257 1
 1 -7 -39 632.922 63.1985 1
 1 -7 39 607.381 108.016 1
 1 7 -39 593.703 96.2151 1
 -1 -7 -40 128.226 68.1331 1
 -1 -7 -40 -32.5782 62.1943 1
 -1 -7 40 93.4966 94.7517 1
 -1 7 -40 35.1954 92.2632 1
 -1 7 40 100.629 83.1818 1
 1 -7 -40 9.6094 61.7762 1
 1 -7 -40 17.1406 56.5932 1
 1 -7 40 55.7474 102.136 1
 1 7 -40 20.6247 92.1881 1
 1 7 40 -131.675 97.5938 1
 -1 -7 -41 -50.5859 69.5359 1
 -1 -7 -41 149.909 62.9715 1
 -1 -7 41 100.539 96.8073 1
 -1 7 -41 273.932 93.7908 1
 1 -7 -41 232.422 65.3271 1
 1 -7 -41 203.221 59.3084 1
 1 -7 41 221.324 105.945 1
 1 7 -41 229.714 93.2761 1
 1 7 41 -21.5781 102.333 1
 -1 -7 -42 188.95 72.047 1
 -1 -7 -42 29.9974 64.2495 1
 -1 -7 42 99.1548 98.3502 1
 -1 7 -42 38.4908 94.3481 1
 -1 7 -42 65.9256 78.5318 1
 -1 7 42 44.1795 85.9364 1
 1 -7 -42 79.6855 64.1124 1
 1 -7 -42 64.1814 59.401 1
 1 -7 42 24.9669 106.843 1
 1 7 -42 87.6525 91.6707 1
 1 7 42 75.3548 104.333 1
 -1 -7 -43 316.605 73.4778 1
 -1 -7 -43 272.557 67.152 1
 -1 -7 43 275.24 103.728 1
 -1 7 -43 69.3331 94.4186 1
 -1 7 -43 194.895 79.769 1
 -1 7 43 36.9413 86.6745 1
 1 -7 -43 27.0769 60.7402 1
 1 -7 43 315.034 110.757 1
 1 7 -43 128.816 95.3596 1
 1 7 43 181.082 110.697 1
 -1 -7 -44 730.199 80.6032 1
 -1 -7 -44 462.998 72.2822 1
 -1 -7 44 534.479 108.801 1
 -1 7 -44 897.851 106.807 1
 -1 7 -44 903.296 88.2954 1
 -1 7 44 646.101 99.3792 1
 1 -7 -44 577.246 70.6727 1
 1 7 -44 696.811 104.397 1
 1 7 44 669.196 116.189 1
 -1 -7 -45 422.787 77.3843 1
 -1 -7 -45 185.962 71.2239 1
 -1 -7 45 232.796 105.946 1
 -1 7 -45 379.69 100.049 1
 -1 7 -45 329.307 83.0385 1
 -1 7 45 235.361 95.228 1
 1 -7 -45 414.705 70.8627 1
 1 -7 -45 299.632 66.4928 1
 1 -7 45 286.663 112.719 1
 1 7 -45 305.618 99.0921 1
 1 7 45 283.058 113.227 1
 -1 -7 -46 4.11024 75.1055 1
 -1 -7 -46 -31.6449 68.5603 1
 -1 -7 46 -1.664 104.852 1
 -1 7 -46 67.5717 82.8336 1
 -1 7 46 51.6152 93.7559 1
 1 -7 -46 89.8587 69.2658 1
 1 -7 -46 47.4339 64.2669 1
 1 -7 46 -88.0325 112.759 1
 1 7 -46 -17.8533 95.4781 1
 1 7 46 31.3958 112.204 1
 -1 -7 -47 163.089 76.3126 1
 -1 -7 47 33.2747 106.995 1
 -1 7 -47 212.845 99.4952 1
 -1 7 -47 156.097 83.9299 1
 -1 7 47 26.5594 98.0857 1
 1 -7 -47 58.3642 70.0657 1
 1 -7 -47 108.1 66.6729 1
 1 -7 47 42.3731 114.421 1
 1 7 -47 33.9267 97.978 1
 1 7 47 -88.0756 112.852 1
 -1 -7 -48 105.599 78.7531 1
 -1 -7 48 57.5365 109.534 1
 -1 7 -48 218.152 101.776 1
 -1 7 -48 80.8468 86.6926 1
 -1 7 48 201.623 103.606 1
 1 -7 -48 149.966 72.5568 1
 1 -7 48 76.1846 116.436 1
 1 7 -48 127.688 99.7704 1
 1 7 48 -0.916 118.135 1
 -1 -8 0 -15.0749 43.527 1
 -1 8 0 46.9151 31.9119 1
 1 8 0 124.525 51.117 1
 -1 -8 -1 22761.7 135.376 1
 -1 -8 1 23147.9 138.09 1
 -1 8 -1 28357.1 220.755 1
 1 -8 -1 25696.5 387.489 1
 1 -8 1 25408.6 365.696 1
 1 8 -1 26286.6 158.521 1
 1 8 1 26135.3 330.081 1
 -1 8 -2 21674.4 216.187 1
 -1 8 2 21062.7 257.079 1
 1 -8 -2 19291.6 237.469 1
 1 -8 2 20400.2 222.206 1
 -1 -8 -3 20862.7 264.064 1
 -1 -8 3 20748.5 131.118 1
 1 8 -3 22812.2 149.326 1
 -1 -8 -4 578.27 49.013 1
 -1 -8 4 655.426 49.8757 1
 1 8 -4 769.565 57.6797 1
 1 8 4 602.491 55.156 1
 -1 -8 -5 22939.2 283.361 1
 -1 -8 5 21748.5 271.023 1
 1 -8 5 27223.5 266.7 1
 1 8 -5 26257.8 166.235 1
 1 8 5 23505 300.004 1
 1 8 5 21240 151.096 1
 -1 -8 6 33744 485.224 1
 -1 8 -6 30165 403.324 1
 -1 8 6 32279.9 232.513 1
 -1 8 6 32592.4 347.853 1
 1 -8 -6 35449.3 491.787 1
 1 8 -6 39021.2 194.33 1
 1 8 6 37345.8 320.387 1
 1 8 6 33531.5 353.137 1
 -1 -8 7 4480.23 75.0493 1
 -1 8 -7 4488.55 70.968 1
 -1 8 7 4769.11 48.1292 1
 -1 8 7 5137.28 60.0025 1
 -1 8 7 4947.44 34.0606 1
 1 -8 7 4342.52 67.0848 1
 1 8 -7 5161.29 87.0892 1
 1 8 7 4962.36 67.0247 1
 1 8 7 4986.48 84.544 1
 1 8 7 4412.46 52.514 1
 -1 -8 -8 1663.61 38.5402 1
 -1 -8 8 1558.19 61.5616 1
 1 8 -8 1870.36 68.2403 1
 1 8 8 1442.76 48.7193 1
 1 8 8 1657.07 61.1581 1
 1 8 8 1424.11 38.1007 1
 -1 -8 -9 19744.6 213.295 1
 -1 -8 9 18413.7 138.024 1
 -1 8 9 15927.2 98.9634 1
 1 -8 -9 16937.8 236.63 1
 1 8 9 17759.3 115.868 1
 1 8 9 18425.7 130.63 1
 1 8 9 19564 283.837 1
 -1 -8 -10 12011 75.5978 1
 1 8 -10 12078 123.12 1
 1 8 10 11925.4 99.1837 1
 1 8 10 10851.2 103.52 1
 1 8 10 11720.5 82.3532 1
 -1 8 -11 5369.44 83.2197 1
 -1 8 11 5076.06 55.9234 1
 -1 8 11 5277.46 63.9972 1
 1 -8 11 4941.22 79.2283 1
 -1 -8 -12 18867 113.588 1
 -1 -8 -12 18880 192.135 1
 -1 -8 12 17820.3 138.763 1
 -1 8 -12 21167.6 145.596 1
 -1 8 12 20558.6 183.12 1
 1 -8 12 18691.9 135.505 1
 1 8 -12 19925 156.315 1
 1 8 12 19227.6 132.37 1
 1 8 12 17178.8 102.044 1
 -1 -8 -13 9560.47 86.2864 1
 -1 -8 -13 9332.68 72.7347 1
 -1 -8 13 8281.81 104.553 1
 1 8 -13 9596.21 117.513 1
 1 8 13 9458.67 100.142 1
 1 8 13 8600.36 77.351 1
 -1 -8 -14 4865.27 57.3176 1
 -1 -8 14 4609.89 87.8693 1
 1 8 -14 4920.64 95.0189 1
 1 8 14 4533.97 78.9089 1
 -1 -8 -15 4458.29 67.5861 1
 -1 -8 15 4136.51 83.869 1
 1 8 -15 4486.08 95.0113 1
 1 8 15 4241.62 78.3456 1
 1 8 15 4280.55 63.5511 1
 -1 -8 -16 554.615 44.3713 1
 -1 -8 -16 576.957 36.9024 1
 -1 -8 16 403.049 58.0852 1
 -1 8 -16 581.033 63.0074 1
 -1 8 16 336.29 35.5037 1
 1 -8 -16 406.912 32.2212 1
 1 -8 -16 478.493 25.7521 1
 1 -8 16 528.456 58.7704 1
 1 8 -16 405.58 66.939 1
 1 8 16 502.936 55.4009 1
 1 8 16 518.014 40.139 1
 -1 -8 -17 4062.5 67.5649 1
 -1 -8 -17 4103.85 59.0746 1
 -1 -8 17 3569.54 83.7142 1
 1 8 -17 4000.55 95.1093 1
 1 8 17 4117.35 81.5402 1
 1 8 17 3930.04 62.1446 1
 -1 -8 -18 1220.07 51.0918 1
 -1 -8 18 1354.31 69.0058 1
 1 8 -18 1673.79 79.8031 1
 1 8 18 1327.62 64.1749 1
 1 8 18 1129.91 47.987 1
 -1 -8 -19 128.574 43.7398 1
 -1 -8 -19 121.368 35.9382 1
 -1 -8 19 42.9226 59.5737 1
 -1 8 -19 104.435 63.0264 1
 -1 8 19 13.0032 38.3769 1
 1 -8 -19 30.6255 32.2838 1
 1 -8 -19 20.8638 26.4954 1
 1 -8 19 -42.4655 60.5691 1
 1 8 -19 158.854 67.5793 1
 1 8 19 38.1018 53.6476 1
 1 8 19 16.4518 39.5195 1
 -1 -8 -20 4861.18 75.8056 1
 -1 -8 -20 4524.16 64.875 1
 -1 -8 20 4115.74 92.6518 1
 -1 8 -20 4350.18 95.8387 1
 1 -8 -20 4082.19 61.0533 1
 1 -8 -20 3988.02 51.9825 1
 1 -8 20 3899.79 92.3486 1
 1 8 -20 5003.44 104.877 1
 1 8 20 4512.12 89.2453 1
 1 8 20 4388.93 68.9307 1
 -1 -8 21 6468.63 108.028 1
 -1 8 -21 5649.86 104.779 1
 -1 8 21 5114.57 79.3222 1
 1 -8 -21 5539.74 70.2264 1
 1 -8 -21 5866.13 62.6021 1
 1 -8 21 4991.41 101.495 1
 1 8 21 6090.02 78.4144 1
 -1 8 -22 2274.61 85.6044 1
 -1 8 22 2280.59 63.6145 1
 1 -8 -22 2454.46 48.0062 1
 1 -8 22 2100.86 83.5965 1
 -1 -8 -23 2340.83 65.6397 1
 -1 -8 -23 2399.33 57.8639 1
 1 8 -23 2520.42 92.5842 1
 1 8 23 1953.2 77.9638 1
 -1 -8 -24 303.244 50.6539 1
 -1 -8 -24 373.776 43.527 1
 -1 -8 24 239.177 71.3405 1
 -1 8 -24 140.076 68.9046 1
 -1 8 24 73.3447 49.687 1
 1 -8 -24 160.746 40.6842 1
 1 -8 24 65.5405 71.2237 1
 1 8 -24 362.159 76.637 1
 -1 -8 -25 430.665 52.6038 1
 -1 -8 -25 358.372 46.0624 1
 -1 -8 25 417.081 74.1206 1
 -1 8 -25 490.191 73.6836 1
 -1 8 25 422.963 55.1515 1
 1 -8 -25 530.515 45.7943 1
 1 -8 -25 492.861 39.772 1
 1 -8 25 575.487 77.2184 1
 1 8 -25 422.652 79.2702 1
 1 8 25 483.157 68.769 1
 -1 -8 -26 2111.02 67.7122 1
 -1 -8 -26 2008.52 59.7562 1
 -1 -8 26 1823.95 87.6564 1
 -1 8 -26 2776.95 93.692 1
 -1 8 26 2450.07 75.147 1
 1 -8 -26 2716.35 63.7641 1
 1 -8 -26 2720.99 56.5505 1
 1 -8 26 2446.46 94.8558 1
 1 8 -26 2300.34 95.141 1
 1 8 26 1940.71 85.1854 1
 -1 -8 -27 777.186 58.3928 1
 -1 -8 -27 656.516 51.7355 1
 -1 -8 27 456.5 78.9103 1
 -1 8 -27 823.292 79.4699 1
 1 -8 -27 998.36 52.7714 1
 1 -8 -27 881.375 45.8482 1
 1 -8 27 739.501 83.3296 1
 1 8 27 621.785 75.2414 1
 -1 -8 -28 3788.6 81.79 1
 -1 -8 -28 3433.33 71.761 1
 -1 -8 28 3350.42 103.344 1
 -1 8 -28 3300.11 104.162 1
 -1 8 28 2904.07 81.2394 1
 1 -8 -28 2922.65 68.699 1
 1 -8 -28 3017.57 62.183 1
 1 -8 28 2874.37 102.317 1
 1 8 28 3581.05 102.313 1
 -1 -8 -29 5823.83 95.824 1
 -1 -8 -29 5058.16 82.3907 1
 -1 -8 29 4851.3 117.098 1
 -1 8 -29 6542.2 127.412 1
 -1 8 29 5784.6 104.181 1
 1 -8 -29 6433.13 91.4857 1
 1 -8 -29 6189.28 81.9158 1
 1 -8 29 5394.92 123.381 1
 1 8 -29 5907.31 127.922 1
 1 8 29 5162.21 117.546 1
 -1 -8 -30 4873.01 92.2201 1
 -1 -8 -30 4538.44 81.7165 1
 -1 -8 30 4338.97 115.249 1
 1 8 -30 5486.14 127.044 1
 1 8 30 4389.62 114.939 1
 -1 -8 -31 1966.77 74.5007 1
 -1 -8 -31 1746.46 64.6855 1
 -1 -8 31 1647.34 95.9355 1
 -1 8 -31 1919.39 99.3207 1
 -1 8 31 1744.33 79.9795 1
 1 -8 -31 1936.27 66.1165 1
 1 -8 -31 1797.92 59.1879 1
 1 -8 31 1889.98 100.779 1
 1 8 -31 2022.18 102.477 1
 1 8 31 1689.41 93.5577 1
 -1 -8 -32 2707.45 80.9439 1
 -1 -8 -32 2129.93 70.419 1
 -1 -8 32 2301.04 104.249 1
 -1 8 -32 2807.42 106.176 1
 -1 8 32 2445.28 91.2164 1
 1 -8 -32 2732.02 74.0055 1
 1 -8 -32 2587.73 66.9471 1
 1 -8 32 2344.67 108.07 1
 1 8 -32 2928.82 108.176 1
 1 8 32 2545.29 106.375 1
 -1 -8 -33 1049.51 67.8702 1
 -1 -8 -33 919.838 61.3065 1
 -1 -8 33 954.033 93.4731 1
 -1 8 -33 773.721 92.0881 1
 -1 8 33 618.731 75.8596 1
 1 -8 -33 697.56 58.0994 1
 1 -8 -33 685.948 54.0329 1
 1 -8 33 618.249 94.1079 1
 1 8 -33 1139.27 95.1461 1
 1 8 33 967.934 94.9794 1
 -1 -8 -34 93.1551 54.6007 1
 -1 -8 34 163.089 87.2059 1
 -1 8 34 44.9199 72.0401 1
 1 -8 -34 94.104 54.2501 1
 1 -8 -34 62.2033 48.4419 1
 1 -8 34 17.5921 90.7908 1
 1 8 -34 73.2625 84.3592 1
 1 8 34 161.746 86.3097 1
 -1 -8 -35 1527.13 69.7628 1
 -1 -8 35 1505.95 102.743 1
 -1 8 -35 1937.99 105.269 1
 -1 8 35 1711.69 91.9134 1
 1 -8 -35 1733.08 70.8574 1
 1 -8 -35 1695.55 65.4893 1
 1 -8 35 1703.55 109.433 1
 1 8 -35 1854.38 106.166 1
 1 8 35 1565.58 106.345 1
 -1 -8 -36 576.174 61.8078 1
 -1 -8 36 555.168 94.9672 1
 -1 8 36 887.663 85.8559 1
 1 -8 -36 963.436 65.0894 1
 1 -8 -36 1054.97 60.7442 1
 1 -8 36 789.364 103.748 1
 1 8 -36 748.572 95.089 1
 1 8 36 543.417 93.6775 1
 -1 8 -37 292.739 92.3827 1
 1 -8 -37 204.077 58.438 1
 1 -8 -37 118.213 54.4269 1
 1 -8 37 226.685 99.1919 1
 -1 -8 -38 359.92 62.9991 1
 -1 -8 38 401.585 97.9797 1
 -1 8 -38 732.969 98.8851 1
 -1 8 38 518.991 84.9725 1
 1 -8 -38 655.084 64.6493 1
 1 -8 -38 462.975 58.7906 1
 1 8 -38 674.668 99.3819 1
 1 8 38 458.298 98.7989 1
 -1 -8 -39 456.72 64.9163 1
 -1 -8 39 398.467 100.345 1
 -1 8 39 754.262 89.516 1
 1 -8 -39 766.581 64.3435 1
 1 8 -39 502.98 100.877 1
 1 8 39 572.326 99.1127 1
 -1 -8 -40 177.229 62.6072 1
 -1 -8 40 36.0581 96.3271 1
 -1 8 40 305.11 86.8746 1
 1 -8 -40 428.105 64.7454 1
 1 -8 -40 269.408 59.2614 1
 1 -8 40 418.224 105.717 1
 1 8 -40 117.502 94.4284 1
 1 8 40 0.49462 99.0895 1
 -1 -8 -41 748.222 74.8942 1
 -1 -8 -41 430.5 67.2378 1
 -1 -8 41 335.162 100.092 1
 -1 8 -41 457.651 99.5552 1
 -1 8 41 345.506 89.5765 1
 1 -8 -41 486.824 67.679 1
 1 -8 41 278.568 105.666 1
 1 8 -41 659.836 103.111 1
 1 8 41 612.918 108.726 1
 -1 -8 -42 190.035 70.1392 1
 -1 -8 -42 153.227 64.1534 1
 -1 -8 42 22.789 99.9615 1
 -1 8 -42 430.264 100.62 1
 -1 8 42 191.935 89.7079 1
 1 -8 -42 310.895 65.052 1
 1 -8 42 368.884 106.75 1
 1 8 42 217.2 105.532 1
 -1 -8 -43 242.461 72.9069 1
 -1 -8 -43 281.248 65.6908 1
 -1 -8 43 62.3127 103.144 1
 -1 8 43 261.231 90.9733 1
 1 -8 -43 430.239 68.0964 1
 1 -8 -43 318.261 61.5445 1
 1 -8 43 310.979 110.023 1
 1 8 -43 84.4289 98.7354 1
 1 8 43 337.898 108.751 1
 -1 -8 -44 432.312 76.7332 1
 -1 -8 -44 320.549 68.858 1
 -1 -8 44 227.745 105.286 1
 -1 8 -44 273.875 100.158 1
 -1 8 -44 325.596 82.8776 1
 -1 8 44 177.659 92.4424 1
 1 -8 -44 148.592 67.3795 1
 1 -8 -44 91.114 61.0001 1
 1 -8 44 174.006 112.518 1
 1 8 -44 519.215 102.693 1
 1 8 44 415.463 113.681 1
 -1 -8 -45 306.41 76.2255 1
 -1 -8 -45 239.155 69.2195 1
 -1 -8 45 305.849 107.631 1
 -1 8 -45 150.57 100.82 1
 -1 8 -45 186.108 83.8516 1
 -1 8 45 120.916 94.7655 1
 1 -8 -45 390.964 69.3726 1
 1 -8 -45 339.633 64.9097 1
 1 -8 45 194.03 115.538 1
 1 8 -45 199.968 101.3 1
 1 8 45 191.528 116.137 1
 -1 -8 -46 90.8553 74.0594 1
 -1 -8 -46 193.033 68.9677 1
 -1 -8 46 -66.3103 105.223 1
 -1 8 -46 169.956 100.64 1
 -1 8 -46 244.392 85.511 1
 -1 8 46 32.2287 97.1233 1
 1 -8 -46 128.906 68.9961 1
 1 -8 -46 117.073 63.1587 1
 1 -8 46 179.601 114.819 1
 1 8 -46 195.452 98.9229 1
 -1 -8 -47 324.512 78.2692 1
 -1 -8 -47 131.096 70.2893 1
 -1 -8 47 209.388 110.288 1
 -1 8 -47 310.348 105.02 1
 -1 8 -47 193.387 87.004 1
 -1 8 47 160.773 100.612 1
 1 -8 -47 304.28 71.2928 1
 1 -8 -47 279.879 65.6259 1
 1 -8 47 151.595 118.652 1
 1 8 -47 249.679 101.611 1
 1 8 47 351.57 119.166 1
 -1 9 0 671.559 41.9162 1
 1 -9 0 508.399 35.1499 1
 1 9 0 250.056 59.5402 1
 -1 -9 -1 34840.2 391.529 1
 -1 -9 1 34935.4 329.466 1
 -1 9 -1 30916.3 406.307 1
 -1 9 1 31336.3 322.908 1
 1 -9 -1 27287.6 375.278 1
 1 -9 1 28421.5 251.803 1
 -1 -9 -2 46092 427.21 1
 -1 -9 2 44382.8 195.522 1
 -1 9 -2 51866.4 563.009 1
 -1 9 2 51287.9 627.211 1
 1 -9 -2 47544.9 665.103 1
 1 -9 2 46091.3 663.752 1
 1 9 -2 49662.6 226.309 1
 -1 -9 -3 16164.2 120.916 1
 -1 -9 3 16260.3 122.981 1
 1 9 -3 18393.1 144.191 1
 1 9 3 19153.3 145.754 1
 -1 -9 -4 72565.3 951.528 1
 -1 -9 4 66995.6 922.084 1
 -1 9 -4 77988.2 1000.55 1
 1 -9 -4 72901.8 934.458 1
 1 -9 4 66175.9 857.8 1
 1 9 -4 75335.4 1004.62 1
 1 9 4 76408.7 851.847 1
 -1 -9 -5 9268.36 100.169 1
 -1 -9 5 8378.4 96.4008 1
 1 9 -5 10696.9 121.383 1
 1 9 5 8860.13 68.4346 1
 -1 9 -6 5019 75.6046 1
 -1 9 6 5047.11 64.4004 1
 -1 9 6 4597.18 34.5477 1
 1 -9 -6 5041.18 61.3042 1
 1 -9 6 4500.34 68.8663 1
 -1 9 -7 249.807 45.9705 1
 -1 9 7 198.034 34.9726 1
 -1 9 7 176.981 15.5354 1
 1 -9 -7 200.831 35.2441 1
 1 -9 7 241.263 42.6248 1
 -1 9 -8 15855.7 124.01 1
 -1 9 8 15691.9 88.1497 1
 -1 9 8 16597.4 106.475 1
 1 -9 8 15007.2 116.28 1
 -1 -9 9 6708.64 96.958 1
 -1 9 -9 7047.92 91.9128 1
 -1 9 9 6617.23 62.4194 1
 -1 9 9 7524.82 74.9104 1
 -1 9 9 7043.23 44.8791 1
 1 -9 9 6737.17 86.7671 1
 1 9 -9 7311.44 107.368 1
 1 9 9 6294.73 79.5041 1
 1 9 9 6990.43 96.9422 1
 1 9 9 6214.75 63.6659 1
 -1 -9 -10 12046.4 161.854 1
 -1 -9 10 11748.1 121.178 1
 -1 9 -10 14414.2 124.28 1
 -1 9 10 13937 89.2234 1
 -1 9 10 14371.2 101.767 1
 -1 9 10 12958.8 217.857 1
 1 -9 10 13335.5 115.611 1
 1 9 -10 12627.1 131.398 1
 1 9 10 11270.3 101.33 1
 1 9 10 11493.4 113.795 1
 1 9 10 11837.4 86.0078 1
 -1 -9 -11 3745.47 50.3595 1
 -1 -9 11 3399.7 81.7688 1
 1 9 -11 3896.02 91.916 1
 1 9 11 3372.63 67.2906 1
 1 9 11 3415.64 73.1166 1
 1 9 11 3376.29 54.3193 1
 -1 -9 -12 10836.8 77.9255 1
 -1 -9 12 8676.73 107.52 1
 1 9 -12 10377.6 126.376 1
 1 9 12 10201.4 102.195 1
 1 9 12 9571.58 104.345 1
 1 9 12 9847.31 82.6882 1
 -1 -9 -13 9631.79 76.9207 1
 -1 -9 13 8292.89 107.232 1
 -1 9 -13 10864.1 116.529 1
 -1 9 13 9515.52 80.7577 1
 -1 9 13 9224.3 86.4669 1
 -1 9 13 8548.89 55.1153 1
 1 -9 -13 10129.1 58.1653 1
 1 -9 13 9685.56 109.574 1
 1 9 -13 9463.28 123.819 1
 1 9 13 9403.85 103.097 1
 1 9 13 7997.42 97.9899 1
 1 9 13 9563.17 83.6069 1
 -1 9 -14 1116.55 64.5227 1
 -1 9 14 856.175 39.3936 1
 -1 9 14 956 26.237 1
 1 -9 -14 1079.94 36.535 1
 1 -9 -14 1102.18 26.5117 1
 1 -9 14 1005.76 61.9063 1
 -1 -9 -15 13407.5 105.394 1
 -1 -9 -15 12934.9 88.4733 1
 -1 -9 15 11665.4 127.722 1
 -1 9 -15 10650 120.797 1
 -1 9 15 10031.2 86.8992 1
 1 -9 -15 11008.8 81.83 1
 1 -9 -15 11257.9 66.4119 1
 1 -9 15 10062 115.737 1
 1 9 -15 13099.4 141.557 1
 1 9 15 12546.9 121.317 1
 -1 -9 -16 2382.75 58.4442 1
 -1 -9 -16 2256.89 48.0027 1
 -1 9 -16 2750.53 82.7158 1
 -1 9 16 2031.64 51.3865 1
 1 -9 -16 2514.35 47.6188 1
 1 -9 16 2514.7 77.3198 1
 1 9 -16 2008.57 83.5834 1
 1 9 16 2102.87 69.7412 1
 1 9 16 2053.33 53.9416 1
 -1 -9 -17 306.618 44.7861 1
 -1 -9 -17 268.41 35.0386 1
 -1 -9 17 239.319 60.3715 1
 1 -9 -17 556.05 35.7022 1
 1 -9 -17 524.386 26.8878 1
 1 -9 17 575.105 63.0401 1
 1 9 -17 232.531 70.1805 1
 1 9 17 198.198 55.6745 1
 1 9 17 179.379 39.942 1
 -1 -9 -18 8006.26 89.2573 1
 -1 -9 -18 8025.17 77.8544 1
 -1 -9 18 6662.87 105.255 1
 -1 9 -18 7578.09 114.027 1
 1 -9 -18 7146.26 60.3648 1
 1 -9 18 6486.54 104.705 1
 1 9 -18 7702.11 122.94 1
 1 9 18 7407.99 104.647 1
 1 9 18 7049.16 79.4526 1
 -1 -9 -19 3921.77 70.4886 1
 -1 -9 -19 3888.06 61.5597 1
 -1 9 -19 4109.76 96.3157 1
 -1 9 19 3590.51 65.5565 1
 1 -9 -19 4096.12 60.4426 1
 1 -9 -19 3995.04 49.6997 1
 1 -9 19 3312.13 88.1541 1
 1 9 -19 4277.71 103.769 1
 1 9 19 3621.25 84.6567 1
 -1 -9 -20 2126.08 61.1253 1
 -1 -9 -20 2114.55 52.974 1
 -1 -9 20 2031.91 80.633 1
 1 9 -20 2235.51 91.1244 1
 1 9 20 1990.44 74.6836 1
 1 9 20 1835.63 56.1217 1
 -1 -9 -21 4387.69 76.2539 1
 -1 -9 21 4032.14 96.7077 1
 -1 9 -21 5035.57 107.388 1
 -1 9 21 4025.84 73.9612 1
 1 -9 -21 4428.23 65.8709 1
 1 -9 -21 4532.27 56.5191 1
 1 -9 21 3738.55 95.9121 1
 1 9 21 4081.48 91.2015 1
 1 9 21 3827.31 70.1753 1
 -1 -9 -22 5751.51 85.046 1
 -1 -9 -22 5558.06 72.6596 1
 -1 -9 22 4645.65 101.7 1
 1 9 -22 5523.25 115.632 1
 1 9 22 5423.05 102.777 1
 1 9 22 4585.87 73.9289 1
 -1 -9 -23 371.526 51.5363 1
 -1 -9 -23 372.711 43.3973 1
 -1 -9 23 480.169 72.2082 1
 -1 9 -23 647.399 78.2035 1
 -1 9 23 607.065 52.9267 1
 1 -9 -23 574.464 43.4508 1
 1 -9 23 368.063 73.2717 1
 1 9 -23 675.954 80.3379 1
 1 9 23 376.794 64.7658 1
 1 9 23 271.845 47.5188 1
 -1 -9 -24 1666.46 62.1382 1
 -1 -9 -24 1579.06 53.0182 1
 -1 -9 24 1512.38 81.7323 1
 -1 9 -24 1489.66 87.6433 1
 -1 9 24 1094.74 60.5007 1
 1 -9 -24 1244.91 50.5816 1
 1 -9 -24 1239.88 42.8076 1
 1 -9 24 1112.55 80.7288 1
 1 9 -24 1659.73 90.9897 1
 1 9 24 1305.62 77.1495 1
 1 9 24 1188.95 55.7451 1
 -1 -9 -25 555.803 54.0955 1
 -1 -9 -25 496.351 45.9788 1
 -1 -9 25 440.819 74.6612 1
 -1 9 -25 158.691 74.7087 1
 1 -9 -25 160.173 42.1479 1
 1 -9 -25 117.664 34.8093 1
 1 -9 25 49.2314 73.9414 1
 1 9 25 484.021 70.6278 1
 -1 -9 -26 2492.93 71.2587 1
 -1 -9 -26 2100.02 60.1535 1
 -1 -9 26 1893.14 88.7136 1
 -1 9 -26 2319.51 94.4127 1
 -1 9 26 1805.72 70.9089 1
 1 -9 -26 1948.43 58.3637 1
 1 -9 -26 2110.35 51.8736 1
 1 -9 26 1925.62 91.5575 1
 1 9 -26 2426.48 101.472 1
 1 9 26 2108.52 87.8271 1
 -1 9 -27 3590.18 106.011 1
 -1 9 27 2687.32 81.8313 1
 1 -9 -27 3038.36 67.5364 1
 1 -9 -27 2786.67 58.5786 1
 1 -9 27 2723.51 100.754 1
 -1 -9 -28 1224.31 64.0782 1
 -1 -9 28 871.182 83.9022 1
 -1 9 -28 1241.2 89.1501 1
 -1 9 28 1038.6 69.1969 1
 1 -9 -28 1263.82 56.2863 1
 1 -9 -28 1075.99 48.1776 1
 1 -9 28 1053.45 88.6406 1
 1 9 -28 987.701 92.6157 1
 1 9 28 1142.66 83.1065 1
 -1 -9 -29 4183.71 86.4024 1
 -1 -9 -29 3889.51 77.0466 1
 -1 9 -29 3317.56 106.907 1
 1 -9 -29 3259.53 72.0375 1
 1 -9 -29 3054.51 63.5492 1
 1 9 29 3972.25 110.815 1
 -1 -9 -30 2260.83 74.5173 1
 -1 -9 -30 1938.53 64.6005 1
 -1 -9 30 1794.23 98.471 1
 -1 9 -30 2288.21 104.876 1
 -1 9 30 1829.3 79.325 1
 1 -9 -30 1772.03 57.1214 1
 1 -9 30 1743.9 98.7448 1
 1 9 -30 2287.73 108.588 1
 1 9 30 1950.44 95.6284 1
 -1 9 -31 1387.09 97.4163 1
 -1 9 31 1119.45 74.9429 1
 1 -9 -31 1101.85 53.366 1
 1 -9 31 1119.92 94.6221 1
 -1 -9 -32 531.628 62.301 1
 -1 -9 -32 458.713 54.7349 1
 -1 -9 32 365.448 87.6593 1
 -1 9 -32 172.896 89.1311 1
 -1 9 32 142.618 65.9763 1
 1 -9 -32 234.462 52.1597 1
 1 -9 -32 228.24 45.8823 1
 1 -9 32 286.972 87.9895 1
 1 9 -32 614.216 92.8197 1
 1 9 32 440.026 84.6628 1
 -1 -9 -33 97.4278 58.6694 1
 -1 -9 33 141.758 87.1264 1
 -1 9 -33 432.674 92.7796 1
 -1 9 33 418.253 71.7979 1
 1 -9 -33 453 55.3745 1
 1 -9 -33 419.936 50.2436 1
 1 -9 33 382.334 91.7319 1
 1 9 33 45.3571 83.4702 1
 -1 -9 -34 1603.89 75.2477 1
 -1 -9 -34 1231.67 65.1493 1
 -1 -9 34 1435.41 101.586 1
 -1 9 34 1686.88 90.6961 1
 1 -9 -34 1837.55 70.3672 1
 1 -9 -34 1651.11 62.6305 1
 1 -9 34 1665.35 106.816 1
 1 9 -34 1767.02 104.035 1
 1 9 34 1273.66 101.703 1
 -1 9 -35 607.269 96.8844 1
 -1 9 35 501.435 80.1 1
 1 -9 -35 798.174 61.1114 1
 1 -9 -35 559.021 53.846 1
 1 -9 35 558.83 98.9805 1
 -1 -9 -36 929.601 71.0724 1
 -1 -9 -36 734.77 63.695 1
 -1 -9 36 723.005 99.8979 1
 -1 9 36 1350.38 90.2521 1
 1 -9 -36 1255.88 62.4095 1
 1 -9 36 1296.63 108.404 1
 1 9 -36 894.868 100.548 1
 1 9 36 888.086 101.916 1
 -1 -9 -37 663.817 71.0037 1
 -1 -9 37 645.401 97.826 1
 -1 9 37 1040.29 91.0075 1
 1 -9 -37 1132.83 67.2715 1
 1 -9 -37 921.768 60.4326 1
 1 -9 37 1094.97 106.976 1
 1 9 -37 704.091 98.2396 1
 -1 -9 -38 596.705 70.5795 1
 -1 -9 -38 512.128 64.4123 1
 -1 -9 38 433.757 99.163 1
 -1 9 -38 582.054 99.3621 1
 -1 9 38 487.856 87.2913 1
 1 -9 -38 482.308 62.737 1
 1 -9 -38 480.309 57.362 1
 1 -9 38 398.847 105.57 1
 1 9 38 493.684 99.0683 1
 -1 -9 -39 280.273 68.1896 1
 -1 -9 -39 243.235 61.3012 1
 -1 -9 39 225.298 98.884 1
 -1 9 -39 279.274 97.3577 1
 -1 9 39 333.9 84.9494 1
 1 -9 -39 305.143 61.0174 1
 1 -9 -39 205.271 55.3655 1
 1 -9 39 252.432 102.84 1
 1 9 -39 247.776 101.151 1
 1 9 39 93.5389 97.4593 1
 -1 -9 -40 169.949 68.6862 1
 -1 -9 -40 -10.1872 61.175 1
 -1 -9 40 72.0411 98.8651 1
 -1 9 -40 412.923 99.8536 1
 -1 9 40 317.63 88.597 1
 1 -9 -40 439.822 63.9218 1
 1 -9 -40 369.432 58.0753 1
 1 -9 40 323.129 106.675 1
 1 9 -40 138.769 99.3137 1
 1 9 40 135.063 99.081 1
 -1 -9 -41 218.108 69.1207 1
 -1 -9 -41 276.424 63.942 1
 -1 -9 41 313.721 104.08 1
 -1 9 -41 427.454 100.949 1
 -1 9 41 206.057 89.3814 1
 1 -9 -41 317.611 63.93 1
 1 -9 -41 258.494 57.514 1
 1 -9 41 467.906 109.554 1
 1 9 -41 358.137 101.934 1
 1 9 41 262.327 104.978 1
 -1 -9 -42 112.119 68.9704 1
 -1 -9 -42 -6.91345 62.3844 1
 -1 -9 42 27.7277 100.877 1
 -1 9 -42 -1.4176 97.9374 1
 -1 9 42 -34.5265 87.0736 1
 1 -9 -42 8.09066 62.0607 1
 1 -9 -42 48.3491 55.2452 1
 1 -9 42 98.069 109.197 1
 1 9 -42 58.1821 99.5045 1
 -1 -9 -43 140.08 71.0615 1
 -1 -9 -43 3.74652 63.9844 1
 -1 9 -43 218.565 101.884 1
 -1 9 43 235.499 93.3671 1
 1 -9 -43 179.831 58.7991 1
 1 -9 43 211.585 110.832 1
 1 9 -43 112.842 100.769 1
 1 9 43 128.625 110.35 1
 -1 -9 -44 605.379 76.9468 1
 -1 -9 -44 553.132 70.226 1
 -1 9 -44 680.352 108.962 1
 1 -9 -44 401.614 63.4771 1
 1 -9 44 521.741 115.734 1
 1 9 -44 576.454 106.787 1
 1 9 44 462.959 116.515 1
 -1 -9 -45 174.474 73.1925 1
 -1 -9 -45 118.433 66.975 1
 -1 -9 45 -42.5965 104.145 1
 -1 9 -45 184.175 103.329 1
 -1 9 -45 -12.9598 84.2886 1
 -1 9 45 283.524 95.2366 1
 1 -9 -45 65.9721 60.2974 1
 1 -9 45 196.626 113.258 1
 1 9 -45 279.669 104.262 1
 1 9 45 138.857 114.9 1
 -1 -9 -46 411.686 77.3438 1
 -1 -9 -46 127.326 68.3191 1
 -1 -9 46 226.189 106.972 1
 -1 9 -46 251.692 104.653 1
 -1 9 -46 222.063 86.297 1
 -1 9 46 222.281 99.2049 1
 1 -9 -46 247.486 68.3407 1
 1 -9 -46 67.9285 62.2045 1
 1 -9 46 242.207 117.285 1
 1 9 -46 379.788 105.577 1
 1 9 46 205.907 118.061 1
 -1 -9 -47 -14.5103 73.0213 1
 -1 -9 -47 34.4489 67.4824 1
 -1 -9 47 132.126 107.197 1
 -1 9 -47 101.082 103.485 1
 -1 9 -47 34.4881 86.8587 1
 -1 9 47 121.412 98.4163 1
 1 -9 -47 17.9831 66.7977 1
 1 -9 -47 -38.606 61.9007 1
 1 -9 47 63.8998 117.22 1
 1 9 -47 66.6736 103.573 1
 1 9 47 0.19732 118.406 1
 -1 -10 0 81.4108 48.159 1
 1 10 0 232.902 60.4716 1
 -1 -10 -1 368.555 50.3702 1
 -1 10 -1 245.94 42.0673 1
 -1 10 1 214.03 42.3311 1
 1 -10 -1 212.78 33.5995 1
 1 -10 1 157.444 37.395 1
 1 10 -1 471.608 62.0822 1
 1 10 1 443.461 62.2668 1
 -1 -10 -2 12078.3 112.844 1
 -1 -10 2 12328.5 115.136 1
 -1 10 -2 12229 103.364 1
 -1 10 2 13603.5 103.421 1
 1 -10 -2 12256.8 90.6374 1
 1 -10 2 11732.4 96.3186 1
 1 10 -2 14685 138.977 1
 1 10 2 14518.2 139.73 1
 -1 10 -3 9094.33 94.376 1
 -1 10 3 9427.81 89.6392 1
 1 -10 3 8484.57 84.4351 1
 -1 -10 -4 1486.4 59.8914 1
 -1 10 -4 1010.28 53.6471 1
 -1 10 4 1278.88 47.8591 1
 1 -10 -4 1106.81 39.9624 1
 1 -10 4 1020.77 50.3533 1
 -1 -10 -5 16170.3 129.386 1
 -1 -10 5 15719.3 129.08 1
 -1 10 -5 18742.1 132.466 1
 -1 10 5 19219 238.181 1
 1 -10 -5 16961.4 200.978 1
 1 10 -5 17876.5 157.827 1
 1 10 5 17521.7 146.436 1
 -1 10 6 1500.47 49.8422 1
 -1 10 6 1380 23.9222 1
 1 -10 -6 1564.77 44.8476 1
 1 -10 6 1311.76 52.9 1
 -1 -10 -7 9932.99 112.093 1
 -1 -10 7 8901.76 106.128 1
 -1 10 -7 8111.28 97.0716 1
 -1 10 7 9111.76 87.8539 1
 -1 10 7 8891.45 52.6306 1
 1 -10 -7 10194.3 89.6613 1
 1 10 -7 10434 123.611 1
 1 10 7 9737.65 114.712 1
 1 10 7 8379.64 69.9086 1
 -1 -10 -8 6184.07 97.5411 1
 -1 -10 8 4812.79 85.5092 1
 1 10 -8 5764.81 103.049 1
 1 10 8 5708.48 93.303 1
 1 10 8 5206.64 61.1928 1
 -1 -10 9 2224.05 70.3804 1
 1 10 -9 2609.78 84.7498 1
 1 10 9 2504.92 61.2507 1
 1 10 9 2650.81 76.976 1
 1 10 9 2367.8 48.0289 1
 -1 -10 10 4946.56 92.5957 1
 -1 10 -10 5620.17 91.5933 1
 -1 10 10 5620.35 72.1353 1
 -1 10 10 5108.53 42.7692 1
 1 -10 10 5434.56 86.2673 1
 1 10 -10 5821.21 105.104 1
 1 10 10 4622.13 75.2805 1
 1 10 10 5495.6 93.9983 1
 1 10 10 4559.06 60.9382 1
 -1 -10 -11 256.254 33.1738 1
 -1 -10 11 254.515 60.5739 1
 1 10 -11 192.464 66.3503 1
 1 10 11 247.141 54.2238 1
 1 10 11 200.013 36.58 1
 -1 -10 -12 11697.2 81.5321 1
 -1 -10 12 10734.5 124.728 1
 -1 10 -12 10022.6 116.925 1
 -1 10 12 9571.62 83.2562 1
 -1 10 12 9842.72 93.7738 1
 -1 10 12 9388.78 58.7549 1
 1 -10 -12 10907.2 60.73 1
 1 -10 12 9496.64 108.813 1
 1 10 -12 11834.8 139.426 1
 1 10 12 10394.7 105.209 1
 1 10 12 10996.5 116.265 1
 1 10 12 10636.3 86.9122 1
 -1 -10 13 1837.8 74.0016 1
 -1 10 -13 1787.27 74.3242 1
 -1 10 13 1327.42 44.7536 1
 -1 10 13 1512.97 51.5308 1
 -1 10 13 1393.36 28.8436 1
 1 -10 -13 1580.18 29.432 1
 1 10 -13 2014.81 86.0461 1
 1 10 13 1968.43 68.0352 1
 1 10 13 2053.59 51.3304 1
 -1 -10 -14 2117.37 46.9282 1
 -1 -10 14 1902.21 75.9043 1
 1 10 -14 2212.24 88.1173 1
 1 10 14 1783.08 66.9496 1
 1 10 14 1713.78 66.2444 1
 1 10 14 1918.4 51.5021 1
 -1 -10 -15 9271.45 79.8687 1
 -1 -10 15 8378.05 115.627 1
 -1 10 -15 8496.04 115.004 1
 -1 10 15 7434.4 85.6329 1
 1 -10 15 7456.25 108.098 1
 1 10 -15 9798.59 131.831 1
 1 10 15 9326.62 111.107 1
 1 10 15 7754.2 102.706 1
 1 10 15 8962.26 87.0387 1
 -1 -10 -16 345.504 36.0511 1
 -1 -10 16 290.843 64.8052 1
 -1 10 -16 70.4213 62.3334 1
 -1 10 16 148.853 37.7834 1
 -1 10 16 85.8499 22.7404 1
 1 -10 -16 67.209 32.0612 1
 1 -10 -16 86.3442 22.2228 1
 1 -10 16 33.9822 61.0472 1
 1 10 16 334.719 57.9238 1
 -1 -10 -17 327.442 45.7886 1
 -1 -10 17 337.627 64.2354 1
 -1 10 17 134.645 38.732 1
 1 -10 -17 83.6193 32.9743 1
 1 -10 -17 104.197 24.5405 1
 1 -10 17 56.8632 62.2755 1
 1 10 -17 352.576 75.722 1
 1 10 17 190.467 59.145 1
 1 10 17 255.117 42.6269 1
 -1 -10 -18 4918.67 77.1786 1
 -1 -10 -18 4751.15 64.313 1
 -1 -10 18 4089.58 94.2151 1
 -1 10 -18 5757.87 108.59 1
 -1 10 18 4627.1 73.0642 1
 1 -10 -18 5563.26 55.6477 1
 1 -10 18 5578.03 102.839 1
 1 10 -18 4957.29 110.888 1
 1 10 18 4764 93.627 1
 1 10 18 4321.79 68.6097 1
 -1 -10 -19 1108.08 53.6963 1
 -1 -10 -19 1049.13 43.8192 1
 -1 -10 19 873.128 71.2478 1
 1 10 -19 1009.91 85.3947 1
 1 10 19 919.313 68.6608 1
 1 10 19 875.185 48.6711 1
 -1 10 -20 2774.03 92.9908 1
 -1 10 20 2454.1 62.2524 1
 1 -10 -20 2736.27 55.7547 1
 1 -10 -20 2741.09 45.6174 1
 1 -10 20 2319.4 85.8188 1
 -1 -10 -21 2896.97 69.0027 1
 -1 -10 -21 3059.08 60.2589 1
 -1 -10 21 2716.22 88.3641 1
 1 10 -21 3257.77 105.391 1
 1 10 21 2699.2 64.6946 1
 -1 -10 -22 1666.58 61.5147 1
 -1 -10 -22 1779.38 53.3578 1
 1 10 22 1572.59 78.6784 1
 1 10 22 1466.21 57.2508 1
 -1 -10 -23 289.454 50.8908 1
 -1 -10 -23 294.157 43.0387 1
 -1 -10 23 284.291 71.5602 1
 -1 10 -23 605.715 81.3444 1
 -1 10 23 649.927 54.1252 1
 1 -10 -23 663.332 44.7851 1
 1 -10 23 542.357 75.8473 1
 1 10 -23 434.556 81.4797 1
 1 10 23 308.734 67.622 1
 1 10 23 221.204 47.6606 1
 -1 -10 -24 718.146 48.5862 1
 -1 -10 24 729.357 77.4948 1
 1 10 -24 737.559 87.3872 1
 1 10 24 595.464 71.4021 1
 1 10 24 620.957 50.831 1
 -1 -10 -25 783.219 57.1303 1
 -1 10 -25 1263.81 89.9269 1
 -1 10 25 1134.21 63.6276 1
 1 -10 -25 1170.21 52.3562 1
 1 -10 -25 1252.73 44.0309 1
 1 -10 25 1106.26 85.5025 1
 -1 -10 -26 752.794 57.8992 1
 -1 -10 -26 663.473 49.5028 1
 -1 -10 26 545.198 80.3994 1
 1 10 -26 773.831 91.1088 1
 1 10 26 723.202 76.2132 1
 -1 -10 -27 1264.87 63.9304 1
 -1 -10 -27 1232.78 54.7148 1
 -1 -10 27 1145.8 87.0106 1
 -1 10 -27 872.555 86.9578 1
 1 -10 -27 893.449 44.7421 1
 1 -10 27 831.167 86.9036 1
 1 10 27 1146.79 84.3935 1
 -1 -10 -28 6139.34 97.9254 1
 -1 -10 -28 5516.18 83.5078 1
 -1 -10 28 5618.97 122.476 1
 -1 10 -28 6076.59 127.471 1
 -1 10 28 5093 101.549 1
 1 -10 -28 5693.8 85.0031 1
 1 -10 -28 5396.34 73.6654 1
 1 -10 28 5030.68 121.796 1
 1 10 28 5845.46 121.53 1
 -1 -10 -29 811.021 62.4146 1
 -1 -10 -29 792.868 54.7329 1
 -1 -10 29 838.37 86.526 1
 -1 10 -29 1230.44 93.5222 1
 -1 10 29 1009.04 72.1673 1
 1 -10 -29 1106.37 56.0664 1
 1 -10 -29 1052.75 48.9725 1
 1 -10 29 1269.53 93.3174 1
 1 10 -29 1102.34 97.5017 1
 -1 10 -30 582.585 89.6859 1
 -1 10 30 485.653 69.095 1
 1 -10 -30 569.593 52.5016 1
 1 -10 -30 531.855 45.2711 1
 1 -10 30 548.545 90.6244 1
 -1 -10 -31 387.827 59.5939 1
 -1 -10 -31 310.392 51.5462 1
 -1 -10 31 275.487 84.7058 1
 -1 10 -31 672.455 90.3572 1
 -1 10 31 577.528 68.9563 1
 1 -10 -31 662.044 54.8096 1
 1 -10 31 644.37 93.4433 1
 1 10 -31 355.784 94.9774 1
 1 10 31 354.8 82.9706 1
 -1 -10 -32 1068.35 68.285 1
 -1 -10 -32 918.588 59.8589 1
 -1 -10 32 784.842 92.8914 1
 -1 10 -32 1228.4 101.694 1
 -1 10 32 844.852 75.5797 1
 1 -10 -32 968.944 59.0104 1
 1 -10 32 896.509 96.8556 1
 1 10 -32 1217.17 103.789 1
 1 10 32 960.036 93.6001 1
 -1 -10 -33 295.448 62.4016 1
 -1 -10 -33 194.826 53.1195 1
 -1 -10 33 284.754 88.3796 1
 -1 10 -33 -19.7665 90.6699 1
 -1 10 33 123.76 69.4031 1
 1 -10 -33 82.0261 50.5293 1
 1 -10 33 0.19713 92.0616 1
 1 10 -33 349.458 96.1213 1
 1 10 33 290.546 86.1963 1
 -1 -10 -34 240.566 62.8554 1
 -1 -10 -34 238.329 54.22 1
 -1 -10 34 320.171 90.2166 1
 1 10 -34 302.7 97.7172 1
 -1 -10 -35 366.173 64.4841 1
 -1 -10 -35 248.878 55.3845 1
 -1 -10 35 266.434 91.2371 1
 1 10 -35 456.012 98.6333 1
 1 10 35 270.571 92.4217 1
 -1 -10 -36 468.86 60.4747 1
 -1 -10 36 616.775 96.3439 1
 -1 10 -36 433.401 100.15 1
 -1 10 36 234.047 78.8889 1
 1 -10 -36 340.438 57.4729 1
 1 -10 36 405.228 99.0228 1
 1 10 -36 651.122 101.237 1
 1 10 36 596.861 101.404 1
 -1 -10 -37 269.738 59.628 1
 -1 -10 37 286.201 93.9035 1
 1 10 -37 480.007 101.205 1
 1 10 37 238.677 98.3781 1
 -1 -10 -38 276.583 62.4328 1
 -1 -10 38 507.429 99.5719 1
 -1 10 -38 330.29 102.176 1
 -1 10 38 309.445 83.9696 1
 1 -10 -38 287.344 59.6601 1
 1 -10 38 399.073 104.516 1
 1 10 -38 516.73 101.851 1
 1 10 38 567.4 103.471 1
 -1 -10 -39 890.218 68.2173 1
 -1 -10 39 829.908 107.46 1
 -1 10 -39 972.843 107.1 1
 -1 10 39 958.49 95.7846 1
 1 -10 -39 928.3 68.0121 1
 1 -10 39 776.071 109.688 1
 1 10 -39 898.126 106.728 1
 1 10 39 1111.53 109.203 1
 -1 -10 -40 207.849 61.3834 1
 -1 -10 40 389.759 99.9512 1
 -1 10 -40 20.684 100.383 1
 1 -10 -40 93.3303 59.275 1
 1 -10 40 224.393 107.131 1
 1 10 -40 416.636 107.832 1
 1 10 40 255.308 103.008 1
 -1 -10 -41 416.071 67.1278 1
 -1 -10 41 558.461 105.121 1
 -1 10 -41 438.534 105.091 1
 -1 10 41 412.412 90.7626 1
 1 -10 -41 509.961 65.6474 1
 1 -10 41 459.145 110.852 1
 1 10 -41 572.238 108.568 1
 1 10 41 440.948 108.524 1
 -1 -10 -42 37.8848 60.9393 1
 -1 -10 42 -20.2767 98.7925 1
 -1 10 -42 14.8745 100.452 1
 -1 10 42 155.083 90.2819 1
 1 -10 -42 64.2181 60.3035 1
 1 -10 42 123.15 109.237 1
 1 10 -42 -17.9232 103.338 1
 1 10 42 235.267 105.161 1
 -1 -10 -43 111.713 63.0484 1
 -1 -10 43 217.27 104.153 1
 -1 10 -43 154.048 102.289 1
 -1 10 43 24.5057 91.7227 1
 1 -10 -43 146.119 62.925 1
 1 -10 -43 32.5017 56.0481 1
 1 -10 43 -120.403 109.344 1
 1 10 -43 164.317 106.334 1
 1 10 43 107.856 106.192 1
 -1 -10 -44 83.8716 65.1621 1
 -1 -10 44 -25.045 105.308 1
 -1 10 -44 399.545 105.823 1
 -1 10 44 178.033 96.3536 1
 1 -10 -44 141.391 65.1463 1
 1 -10 -44 185.283 59.7856 1
 1 -10 44 161.549 114.757 1
 1 10 -44 156.934 106.108 1
 1 10 44 162.264 112.361 1
 -1 -10 -45 110.948 66.2223 1
 -1 -10 45 216.091 106.292 1
 -1 10 -45 502.944 110.461 1
 -1 10 45 376.299 102.595 1
 1 -10 -45 546.221 70.2117 1
 1 -10 -45 448.535 63.8184 1
 1 10 45 453.569 118.975 1
 -1 -10 -46 252.904 74.3423 1
 -1 -10 -46 112.134 66.1757 1
 -1 -10 46 163.498 107.988 1
 -1 10 -46 280.818 106.729 1
 1 -10 -46 77.3088 65.8434 1
 1 -10 -46 -11.51 60.9807 1
 1 10 -46 150.615 106.27 1
 1 10 46 76.8734 119.168 1
 -1 -10 -47 264.177 70.1719 1
 -1 -10 47 423.266 112.747 1
 -1 10 -47 451.218 111.727 1
 -1 10 -47 344.106 91.2697 1
 -1 10 47 263.139 101.689 1
 1 -10 -47 266.017 63.7695 1
 1 -10 47 357.903 121.254 1
 1 10 -47 516.772 110.31 1
 1 10 47 282.387 123.251 1
 -1 -11 0 14423.1 126.101 1
 1 11 0 17945.2 157.405 1
 -1 -11 -1 33474.3 181.869 1
 -1 -11 1 32568.2 180.887 1
 -1 11 -1 32168.1 307.26 1
 -1 11 1 32550.8 170.175 1
 1 -11 -1 29011.5 257.645 1
 1 -11 1 28670.2 346.72 1
 -1 -11 -2 958.112 58.5535 1
 -1 -11 2 808.784 59.5462 1
 -1 11 -2 1420.55 56.8013 1
 -1 11 2 1322.67 52.8952 1
 1 -11 2 1404.32 51.2293 1
 1 11 -2 1082.78 77.9002 1
 1 11 2 1114.31 74.5732 1
 -1 -11 -3 3810.96 77.5676 1
 -1 -11 3 3716.38 78.1121 1
 1 -11 3 5084.49 73.9238 1
 1 11 -3 4321.53 96.2288 1
 1 11 3 5036 98.813 1
 -1 -11 -4 7063.29 94.3694 1
 -1 -11 4 6629.68 95.3758 1
 -1 11 -4 6753.13 90.5373 1
 -1 11 4 6646.32 83.0193 1
 1 -11 -4 5708.85 69.2422 1
 1 -11 4 6195.24 81.1831 1
 -1 11 -5 4392.32 81.662 1
 1 -11 -5 3999.92 60.0656 1
 1 -11 5 3919.54 74.2577 1
 -1 -11 -6 14478.9 130.622 1
 -1 -11 6 12780.6 124.002 1
 1 11 -6 15470 150.673 1
 1 11 6 15891.8 145.935 1
 1 11 6 12861.3 85.4241 1
 -1 -11 -7 6999.93 100.606 1
 -1 -11 7 6509.36 98.8644 1
 -1 11 -7 6106.56 93.5152 1
 -1 11 7 6458.54 82.8716 1
 -1 11 7 6036.46 45.7454 1
 1 -11 -7 6689.05 79.3565 1
 1 11 -7 7370.48 114.929 1
 1 11 7 7230.59 108.497 1
 1 11 7 5873.6 63.0331 1
 -1 -11 -8 10830.2 121.457 1
 -1 -11 8 10387.8 117.954 1
 -1 11 -8 8441.17 106.06 1
 -1 11 8 8688.9 91.218 1
 1 -11 -8 9979.56 97.4985 1
 1 11 8 10481.3 124.27 1
 -1 -11 9 7900.68 106.343 1
 -1 11 9 7108.12 72.1628 1
 -1 11 9 7599.99 86.6979 1
 -1 11 9 7631.08 53.5735 1
 1 -11 9 7121.55 96.2108 1
 1 11 -9 9110.5 126.043 1
 1 11 9 7898.89 90.7339 1
 1 11 9 8591.26 114.056 1
 1 11 9 8368.92 76.6075 1
 -1 -11 10 6608.04 101.873 1
 -1 11 -10 5971.1 97.4054 1
 -1 11 10 5517.69 66.4641 1
 -1 11 10 6339.55 81.7507 1
 -1 11 10 6578.23 50.6051 1
 1 -11 10 5414.2 88.4196 1
 1 11 10 6225.68 85.2801 1
 1 11 10 7019.66 107.137 1
 1 11 10 6683.55 71.779 1
 -1 11 -11 3482.15 84.8622 1
 -1 11 11 2803.13 54.1955 1
 -1 11 11 3080.53 38.03 1
 1 -11 11 3054.64 75.8581 1
 -1 11 12 4230.12 64.0132 1
 -1 11 12 4522.02 72.3024 1
 -1 11 12 4186.38 43.4738 1
 1 -11 12 4383.23 87.4711 1
 -1 -11 13 9852.09 126.493 1
 -1 11 -13 8464.37 116.295 1
 -1 11 13 8422.57 93.3302 1
 -1 11 13 8026.28 58.9719 1
 1 -11 -13 9732.9 64.0547 1
 1 -11 13 7845.52 107.42 1
 1 11 13 9047.59 105.324 1
 1 11 13 9639.57 116.923 1
 1 11 13 9717.6 88.7585 1
 -1 11 -14 1094.61 73.0178 1
 -1 11 14 1127.06 47.0248 1
 -1 11 14 923.016 28.3751 1
 1 -11 14 983.492 66.3847 1
 -1 -11 -15 2285.87 49.1492 1
 -1 -11 15 2207.4 81.7779 1
 -1 11 -15 2289.46 82.3065 1
 -1 11 15 2508.28 58.1929 1
 -1 11 15 2274.75 61.5223 1
 -1 11 15 2178.67 37.2282 1
 1 -11 -15 2605.69 38.3252 1
 1 -11 15 2311.07 78.3157 1
 1 11 -15 2403.72 93.3552 1
 1 11 15 1945 71.1412 1
 1 11 15 1893.45 71.1324 1
 -1 -11 -16 3209.53 56.4242 1
 -1 -11 16 2807.78 87.6242 1
 1 11 -16 3364.03 101.718 1
 1 11 16 3039.11 81.7624 1
 1 11 16 2843.64 79.0361 1
 1 11 16 3197.61 63.4812 1
 -1 -11 -17 3685.74 60.184 1
 -1 -11 17 3069.82 88.1815 1
 -1 11 -17 3549.4 93.9742 1
 -1 11 17 3472.11 67.4657 1
 -1 11 17 3329.73 69.1437 1
 -1 11 17 3048.52 44.0466 1
 1 -11 -17 3761.96 46.5297 1
 1 -11 17 3408.03 90.8038 1
 1 11 -17 4046.05 108.062 1
 1 11 17 3351.17 86.5388 1
 1 11 17 3227.05 80.6689 1
 1 11 17 3378.19 65.8822 1
 -1 -11 -18 151.852 36.7801 1
 -1 -11 18 111.365 64.499 1
 -1 11 -18 179.137 69.1279 1
 1 -11 -18 171.296 25.5356 1
 1 -11 18 149.234 66.4985 1
 1 11 -18 212.13 79.5517 1
 1 11 18 165.471 61.3841 1
 1 11 18 80.1503 55.397 1
 1 11 18 93.3006 43.0124 1
 -1 -11 -19 1386.12 57.8234 1
 -1 -11 -19 1334.72 46.9691 1
 -1 -11 19 1193 77.2097 1
 -1 11 -19 1012.25 80.6192 1
 -1 11 19 850.557 51.1034 1
 1 -11 -19 1029.1 44.6615 1
 1 -11 -19 1082.87 33.7692 1
 1 -11 19 1008.12 75.965 1
 1 11 -19 1511.29 91.4371 1
 1 11 19 1342.01 74.4249 1
 1 11 19 1107.49 52.1098 1
 -1 -11 -20 5040.39 81.8017 1
 -1 -11 -20 4756.85 67.8281 1
 -1 -11 20 4220.56 101.215 1
 -1 11 -20 5301.74 112.006 1
 1 -11 -20 5450.38 72.7006 1
 1 -11 -20 5391.08 58.8493 1
 1 -11 20 4551.88 104.76 1
 1 11 -20 5260.19 121.222 1
 1 11 20 4445.73 98.6657 1
 1 11 20 4202.06 73.0087 1
 -1 -11 -21 406.55 51.0161 1
 -1 -11 -21 383.872 41.3576 1
 -1 -11 21 415.072 73.319 1
 -1 11 -21 279.716 77.3396 1
 -1 11 21 159.931 46.4371 1
 1 -11 -21 267.544 31.0078 1
 1 -11 21 144.144 72.0935 1
 1 11 -21 400.722 84.484 1
 1 11 21 401.822 69.024 1
 -1 -11 -22 168.881 50.0613 1
 -1 -11 -22 157.912 39.7729 1
 -1 -11 22 132.242 70.9862 1
 -1 11 -22 548.672 80.0833 1
 -1 11 22 433.882 50.7816 1
 1 -11 -22 545.375 43.282 1
 1 -11 -22 524.027 34.8329 1
 1 -11 22 577.857 78.1949 1
 1 11 -22 76.4693 82.9626 1
 1 11 22 59.3745 46.1155 1
 -1 -11 -23 699.608 55.2109 1
 -1 -11 -23 537.015 44.5963 1
 -1 -11 23 545.238 76.186 1
 -1 11 23 962.98 58.1359 1
 1 11 23 580.016 73.4648 1
 1 11 23 549.851 52.1059 1
 -1 -11 -24 70.6291 49.6929 1
 -1 -11 -24 83.3648 42.6923 1
 -1 -11 24 -24.2709 72.7206 1
 -1 11 -24 128.808 80.3338 1
 -1 11 24 105.513 51.1586 1
 1 -11 -24 56.8989 41.6862 1
 1 -11 -24 115.983 32.882 1
 1 -11 24 100.868 75.8553 1
 1 11 -24 -36.2239 84.1907 1
 1 11 24 -100.911 67.3033 1
 1 11 24 70.4006 47.0548 1
 -1 -11 -25 113.106 51.3179 1
 -1 -11 -25 130.8 44.3981 1
 -1 -11 25 171.589 74.2905 1
 -1 11 -25 374.012 83.9316 1
 1 -11 -25 419.44 45.7677 1
 1 -11 -25 355.576 35.6784 1
 1 -11 25 308.851 80.6836 1
 1 11 -25 73.2516 84.4298 1
 1 11 25 78.7321 68.8695 1
 1 11 25 113.55 48.1061 1
 -1 -11 -26 937.266 61.601 1
 -1 -11 -26 1012.61 53.0621 1
 -1 -11 26 760.197 83.727 1
 -1 11 -26 1035.28 92.0416 1
 -1 11 26 732.926 62.4926 1
 1 -11 -26 851.316 41.8567 1
 1 11 -26 1137.14 95.5268 1
 1 11 26 962.796 80.6601 1
 1 11 26 769.906 57.3339 1
 -1 -11 -27 3385.45 79.8039 1
 -1 -11 -27 3140.87 69.7244 1
 -1 -11 27 3113.98 105.923 1
 -1 11 -27 3685.71 116.279 1
 -1 11 27 2891.9 83.8785 1
 1 -11 -27 3565.22 72.533 1
 1 -11 -27 3295.72 60.0462 1
 1 11 -27 3987.72 121.809 1
 1 11 27 2924.35 101.915 1
 -1 -11 -28 567.694 51.7458 1
 -1 -11 28 502.031 85.5066 1
 -1 11 -28 82.5012 85.2858 1
 -1 11 28 110.363 60.0982 1
 1 -11 -28 195.733 46.6222 1
 1 -11 28 105.618 84.448 1
 1 11 -28 518.851 94.4619 1
 -1 -11 -29 16.2645 47.2193 1
 -1 -11 29 8.66014 81.5736 1
 -1 11 -29 121.81 85.2016 1
 -1 11 29 99.3827 61.5238 1
 1 -11 -29 -29.2007 45.9414 1
 1 -11 29 -37.4449 84.8058 1
 1 11 -29 148.356 90.4073 1
 1 11 29 19.8788 77.2202 1
 -1 -11 30 811.903 90.3124 1
 -1 11 -30 591.668 91.8692 1
 -1 11 30 520.108 69.0565 1
 1 -11 -30 465.724 52.3338 1
 1 -11 -30 420.825 43.7578 1
 1 -11 30 549.468 91.921 1
 -1 11 -31 417.923 92.5939 1
 -1 11 31 192.553 68.3284 1
 1 -11 -31 349.663 51.7146 1
 1 -11 -31 198.951 43.1026 1
 1 -11 31 252.985 90.4859 1
 -1 -11 -32 294.237 60.351 1
 -1 -11 -32 229.16 52.5951 1
 -1 -11 32 360.746 89.8463 1
 -1 11 -32 312.602 92.4152 1
 -1 11 32 167.313 72.1274 1
 1 -11 -32 296.921 52.5378 1
 1 -11 -32 300.787 45.4901 1
 1 -11 32 311.96 93.0213 1
 1 11 -32 371.927 100.488 1
 1 11 32 243.552 88.373 1
 -1 -11 -33 1117.69 71.3043 1
 -1 -11 -33 942.74 60.4633 1
 -1 -11 33 853.136 96.8041 1
 -1 11 33 1023.71 80.4815 1
 1 -11 -33 1382.73 63.8144 1
 1 -11 -33 1154.69 55.6869 1
 1 -11 33 1373.09 106.118 1
 1 11 -33 1075.83 108.097 1
 1 11 33 951.058 97.1901 1
 -1 -11 -34 306.579 62.1817 1
 -1 -11 -34 292.645 54.9567 1
 -1 -11 34 306.726 93.5262 1
 -1 11 -34 365.089 100.535 1
 -1 11 34 309.081 75.2012 1
 1 -11 -34 411.302 56.201 1
 1 -11 -34 333.857 48.5714 1
 1 -11 34 457.375 98.6359 1
 1 11 -34 314.614 100.908 1
 1 11 34 335.454 91.8978 1
 -1 -11 -35 1041.51 72.4185 1
 -1 -11 -35 781.136 62.9537 1
 -1 -11 35 698.894 100.003 1
 -1 11 -35 860.771 106.338 1
 -1 11 35 523.956 79.3928 1
 1 -11 -35 663.839 59.5344 1
 1 -11 -35 593.216 54.7567 1
 1 -11 35 672.781 104.447 1
 1 11 35 989.448 103.045 1
 -1 -11 -36 137.835 62.7893 1
 -1 -11 -36 149.948 54.8313 1
 -1 -11 36 204.497 93.181 1
 -1 11 -36 3.6222 99.8551 1
 -1 11 36 -95.0389 73.9909 1
 1 -11 -36 -12.5101 47.1002 1
 1 -11 36 13.4834 99.1832 1
 1 11 -36 214.75 98.8239 1
 1 11 36 106.144 95.1552 1
 -1 -11 -37 589.348 68.8417 1
 -1 -11 -37 379.939 59.8606 1
 -1 -11 37 317.653 98.4272 1
 -1 11 -37 386.456 103.648 1
 -1 11 37 154.834 81.8207 1
 1 -11 -37 210.571 51.1005 1
 1 11 -37 458.273 104.598 1
 1 11 37 481.751 103.143 1
 -1 -11 -38 763.136 72.849 1
 -1 -11 -38 573.644 64.1071 1
 -1 -11 38 833.276 104.904 1
 1 -11 -38 1128 62.9801 1
 1 11 -38 917.041 110.234 1
 1 11 38 897.515 110.755 1
 -1 -11 -39 280.379 68.3616 1
 -1 -11 -39 211.129 59.5579 1
 -1 -11 39 202.314 98.6424 1
 -1 11 -39 394.844 104.463 1
 -1 11 39 240.409 86.8256 1
 1 -11 -39 188.663 53.3098 1
 1 11 -39 319.036 104.411 1
 1 11 39 331.801 105.853 1
 -1 -11 -40 1431.45 80.9018 1
 -1 -11 -40 1067.81 71.2692 1
 -1 -11 40 1009.74 109.962 1
 -1 11 40 1135.52 102.917 1
 1 -11 -40 1162.73 65.4699 1
 1 -11 40 1227.11 119.961 1
 1 11 -40 1481.84 116.006 1
 -1 -11 -41 656.621 73.0313 1
 -1 -11 -41 560.44 65.6816 1
 -1 -11 41 514.301 106.855 1
 -1 11 -41 248.285 105.363 1
 -1 11 41 358.461 91.9574 1
 1 -11 -41 163.943 55.2277 1
 1 11 41 541.855 111.188 1
 -1 -11 -42 426.076 72.7287 1
 -1 -11 -42 209.282 64.9302 1
 -1 -11 42 158.695 104.736 1
 -1 11 42 498.383 97.8507 1
 1 -11 -42 499.985 62.0012 1
 1 -11 42 584.584 116.924 1
 1 11 -42 553.192 111.044 1
 1 11 42 315.468 111.085 1
 -1 -11 -43 121.063 69.241 1
 -1 -11 -43 -22.9682 61.071 1
 -1 -11 43 75.4194 102.992 1
 -1 11 -43 131.232 108.304 1
 -1 11 43 298.056 95.0734 1
 1 -11 -43 177.432 57.369 1
 1 -11 43 153.894 114.18 1
 1 11 -43 63.099 108.659 1
 1 11 43 155.997 108.502 1
 -1 -11 -44 130.804 72.1251 1
 -1 -11 -44 154.869 64.6867 1
 -1 -11 44 28.768 106.37 1
 -1 11 -44 338.328 109.571 1
 -1 11 44 261.985 97.6857 1
 1 -11 -44 186.11 59.4671 1
 1 -11 44 448.321 119.929 1
 1 11 -44 210.596 111.136 1
 1 11 44 201.045 112.136 1
 -1 -11 -45 201.435 71.6249 1
 -1 -11 -45 125.64 64.9287 1
 -1 -11 45 272.107 110.74 1
 -1 11 -45 81.203 108.189 1
 -1 11 45 193.12 99.6078 1
 1 -11 -45 237.629 60.5623 1
 1 -11 45 225.211 119.966 1
 1 11 -45 271.23 111.774 1
 1 11 45 163.406 116.919 1
 -1 -11 -46 1044.47 85.038 1
 -1 -11 -46 698.992 74.7727 1
 -1 -11 46 863.494 118.719 1
 -1 11 46 777.989 111.801 1
 1 -11 -46 1002.64 77.0704 1
 1 -11 -46 764.071 70.4028 1
 1 -11 46 824.322 127.767 1
 1 11 -46 1104.14 123.083 1
 1 11 46 902.746 133.074 1
 -1 -12 0 6224.18 94.6448 1
 1 12 0 7928.46 122.732 1
 -1 12 -1 1843.62 63.6691 1
 -1 12 1 2266.79 68.6916 1
 1 -12 -1 1882 55.0797 1
 1 -12 1 1488.15 54.0612 1
 -1 -12 -2 15069 133.041 1
 -1 -12 2 14978.7 134.676 1
 1 12 -2 18005.4 169.447 1
 1 12 2 18530.4 166.029 1
 -1 12 -3 6068.3 91.9838 1
 -1 12 3 6726.95 89.7247 1
 1 -12 -3 6133.46 75.4833 1
 1 -12 3 5227.91 80.192 1
 -1 12 -4 883.552 59.6453 1
 -1 12 4 795.841 52.9393 1
 1 -12 4 695.894 51.3021 1
 -1 -12 -5 26342.7 170.508 1
 -1 -12 5 25759 171.933 1
 -1 12 5 30973.1 168.56 1
 1 -12 5 25113.6 153.08 1
 1 12 -5 29538.6 213.581 1
 1 12 5 27825 195.741 1
 -1 -12 -6 34864.3 382.565 1
 -1 -12 6 32651.9 192.893 1
 -1 12 -6 37483.8 380.091 1
 -1 12 6 39636 441.647 1
 1 -12 6 34614.4 367.752 1
 1 12 -6 38571.7 468.488 1
 1 12 6 39782.7 227.433 1
 1 12 6 33479.2 309.068 1
 -1 12 -7 3760.68 85.1294 1
 -1 12 7 4021.26 74.6023 1
 1 -12 7 3672.53 79.287 1
 -1 -12 -8 2388.9 77.538 1
 -1 -12 8 1934.45 75.2488 1
 1 12 -8 2383.35 91.2066 1
 1 12 8 1952.33 46.6839 1
 -1 12 -9 501.835 61.9879 1
 -1 12 9 467.772 47.5524 1
 -1 12 9 444.927 24.1996 1
 1 -12 -9 545.179 50.9834 1
 1 -12 9 516.164 56.2823 1
 -1 -12 10 26145.6 180.955 1
 -1 12 -10 29526.6 190.929 1
 -1 12 10 24903.4 132.28 1
 -1 12 10 28027.5 303.927 1
 -1 12 10 26942 261.865 1
 1 12 10 26259.7 157.61 1
 1 12 10 29418 196.742 1
 1 12 10 27878.5 227.809 1
 -1 -12 11 2652.88 82.6994 1
 -1 12 -11 3165.48 86.9606 1
 -1 12 11 2464.59 55.2769 1
 -1 12 11 2632.76 65.2568 1
 1 -12 11 2959.85 78.348 1
 1 12 -11 3004 99.5574 1
 1 12 11 2896.23 71.3473 1
 1 12 11 3123.22 87.9185 1
 1 12 11 2981.39 57.414 1
 -1 12 -12 6240.42 107.143 1
 -1 12 12 5098.65 71.0327 1
 -1 12 12 6167.2 86.6729 1
 1 -12 12 5611.29 97.0081 1
 -1 -12 13 176.219 67.8739 1
 -1 12 -13 102.126 65.5279 1
 -1 12 13 71.7282 38.8203 1
 -1 12 13 104.897 43.6251 1
 1 -12 13 70.1734 60.3598 1
 1 12 -13 246 79.96 1
 1 12 13 133.355 53.0542 1
 1 12 13 142.632 59.7958 1
 1 12 13 130.619 39.2298 1
 -1 -12 -14 1965.98 50.8573 1
 -1 -12 14 1620.33 82.0278 1
 -1 12 -14 2063.49 84.4588 1
 -1 12 14 1789.82 59.8062 1
 -1 12 14 1642.43 35.3102 1
 1 -12 14 1828.59 76.3854 1
 1 12 -14 2186.15 96.2596 1
 1 12 14 1859.35 70.0003 1
 1 12 14 1830.39 74.1418 1
 1 12 14 1546.91 52.0971 1
 -1 -12 -15 2758.51 53.7854 1
 -1 -12 15 2451.75 89.9448 1
 -1 12 -15 2752.76 90.0886 1
 -1 12 15 2180.04 58.6607 1
 -1 12 15 2321.73 64.5398 1
 -1 12 15 2075.46 37.6872 1
 1 -12 -15 2702.74 40.443 1
 1 -12 15 2284.47 80.6788 1
 1 12 -15 2761.64 101.919 1
 1 12 15 2612.96 76.316 1
 1 12 15 2350.92 78.0926 1
 1 12 15 2507.95 59.5377 1
 -1 -12 16 884.532 74.2998 1
 1 12 -16 1111.7 88.4022 1
 1 12 16 780.662 65.064 1
 1 12 16 786.462 65.2823 1
 1 12 16 926.604 50.0224 1
 -1 12 -17 2085.45 87.5958 1
 -1 12 17 1909.16 60.374 1
 -1 12 17 1968.33 63.549 1
 -1 12 17 1822.75 39.0422 1
 1 -12 -17 2159.56 39.3198 1
 1 -12 17 1651.8 80.1001 1
 -1 -12 -18 727.063 42.8156 1
 -1 -12 18 530.612 71.0493 1
 -1 12 -18 466.152 74.4545 1
 -1 12 18 347.381 47.3825 1
 -1 12 18 382.705 28.8948 1
 1 -12 -18 516.211 29.7947 1
 1 -12 18 584.715 70.4017 1
 1 12 -18 617.1 88.2997 1
 1 12 18 615.89 67.9574 1
 1 12 18 676.514 64.602 1
 1 12 18 592.95 49.1152 1
 -1 -12 -19 1360.69 49.0823 1
 -1 -12 19 1147.39 78.2552 1
 1 12 -19 1505.95 95.5691 1
 1 12 19 1137.79 75.1711 1
 1 12 19 1179.12 68.9491 1
 1 12 19 1205.96 55.7034 1
 -1 -12 -20 642.191 44.0493 1
 -1 -12 20 497.616 74.172 1
 -1 12 -20 419.498 80.104 1
 -1 12 20 383.149 50.6592 1
 -1 12 20 383.365 50.8722 1
 1 -12 20 485.985 76.3047 1
 1 12 -20 620.233 88.365 1
 1 12 20 485.812 71.022 1
 1 12 20 539 62.1983 1
 1 12 20 434.401 48.2242 1
 -1 -12 -21 1656.55 52.8983 1
 -1 -12 21 1474.73 85.1767 1
 -1 12 -21 1501.41 90.2695 1
 -1 12 21 1222.15 59.8079 1
 1 -12 -21 1501.59 51.8238 1
 1 -12 -21 1390.79 39.0096 1
 1 -12 21 1349.33 85.3124 1
 1 12 -21 1719.64 101.234 1
 1 12 21 1647.99 83.982 1
 1 12 21 1394.32 57.8889 1
 -1 -12 22 3789.28 104.243 1
 -1 12 -22 4312.61 112.91 1
 -1 12 22 3377.37 76.5457 1
 1 -12 -22 4248.44 71.3774 1
 1 -12 -22 3820.6 55.0907 1
 1 -12 22 3682.95 104.916 1
 1 12 22 4481.3 106.126 1
 -1 -12 -23 -0.65182 50.1912 1
 -1 -12 -23 54.8345 40.7042 1
 -1 -12 23 -22.8206 74.5882 1
 -1 12 23 200.999 51.587 1
 1 -12 -23 297.279 43.9342 1
 1 12 -23 55.6402 87.2048 1
 1 12 23 -90.7435 69.6782 1
 1 12 23 72.0122 48.1321 1
 -1 -12 -24 117.142 52.747 1
 -1 -12 -24 138.321 41.9226 1
 -1 -12 24 296.881 76.374 1
 -1 12 24 260.975 53.6137 1
 1 -12 -24 201.295 43.5706 1
 1 -12 -24 202.15 34.3042 1
 1 -12 24 250.639 80.4659 1
 1 12 -24 305.646 88.8926 1
 1 12 24 82.5868 71.3437 1
 1 12 24 129.256 49.0603 1
 -1 -12 -25 4379.53 85.3324 1
 -1 -12 -25 3859.64 69.616 1
 -1 -12 25 3685.57 106.733 1
 -1 12 -25 4750.17 122.842 1
 -1 12 25 4006.08 88.8818 1
 1 -12 -25 4573.41 76.4964 1
 1 -12 -25 4204.45 63.2433 1
 1 -12 25 4186.65 114.408 1
 1 12 -25 4526.11 123.813 1
 1 12 25 3650.35 106.492 1
 1 12 25 3323.5 76.2487 1
 -1 -12 -26 2402.83 62.4033 1
 -1 -12 26 2316.85 99.3527 1
 -1 12 -26 2481.85 107.605 1
 -1 12 26 1869.58 75.455 1
 1 -12 -26 2042.79 61.9448 1
 1 -12 -26 1854.94 50.2723 1
 1 -12 26 1835.96 99.2631 1
 1 12 26 2080.15 69.4555 1
 -1 -12 -27 186.399 54.5452 1
 -1 -12 27 39.8727 80.0573 1
 -1 12 -27 327.978 92.0485 1
 -1 12 27 315.81 62.2919 1
 1 -12 -27 378.622 48.1614 1
 1 -12 27 321.522 86.289 1
 1 12 -27 200.234 89.8315 1
 1 12 27 151.654 76.3187 1
 1 12 27 116.459 52.3799 1
 -1 -12 -28 1927.3 71.3799 1
 -1 -12 -28 1695.14 62.0276 1
 -1 -12 28 1645.41 94.6166 1
 -1 12 -28 1759.16 103.662 1
 -1 12 28 1201.68 72.9295 1
 1 -12 -28 1330.83 59.0274 1
 1 -12 -28 1278.41 47.7466 1
 1 -12 28 1324.02 97.7096 1
 1 12 -28 1763.81 110.091 1
 1 12 28 1646.56 93.6085 1
 -1 -12 -29 30.0952 54.445 1
 -1 -12 -29 74.6783 47.5281 1
 -1 -12 29 34.7502 82.7354 1
 -1 12 29 178.88 62.9113 1
 1 -12 -29 230.628 48.2332 1
 1 -12 -29 198.709 39.5943 1
 1 -12 29 221.548 88.0007 1
 1 12 -29 51.8046 94.8598 1
 1 12 29 32.9681 78.661 1
 -1 -12 -30 1617.82 70.7028 1
 -1 -12 -30 1424.85 62.0806 1
 1 -12 -30 1456.38 62.073 1
 1 -12 -30 1322.15 51.4298 1
 1 -12 30 1483.61 102.904 1
 1 12 -30 1404.8 109.89 1
 1 12 30 1481.51 98.5379 1
 -1 -12 -31 980.996 67.0098 1
 -1 -12 -31 784.53 57.1968 1
 -1 12 -31 1033.66 100.812 1
 -1 12 31 795.488 77.524 1
 1 -12 -31 825.45 48.4656 1
 1 -12 31 1047.07 101.58 1
 1 12 -31 847.593 106.388 1
 1 12 31 854.743 93.5258 1
 -1 -12 -32 162.665 59.0789 1
 -1 -12 -32 153.144 51.7911 1
 -1 -12 32 228.698 89.9534 1
 -1 12 -32 -16.6956 91.2983 1
 -1 12 32 45.3708 69.6852 1
 1 -12 -32 8.66706 49.9211 1
 1 -12 -32 8.91864 41.5718 1
 1 -12 32 -16.2339 92.2511 1
 1 12 32 187.381 87.4047 1
 -1 -12 -33 9.03475 58.6072 1
 -1 -12 -33 -20.3716 51.5583 1
 -1 -12 33 128.315 90.2391 1
 -1 12 -33 -18.2362 92.6906 1
 -1 12 33 89.8331 71.7731 1
 1 -12 -33 92.2467 52.2046 1
 1 -12 -33 -30.3376 42.1123 1
 1 -12 33 77.1388 94.72 1
 1 12 -33 84.1072 101.334 1
 1 12 33 -58.6664 86.6079 1
 -1 -12 -34 2904.91 86.0426 1
 -1 -12 -34 2749.2 78.1249 1
 -1 -12 34 2469.36 114.14 1
 -1 12 34 2828.07 100.555 1
 1 -12 -34 3461.89 83.0017 1
 1 -12 -34 2921.72 70.5574 1
 1 -12 34 3139.95 125.745 1
 1 12 -34 3296.49 132.471 1
 1 12 34 2643.79 117.875 1
 -1 -12 -35 77.5627 61.6013 1
 -1 -12 -35 36.5675 53.7341 1
 -1 -12 35 155.61 94.3208 1
 -1 12 -35 228.97 101.893 1
 -1 12 35 136.608 73.8973 1
 1 -12 -35 116.726 53.4734 1
 1 -12 -35 104.984 46.1805 1
 1 -12 35 -85.1256 97.3537 1
 1 12 -35 44.9099 101.717 1
 1 12 35 45.2037 92.1715 1
 -1 -12 -36 412.382 65.937 1
 -1 -12 -36 267.265 58.3748 1
 -1 -12 36 289.853 97.7378 1
 -1 12 -36 588.75 108.17 1
 -1 12 36 518.585 82.9058 1
 1 -12 -36 609.271 59.9474 1
 1 -12 -36 412.484 51.4666 1
 1 -12 36 534.914 106.474 1
 1 12 -36 285.219 105.886 1
 1 12 36 263.489 98.6699 1
 -1 -12 -37 149.677 57.8362 1
 -1 -12 37 302.702 98.8663 1
 -1 12 -37 463.801 106.47 1
 -1 12 37 185.945 79.9194 1
 1 -12 -37 317.627 58.2697 1
 1 -12 -37 239.551 50.7849 1
 1 -12 37 414.867 107.079 1
 1 12 -37 250.182 105.647 1
 1 12 37 256.531 101.14 1
 -1 -12 -38 491.144 63.4485 1
 -1 -12 38 671.697 105.722 1
 1 -12 -38 944.093 58.9378 1
 1 -12 38 889.566 114.787 1
 1 12 -38 818.488 111.088 1
 1 12 38 734.166 110.024 1
 -1 -12 -39 140.493 67.1892 1
 -1 -12 39 82.8913 101.116 1
 -1 12 -39 16.8305 106.212 1
 -1 12 39 -79.7776 84.7902 1
 1 -12 -39 115.803 58.7745 1
 1 -12 -39 101.553 50.2716 1
 1 -12 39 192.15 107.965 1
 1 12 -39 255.982 106.813 1
 1 12 39 -27.5467 104.199 1
 -1 -12 -40 311.096 69.0044 1
 -1 -12 40 405.754 103.214 1
 -1 12 -40 610.274 114.154 1
 -1 12 40 510.935 94.4773 1
 1 -12 -40 668.909 65.032 1
 1 -12 -40 459.834 57.1401 1
 1 -12 40 640.328 116.657 1
 1 12 -40 269.049 108.353 1
 1 12 40 270.248 108.998 1
 -1 -12 -41 649.209 75.2276 1
 -1 12 -41 468.477 113.133 1
 -1 12 41 369.057 94.6748 1
 1 -12 -41 425.025 64.1 1
 1 -12 -41 233.129 56.7885 1
 1 -12 41 259.345 112.413 1
 -1 -12 -42 640.672 73.8952 1
 -1 -12 42 618.299 110.41 1
 -1 12 -42 666.084 112.257 1
 -1 12 42 670.878 101.954 1
 1 -12 -42 541.01 66.7813 1
 1 -12 -42 431.233 60.2901 1
 1 -12 42 524.009 119.194 1
 1 12 42 617.898 115.683 1
 -1 -12 -43 279.904 70.9049 1
 -1 -12 43 112.172 107.977 1
 -1 12 -43 -36.9001 108.557 1
 1 -12 -43 233.399 63.6633 1
 1 -12 -43 256.692 57.2811 1
 1 -12 43 173.927 115.09 1
 1 12 -43 223.305 114.237 1
 1 12 43 215.051 110.738 1
 -1 -12 -44 914.672 80.1308 1
 -1 -12 44 617.845 116.842 1
 -1 12 -44 1223.01 121.455 1
 -1 12 44 936.9 110.583 1
 1 -12 -44 1034.99 73.9363 1
 1 -12 -44 673.915 66.797 1
 1 -12 44 982.515 125.319 1
 1 12 -44 967.99 122.102 1
 1 12 44 675.485 121.484 1
 -1 -12 -45 602.875 77.9397 1
 -1 -12 45 495.788 114.828 1
 -1 12 -45 555.871 113.945 1
 -1 12 45 281.689 99.864 1
 1 -12 -45 301.988 66.7366 1
 1 -12 -45 113.667 58.2185 1
 1 -12 45 156.686 119.715 1
 1 12 45 267.701 119.485 1
 -1 -12 46 181.037 112.898 1
 -1 12 -46 284.292 113.984 1
 -1 12 46 285.137 104.698 1
 1 -12 -46 121.196 59.8858 1
 1 -12 46 229.356 122.585 1
 1 12 -46 209.681 114.977 1
 1 -13 0 7327.93 87.7115 1
 1 13 0 6641.05 121.84 1
 -1 13 -1 4117.85 82.9819 1
 -1 13 1 4328.43 85.4644 1
 1 -13 -1 3579.07 68.3281 1
 1 -13 1 3838.75 71.3946 1
 -1 -13 -2 6250.29 98.4456 1
 -1 -13 2 6202.26 99.8237 1
 -1 13 2 8232.39 101.264 1
 1 -13 -2 7316.96 85.8116 1
 1 -13 2 7114.26 89.9286 1
 1 13 -2 6707.73 119.88 1
 1 13 2 7701.16 125.546 1
 -1 -13 -3 6575.68 100.495 1
 -1 -13 3 6571.94 103.006 1
 -1 13 -3 7347.78 102.299 1
 -1 13 3 6966.45 95.3831 1
 1 -13 -3 6012.34 78.625 1
 1 -13 3 6411.59 88.9422 1
 1 13 -3 7997.91 128.541 1
 1 13 3 8139.03 125.559 1
 -1 13 -4 2927.65 79.3233 1
 -1 13 4 2882.77 72.6396 1
 1 -13 4 2637.64 69.5102 1
 -1 -13 -5 6836 100.897 1
 -1 13 -5 9355.24 114.174 1
 -1 13 5 9228.08 105.511 1
 1 -13 -5 7765.47 87.9603 1
 1 -13 5 8229.45 99.3975 1
 1 13 -5 8308.25 136.79 1
 1 13 5 7615.52 122.836 1
 -1 -13 -6 4098.48 87.0434 1
 -1 -13 6 4107.86 89.9405 1
 1 13 -6 5257.57 114.122 1
 1 13 6 4637.19 103.471 1
 -1 -13 -7 9188.19 116.622 1
 -1 -13 7 8517.12 114.638 1
 -1 13 -7 9480.7 119.605 1
 -1 13 7 9741.7 106.462 1
 -1 13 7 8848.31 59.9636 1
 1 -13 -7 9078.04 95.3402 1
 1 -13 7 8068.57 106.765 1
 1 13 7 10160.2 131.696 1
 1 13 7 7789.5 73.3282 1
 -1 -13 -8 4301.25 93.0488 1
 -1 -13 8 3873.14 92.1358 1
 -1 13 -8 4718.6 96.7086 1
 -1 13 8 4461.54 80.9851 1
 -1 13 8 4036.23 45.2241 1
 1 -13 -8 4445.72 76.9386 1
 1 -13 8 4226.84 87.9688 1
 1 13 -8 4589.58 112.531 1
 1 13 8 4800.59 102.452 1
 1 13 8 3696.5 57.3229 1
 -1 -13 -9 15553.6 150.15 1
 -1 13 -9 18088.6 157.407 1
 -1 13 9 17168.8 134.356 1
 1 -13 -9 18817 141.614 1
 1 -13 9 15946.3 139.662 1
 1 13 -9 16126.8 171.095 1
 -1 -13 10 372.374 66.368 1
 1 13 10 316.076 50.9255 1
 1 13 10 335.077 71.2618 1
 1 13 10 255.102 38.6887 1
 -1 13 -11 8772.86 123.859 1
 -1 13 11 7971.13 86.1204 1
 -1 13 11 8142.35 98.6811 1
 -1 13 11 8633.76 64.7533 1
 1 -13 11 7615.21 107.743 1
 -1 -13 12 889.41 71.9552 1
 1 -13 12 1218.16 69.6712 1
 1 13 -12 1162.5 88.9978 1
 1 13 12 620.441 58.0837 1
 1 13 12 709.896 71.5853 1
 1 13 12 723.459 45.7654 1
 -1 -13 13 4321.33 98.2164 1
 -1 13 -13 5077.39 106.607 1
 -1 13 13 4106.68 70.3323 1
 -1 13 13 4159.95 79.2352 1
 -1 13 13 4186.29 49.3138 1
 1 -13 13 4067.42 93.3496 1
 1 13 -13 5026.01 121.144 1
 1 13 13 4138.38 85.259 1
 1 13 13 4425.74 98.3779 1
 1 13 13 4524.58 71.5897 1
 -1 -13 14 1029.85 79.4959 1
 -1 13 14 1267.83 53.557 1
 -1 13 14 1365.33 59.2024 1
 1 -13 14 1660.12 76.8353 1
 1 13 -14 1281.56 94.6476 1
 1 13 14 1228.04 68.0496 1
 1 13 14 1347.55 75.8912 1
 1 13 14 1178.97 50.9648 1
 -1 13 -15 416.034 74.4388 1
 -1 13 15 303.801 48.9759 1
 -1 13 15 259.458 27.8151 1
 1 -13 15 332.045 66.106 1
 -1 -13 -16 2478.28 55.1989 1
 -1 -13 16 2137.8 90.932 1
 1 13 -16 2399.4 104.437 1
 1 13 16 1792.13 74.3046 1
 1 13 16 1915.73 78.9266 1
 1 13 16 2045.87 59.8478 1
 -1 -13 -17 146.021 37.3609 1
 -1 -13 17 197.083 76.2035 1
 -1 13 -17 73.2583 72.644 1
 -1 13 17 25.6452 45.2253 1
 -1 13 17 61.6575 48.6029 1
 -1 13 17 19.8522 25.8742 1
 1 -13 -17 80.1757 25.5011 1
 1 -13 17 123.607 67.9361 1
 1 13 -17 291.869 84.8102 1
 1 13 17 60.9962 61.2597 1
 1 13 17 119.089 44.4398 1
 -1 -13 18 1280.37 83.1004 1
 -1 13 -18 1276.3 85.556 1
 -1 13 18 1095.91 57.9001 1
 -1 13 18 1062.38 59.9301 1
 -1 13 18 979.553 36.0333 1
 1 -13 18 1103.7 78.0604 1
 1 13 18 1646.61 79.4265 1
 1 13 18 1417.78 74.171 1
 1 13 18 1448.72 58.2294 1
 -1 13 -19 -39.0736 74.739 1
 -1 13 19 70.6149 48.0086 1
 -1 13 19 45.2673 49.2419 1
 -1 13 19 41.7795 27.6342 1
 1 -13 -19 83.9002 27.0375 1
 1 -13 19 104.731 71.4472 1
 -1 -13 -20 1216.31 49.2304 1
 -1 -13 20 925.575 79.5055 1
 -1 13 -20 1429.12 90.2072 1
 -1 13 20 1053.84 60.7879 1
 -1 13 20 1120.95 60.5319 1
 -1 13 20 994.503 38.1694 1
 1 -13 20 1174.72 82.9501 1
 1 13 -20 1242.94 99.4563 1
 1 13 20 1179.53 80.1909 1
 1 13 20 988.456 71.1101 1
 1 13 20 992.936 57.2986 1
 -1 13 -21 1097.27 90.1608 1
 -1 13 21 981.998 60.4519 1
 -1 13 21 1158.59 61.8959 1
 1 -13 -21 1131.55 39.0186 1
 1 -13 21 1023.46 82.1785 1
 -1 -13 -22 463.968 45.9462 1
 -1 -13 22 366.048 77.9541 1
 -1 13 -22 285.37 83.3622 1
 -1 13 22 276.964 53.8019 1
 -1 13 22 343.327 53.9468 1
 1 -13 -22 302.576 32.8933 1
 1 -13 22 232.652 76.9095 1
 1 13 -22 574.928 96.9767 1
 1 13 22 316.247 76.537 1
 1 13 22 215.767 63.7522 1
 1 13 22 399.567 51.878 1
 -1 13 -23 603.446 90.215 1
 -1 13 23 399.438 56.9538 1
 -1 13 23 480.994 56.4662 1
 1 -13 23 463.532 80.6226 1
 -1 -13 -24 1585.29 56.2559 1
 -1 -13 24 1362.47 90.4571 1
 -1 13 -24 1479.53 98.5475 1
 -1 13 24 1262.85 66.569 1
 1 -13 -24 1453.29 57.5089 1
 1 -13 -24 1317.13 42.7787 1
 1 13 24 1519.7 94.6034 1
 1 13 24 1434.37 63.6474 1
 -1 -13 -25 2091.87 71.3064 1
 -1 -13 -25 1974.63 59.6504 1
 -1 -13 25 1888.05 96.2064 1
 1 13 -25 2282.33 112.571 1
 1 13 25 1885.62 94.6162 1
 1 13 25 1651.97 66.4817 1
 -1 -13 -26 433.719 57.5711 1
 -1 -13 -26 255.718 46.1441 1
 -1 -13 26 272.415 82.6725 1
 -1 13 -26 432.836 94.4731 1
 -1 13 26 349.77 62.1771 1
 1 -13 -26 557.364 50.2086 1
 1 -13 -26 398.377 38.381 1
 1 -13 26 445.974 87.366 1
 1 13 -26 408.629 97.8467 1
 1 13 26 339.565 80.8757 1
 1 13 26 308.178 54.4978 1
 -1 -13 -27 375.495 58.0946 1
 -1 -13 -27 253.474 46.7068 1
 -1 -13 27 338.389 83.4683 1
 -1 13 -27 60.9797 89.8557 1
 -1 13 27 20.0571 59.2703 1
 1 -13 -27 11.9994 45.5677 1
 1 -13 -27 72.413 35.8591 1
 1 -13 27 130.945 86.6197 1
 1 13 27 137.543 53.0958 1
 -1 -13 -28 1026.75 64.6055 1
 -1 -13 -28 901.427 53.6949 1
 -1 -13 28 835.732 92.7296 1
 -1 13 -28 1142.01 103.622 1
 1 -13 -28 1029.28 56.7781 1
 1 -13 -28 901.164 45.7364 1
 1 -13 28 777.628 95.0098 1
 1 13 -28 1111.41 104.88 1
 1 13 28 907.041 87.4376 1
 1 13 28 822.551 61.4038 1
 -1 -13 -29 279.087 58.5789 1
 -1 -13 -29 255.059 48.0462 1
 -1 -13 29 215.83 85.9951 1
 -1 13 -29 598.746 98.5163 1
 -1 13 29 306.022 66.2683 1
 1 -13 -29 400.165 42.5567 1
 1 -13 29 422.251 93.2455 1
 1 13 -29 350.58 102.431 1
 1 13 29 156.614 84.116 1
 -1 -13 -30 62.9055 58.6393 1
 -1 -13 -30 170.534 48.5806 1
 -1 -13 30 204.584 87.5611 1
 -1 13 -30 459.492 98.7999 1
 -1 13 30 304.436 68.4223 1
 1 -13 -30 520.907 54.2838 1
 1 -13 -30 392.489 43.3711 1
 1 -13 30 541.443 96.6067 1
 1 13 -30 171.293 102.586 1
 1 13 30 191.066 83.268 1
 -1 -13 -31 1747.82 64.14 1
 -1 -13 31 1590.44 102.649 1
 -1 13 -31 1585.9 108.993 1
 -1 13 31 1160.73 81.8222 1
 1 -13 -31 1328.51 63.1365 1
 1 -13 -31 1228.14 53.1786 1
 1 -13 31 1478.33 106.99 1
 1 13 31 1567.69 103.15 1
 -1 -13 -32 355.116 61.8257 1
 -1 -13 32 385.724 93.5683 1
 -1 13 -32 280.285 98.6817 1
 -1 13 32 80.6976 70.2131 1
 1 -13 -32 67.052 50.788 1
 1 -13 -32 54.599 42.1399 1
 1 -13 32 178.541 95.981 1
 1 13 -32 325.49 104.612 1
 1 13 32 440.293 91.8951 1
 -1 13 -33 901.627 105.108 1
 -1 13 33 510.257 79.2666 1
 1 -13 -33 590.159 57.6369 1
 1 -13 -33 500.04 50.0983 1
 1 -13 33 734.279 104.802 1
 -1 -13 -34 415.387 64.6779 1
 -1 -13 -34 323.077 56.5705 1
 -1 -13 34 326.846 95.9651 1
 -1 13 -34 210.376 99.8102 1
 -1 13 34 115.788 76.4005 1
 1 -13 -34 95.685 53.9644 1
 1 -13 34 244.258 99.0484 1
 -1 -13 -35 2363.98 75.2479 1
 -1 -13 35 2477 118.49 1
 -1 13 -35 2255.93 120.608 1
 1 -13 -35 1909.79 72.5323 1
 1 -13 35 1941.67 117.979 1
 1 13 35 2363.32 121.674 1
 -1 -13 -36 740.201 64.2344 1
 -1 -13 36 781.738 102.208 1
 -1 13 36 505.923 84.5182 1
 1 -13 -36 603.341 60.4936 1
 1 -13 -36 489.028 51.1788 1
 1 -13 36 527.335 107.832 1
 1 13 36 803.578 107.956 1
 -1 -13 -37 185.206 65.5095 1
 -1 -13 -37 170.45 57.4406 1
 -1 -13 37 223.17 97.9605 1
 -1 13 37 526.586 87.0491 1
 1 13 -37 381.189 111.75 1
 1 13 37 161.477 101.193 1
 -1 -13 -38 435.289 68.3217 1
 -1 -13 -38 370.482 61.9411 1
 -1 -13 38 361.058 103.91 1
 -1 13 38 368.784 89.6622 1
 1 -13 -38 641.323 64.5877 1
 1 -13 -38 432.801 55.1692 1
 1 13 -38 358.788 110.008 1
 1 13 38 221.201 108.032 1
 -1 -13 -39 377.315 68.694 1
 -1 -13 -39 256.208 61.9932 1
 -1 -13 39 347.811 103.102 1
 -1 13 -39 485.745 114.706 1
 -1 13 39 281.614 87.2624 1
 1 -13 -39 284.184 60.5632 1
 1 -13 -39 326.006 53.3104 1
 1 -13 39 176.3 110.677 1
 1 13 -39 300.511 109.696 1
 1 13 39 182.981 109.4 1
 -1 -13 -40 563.945 72.6841 1
 -1 -13 -40 369.778 63.9089 1
 -1 -13 40 320.629 103.97 1
 -1 13 -40 771.007 116.382 1
 -1 13 40 420.892 95.7144 1
 1 -13 -40 495.799 64.1224 1
 1 -13 -40 384.829 56.3239 1
 1 -13 40 749.121 116.665 1
 1 13 -40 709.515 114.813 1
 1 13 40 414.504 114.22 1
 -1 -13 -41 103.324 66.5595 1
 -1 -13 -41 -66.6467 59.6815 1
 -1 -13 41 95.4138 102.788 1
 -1 13 -41 266.874 111.308 1
 -1 13 41 27.1425 90.9437 1
 1 -13 -41 92.4269 59.4405 1
 1 -13 -41 50.9778 51.3387 1
 1 -13 41 53.6962 114.021 1
 1 13 -41 115.252 109.167 1
 1 13 41 -44.7524 111.415 1
 -1 -13 -42 124.137 68.5851 1
 -1 -13 -42 14.4995 61.2679 1
 -1 -13 42 49.0557 104.29 1
 -1 13 42 76.8691 96.7034 1
 1 -13 -42 57.5848 60.8722 1
 1 -13 -42 38.1425 52.2777 1
 1 -13 42 32.2854 113.493 1
 1 13 -42 158.606 111.486 1
 -1 -13 -43 228.178 70.8249 1
 -1 -13 -43 150.801 63.7857 1
 -1 -13 43 115.25 107.223 1
 -1 13 43 551.037 104.701 1
 1 -13 -43 372.001 59.0205 1
 1 -13 43 581.602 121.767 1
 1 13 43 198.864 113.689 1
 -1 -13 -44 76.5483 69.8712 1
 -1 -13 -44 -43.2569 61.7139 1
 -1 -13 44 14.2726 106.292 1
 -1 13 -44 81.613 111.091 1
 1 -13 -44 61.3751 55.207 1
 1 -13 44 -56.4504 116.732 1
 1 13 -44 171.834 115.093 1
 1 13 44 51.5785 113.892 1
 -1 -13 -45 132.695 71.481 1
 -1 -13 -45 65.284 64.4515 1
 -1 -13 45 272.234 108.796 1
 -1 13 -45 283.14 117.152 1
 -1 13 45 376.091 103.382 1
 1 -13 -45 159.904 57.9392 1
 1 13 -45 386.287 119.267 1
 1 13 45 216.012 119.765 1
 -1 14 0 1646.75 69.5193 1
 1 14 0 1023.51 87.572 1
 -1 -14 -1 1224.33 67.4699 1
 -1 -14 1 1052.93 66.8816 1
 -1 14 -1 1228.67 67.3049 1
 -1 14 1 1155.16 67.4334 1
 1 -14 -1 922.581 52.6214 1
 1 -14 1 1083.04 55.2769 1
 1 14 -1 1511.24 91.0156 1
 -1 -14 -2 9021.88 115.858 1
 -1 -14 2 9121.4 117.656 1
 -1 14 -2 8942.23 114.162 1
 -1 14 2 8693.68 109.038 1
 1 -14 -2 7336.71 89.4655 1
 1 -14 2 7934.21 97.612 1
 -1 14 -3 1385.57 69.9481 1
 -1 14 3 1211.61 64.371 1
 1 -14 -3 1106.12 52.5195 1
 1 -14 3 1212.73 59.7594 1
 -1 -14 -4 10835 121.898 1
 -1 -14 4 11643.3 129.325 1
 -1 14 -4 13349.6 137.1 1
 -1 14 4 14068.9 133.077 1
 1 -14 4 11473.8 117.403 1
 1 14 4 13406.5 157.108 1
 -1 -14 -5 1818.41 72.2241 1
 -1 -14 5 2277.6 80.2852 1
 -1 14 -5 2104.9 78.1001 1
 1 -14 -5 2333.3 62.6606 1
 1 -14 5 1901.38 68.4032 1
 1 14 5 2228.88 95.2488 1
 -1 14 -6 4116.48 94.9437 1
 -1 14 6 4408.47 84.7423 1
 1 -14 -6 3825.73 70.4607 1
 1 -14 6 3398.62 79.2309 1
 -1 14 -7 183.608 66.4613 1
 -1 14 7 64.0687 51.243 1
 -1 14 7 73.0854 23.5417 1
 1 -14 -7 128.165 45.3826 1
 1 -14 7 127.53 54.258 1
 -1 -14 -8 6779.29 109.305 1
 -1 -14 8 6559.22 109.461 1
 -1 14 -8 7643.04 116.928 1
 -1 14 8 7686.34 102.485 1
 -1 14 8 6962.27 57.7124 1
 1 -14 -8 7463.77 95.3627 1
 1 -14 8 6870.18 106.316 1
 1 14 -8 8170.35 138.555 1
 1 14 8 7364.37 122.407 1
 1 14 8 6278.82 70.8107 1
 -1 -14 -9 3122.85 89.6734 1
 -1 -14 9 2701.86 87.6748 1
 -1 14 -9 3276.07 91.7718 1
 -1 14 9 2958.19 75.3897 1
 -1 14 9 2660.82 42.103 1
 1 -14 -9 3072.9 74.7787 1
 1 -14 9 3099.89 85.2975 1
 1 14 -9 3248.72 108.531 1
 1 14 9 3654.78 98.6655 1
 1 14 9 3019 58.857 1
 -1 -14 -10 2192.47 85.6004 1
 -1 -14 10 1989.11 82.6578 1
 -1 14 -10 2811.05 89.399 1
 -1 14 10 2586.24 71.792 1
 -1 14 10 2493.8 41.2899 1
 1 -14 10 2434.16 81.5705 1
 1 14 -10 2423.08 103.061 1
 1 14 10 2333.49 89.5673 1
 1 14 10 1946.48 52.7142 1
 -1 -14 11 469.922 71.0907 1
 -1 14 11 724.832 47.5536 1
 -1 14 11 936.61 58.2991 1
 -1 14 11 915.951 32.5092 1
 1 -14 11 733.967 66.8314 1
 1 14 -11 669.979 89.2279 1
 1 14 11 417.593 54.8196 1
 1 14 11 376.408 73.0739 1
 1 14 11 446.242 42.1019 1
 -1 -14 12 412.936 69.9026 1
 -1 14 -12 386.063 73.7704 1
 -1 14 12 246.004 43.637 1
 -1 14 12 221.93 50.8844 1
 -1 14 12 261.911 27.2021 1
 1 -14 12 247.02 62.5558 1
 1 14 12 413.828 57.3454 1
 1 14 12 470.426 74.2933 1
 1 14 12 507.154 43.3668 1
 -1 -14 13 718.185 73.9434 1
 1 14 -13 733.248 93.3556 1
 1 14 13 520.287 60.1805 1
 1 14 13 599.551 72.8696 1
 1 14 13 634.684 47.469 1
 -1 -14 14 607.512 73.7227 1
 -1 14 -14 266.343 74.6016 1
 -1 14 14 265.488 52.5378 1
 1 14 -14 671.578 94.1746 1
 1 14 14 672.408 63.2522 1
 1 14 14 591.552 72.2885 1
 1 14 14 687.133 48.1037 1
 -1 -14 15 3881.44 106.153 1
 1 14 -15 4845.73 126.019 1
 1 14 15 3962.08 90.7144 1
 1 14 15 4042.64 98.6676 1
 1 14 15 3905.91 71.6184 1
 -1 -14 16 139.563 76.6805 1
 -1 14 -16 169.743 77.869 1
 -1 14 16 184.18 48.2151 1
 -1 14 16 268.828 51.1953 1
 1 -14 16 258.242 69.6607 1
 1 14 -16 88.2813 87.3306 1
 1 14 16 43.0098 61.0895 1
 1 14 16 113.581 65.0155 1
 1 14 16 68.514 44.4387 1
 -1 14 -17 1383.17 88.6133 1
 -1 14 17 1041.84 59.3345 1
 -1 14 17 1030.94 60.4778 1
 -1 14 17 938.56 35.6734 1
 1 -14 17 958.957 78.3325 1
 -1 -14 -18 2667.11 60.5106 1
 -1 -14 18 2270.92 99.1128 1
 -1 14 -18 3049.16 105.26 1
 -1 14 18 2918.82 74.6848 1
 -1 14 18 2702.7 76.6589 1
 -1 14 18 2549.75 47.6995 1
 1 -14 18 2666.24 93.4622 1
 1 14 -18 2622.7 111.42 1
 1 14 18 2180.54 85.2676 1
 1 14 18 2135.78 83.3642 1
 1 14 18 2110.74 65.1572 1
 -1 14 -19 2265.13 99.0861 1
 -1 14 19 1605.31 66.7188 1
 -1 14 19 1744.25 68.6204 1
 -1 14 19 1573.07 43.1612 1
 1 -14 -19 1940.09 42.7451 1
 -1 -14 20 299.539 77.0814 1
 -1 14 -20 105.65 80.5815 1
 -1 14 20 58.0132 51.4444 1
 -1 14 20 -7.6758 53.1823 1
 -1 14 20 38.6775 29.7146 1
 1 -14 20 240.37 75.3942 1
 1 14 -20 371.945 94.9205 1
 1 14 20 307.41 67.0114 1
 1 14 20 250.65 51.5642 1
 -1 -14 -21 2050.94 57.2183 1
 -1 -14 21 1756.02 92.1044 1
 -1 14 -21 2270.81 101.349 1
 -1 14 21 1961.18 73.012 1
 -1 14 21 2004.74 72.8394 1
 -1 14 21 1627.44 44.7525 1
 1 -14 -21 2279.74 47.0206 1
 1 -14 21 1839.93 91.8045 1
 1 14 21 1652.83 90.4872 1
 1 14 21 1571.56 80.5509 1
 1 14 21 1894.96 67.1007 1
 -1 14 -22 1758.73 101.698 1
 -1 14 22 1869.11 73.3371 1
 -1 14 22 1651.58 70.3661 1
 1 -14 -22 1901.5 46.6359 1
 1 -14 22 1806.9 93.8511 1
 1 14 -22 1532.18 108.84 1
 -1 -14 -23 3190.84 67.0929 1
 -1 -14 23 2804.69 103.325 1
 1 14 -23 3243.44 123.966 1
 1 14 23 2964.1 104.122 1
 1 14 23 2365.68 87.6983 1
 1 14 23 2759.56 73.4417 1
 -1 -14 24 736.811 86.8095 1
 1 14 -24 1040.39 108.029 1
 1 14 24 825.841 87.9004 1
 1 14 24 792.247 74.5526 1
 1 14 24 925.162 61.7702 1
 -1 -14 -25 995.617 53.7564 1
 -1 -14 25 986.8 89.7652 1
 -1 14 -25 1300.3 103.315 1
 -1 14 25 1021.91 68.6091 1
 -1 14 25 1064.05 67.0098 1
 1 -14 -25 1291.28 45.8154 1
 1 -14 25 953.343 91.7784 1
 1 14 -25 1272.72 111.29 1
 1 14 25 811.574 61.723 1
 -1 -14 -26 728.905 52.1261 1
 -1 -14 26 580.543 86.8026 1
 1 -14 26 290.29 87.4274 1
 1 14 -26 608.409 103.86 1
 1 14 26 781.341 87.6159 1
 1 14 26 463.088 71.6598 1
 1 14 26 601.846 60.1125 1
 -1 -14 -27 136.25 47.0044 1
 -1 -14 27 11.3428 84.3062 1
 -1 14 -27 183.013 96.4084 1
 -1 14 27 270.398 64.4407 1
 1 -14 -27 312.628 37.7756 1
 1 -14 27 262.774 87.3118 1
 1 14 -27 187.17 98.6478 1
 1 14 27 -22.7229 82.3637 1
 1 14 27 78.5866 66.6403 1
 1 14 27 146.107 54.0067 1
 -1 -14 -28 635.672 63.5296 1
 -1 -14 -28 524.247 51.004 1
 -1 -14 28 508.108 90.6693 1
 -1 14 -28 477.121 100.484 1
 -1 14 28 510.214 69.059 1
 1 -14 -28 552.355 53.8177 1
 1 -14 -28 436.922 41.6637 1
 1 -14 28 400.39 89.8521 1
 1 14 -28 652.822 105.558 1
 1 14 28 357.095 59.4317 1
 -1 -14 -29 76.3715 58.0037 1
 -1 -14 29 105.231 87.9648 1
 -1 14 -29 63.3626 96.5857 1
 1 -14 -29 75.1426 49.3848 1
 1 -14 -29 43.2184 36.527 1
 1 -14 29 147.328 89.4935 1
 1 14 -29 253.151 101.504 1
 1 14 29 147.66 82.9644 1
 -1 -14 -30 2000.92 77.1163 1
 -1 -14 -30 1720.28 63.5849 1
 -1 -14 30 1626.87 106.558 1
 -1 14 30 1500.35 85.1145 1
 1 -14 -30 2056.86 69.941 1
 1 -14 -30 1716.59 54.1914 1
 1 -14 30 1735.36 107.515 1
 1 14 -30 2075.42 123.159 1
 1 14 30 1667.35 103.562 1
 -1 -14 -31 33.3896 58.6871 1
 -1 -14 -31 21.5173 48.0066 1
 -1 -14 31 90.8243 88.4275 1
 -1 14 -31 -7.91887 100.33 1
 -1 14 31 73.1646 67.7127 1
 1 -14 -31 57.2324 50.9091 1
 1 -14 31 140.047 94.5163 1
 1 14 -31 44.1318 104.787 1
 1 14 31 205.73 90.8289 1
 -1 -14 -32 79.577 60.3417 1
 -1 -14 -32 125.959 49.8374 1
 -1 -14 32 123.047 91.7922 1
 -1 14 -32 96.3932 99.0446 1
 -1 14 32 -54.1702 70.1346 1
 1 -14 -32 72.8712 51.2428 1
 1 -14 32 22.5692 94.9408 1
 1 14 -32 -6.66299 104.54 1
 1 14 32 103.247 91.0605 1
 -1 -14 -33 455.411 65.1411 1
 -1 -14 -33 350.659 54.3319 1
 -1 -14 33 447.472 97.2263 1
 -1 14 -33 410.135 102.314 1
 -1 14 33 87.2985 76.0372 1
 1 -14 -33 238.104 53.97 1
 1 -14 -33 185.752 44.5133 1
 1 14 33 355.396 97.5949 1
 -1 -14 -34 1897.13 79.9289 1
 -1 -14 -34 1535.64 66.8463 1
 -1 -14 34 1531.08 108.723 1
 -1 14 34 1438.91 94.9853 1
 1 -14 -34 1449.18 61.8729 1
 1 14 34 1645.89 115.15 1
 -1 -14 -35 493.348 67.0212 1
 -1 -14 -35 314.771 56.1997 1
 -1 -14 35 374.622 98.7507 1
 -1 14 -35 541.441 105.86 1
 -1 14 35 231.52 81.8248 1
 1 -14 -35 234.774 48.7184 1
 1 14 -35 408.356 113.907 1
 -1 -14 -36 470.514 67.383 1
 -1 -14 -36 344.972 57.2235 1
 -1 -14 36 439.486 103.338 1
 -1 14 -36 381.828 105.695 1
 -1 14 36 268.523 83.4617 1
 1 -14 -36 363.467 59.0819 1
 1 -14 -36 313.777 50.3341 1
 1 14 36 264.737 102.746 1
 -1 -14 -37 5.99091 53.3283 1
 -1 -14 37 -12.476 99.4059 1
 -1 14 37 127.837 81.6712 1
 1 -14 -37 73.0107 56.5297 1
 1 -14 -37 69.5117 48.0297 1
 1 14 -37 222.717 113.112 1
 1 14 37 200.658 102.644 1
 -1 -14 -38 -28.789 53.0748 1
 -1 -14 38 76.0661 99.9862 1
 -1 14 -38 51.977 110.013 1
 -1 14 38 66.4814 83.1523 1
 1 -14 -38 94.3311 56.5076 1
 1 -14 -38 15.6021 47.7603 1
 1 14 -38 10.4417 112.865 1
 1 14 38 -20.8622 100.814 1
 -1 -14 -39 439.48 71.3732 1
 -1 -14 -39 357.239 60.8551 1
 -1 -14 39 600.315 106.609 1
 -1 14 -39 382.597 116.11 1
 -1 14 39 422.097 89.7292 1
 1 -14 -39 447.854 61.8712 1
 1 -14 -39 333.297 54.6409 1
 1 14 -39 684.539 118.015 1
 -1 -14 -40 147.758 67.3217 1
 -1 -14 40 -31.4486 101.799 1
 -1 14 -40 281.958 115.532 1
 -1 14 40 125.589 89.601 1
 1 -14 -40 272.117 60.5488 1
 1 -14 -40 246.834 53.5021 1
 1 14 -40 202.989 113.269 1
 1 14 40 88.2693 111.769 1
 -1 -14 -41 265.947 67.7304 1
 -1 -14 41 184.13 104.693 1
 -1 14 -41 324.18 115.872 1
 -1 14 41 71.7748 92.6489 1
 1 -14 -41 113.023 60.0078 1
 1 -14 -41 -9.37845 52.7941 1
 1 -14 41 12.8644 109.145 1
 1 14 -41 -14.3546 112.662 1
 1 14 41 37.9812 112.132 1
 -1 -14 -42 168.945 69.6285 1
 -1 -14 42 20.2814 106.043 1
 -1 14 -42 372.275 116.926 1
 -1 14 42 133.57 97.2865 1
 1 -14 -42 231.25 63.6374 1
 1 -14 -42 184.803 55.0014 1
 1 14 -42 323.359 116.435 1
 1 14 42 -17.4462 115.867 1
 -1 -14 -43 148.199 72.1278 1
 -1 -14 43 266.908 108.444 1
 -1 14 -43 164.403 114.718 1
 -1 14 43 208.155 99.5138 1
 1 -14 -43 165.948 61.8839 1
 1 -14 -43 5.91334 54.3944 1
 1 -14 43 221.195 114.161 1
 1 14 -43 207.467 115.69 1
 -1 -14 -44 191.468 72.0019 1
 -1 -14 -44 100.387 61.6797 1
 -1 -14 44 -15.6951 107.862 1
 -1 14 -44 259.638 114.101 1
 -1 14 44 -68.046 99.2677 1
 1 -14 -44 -58.9608 60.8132 1
 1 -14 -44 -32.9999 54.5768 1
 1 -14 44 -63.1888 112.631 1
 1 14 44 169.132 117.098 1
 -1 15 0 2353.65 79.0511 1
 1 -15 0 2160.12 66.5346 1
 -1 15 -1 7005.76 108.97 1
 -1 15 1 7669.55 113.535 1
 1 -15 1 6152.61 90.7807 1
 1 15 -1 7043.64 136.548 1
 1 15 1 7505.87 134.912 1
 -1 15 -2 1125.34 70.357 1
 -1 15 2 1059.6 70.5191 1
 1 -15 -2 995.705 54.6259 1
 1 -15 2 902.483 58.6294 1
 -1 15 -3 987.012 70.5494 1
 -1 15 3 1009.48 65.2704 1
 1 -15 -3 857.955 52.6159 1
 1 -15 3 964.902 59.7172 1
 -1 -15 -4 178.022 59.1105 1
 -1 -15 4 128.507 65.0561 1
 -1 15 -4 606.498 69.1559 1
 1 -15 -4 620.957 50.5646 1
 1 15 -4 274.342 88.6836 1
 1 15 4 283.2 80.1614 1
 -1 -15 -5 143.371 59.8607 1
 -1 -15 5 196.767 64.4002 1
 -1 15 -5 287.556 67.054 1
 -1 15 5 463.097 59.8762 1
 1 -15 -5 288.156 47.8901 1
 1 -15 5 238.85 56.464 1
 1 15 -5 128.059 90.2341 1
 -1 -15 -6 309.517 63.0509 1
 -1 -15 6 238.64 66.2315 1
 -1 15 6 281.681 57.4494 1
 1 -15 -6 246.819 45.9857 1
 1 -15 6 258.597 58.1638 1
 1 15 -6 455.875 88.339 1
 1 15 6 476.08 81.883 1
 -1 15 -7 6137.02 112.794 1
 -1 15 7 6233.95 98.9696 1
 1 -15 -7 5664.54 86.024 1
 1 -15 7 5136.65 94.1649 1
 -1 -15 -8 2165.94 82.0371 1
 -1 -15 8 1904.96 81.9319 1
 -1 15 -8 2020.75 86.1366 1
 -1 15 8 1778.15 69.4914 1
 1 -15 -8 1704.4 63.1473 1
 1 -15 8 1685.64 71.597 1
 1 15 -8 2189.15 105.525 1
 1 15 8 2337.85 93.8181 1
 -1 -15 -9 680.362 71.3616 1
 -1 -15 9 646.372 72.2517 1
 1 15 -9 740.338 93.7556 1
 1 15 9 787.929 79.5689 1
 1 15 9 604.502 42.0308 1
 -1 -15 -10 233.143 69.4211 1
 -1 -15 10 324.252 72.0041 1
 -1 15 -10 168.918 71.8622 1
 -1 15 10 64.1647 53.6928 1
 1 -15 -10 92.0646 54.8271 1
 1 -15 10 76.8601 64.9457 1
 1 15 -10 450.698 88.691 1
 1 15 10 318.637 74.4914 1
 1 15 10 222.373 41.5898 1
 -1 -15 11 7972.5 125.227 1
 -1 15 -11 9979.08 137.006 1
 -1 15 11 9118.7 112.472 1
 1 -15 11 8764.66 124.785 1
 1 15 -11 9944.85 156.933 1
 1 15 11 9320.52 137.07 1
 -1 -15 12 -46.7475 70.515 1
 -1 15 -12 99.0213 74.2729 1
 -1 15 12 249.402 46.2466 1
 -1 15 12 187.471 53.6616 1
 1 -15 12 178.258 65.6797 1
 1 15 -12 -21.2294 87.3905 1
 1 15 12 17.8149 53.2853 1
 1 15 12 18.5939 70.6593 1
 1 15 12 13.4275 40.6055 1
 -1 -15 13 4441.34 103.842 1
 -1 15 13 4087.83 76.7115 1
 -1 15 13 4938.86 90.3444 1
 1 -15 13 4325.67 98.8846 1
 1 15 13 3943.28 87.8988 1
 1 15 13 4857.09 112.742 1
 1 15 13 4318.9 73.3721 1
 -1 15 -14 3458.44 106.002 1
 -1 15 14 3078.56 72.5642 1
 -1 15 14 3253.33 80.7632 1
 -1 15 14 3383.02 51.4985 1
 1 -15 14 3051.2 92.7935 1
 -1 -15 15 1344.37 85.1678 1
 -1 15 -15 1405.86 90.4214 1
 -1 15 15 1146.44 58.5529 1
 -1 15 15 1327.53 67.0662 1
 -1 15 15 1253.94 39.6409 1
 1 -15 15 1197.02 79.3879 1
 1 15 15 1026.25 71.9141 1
 1 15 15 1333.82 81.3491 1
 1 15 15 1289.27 56.0203 1
 -1 15 -16 2441.08 102.48 1
 -1 15 16 1638.91 65.3303 1
 -1 15 16 1716.73 70.4338 1
 -1 15 16 1677.14 43.1054 1
 1 15 -16 2479.73 114.232 1
 1 15 16 2137.93 82.8536 1
 1 15 16 1949.99 86.693 1
 -1 -15 17 1529.54 94.2717 1
 -1 15 -17 1653.69 95.6045 1
 -1 15 17 1268.56 63.9883 1
 -1 15 17 1181.1 64.754 1
 1 -15 17 1309.49 85.0981 1
 1 15 -17 1835.23 109.038 1
 1 15 17 1348.63 78.9535 1
 1 15 17 1556.42 60.3001 1
 -1 15 -18 292.787 85.3896 1
 -1 15 18 214.589 54.5663 1
 -1 15 18 187.8 55.0124 1
 -1 15 18 189.213 31.1272 1
 1 -15 18 145.598 74.5901 1
 -1 -15 19 778.97 88.4121 1
 -1 15 -19 698.209 89.7042 1
 -1 15 19 581.414 60.3039 1
 -1 15 19 690.005 36.9867 1
 1 -15 19 865.396 81.5128 1
 1 15 19 608.575 75.3155 1
 1 15 19 494.339 72.4336 1
 1 15 19 627.579 55.4747 1
 -1 -15 -20 184.992 44.1673 1
 -1 -15 20 192.546 82.8643 1
 -1 15 -20 223.93 84.5991 1
 -1 15 20 110.041 56.083 1
 1 -15 20 10.9138 75.6969 1
 1 15 -20 135.948 96.9276 1
 1 15 20 235.886 72.0432 1
 1 15 20 123.694 67.1201 1
 1 15 20 140.07 51.7193 1
 -1 -15 -21 674.893 48.5141 1
 -1 -15 21 616.38 88.7895 1
 -1 15 -21 228.358 87.9589 1
 -1 15 21 273.577 58.2097 1
 -1 15 21 191.948 57.5396 1
 -1 15 21 234.346 33.9108 1
 1 -15 -21 224.723 33.0021 1
 1 -15 21 228.964 78.8075 1
 1 15 -21 602.055 104.455 1
 1 15 21 432.333 79.093 1
 1 15 21 531.653 73.4592 1
 1 15 21 591.458 57.9751 1
 -1 15 -22 1255.17 100.144 1
 -1 15 22 711.987 65.9225 1
 -1 15 22 799.841 40.7773 1
 1 -15 -22 908.491 38.9368 1
 1 -15 22 972.404 87.84 1
 -1 15 -23 45.615 91.723 1
 -1 15 23 53.309 57.544 1
 -1 15 23 -56.1366 56.0729 1
 1 -15 -23 59.1582 32.1209 1
 1 -15 23 12.2196 82.1683 1
 -1 -15 -24 2326.14 63.9037 1
 -1 -15 24 2322.38 102.302 1
 -1 15 24 2685.95 85.4432 1
 -1 15 24 3080.5 85.8778 1
 1 -15 -24 3230.89 57.3053 1
 1 -15 24 3219.7 110.894 1
 1 15 -24 2756.89 126.99 1
 1 15 24 2516.59 104.999 1
 -1 -15 -25 739.6 51.8411 1
 -1 -15 25 618.836 90.4769 1
 1 15 -25 867.662 109.811 1
 1 15 25 586.159 91.7165 1
 1 15 25 617.886 61.4642 1
 -1 -15 -26 1110.84 56.7409 1
 -1 -15 26 1074.21 93.947 1
 -1 15 26 1312.07 74.8689 1
 1 -15 -26 1488.87 50.0935 1
 1 15 26 1047.68 78.5162 1
 1 15 26 959.532 65.3189 1
 -1 -15 27 1617.34 101.473 1
 -1 15 -27 1493.61 109.444 1
 -1 15 27 997.504 70.6721 1
 1 -15 -27 987.545 46.9679 1
 1 -15 27 1123.33 97.8655 1
 1 15 27 1623.96 101.604 1
 1 15 27 1643.3 86.6681 1
 -1 -15 -28 717.679 54.5398 1
 -1 -15 28 647.31 94.2935 1
 -1 15 -28 681.283 106.007 1
 -1 15 28 545.107 71.2788 1
 -1 15 28 476.658 65.7545 1
 1 -15 -28 558.125 43.3645 1
 1 -15 28 685.544 94.413 1
 1 15 28 702.675 96.1763 1
 1 15 28 638.976 76.1867 1
 1 15 28 531.098 62.8888 1
 -1 -15 -29 501.173 54.3531 1
 -1 -15 29 419.72 91.5825 1
 1 15 -29 624.937 111.474 1
 1 15 29 263.74 72.8815 1
 1 15 29 365.66 60.7924 1
 -1 -15 -30 2461.9 71.2785 1
 -1 -15 30 2328.8 111.659 1
 -1 15 -30 2402.82 123.981 1
 -1 15 30 1487.58 87.9894 1
 -1 15 30 1520.22 77.8433 1
 1 -15 30 1662.68 107.787 1
 1 15 30 2059.37 111.277 1
 1 15 30 1957.77 90.9217 1
 -1 -15 -31 149.477 50.715 1
 -1 -15 31 -8.53644 91.7876 1
 -1 15 -31 165.765 105.211 1
 -1 15 31 28.2102 70.5674 1
 1 -15 -31 97.2606 40.2672 1
 1 -15 31 75.0538 93.483 1
 1 15 -31 77.9693 108.706 1
 1 15 31 81.5116 89.4294 1
 1 15 31 45.4628 70.8009 1
 -1 -15 -32 330.981 64.9601 1
 -1 -15 -32 315.043 53.6078 1
 -1 -15 32 303.046 97.1096 1
 -1 15 -32 473.792 111.806 1
 -1 15 32 356.072 77.66 1
 1 -15 -32 491.93 57.8293 1
 1 -15 -32 347.378 44.5853 1
 1 -15 32 448.445 100.222 1
 1 15 -32 474.665 115.462 1
 1 15 32 191.482 95.1946 1
 -1 -15 -33 762.653 69.727 1
 -1 -15 -33 743.516 58.5852 1
 -1 -15 33 655.399 100.2 1
 1 15 -33 785.989 117.809 1
 1 15 33 673.303 103.979 1
 -1 -15 -34 19.0765 61.7578 1
 -1 -15 34 -31.5746 96.2627 1
 -1 15 -34 -14.7725 103.321 1
 -1 15 34 74.7501 77.9071 1
 1 -15 -34 17.7821 54.0377 1
 1 -15 -34 22.3753 42.2645 1
 1 -15 34 156.812 98.9622 1
 1 15 -34 91.939 113.045 1
 1 15 34 170.889 96.6556 1
 -1 -15 -35 7.59128 63.3267 1
 -1 -15 -35 95.5321 51.5485 1
 -1 -15 35 65.392 97.0273 1
 -1 15 -35 68.623 106.813 1
 -1 15 35 101.234 81.6482 1
 1 -15 -35 97.5865 55.0616 1
 1 -15 -35 98.5719 43.6597 1
 1 -15 35 223.471 101.875 1
 1 15 -35 8.93105 114.937 1
 1 15 35 -28.8801 97.9618 1
 -1 -15 -36 358.049 67.2862 1
 -1 15 -36 818.925 115.618 1
 -1 15 36 656.092 92.4038 1
 1 -15 -36 771.697 63.7349 1
 1 -15 -36 465.268 53.1064 1
 1 -15 36 718.938 111.028 1
 1 15 -36 348.674 119.541 1
 -1 -15 -37 116.435 64.2027 1
 -1 -15 -37 157.663 54.2393 1
 -1 -15 37 -18.6741 99.1089 1
 -1 15 -37 -156.089 106.814 1
 -1 15 37 19.8959 83.3883 1
 1 -15 -37 7.09171 56.296 1
 1 -15 -37 10.9781 45.1074 1
 1 -15 37 55.5549 102.823 1
 1 15 -37 70.859 116.103 1
 1 15 37 223.163 104.071 1
 -1 -15 -38 -10.8989 64.5986 1
 -1 -15 -38 74.9614 54.4739 1
 -1 -15 38 109.716 100.841 1
 -1 15 -38 226.432 109.786 1
 -1 15 38 19.3378 83.2608 1
 1 -15 -38 150.678 57.7134 1
 1 -15 -38 -29.2351 46.5765 1
 1 -15 38 -54.854 104.617 1
 1 15 -38 116.433 117.269 1
 1 15 38 -43.7395 104.931 1
 -1 -15 -39 500.246 70.9749 1
 -1 -15 -39 299.235 59.4348 1
 -1 -15 39 394.015 105.217 1
 -1 15 -39 531.815 120.756 1
 -1 15 39 694.653 95.9489 1
 1 -15 -39 427.212 62.8186 1
 1 -15 39 408.958 109.188 1
 1 15 -39 524.794 121.782 1
 1 15 39 395.156 111.965 1
 -1 -15 -40 316.788 70.276 1
 -1 -15 -40 261.887 58.8943 1
 -1 -15 40 423.74 107 1
 -1 15 -40 231.149 117.263 1
 -1 15 40 209.702 91.6434 1
 1 -15 -40 237.283 62.7952 1
 1 -15 40 290.918 112.506 1
 1 15 -40 326.542 120.495 1
 -1 -15 -41 109.174 67.5967 1
 -1 -15 -41 41.7568 55.6944 1
 -1 -15 41 -40.1159 104.054 1
 -1 15 -41 -77.4076 115.897 1
 -1 15 41 -78.9576 89.1232 1
 1 -15 -41 31.6507 59.0291 1
 1 -15 41 22.2361 109.616 1
 1 15 -41 125.228 115.409 1
 1 15 41 -37.841 114.606 1
 -1 -15 -42 110.125 69.0159 1
 -1 -15 -42 -4.21641 57.4556 1
 -1 -15 42 13.0435 107.785 1
 -1 15 -42 9.61868 114.351 1
 -1 15 42 47.6623 95.8296 1
 1 -15 -42 -17.6733 59.6146 1
 1 -15 -42 16.564 51.5104 1
 1 -15 42 131.217 112.581 1
 1 15 -42 -20.4915 116.592 1
 1 15 42 -21.7007 114.024 1
 -1 -15 -43 11.5191 68.1728 1
 -1 -15 -43 82.2855 58.0711 1
 -1 -15 43 50.0461 107.824 1
 -1 15 -43 23.4143 120.009 1
 -1 15 43 -75.1209 98.6506 1
 1 -15 -43 18.7448 61.3732 1
 1 -15 -43 50.3875 52.1349 1
 1 -15 43 6.02442 116.805 1
 1 15 -43 -90.2476 114.857 1
 1 15 43 -13.116 117.743 1
 -1 -15 -44 120.742 70.3426 1
 -1 -15 -44 53.3065 60.2447 1
 -1 -15 44 23.1629 111.303 1
 -1 15 -44 335.117 121.608 1
 -1 15 44 72.9667 101.092 1
 1 -15 -44 137.272 63.9984 1
 1 -15 -44 34.9309 53.8774 1
 1 -15 44 261.169 117.197 1
 1 15 -44 313.754 119.735 1
 -1 16 0 6526.46 110.016 1
 1 -16 0 5992.95 92.9353 1
 -1 -16 -1 542.172 66.5091 1
 -1 -16 1 474.876 66.5819 1
 -1 16 -1 596.109 69.7657 1
 -1 16 1 578.172 71.1063 1
 1 -16 -1 485.384 54.1111 1
 1 16 -1 800.372 90.417 1
 1 16 1 573.084 88.9437 1
 -1 -16 -2 1378.33 73.7339 1
 -1 -16 2 1098.73 72.0744 1
 -1 16 -2 1733.34 79.612 1
 -1 16 2 1714.38 80.7786 1
 1 -16 -2 1222.71 59.0819 1
 1 -16 2 1493.36 65.4823 1
 1 16 -2 1602.58 100.799 1
 1 16 2 1506.39 97.1999 1
 -1 16 -3 977.399 75.3854 1
 -1 16 3 971.913 67.9263 1
 1 -16 -3 806.748 55.4538 1
 1 -16 3 826.321 61.1309 1
 -1 -16 -4 14.6761 60.1236 1
 -1 -16 4 64.4369 65.4109 1
 -1 16 -4 175.921 67.9126 1
 -1 16 4 227.27 60.367 1
 1 -16 -4 180.179 49.0527 1
 1 -16 4 230.613 56.4746 1
 1 16 -4 162.402 91.4761 1
 1 16 4 68.0234 82.1643 1
 -1 -16 -5 3297.87 86.2834 1
 -1 -16 5 3062.9 90.6722 1
 -1 16 -5 3758.83 97.763 1
 -1 16 5 3314.55 89.6107 1
 1 -16 -5 3014.31 72.5623 1
 1 -16 5 3422.08 84.2559 1
 -1 -16 -6 4093.83 93.4666 1
 -1 -16 6 4240.38 99.9649 1
 -1 16 -6 4941.63 107.003 1
 -1 16 6 5033.05 98.6363 1
 1 -16 -6 3991.36 77.5043 1
 1 -16 6 4139.25 90.9453 1
 1 16 6 4801.27 118.912 1
 -1 -16 -7 1741.84 79.1843 1
 -1 -16 7 1708.34 81.6162 1
 1 -16 -7 2408.88 68.6956 1
 1 -16 7 2235.4 78.8845 1
 1 16 -7 2037.41 106.683 1
 1 16 7 2060.25 98.821 1
 1 16 7 1737.44 50.917 1
 -1 -16 -8 825.785 73.0119 1
 -1 -16 8 880.859 76.618 1
 -1 16 -8 630.792 76.7649 1
 -1 16 8 467.635 28.9051 1
 1 -16 8 487.102 63.9484 1
 1 16 8 867.261 43.9895 1
 -1 16 9 158.133 57.0533 1
 -1 16 9 170.148 27.9004 1
 1 -16 -9 164.026 54.5119 1
 1 -16 9 270.502 62.8515 1
 -1 -16 -10 7961.5 125.252 1
 -1 16 -10 10187.5 142.678 1
 -1 16 10 9834.08 121.837 1
 -1 16 10 9068.74 74.685 1
 1 -16 -10 9945.92 122.069 1
 1 16 -10 9202.64 155.195 1
 1 16 10 7856.6 133.718 1
 -1 -16 11 3445.75 100.101 1
 -1 16 -11 4496.95 110.808 1
 -1 16 11 3209.02 69.0474 1
 -1 16 11 4087 89.7949 1
 -1 16 11 4075.28 54.7924 1
 1 -16 11 3776.44 97.8223 1
 1 16 -11 4377.93 127.692 1
 1 16 11 4000.81 108.293 1
 1 16 11 3444.14 65.8123 1
 -1 -16 12 270.554 75.2442 1
 1 16 -12 348.994 94.0702 1
 1 16 12 258.834 57.9163 1
 1 16 12 198.041 76.2713 1
 1 16 12 275.242 43.4487 1
 -1 -16 13 1576.7 86.6503 1
 -1 16 -13 2119.66 97.3448 1
 -1 16 13 1641.36 61.9612 1
 -1 16 13 1849.77 72.5228 1
 -1 16 13 1918.55 44.298 1
 1 -16 13 1849.41 87.6193 1
 1 16 13 1495.31 90.8576 1
 -1 -16 14 4741.79 110.467 1
 -1 16 -14 6660.22 131.16 1
 -1 16 14 5327.37 88.9245 1
 -1 16 14 6362.91 102.909 1
 -1 16 14 6399.78 67.5813 1
 1 -16 14 5480 110.077 1
 1 16 -14 6263.56 145.2 1
 1 16 14 4961.86 117.287 1
 1 16 14 4780.12 78.3827 1
 -1 -16 15 369.222 78.8349 1
 1 16 -15 295.609 98.4001 1
 1 16 15 282.959 64.3314 1
 1 16 15 295.791 77.7586 1
 1 16 15 251.983 47.7733 1
 -1 -16 16 440.084 79.9344 1
 -1 16 -16 685.373 91.0314 1
 -1 16 16 581.687 57.4608 1
 1 -16 16 489.006 77.3318 1
 1 16 16 365.82 67.9137 1
 1 16 16 517.409 75.593 1
 1 16 16 439.698 50.4717 1
 -1 -16 17 1429.48 89.3775 1
 -1 16 -17 1365.64 98.3318 1
 -1 16 17 976.127 67.2603 1
 -1 16 17 992.578 40.825 1
 1 -16 17 1040.36 83.2789 1
 1 16 -17 1601.8 113.52 1
 1 16 17 1362.67 79.9763 1
 1 16 17 1601.8 86.6093 1
 1 16 17 1516.15 61.6564 1
 -1 -16 18 5914.66 129.778 1
 -1 16 18 6364.67 103.564 1
 -1 16 18 6554.58 107.99 1
 -1 16 18 6280.59 70.9142 1
 1 -16 18 6212.85 122.447 1
 1 16 18 5191.21 110.952 1
 1 16 18 5510.43 115.679 1
 1 16 18 5431.28 88.6818 1
 -1 -16 19 166.387 86.5143 1
 -1 16 19 548.096 61.4631 1
 1 -16 19 457.087 82.5079 1
 1 16 -19 411.582 100.958 1
 1 16 19 156.358 71.92 1
 1 16 19 151.364 52.4594 1
 -1 -16 20 6845.93 137.977 1
 -1 16 20 5965.93 104.908 1
 -1 16 20 6200.32 105.033 1
 -1 16 20 6091.89 72.8966 1
 1 -16 20 6971.49 130.766 1
 1 16 20 7127.62 129.148 1
 1 16 20 6992.98 126.251 1
 1 16 20 7280.23 101.908 1
 -1 -16 21 3027.08 113.017 1
 1 -16 21 4143.01 114.024 1
 1 16 -21 4004.42 137.272 1
 1 16 21 3322.06 105.23 1
 1 16 21 3167.5 100.379 1
 1 16 21 3429.44 81.9706 1
 -1 -16 -22 1924.19 62.5531 1
 -1 -16 22 1503.67 102.093 1
 1 16 -22 1939.97 120.826 1
 1 16 22 1585.96 94.6921 1
 1 16 22 1481.58 86.4877 1
 1 16 22 1437.29 69.3228 1
 -1 -16 -23 -11.6599 43.893 1
 -1 -16 23 -21.3878 87.2667 1
 -1 16 -23 280.852 94.2737 1
 -1 16 23 223.053 61.3728 1
 1 -16 -23 255.241 36.3501 1
 1 -16 23 241.29 84.0563 1
 1 16 -23 65.6645 104.829 1
 1 16 23 -49.6643 78.4213 1
 1 16 23 78.8549 52.366 1
 -1 16 24 3684.62 96.4898 1
 -1 16 24 3850.18 94.799 1
 1 -16 -24 4255.3 64.7912 1
 1 -16 24 3837.59 117.797 1
 -1 -16 -25 193.53 46.6101 1
 -1 -16 25 85.8691 85.6547 1
 -1 16 25 367.033 69.3914 1
 -1 16 25 505.452 65.2447 1
 1 16 -25 250.53 108.475 1
 1 16 25 151.165 84.1163 1
 1 16 25 222.445 72.7514 1
 -1 -16 -26 2230.71 65.4715 1
 -1 -16 26 1716.26 104.554 1
 -1 16 26 1741.5 83.1478 1
 -1 16 26 1461.53 77.6514 1
 1 -16 -26 1949.41 53.1017 1
 1 -16 26 2188.54 106.539 1
 1 16 26 2123.77 109.642 1
 1 16 26 1787.72 90.0266 1
 1 16 26 1834.73 74.8709 1
 -1 -16 -27 1178.63 58.4208 1
 -1 -16 27 1060.55 98.6324 1
 1 16 27 1183.2 99.3956 1
 1 16 27 1014.45 84.1595 1
 1 16 27 1097.57 70.5976 1
 -1 16 28 773.457 77.5771 1
 -1 16 28 758.172 69.881 1
 1 -16 -28 970.151 47.6464 1
 1 -16 28 799.075 98.4816 1
 -1 -16 -29 891.415 58.5972 1
 -1 -16 29 899.633 99.0758 1
 1 16 -29 1106.71 120.442 1
 1 16 29 843.672 99.2974 1
 1 16 29 740.021 80.718 1
 1 16 29 703.136 66.5516 1
 -1 -16 -30 245.642 52.9992 1
 -1 -16 30 221.204 93.0293 1
 -1 16 -30 147.602 105.191 1
 -1 16 30 149.008 72.0088 1
 -1 16 30 225.973 64.6432 1
 1 -16 -30 241.319 42.6805 1
 1 -16 30 182.64 96.7146 1
 1 16 30 219.697 73.5962 1
 1 16 30 86.349 60.3542 1
 -1 -16 31 173.651 93.912 1
 -1 16 -31 105.079 106.392 1
 -1 16 31 86.6855 73.6397 1
 -1 16 31 206.379 63.6807 1
 1 -16 -31 87.6648 41.1972 1
 1 -16 31 149.652 96.2936 1
 1 16 31 40.2848 91.0778 1
 1 16 31 35.9161 71.3109 1
 -1 -16 -32 355.272 57.323 1
 -1 -16 32 592.051 99.9003 1
 -1 16 32 682.745 83.5212 1
 -1 16 32 595.486 71.5147 1
 1 -16 -32 687.801 50.3655 1
 1 16 -32 570.965 121.572 1
 1 16 32 426.814 100.036 1
 1 16 32 306.284 76.7074 1
 -1 -16 -33 372.105 55.3386 1
 -1 -16 33 149.84 99.2293 1
 -1 16 -33 570.571 113.212 1
 -1 16 33 269.198 78.7814 1
 -1 16 33 269.261 66.0923 1
 1 -16 -33 204.299 44.8658 1
 1 -16 33 433.358 103.125 1
 1 16 -33 420.211 118.044 1
 1 16 33 520.083 100.145 1
 1 16 33 210.874 75.9781 1
 -1 -16 -34 169.924 55.7918 1
 -1 -16 34 189.832 98.9568 1
 -1 16 -34 325.581 110.503 1
 -1 16 34 289.921 81.9725 1
 -1 16 34 224.942 65.7371 1
 1 -16 -34 236.363 46.1049 1
 1 16 -34 254.665 118.141 1
 1 16 34 233.908 99.9326 1
 1 16 34 144.992 75.3122 1
 -1 -16 -35 321.231 57.0938 1
 -1 -16 35 353.464 101.759 1
 -1 16 -35 549.657 113.072 1
 -1 16 35 303.124 85.642 1
 -1 16 35 188.595 66.5401 1
 1 -16 35 366.308 104.658 1
 1 16 -35 378.138 122.029 1
 1 16 35 94.3016 103.131 1
 1 16 35 317.999 77.1716 1
 -1 -16 -36 34.2838 53.0036 1
 -1 -16 36 31.1015 98.6165 1
 -1 16 -36 305.782 111.776 1
 -1 16 36 116.465 83.0661 1
 -1 16 36 61.4578 64.5162 1
 1 -16 36 185.783 105.289 1
 1 16 -36 156.172 119.815 1
 1 16 36 -14.1637 102.787 1
 1 16 36 5.71859 72.87 1
 -1 -16 -37 20.9165 54.3988 1
 -1 16 -37 163.051 110.453 1
 -1 16 37 79.5229 86.1817 1
 1 -16 -37 84.6426 45.6674 1
 1 -16 37 212.98 108.367 1
 1 16 -37 -91.8613 118.46 1
 -1 -16 -38 162.925 56.8925 1
 -1 16 -38 152.324 112.299 1
 -1 16 38 134.372 88.6939 1
 1 -16 -38 -0.86513 58.1175 1
 1 -16 -38 26.2379 45.563 1
 1 -16 38 175.565 107.284 1
 1 16 -38 360.093 123.546 1
 1 16 38 335.246 109.533 1
 -1 -16 -39 -0.7634 65.6785 1
 -1 -16 -39 12.9503 55.2562 1
 -1 -16 39 -50.6878 103.487 1
 -1 16 -39 55.5109 113.22 1
 -1 16 39 205.323 89.2228 1
 1 -16 -39 126.879 60.7025 1
 1 -16 -39 95.6806 48.7965 1
 1 -16 39 112.179 109.628 1
 1 16 39 20.522 108.929 1
 -1 -16 -40 386.724 71.1318 1
 -1 -16 -40 367.69 60.2977 1
 -1 -16 40 335.845 108.745 1
 -1 16 -40 346.143 121.408 1
 -1 16 40 283.323 94.1481 1
 1 -16 -40 233.765 62.2004 1
 1 -16 -40 188.899 50.7201 1
 1 -16 40 236.37 114.031 1
 1 16 -40 384.276 125.607 1
 1 16 40 312.153 116.84 1
 -1 -16 -41 -5.65275 66.816 1
 -1 -16 41 53.4771 107.909 1
 -1 16 -41 68.0577 117.775 1
 -1 16 41 59.4614 93.0014 1
 1 -16 -41 20.2703 60.3458 1
 1 -16 -41 103.082 49.5715 1
 1 -16 41 156.235 113.89 1
 1 16 -41 66.6328 120.584 1
 1 16 41 44.793 114.886 1
 -1 -16 -42 121.046 68.5829 1
 -1 -16 42 173.223 108.839 1
 -1 16 -42 -13.9311 122.212 1
 -1 16 42 -16.4597 92.4862 1
 1 -16 -42 86.5143 61.8407 1
 1 -16 -42 3.10459 49.5949 1
 1 -16 42 203.192 115.325 1
 1 16 -42 104.734 120.15 1
 1 16 42 60.7897 118.358 1
 -1 -16 -43 179.835 70.4832 1
 -1 -16 43 184.78 110.155 1
 -1 16 -43 398.272 124.841 1
 1 -16 -43 342.895 64.8505 1
 1 -16 -43 127.901 53.4091 1
 1 -16 43 520.096 121.398 1
 1 16 -43 167.131 121.281 1
 1 16 43 170.611 123.05 1
 -1 -17 0 449.322 68.6668 1
 -1 17 0 69.7174 64.146 1
 1 -17 0 96.8778 53.0533 1
 -1 -17 -1 1354.26 76.7729 1
 -1 -17 1 1441.86 77.5734 1
 -1 17 -1 1904.09 82.9835 1
 -1 17 1 1824.61 85.5224 1
 1 -17 -1 1518.38 64.372 1
 1 -17 1 1522.67 68.3227 1
 1 17 -1 1901.16 104.733 1
 1 17 1 2019.64 106.36 1
 -1 -17 -2 332.668 66.4477 1
 -1 -17 2 221.923 66.7977 1
 -1 17 -2 522.129 71.6936 1
 -1 17 2 357.559 70.5811 1
 1 -17 2 382.055 57.0367 1
 1 17 -2 306.913 93.403 1
 -1 -17 -3 461.682 68.7994 1
 -1 -17 3 422.822 71.5941 1
 -1 17 -3 553.939 73.1371 1
 -1 17 3 386.083 67.2068 1
 1 -17 -3 415.981 54.4515 1
 1 -17 3 524.097 60.4196 1
 1 17 -3 650.012 101.835 1
 1 17 3 719.37 93.3055 1
 -1 -17 -4 2081.97 80.8665 1
 -1 -17 4 2228.81 87.1848 1
 -1 17 4 2199.06 81.602 1
 1 -17 -4 1880.01 66.5537 1
 1 -17 4 1791.28 73.8145 1
 1 17 -4 2696.54 121.588 1
 1 17 4 2711.83 108.967 1
 -1 -17 -5 791.348 69.5775 1
 -1 -17 5 618.129 74.953 1
 -1 17 -5 543.978 77.3448 1
 -1 17 5 574.35 69.0063 1
 1 -17 -5 451.05 54.2361 1
 1 -17 5 503.102 62.8918 1
 1 17 -5 793.61 104.215 1
 1 17 5 829.633 93.2671 1
 -1 -17 -6 1271.64 76.2945 1
 -1 -17 6 1491.93 81.8651 1
 -1 17 -6 1834.75 89.9626 1
 -1 17 6 1901.34 80.0141 1
 1 -17 -6 1588.59 64.3048 1
 1 -17 6 1680.19 75.5019 1
 1 17 -6 1979.67 110.708 1
 1 17 6 1576.45 97.306 1
 -1 -17 -7 290.34 67.9019 1
 -1 -17 7 264.704 71.3648 1
 -1 17 -7 34.7156 73.9527 1
 -1 17 7 18.2247 59.7426 1
 1 -17 -7 34.7498 50.8869 1
 1 -17 7 -7.09372 61.4378 1
 1 17 -7 316.098 95.1417 1
 1 17 7 363.956 85.3997 1
 1 17 7 281.586 42.2954 1
 -1 -17 -8 4303.66 100.955 1
 -1 -17 8 3998.8 102.818 1
 -1 17 -8 4384.19 111.252 1
 -1 17 8 4301.83 94.9022 1
 -1 17 8 3713.03 51.0997 1
 1 -17 -8 3815.07 82.4356 1
 1 -17 8 3902.91 94.6219 1
 1 17 8 3924.82 64.6269 1
 -1 -17 -9 2253.08 89.3342 1
 -1 -17 9 2321.15 92.3159 1
 -1 17 -9 2598.78 99.2257 1
 -1 17 9 2146.27 78.3557 1
 -1 17 9 1902.13 41.9896 1
 1 -17 -9 1898.68 72.6617 1
 1 -17 9 1919.65 80.8412 1
 1 17 9 2216.27 56.0876 1
 -1 -17 -10 2782.99 94.3587 1
 -1 17 -10 3906.66 110.961 1
 -1 17 10 3785.53 90.4737 1
 -1 17 10 3398.79 53.7953 1
 1 -17 -10 3734.48 89.1027 1
 1 -17 10 3200.49 91.217 1
 1 17 -10 3252.9 123.741 1
 1 17 10 2753.74 103.827 1
 -1 17 -11 2522.38 101.244 1
 -1 17 11 2349.06 81.7669 1
 -1 17 11 2273.53 46.727 1
 1 -17 -11 2433.14 83.778 1
 1 -17 11 2096.65 83.7553 1
 -1 17 -12 1480.95 93.5105 1
 -1 17 12 935.648 55.8392 1
 -1 17 12 1087.2 70.936 1
 -1 17 12 1203.36 41.9642 1
 1 -17 12 1320.7 84.0007 1
 1 17 12 1660.26 73.006 1
 -1 -17 13 793.309 86.0181 1
 1 17 13 825.138 67.2901 1
 1 17 13 789.359 84.842 1
 1 17 13 803.521 51.2528 1
 -1 -17 14 2300.47 99.4477 1
 -1 17 14 2862.36 76.0258 1
 -1 17 14 3164.34 85.8015 1
 1 -17 14 3334.91 103.336 1
 1 17 -14 2949.77 127.328 1
 1 17 14 2462.24 100.362 1
 1 17 14 2471.94 66.9111 1
 -1 -17 15 351.308 80.2747 1
 1 17 -15 521.1 108.117 1
 1 17 15 333.263 66.9786 1
 1 17 15 365.026 80.3275 1
 -1 -17 16 501.443 82.7754 1
 -1 17 16 622.396 63.1315 1
 -1 17 16 591.391 38.5666 1
 1 -17 16 650.805 81.4348 1
 1 17 -16 675.83 108.93 1
 1 17 16 440.465 70.6418 1
 1 17 16 602.448 83.0927 1
 1 17 16 595.273 54.929 1
 -1 17 17 625.473 61.3154 1
 -1 17 17 670.56 66.5565 1
 -1 17 17 720.408 40.3683 1
 1 -17 17 721.075 86.1573 1
 -1 17 18 3750.4 89.9137 1
 -1 17 18 3998.62 94.8112 1
 -1 17 18 3729.43 62.0638 1
 1 -17 18 3770.12 108.928 1
 1 17 -18 3416.27 132.269 1
 -1 -17 19 377.561 83.6316 1
 -1 17 -19 687.677 98.3174 1
 -1 17 19 694.813 65.7805 1
 -1 17 19 618.893 67.4773 1
 -1 17 19 651.862 40.2575 1
 1 -17 19 530.253 83.6495 1
 1 17 -19 373.177 103.835 1
 1 17 19 179.244 74.0739 1
 1 17 19 197.964 74.9392 1
 -1 -17 20 1262.46 99.5534 1
 -1 17 20 740.84 69.1209 1
 1 -17 20 788.533 87.0711 1
 1 17 20 1105.84 86.961 1
 1 17 20 981.737 84.3219 1
 1 17 20 1027.15 64.7148 1
 -1 17 -21 307.033 95.3325 1
 -1 17 21 283.69 64.6485 1
 -1 17 21 269.913 62.5384 1
 -1 17 21 243.788 37.124 1
 -1 -17 22 1622.66 104.014 1
 -1 17 -22 2067.99 111.72 1
 -1 17 22 1370.35 78.9154 1
 -1 17 22 1186.31 73.0196 1
 1 -17 22 1707.72 99.2511 1
 1 17 22 1702.22 90.717 1
 1 17 22 1785.89 73.6739 1
 -1 -17 23 910.477 99.7798 1
 1 17 -23 1197.14 118.959 1
 1 17 23 894.925 92.529 1
 1 17 23 1065.9 85.2372 1
 1 17 23 937.132 66.5732 1
 -1 -17 24 1451.5 105.61 1
 1 17 24 1203.98 96.0995 1
 1 17 24 1077.43 84.9974 1
 1 17 24 1129.38 67.4849 1
 -1 17 -25 311.241 104.871 1
 -1 17 25 129.91 68.0643 1
 -1 17 25 151.719 62.7831 1
 1 -17 25 304.431 91.6336 1
 -1 -17 -26 3070.44 73.2486 1
 -1 -17 26 2548.78 118.236 1
 -1 17 26 2738.53 96.6283 1
 -1 17 26 2329.17 87.1755 1
 1 -17 -26 2891.13 61.1683 1
 1 -17 26 3034.45 116.172 1
 1 17 -26 3433.97 144.008 1
 1 17 26 3071.67 120.793 1
 1 17 26 2637.31 100.342 1
 1 17 26 2510.93 82.8223 1
 -1 -17 -27 1419.81 61.3649 1
 -1 -17 27 1358.81 103.153 1
 -1 17 27 1526.24 85.913 1
 -1 17 27 1444.85 79.7879 1
 1 -17 -27 1642.33 53.0586 1
 1 17 -27 1855.65 131.152 1
 1 17 27 1371.15 105.088 1
 1 17 27 1214.66 86.2955 1
 1 17 27 1276.38 72.5182 1
 -1 -17 -28 68.3944 47.9616 1
 -1 -17 28 258.251 93.2813 1
 -1 17 -28 236.823 106.397 1
 -1 17 28 78.0713 69.2742 1
 -1 17 28 154.624 64.672 1
 1 -17 28 161.004 92.5582 1
 1 17 -28 238.531 112.499 1
 1 17 28 67.4283 89.7663 1
 1 17 28 152.364 72.8892 1
 1 17 28 168.909 59.6246 1
 -1 -17 -29 81.9137 48.7121 1
 -1 -17 29 152.388 92.7581 1
 -1 17 -29 71.583 103.871 1
 -1 17 29 117.935 63.8612 1
 1 -17 -29 51.7124 37.8769 1
 1 -17 29 116.646 94.0774 1
 1 17 -29 86.1865 113.51 1
 1 17 29 41.0157 91.5287 1
 1 17 29 119.877 72.5465 1
 1 17 29 37.1406 59.2095 1
 -1 -17 -30 997.138 60.6174 1
 -1 -17 30 1010.31 104.054 1
 -1 17 -30 1090.04 120.352 1
 -1 17 30 704.784 83.0595 1
 -1 17 30 628.618 73.2994 1
 1 -17 -30 609.02 46.6688 1
 1 -17 30 702.734 101.99 1
 1 17 30 873.733 106.552 1
 1 17 30 865.306 84.385 1
 1 17 30 897.313 73.0055 1
 -1 -17 -31 140.148 49.4465 1
 -1 -17 31 84.9178 94.9909 1
 -1 17 -31 95.0796 110.486 1
 -1 17 31 67.761 74.3696 1
 -1 17 31 103.388 65.0292 1
 1 -17 -31 63.2678 39.6664 1
 1 -17 31 -69.8625 96.7308 1
 1 17 -31 281.69 115.603 1
 1 17 31 108.694 94.9205 1
 1 17 31 68.6084 73.7214 1
 1 17 31 115.399 61.4819 1
 -1 -17 -32 99.186 50.812 1
 -1 -17 32 232.677 96.0601 1
 -1 17 -32 344.327 114.855 1
 -1 17 32 147.258 77.5426 1
 -1 17 32 184.878 66.519 1
 1 -17 -32 122.166 43.942 1
 1 -17 32 219.82 98.7476 1
 1 17 -32 268.971 120.401 1
 1 17 32 191.486 97.3092 1
 -1 -17 -33 32.2447 51.8673 1
 -1 -17 33 49.7138 96.6292 1
 -1 17 -33 152.624 112.315 1
 -1 17 33 48.6839 77.5138 1
 1 -17 33 90.4392 100.25 1
 1 17 -33 219.387 118.838 1
 1 17 33 -5.69202 97.8126 1
 1 17 33 40.7598 74.2724 1
 -1 -17 -34 133.231 56.3545 1
 -1 -17 34 173.824 99.2132 1
 -1 17 34 437.737 85.9013 1
 -1 17 34 323.935 69.2245 1
 1 -17 -34 350.89 49.0152 1
 1 -17 34 570.066 106.602 1
 1 17 34 188.944 77.1745 1
 -1 -17 35 -87.1255 98.5749 1
 -1 17 -35 196.686 110.9 1
 -1 17 35 3.69257 82.2192 1
 -1 17 35 62.1093 65.2373 1
 1 -17 -35 23.527 44.7027 1
 1 17 -35 -179.802 118.298 1
 1 17 35 140.355 101.738 1
 1 17 35 -102.18 73.9718 1
 -1 -17 -36 113.222 55.3589 1
 -1 -17 36 175.308 101.143 1
 -1 17 -36 67.065 112.662 1
 -1 17 36 -80.0832 84.2082 1
 -1 17 36 24.9552 66.9526 1
 1 -17 -36 32.1972 45.2853 1
 1 17 -36 110.516 121.522 1
 1 17 36 -4.04513 105.008 1
 1 17 36 66.0377 76.2185 1
 -1 -17 -37 597.368 63.3014 1
 -1 -17 37 750.603 108.865 1
 -1 17 -37 875.967 123.742 1
 -1 17 37 541.041 97.4431 1
 -1 17 37 404.993 74.7773 1
 1 -17 -37 583.095 54.8928 1
 1 17 37 682.16 119.395 1
 1 17 37 616.74 84.2679 1
 -1 -17 -38 166.688 57.7738 1
 -1 -17 38 159.835 103.173 1
 -1 17 -38 127.402 115.518 1
 -1 17 38 251.507 92.3039 1
 -1 17 38 39.1327 66.4178 1
 1 -17 -38 107.476 48.0479 1
 1 -17 38 269.286 110.393 1
 1 17 -38 254.622 127.034 1
 1 17 38 161.64 112.022 1
 1 17 38 101.468 76.8468 1
 -1 -17 -39 102.913 57.5164 1
 -1 -17 39 211.471 105.973 1
 -1 17 -39 15.0235 116.595 1
 -1 17 39 146.058 93.946 1
 -1 17 39 21.4378 68.3334 1
 1 -17 -39 133.425 49.1136 1
 1 -17 39 293.718 113.376 1
 1 17 -39 133.041 125.619 1
 1 17 39 -2.12068 111.253 1
 1 17 39 10.1131 77.8162 1
 -1 -17 -40 -5.35394 57.9371 1
 -1 -17 40 -26.0675 104.722 1
 -1 17 -40 300.733 118.613 1
 -1 17 40 221.177 94.3678 1
 -1 17 40 101.289 71.3408 1
 1 -17 -40 123.279 50.4282 1
 1 -17 40 234.256 114.26 1
 1 17 -40 99.8798 124.838 1
 1 17 40 103.919 114.583 1
 1 17 40 117.113 79.604 1
 -1 -17 -41 284.812 62.2953 1
 -1 -17 41 521.499 114.133 1
 -1 17 -41 530.771 127.593 1
 -1 17 41 284.315 98.0986 1
 -1 17 41 196.615 73.7782 1
 1 -17 -41 233.057 53.56 1
 1 -17 41 241.811 116.694 1
 1 17 -41 568.751 132.217 1
 1 17 41 444.774 124.047 1
 1 17 41 195.701 81.6187 1
 -1 -17 -42 58.7562 59.0878 1
 -1 -17 42 -113.315 108.126 1
 -1 17 -42 46.3316 122.061 1
 -1 17 42 26.6154 96.6046 1
 -1 17 42 -47.5385 69.3589 1
 1 -17 -42 22.1991 50.1802 1
 1 -17 42 57.5487 118.388 1
 1 17 -42 20.9851 122.761 1
 1 17 42 -91.1703 120.124 1
 1 17 42 -6.84796 79.0229 1
 -1 -18 0 100.877 66.4272 1
 -1 18 0 83.7828 67.9944 1
 1 18 0 62.5988 90.3762 1
 -1 -18 -1 513.625 70.5214 1
 -1 -18 1 516.815 73.0479 1
 1 -18 1 205.42 57.7425 1
 1 18 -1 647.332 97.7926 1
 -1 18 -2 9208.13 136.484 1
 -1 18 2 9420.56 139.216 1
 1 18 -2 9223.38 160.905 1
 1 18 2 8973.13 157.606 1
 -1 -18 -3 1165.91 78.3575 1
 -1 -18 3 1008.2 80.043 1
 1 18 -3 1190.57 112.638 1
 1 18 3 1214.98 102.182 1
 -1 18 4 689.801 73.1719 1
 1 -18 -4 649.761 59.3172 1
 -1 -18 -5 713.308 71.5345 1
 -1 -18 5 711.577 79.428 1
 -1 18 -5 761.008 81.8068 1
 -1 18 5 755.004 73.0354 1
 1 -18 -5 737.782 59.6115 1
 1 -18 5 487.731 65.4955 1
 1 18 -5 967.548 104.463 1
 -1 -18 -6 1555.36 81.3275 1
 -1 -18 6 1589.86 85.5676 1
 -1 18 -6 1947.58 94.2207 1
 -1 18 6 1736.28 85.0219 1
 1 -18 -6 1537.29 66.3571 1
 1 -18 6 1632.52 77.1662 1
 1 18 -6 2141.34 116.351 1
 1 18 6 2083.31 104.784 1
 -1 -18 -7 355.214 70.0382 1
 -1 -18 7 357.655 75.2478 1
 1 18 -7 451.004 98.9397 1
 1 18 7 485.974 89.4755 1
 -1 18 -8 2831.59 104.634 1
 -1 18 8 2692.22 87.7574 1
 -1 18 8 2417.86 46.465 1
 1 -18 -8 2665.29 78.2171 1
 1 -18 8 2152.04 86.7764 1
 -1 18 -9 343.253 83.6771 1
 -1 18 9 446.273 67.9575 1
 -1 18 9 369.419 32.3786 1
 1 -18 -9 519.838 61.8552 1
 1 -18 9 391.484 70.5115 1
 -1 -18 -10 2411.34 94.6822 1
 -1 -18 10 2290.49 95.0836 1
 -1 18 -10 2132.16 99.6069 1
 -1 18 10 1992.38 80.3734 1
 -1 18 10 1762.75 45.8209 1
 1 -18 -10 1850.48 77.7807 1
 1 -18 10 1576.77 81.8305 1
 1 18 10 2368.79 61.6587 1
 -1 -18 -11 1048.13 85.0339 1
 -1 -18 11 1038.63 86.0884 1
 -1 18 -11 572.724 86.7715 1
 1 -18 -11 637.895 69.3018 1
 1 18 -11 1116.6 113.009 1
 1 18 11 1057.57 91.0475 1
 1 18 11 786.872 51.387 1
 1 18 -12 688.852 108.819 1
 1 18 12 428.471 63.0234 1
 1 18 12 704.571 87.9205 1
 -1 -18 13 2946.31 104.724 1
 1 18 13 2335.82 80.9942 1
 1 18 13 2945.71 68.7942 1
 -1 -18 14 777.477 86.4324 1
 -1 18 -14 593.134 92.0166 1
 -1 18 14 506.905 58.0455 1
 -1 18 14 622.849 39.2482 1
 1 -18 14 555.975 81.835 1
 1 18 -14 788.561 116.481 1
 1 18 14 547.281 66.9949 1
 1 18 14 790.14 88.2144 1
 1 18 14 768.928 55.1516 1
 -1 -18 15 1071.44 91.0524 1
 -1 18 -15 1723.55 104.487 1
 -1 18 15 1365.72 69.3643 1
 -1 18 15 1434.22 74.8354 1
 -1 18 15 1597.94 47.4932 1
 1 -18 15 1306.95 91.394 1
 1 18 -15 1351.89 118.859 1
 1 18 15 962.961 74.1386 1
 1 18 15 1470.81 95.4221 1
 1 18 15 1258.21 60.5878 1
 -1 18 16 2483.98 79.9214 1
 -1 18 16 2624.81 85.3274 1
 1 -18 16 2681.07 105.57 1
 1 18 -16 2457.75 129.096 1
 1 18 16 1931.25 100.335 1
 1 18 16 1830.18 65.1554 1
 -1 18 -17 848.246 100.394 1
 -1 18 17 681.283 66.0025 1
 -1 18 17 761.674 68.2176 1
 -1 18 17 704.716 41.9661 1
 1 -18 17 647.655 89.5011 1
 -1 -18 18 1858.29 99.8581 1
 -1 18 18 2021.51 81.187 1
 -1 18 18 2073.16 81.2207 1
 -1 18 18 2035.17 54.1488 1
 1 -18 18 2387.23 100.685 1
 1 18 18 2166.18 101.816 1
 1 18 18 2207.89 71.8326 1
 -1 -18 19 66.6167 82.6417 1
 1 18 -19 183.909 106.201 1
 1 18 19 50.5895 72.521 1
 1 18 19 50.6367 52.4987 1
 -1 -18 20 2440.49 107.568 1
 1 18 20 2398.35 99.7827 1
 1 18 20 2506.58 100.878 1
 1 18 20 2513.73 77.4336 1
 -1 -18 21 -36.8883 84.3033 1
 -1 18 -21 206.243 96.4714 1
 -1 18 21 255.993 66.232 1
 -1 18 21 213.589 64.5721 1
 -1 18 21 172.876 37.9555 1
 1 -18 21 232.622 86.0875 1
 1 18 -21 11.3958 108.437 1
 1 18 21 -67.0756 77.72 1
 1 18 21 172.051 76.3202 1
 1 18 21 22.1865 54.6363 1
 -1 -18 22 1116.64 104.279 1
 -1 18 -22 1661.34 112.601 1
 -1 18 22 1117.38 77.9631 1
 -1 18 22 1093.42 48.3301 1
 1 -18 22 1321.15 96.4321 1
 1 18 -22 1664.26 126.737 1
 1 18 22 1232.68 93.2775 1
 1 18 22 1086 86.9148 1
 1 18 22 1391.51 71.3517 1
 -1 -18 23 374.699 97.6342 1
 -1 18 23 633.295 75.972 1
 -1 18 23 563.719 68.9972 1
 -1 18 23 505.868 44.0224 1
 1 -18 23 647.562 91.7965 1
 1 18 -23 491.594 118.595 1
 1 18 23 212.611 60.6326 1
 -1 -18 24 572.945 99.8643 1
 1 18 -24 668.443 120.394 1
 1 18 24 288.172 91.2618 1
 1 18 24 409.944 80.993 1
 1 18 24 531.434 63.1152 1
 -1 -18 25 587.139 101.744 1
 -1 18 25 130.942 64.6156 1
 1 -18 25 151.907 90.3085 1
 1 18 -25 595.362 120.809 1
 1 18 25 477.03 81.3442 1
 1 18 25 509.595 63.6139 1
 -1 -18 26 4.79565 95.8353 1
 1 18 -26 119.249 116.883 1
 1 18 26 136.795 89.4064 1
 1 18 26 128.338 77.1308 1
 1 18 26 -19.4164 58.0315 1
 -1 -18 -27 97.4101 50.8376 1
 -1 -18 27 99.1824 97.9976 1
 -1 18 -27 83.6566 106.993 1
 -1 18 27 -58.2777 70.0615 1
 -1 18 27 -37.1538 64.2956 1
 1 -18 27 113.996 93.3755 1
 1 18 -27 168.794 116.691 1
 1 18 27 108.418 88.8704 1
 1 18 27 8.98248 74.372 1
 1 18 27 47.9484 59.2033 1
 -1 -18 -28 416.869 53.4075 1
 -1 -18 28 298.897 101.571 1
 -1 18 -28 556.69 112.698 1
 -1 18 28 399.194 77.9698 1
 -1 18 28 299.606 68.8449 1
 1 -18 28 382.022 97.9917 1
 1 18 -28 545.228 119.599 1
 1 18 28 237.755 96.2136 1
 1 18 28 308.457 78.2269 1
 1 18 28 277.42 64.1683 1
 -1 -18 -29 501.562 55.4812 1
 -1 -18 29 267.261 103.367 1
 -1 18 29 610.476 83.5222 1
 1 18 -29 633.551 122.539 1
 1 18 29 373.334 98.1483 1
 1 18 29 227.468 78.654 1
 -1 -18 -30 366.92 52.6702 1
 -1 18 30 444.837 69.6009 1
 1 -18 -30 456.299 46.5844 1
 1 -18 30 481.104 100.186 1
 1 18 -30 348.302 119.031 1
 1 18 30 141.137 98.9515 1
 1 18 30 277.034 79.0773 1
 1 18 30 407.412 66.0889 1
 -1 -18 -31 256.037 52.1801 1
 -1 -18 31 382.748 100.369 1
 -1 18 -31 295.55 115.997 1
 -1 18 31 262.27 80.3315 1
 1 -18 -31 184.125 42.6399 1
 1 -18 31 235.756 101.437 1
 1 18 -31 203.284 120.311 1
 1 18 31 113.89 99.6611 1
 1 18 31 274.57 78.4046 1
 1 18 31 196.054 64.0707 1
 -1 18 -32 445.497 118.098 1
 -1 18 32 269.255 84.042 1
 -1 18 32 376.751 71.2659 1
 1 -18 32 493.949 103.151 1
 -1 -18 -33 81.9828 52.6987 1
 -1 -18 33 66.6529 99.3087 1
 -1 18 -33 355.55 118.854 1
 -1 18 33 249.161 71.0501 1
 1 -18 -33 325.664 46.6771 1
 1 -18 33 333.733 104.337 1
 1 18 -33 46.6751 124.426 1
 1 18 33 166.134 100.884 1
 1 18 33 112.1 77.051 1
 -1 -18 -34 93.1856 53.787 1
 -1 -18 34 321.859 102.785 1
 -1 18 34 150.842 83.4886 1
 -1 18 34 172.761 69.5133 1
 1 -18 -34 241.521 46.074 1
 1 -18 34 260.564 102.915 1
 1 18 -34 185.247 125.323 1
 1 18 34 321.896 107.026 1
 1 18 34 111.504 77.5541 1
 -1 -18 -35 30.4331 51.9567 1
 -1 -18 35 35.3538 101.797 1
 -1 18 -35 206.842 117.257 1
 -1 18 35 88.7305 83.5242 1
 -1 18 35 67.7841 67.1206 1
 1 -18 -35 75.6407 43.4374 1
 1 -18 35 155.28 104.951 1
 1 18 -35 143.003 123.609 1
 1 18 35 71.9013 76.1217 1
 -1 -18 -36 188.371 56.5336 1
 -1 -18 36 216.958 104.792 1
 -1 18 36 244.62 90.8155 1
 -1 18 36 242.302 72.3704 1
 1 -18 -36 307.681 49.9967 1
 1 -18 36 403.706 110.901 1
 1 18 -36 361.836 128.877 1
 1 18 36 305.453 111.443 1
 1 18 36 199.822 79.7888 1
 -1 -18 -37 -19.956 53.5136 1
 -1 -18 37 112.592 104.033 1
 -1 18 -37 36.7176 116.68 1
 -1 18 37 -17.2042 88.7719 1
 -1 18 37 79.521 68.5168 1
 1 -18 -37 -21.9437 46.4705 1
 1 -18 37 53.5978 106.068 1
 1 18 37 -21.9006 107.398 1
 -1 -18 -38 241.024 57.12 1
 -1 -18 38 269.274 105.974 1
 -1 18 -38 300.852 121.667 1
 -1 18 38 217.688 96.0336 1
 -1 18 38 66.2962 71.2023 1
 1 -18 -38 70.9561 51.528 1
 1 -18 38 159.063 109.745 1
 1 18 -38 351.494 133.909 1
 1 18 38 168.611 113.63 1
 1 18 38 49.6131 79.5828 1
 -1 -18 -39 32.9464 56.3665 1
 -1 -18 39 71.647 105.856 1
 -1 18 -39 100.028 120.279 1
 -1 18 39 1.42902 93.1976 1
 1 -18 39 79.2224 110.666 1
 1 18 -39 27.8404 129.694 1
 1 18 39 -59.0245 111.78 1
 1 18 39 -8.1629 77.4968 1
 -1 -18 -40 419.854 65.3619 1
 -1 -18 40 289.865 112.335 1
 -1 18 40 393.127 105.181 1
 -1 18 40 432.394 77.4632 1
 1 -18 40 612.595 119.32 1
 1 18 -40 548.123 134.394 1
 1 18 40 525.194 123.393 1
 -1 -18 -41 43.0729 59.7128 1
 -1 -18 41 -70.8156 109.225 1
 -1 18 41 203.605 97.6874 1
 -1 18 41 9.5533 71.2339 1
 1 -18 -41 126.302 52.1099 1
 1 -18 41 107.791 114.974 1
 1 18 -41 -192.681 126.893 1
 1 18 41 10.2176 119.513 1
 1 18 41 44.5879 78.4576 1
 -1 -19 0 8366.33 128.471 1
 -1 19 0 9032.89 139.436 1
 1 -19 0 6997.21 108.473 1
 -1 -19 -1 210.429 71.366 1
 -1 -19 1 268.692 74.752 1
 1 19 1 421.139 102.322 1
 -1 19 -2 775.058 82.1823 1
 -1 19 2 829.479 86.5671 1
 1 -19 -2 644.404 62.7263 1
 1 -19 2 638.783 67.1497 1
 -1 19 -3 7254.35 131.695 1
 -1 19 3 6647.89 126.283 1
 1 19 -3 7406.96 165.419 1
 1 19 3 7365.46 153.874 1
 -1 -19 -4 1962.74 84.9266 1
 -1 -19 4 1936.13 90.3307 1
 -1 19 4 2720.09 95.3684 1
 1 -19 -4 2225.91 75.8295 1
 1 -19 4 2460.55 83.908 1
 1 19 -4 2706.62 136.096 1
 1 19 4 2696.12 117.467 1
 -1 -19 -5 1282.94 77.8612 1
 -1 -19 5 1130.63 85.5173 1
 -1 19 -5 1118.71 88.6071 1
 -1 19 5 1029.53 78.8383 1
 1 19 -5 1537.1 115.266 1
 1 19 5 1562.5 105.393 1
 -1 -19 -6 982.126 78.2962 1
 -1 19 -6 752.798 86.9486 1
 1 -19 -6 620.562 59.9035 1
 1 -19 6 653.701 70.0346 1
 -1 -19 -7 4601.09 106.245 1
 -1 -19 7 4232.86 108.829 1
 -1 19 -7 4978.46 124.027 1
 -1 19 7 4765.4 108.34 1
 1 -19 -7 4148.27 89.7988 1
 1 -19 7 4103.28 99.4461 1
 -1 -19 -8 1052.26 80.8837 1
 -1 -19 8 961.337 83.5554 1
 1 19 -8 1273.82 114.614 1
 1 19 8 1179.25 99.5652 1
 1 19 8 958.326 48.8732 1
 -1 -19 -9 930.402 81.0613 1
 -1 -19 9 877.474 83.2668 1
 1 19 -9 1234.73 117.029 1
 1 19 9 1164.08 97.8428 1
 1 19 9 917.029 49.0239 1
 -1 -19 -10 523.143 79.8313 1
 -1 -19 10 581.96 82.8921 1
 1 19 10 444.272 90.8268 1
 1 19 10 495.545 48.2406 1
 -1 -19 -11 893.881 84.7549 1
 -1 -19 11 959.837 87.2713 1
 -1 19 -11 1326 98.8029 1
 -1 19 11 1308.62 76.3876 1
 1 -19 -11 1382.94 79.2786 1
 1 -19 11 855.736 78.2708 1
 1 19 -11 1187.78 118.273 1
 1 19 11 1151.04 96.0651 1
 1 19 11 906.045 53.2022 1
 -1 19 -12 513.601 91.3095 1
 -1 19 12 356.201 54.4803 1
 -1 19 12 541.161 69.504 1
 -1 19 12 505.203 38.0445 1
 1 -19 12 432.485 76.4021 1
 -1 19 -13 1177.48 98.5543 1
 -1 19 13 699.639 61.2356 1
 -1 19 13 948.755 43.5783 1
 1 -19 13 851.837 81.3178 1
 1 19 13 1001.51 71.8956 1
 1 19 13 1330.42 96.7251 1
 1 19 13 1147.92 58.1701 1
 -1 19 14 2673.49 78.9449 1
 -1 19 14 2992.41 91.5023 1
 -1 19 14 3105.44 59.2112 1
 1 -19 14 2916.59 99.3525 1
 -1 -19 15 480.597 87.1794 1
 -1 19 -15 884.52 100.519 1
 -1 19 15 635.926 70.6528 1
 1 -19 15 664.865 86.6665 1
 1 19 -15 630.919 117.103 1
 1 19 15 479.017 69.4839 1
 1 19 15 553.544 87.3923 1
 1 19 15 573.61 55.8296 1
 -1 -19 16 579.122 90.387 1
 -1 19 -16 353.057 95.0085 1
 -1 19 16 201.367 59.9807 1
 -1 19 16 180.3 63.5422 1
 -1 19 16 235.996 37.3315 1
 1 -19 16 171.948 83.7173 1
 1 19 16 655.369 73.4535 1
 1 19 16 646.196 88.9053 1
 1 19 16 637.261 56.5584 1
 -1 -19 17 346.605 87.6424 1
 -1 19 17 64.2067 62.1699 1
 -1 19 17 89.6286 36.6698 1
 1 -19 17 116.055 86.0638 1
 1 19 -17 78.9421 113.333 1
 1 19 17 97.644 70.4998 1
 1 19 17 165.436 81.9308 1
 1 19 17 188.326 52.9545 1
 -1 -19 18 751.492 90.9254 1
 -1 19 -18 792.066 103.105 1
 -1 19 18 684.993 68.9023 1
 1 -19 18 631.366 92.5969 1
 1 19 -18 938.887 121.426 1
 1 19 18 612.329 78.899 1
 1 19 18 746.413 89.763 1
 1 19 18 736.533 60.563 1
 -1 -19 19 330.894 87.7447 1
 -1 19 19 285.541 66.8003 1
 -1 19 19 350.982 42.118 1
 1 -19 19 380.363 91.6183 1
 1 19 -19 437.919 112.73 1
 1 19 19 293.419 76.9391 1
 1 19 19 103.619 83.1437 1
 1 19 19 158.858 55.4967 1
 -1 -19 20 611.324 92.4298 1
 -1 19 -20 606.52 104.26 1
 -1 19 20 332.878 68.7343 1
 -1 19 20 429.766 67.5858 1
 -1 19 20 383.41 39.9156 1
 1 -19 20 434.971 88.5242 1
 1 19 -20 598.654 117.548 1
 1 19 20 501.531 81.9792 1
 1 19 20 406.942 84.9816 1
 1 19 20 479.359 60.9471 1
 -1 -19 21 105.458 87.7097 1
 -1 19 -21 76.5589 100.526 1
 1 -19 21 189.657 85.2563 1
 1 19 -21 45.7819 114.712 1
 1 19 21 80.2724 56.1964 1
 -1 -19 22 562.331 93.5474 1
 -1 19 -22 567.203 105.775 1
 -1 19 22 355.435 71.6891 1
 -1 19 22 418.461 70.1534 1
 -1 19 22 337.712 42.5646 1
 1 -19 22 560.775 91.4703 1
 1 19 -22 589.61 122.663 1
 1 19 22 587.076 88.0974 1
 -1 -19 23 2519.89 112.272 1
 -1 19 23 2944.23 96.8279 1
 1 -19 23 3202.1 117.345 1
 1 19 23 2621.05 104.543 1
 1 19 23 2475.05 82.5924 1
 -1 -19 24 2631.02 119.498 1
 -1 19 24 2867.55 102.065 1
 -1 19 24 2968.05 97.3422 1
 -1 19 24 2379.1 61.3561 1
 1 -19 24 2733.36 116.011 1
 1 19 24 2794.19 117.262 1
 1 19 24 2865.01 106.574 1
 1 19 24 2854.75 87.935 1
 -1 -19 25 1445.4 113.077 1
 -1 19 25 1517.81 90.0839 1
 -1 19 25 1310.28 82.0436 1
 -1 19 25 1224.32 53.4624 1
 1 -19 25 1337.85 105.233 1
 1 19 25 1359.4 105.642 1
 1 19 25 1137.21 72.8925 1
 -1 -19 26 472.817 103.656 1
 -1 19 -26 994.575 119.664 1
 -1 19 26 661.255 81.8173 1
 -1 19 26 595.664 73.8381 1
 1 -19 26 776.837 100.416 1
 1 19 -26 1006.92 127.274 1
 1 19 26 403.726 65.2722 1
 -1 -19 27 457.675 103.986 1
 -1 19 27 145.211 73.9801 1
 -1 19 27 73.2198 66.3192 1
 1 -19 27 110.704 93.0655 1
 1 19 -27 550.08 126.385 1
 1 19 27 338.587 97.2196 1
 1 19 27 487.245 83.0426 1
 1 19 27 372.048 66.7406 1
 -1 -19 28 782.651 108.06 1
 -1 19 28 624.704 75.8261 1
 1 -19 28 862.279 102 1
 1 19 28 821.245 105.307 1
 1 19 28 658.17 86.3538 1
 1 19 28 613.14 70.226 1
 -1 -19 29 382.001 106.331 1
 -1 19 -29 149.954 113.202 1
 -1 19 29 161.164 75.4678 1
 1 -19 29 272.437 99.1064 1
 1 19 29 280.326 82.9181 1
 1 19 29 388.967 69.3844 1
 -1 -19 -30 185.727 56.1193 1
 -1 -19 30 253.911 104.61 1
 -1 19 -30 286.257 116.1 1
 -1 19 30 187.845 79.4826 1
 -1 19 30 40.0971 68.0201 1
 1 -19 30 210.96 100.689 1
 1 19 -30 280.275 127.011 1
 1 19 30 343.211 102.551 1
 1 19 30 196.862 79.4399 1
 1 19 30 326.018 65.737 1
 -1 -19 -31 185.319 54.2052 1
 -1 -19 31 85.4859 105.356 1
 -1 19 -31 214.918 118.901 1
 -1 19 31 71.9789 69.1276 1
 1 -19 31 108.153 100.537 1
 1 19 -31 263.672 123.097 1
 1 19 31 215.189 101.622 1
 1 19 31 95.9867 77.5059 1
 1 19 31 90.2242 63.7392 1
 -1 -19 -32 88.1641 53.0639 1
 -1 -19 32 127.312 107.346 1
 -1 19 -32 459.624 121.21 1
 -1 19 32 244.148 85.1452 1
 -1 19 32 253.002 71.3913 1
 1 -19 -32 292.964 47.3882 1
 1 -19 32 459.177 104.353 1
 1 19 -32 217.503 126.845 1
 1 19 32 108.862 65.1873 1
 -1 -19 -33 399.598 57.8645 1
 -1 19 -33 261.26 120.799 1
 -1 19 33 42.378 84.5117 1
 -1 19 33 34.245 68.5095 1
 1 -19 -33 20.4914 43.2929 1
 1 -19 33 113.591 103.207 1
 1 19 33 288.962 83.082 1
 -1 -19 -34 676.374 61.046 1
 -1 19 -34 805.99 127.929 1
 -1 19 34 384.591 75.8925 1
 1 -19 -34 549.353 51.2745 1
 1 -19 34 560.26 110.011 1
 1 19 -34 946.594 139.259 1
 1 19 34 630.653 113.607 1
 1 19 34 646.598 86.5857 1
 -1 -19 -35 247.724 56.6177 1
 -1 -19 35 279.603 105.012 1
 -1 19 -35 552.725 124.772 1
 -1 19 35 191.612 91.6942 1
 1 -19 -35 214.211 47.0714 1
 1 -19 35 368.882 108.016 1
 1 19 -35 438.116 134.428 1
 1 19 35 222.331 107.405 1
 1 19 35 254.488 83.6748 1
 -1 -19 36 326.576 108.367 1
 -1 19 -36 153.714 122.602 1
 -1 19 36 78.1527 88.3975 1
 -1 19 36 130.136 71.9676 1
 1 -19 36 252.779 109.506 1
 1 19 -36 221.947 130.012 1
 1 19 36 133.474 111.429 1
 1 19 36 199.658 81.6131 1
 -1 -19 37 205.754 107.647 1
 -1 19 37 310.565 97.1722 1
 -1 19 37 204.329 74.8933 1
 1 -19 37 398.825 112.558 1
 1 19 -37 251.499 128.602 1
 1 19 37 127.452 114.184 1
 1 19 37 123.207 80.4334 1
 -1 -19 -38 215.8 58.1683 1
 -1 -19 38 340.473 109.044 1
 -1 19 -38 323.615 123.954 1
 -1 19 38 216.204 98.5496 1
 -1 19 38 144.572 73.3525 1
 1 -19 -38 178.301 50.2844 1
 1 -19 38 403.358 114.758 1
 1 19 -38 314.172 134.8 1
 1 19 38 304.031 118.534 1
 1 19 38 184.788 83.0329 1
 -1 -19 -39 107.143 56.5569 1
 -1 -19 39 45.5879 106.802 1
 -1 19 39 167.842 96.3413 1
 -1 19 39 70.718 71.8759 1
 1 -19 -39 60.7934 48.5365 1
 1 -19 39 178.658 113.305 1
 1 19 -39 222.176 132.601 1
 1 19 39 -27.0631 116.481 1
 1 19 39 45.4206 79.7654 1
 -1 -19 -40 329.628 61.6238 1
 -1 -19 40 462.096 114.029 1
 -1 19 -40 696.599 128.058 1
 -1 19 40 293.672 106.59 1
 -1 19 40 311.583 77.6023 1
 1 -19 -40 263.05 52.4064 1
 1 -19 40 656.826 122.384 1
 1 19 -40 656.065 141.463 1
 1 19 40 440.487 125.699 1
 1 19 40 241.149 85.4415 1
 -1 -20 0 56.78 71.317 1
 -1 20 0 145.05 75.5947 1
 1 -20 0 179.769 60.4646 1
 1 20 0 -65.365 96.7409 1
 -1 -20 -1 135.883 72.2082 1
 -1 -20 1 126.989 71.779 1
 1 20 -1 234.525 102.153 1
 1 20 1 79.0146 98.4014 1
 -1 20 -2 2723.17 104.101 1
 -1 20 2 2621.63 105.125 1
 1 -20 -2 1988.19 76.1715 1
 1 -20 2 2148.97 83.0278 1
 -1 -20 -3 936.203 81.7733 1
 -1 -20 3 894.408 84.7535 1
 1 20 -3 1404.88 131.072 1
 1 20 3 1217.87 113 1
 -1 -20 -4 2205.97 88.8066 1
 -1 -20 4 2358.74 96.4596 1
 -1 20 -4 2874.68 107.016 1
 -1 20 4 2981.68 105.406 1
 1 -20 -4 2462.12 79.845 1
 1 -20 4 2313.88 85.4494 1
 1 20 -4 3172.71 141.97 1
 -1 -20 -5 421.738 74.3263 1
 -1 -20 5 498.738 83.6262 1
 1 20 -5 860.549 113.41 1
 1 20 5 507.77 105.216 1
 -1 20 -6 3338.61 113.364 1
 -1 20 6 3326.7 100.657 1
 1 -20 -6 2607.46 80.3957 1
 1 -20 6 2840.56 91.5522 1
 -1 -20 -7 8188.77 130.94 1
 -1 20 -7 10115.9 159.344 1
 -1 20 7 9652.27 142.132 1
 1 -20 -7 8671.65 119.468 1
 1 20 7 10372.3 169.689 1
 -1 -20 -8 3466.02 102.37 1
 -1 -20 8 3508.25 108.28 1
 -1 20 -8 3019.96 116.193 1
 -1 20 8 2728.78 96.6804 1
 -1 20 8 2480.38 51.3963 1
 1 -20 -8 2546.01 82.9687 1
 1 20 8 3433.81 68.4421 1
 -1 -20 -9 2071.38 93.7435 1
 -1 -20 9 1981.56 96.2793 1
 -1 20 9 2514.27 52.0857 1
 1 -20 -9 2545.66 85.7201 1
 1 -20 9 2394.87 95.1289 1
 1 20 -9 2795.84 134.113 1
 1 20 9 2420.03 112.247 1
 1 20 9 1773.36 58.5191 1
 -1 20 10 3910.85 103.595 1
 1 -20 -10 3693.18 97.1391 1
 1 -20 10 3580.52 104.506 1
 -1 -20 -11 2706.12 103.55 1
 -1 -20 11 2451 102.611 1
 1 20 11 2695.45 115.432 1
 1 20 11 2346.69 66.3008 1
 -1 -20 12 451.376 85.1456 1
 1 20 -12 411.505 115.847 1
 1 20 12 495.926 92.5454 1
 1 20 12 353.604 51.4692 1
 -1 20 -13 1287.48 103.33 1
 -1 20 13 829.802 63.7273 1
 -1 20 13 1163.87 77.7 1
 -1 20 13 1013.26 45.7239 1
 1 -20 13 1006.75 84.2389 1
 -1 -20 14 626.123 87.9543 1
 -1 20 -14 546.836 99.6145 1
 -1 20 14 357.326 60.556 1
 1 -20 14 589.907 80.7239 1
 1 20 14 555.791 70.5699 1
 1 20 14 862.84 94.8124 1
 1 20 14 705.458 55.4221 1
 -1 -20 15 1696.55 100.777 1
 1 -20 15 2104.99 97.6389 1
 1 20 -15 2207.36 137.262 1
 1 20 15 1665.92 103.319 1
 1 20 15 1765.37 67.395 1
 -1 -20 16 887.411 95.9142 1
 -1 20 -16 1003.04 107.066 1
 -1 20 16 584.162 68.1773 1
 -1 20 16 863.498 75.832 1
 -1 20 16 825.434 46.1729 1
 1 -20 16 852.147 85.3738 1
 1 20 16 847.467 77.1908 1
 1 20 16 1058.58 63.9703 1
 -1 -20 17 1184.05 98.9317 1
 -1 20 17 1499.78 78.7278 1
 -1 20 17 1672.12 82.9846 1
 -1 20 17 1735.07 52.7541 1
 1 -20 17 1424.36 101.43 1
 1 20 -17 1568.59 130.187 1
 1 20 17 936.338 81.3767 1
 1 20 17 1180.77 97.303 1
 1 20 17 1019.85 64.409 1
 -1 -20 18 375.005 91.9095 1
 -1 20 -18 621.672 106.679 1
 -1 20 18 432.592 68.581 1
 -1 20 18 450.599 71.3769 1
 -1 20 18 552.805 44.6157 1
 1 -20 18 609.06 94.1656 1
 1 20 -18 491.828 120.441 1
 1 20 18 257.187 75.6229 1
 1 20 18 351.568 85.6487 1
 -1 20 -19 442.289 105.841 1
 -1 20 19 299.697 68.1402 1
 -1 20 19 264.01 69.5992 1
 -1 20 19 351.023 42.4089 1
 1 -20 19 336.239 93.3381 1
 1 20 -19 474.673 119.325 1
 1 20 19 443.342 60.3361 1
 -1 -20 20 678.964 94.8741 1
 -1 20 -20 836.141 110.63 1
 -1 20 20 732.319 76.2384 1
 -1 20 20 698.455 73.0503 1
 1 -20 20 841.941 99.5288 1
 1 20 -20 821.687 124.022 1
 1 20 20 773.073 87.3707 1
 1 20 20 614.282 91.0644 1
 1 20 20 616.289 65.0437 1
 -1 -20 21 1053.04 100.836 1
 -1 20 21 1038.58 81.2312 1
 -1 20 21 1039.61 79.3143 1
 -1 20 21 1000 49.8906 1
 1 -20 21 1056.19 103.479 1
 1 20 -21 1363.22 132.145 1
 1 20 21 920.256 96.1841 1
 1 20 21 918.888 68.0758 1
 -1 -20 22 164.515 91.9056 1
 -1 20 -22 16.4038 104.559 1
 -1 20 22 -56.7818 69.2539 1
 -1 20 22 7.12007 65.4944 1
 -1 20 22 21.8222 38.6973 1
 1 20 -22 96.2753 120.984 1
 1 20 22 67.22 84.6122 1
 1 20 22 169.158 84.6156 1
 1 20 22 -29.0662 58.3295 1
 -1 -20 23 2542.98 116.712 1
 -1 20 23 2374.97 99.3551 1
 -1 20 23 2191.44 61.7588 1
 1 -20 23 2723.35 116.656 1
 1 20 23 2464.4 114.721 1
 1 20 23 2616.91 86.6812 1
 -1 -20 24 233.041 93.8933 1
 -1 20 -24 252.521 107.718 1
 -1 20 24 -11.0155 72.3797 1
 -1 20 24 36.7089 66.7579 1
 -1 20 24 -19.9788 38.8252 1
 1 -20 24 -73.2259 91.9299 1
 1 20 24 209.755 64.7203 1
 -1 -20 25 299.368 97.29 1
 -1 20 -25 216.781 106.952 1
 -1 20 25 -43.0562 72.6082 1
 -1 20 25 36.1247 68.0919 1
 -1 20 25 83.995 40.8099 1
 1 -20 25 83.6246 93.5433 1
 1 20 25 241.09 81.8663 1
 1 20 25 301.155 63.9892 1
 -1 20 -26 344.669 111.603 1
 -1 20 26 118.859 70.5578 1
 1 -20 26 430.572 96.8706 1
 1 20 -26 252.036 127.741 1
 1 20 26 368.365 97.6579 1
 1 20 26 450.313 83.808 1
 1 20 26 356.961 65.8234 1
 -1 -20 27 1035.21 112.134 1
 -1 20 27 1315.97 94.1004 1
 1 20 -27 1346.66 140.202 1
 1 20 27 827.899 108.562 1
 1 20 27 877.167 89.9643 1
 1 20 27 923.458 72.844 1
 -1 -20 28 496.619 107.115 1
 -1 20 -28 426.346 118.464 1
 -1 20 28 239.456 80.9025 1
 -1 20 28 367.281 72.0258 1
 1 -20 28 191.986 98.3638 1
 1 20 -28 637.293 132.139 1
 1 20 28 349.065 101.869 1
 1 20 28 422.344 84.087 1
 1 20 28 386.705 68.795 1
 -1 -20 29 707.384 110.322 1
 -1 20 29 1053.57 91.9044 1
 -1 20 29 835.028 80.2555 1
 1 -20 29 1216.16 109.49 1
 1 20 -29 961.164 134.988 1
 1 20 29 802.453 110.05 1
 1 20 29 546.298 72.1593 1
 -1 -20 30 49.9079 104.93 1
 -1 20 -30 76.8433 116.466 1
 -1 20 30 87.3971 79.4623 1
 -1 20 30 105.758 68.5135 1
 1 -20 30 137.641 99.3235 1
 1 20 -30 267.768 127.043 1
 1 20 30 198.67 100.37 1
 1 20 30 24.7365 78.4721 1
 -1 -20 31 104.15 106.261 1
 -1 20 -31 183.905 117.335 1
 -1 20 31 43.947 80.8904 1
 -1 20 31 99.8267 68.9342 1
 1 -20 31 4.52027 100.903 1
 1 20 -31 -148.575 124.37 1
 1 20 31 76.6623 101.093 1
 1 20 31 45.4775 79.1364 1
 1 20 31 48.1094 64.0371 1
 -1 -20 32 98.5414 107.738 1
 -1 20 -32 220.562 122.444 1
 -1 20 32 194.42 84.6036 1
 1 -20 32 250.427 104.438 1
 1 20 -32 169.003 129.278 1
 1 20 32 163.941 106.662 1
 1 20 32 100.013 80.9994 1
 1 20 32 65.7098 67.2547 1
 -1 -20 33 293.559 111.645 1
 -1 20 -33 434.429 126.783 1
 -1 20 33 225.112 90.1599 1
 -1 20 33 312.954 75.3489 1
 1 -20 33 399.381 107.285 1
 1 20 -33 577.414 131.217 1
 1 20 33 294.206 82.882 1
 -1 -20 -34 145.085 57.0495 1
 -1 -20 34 277.226 112.118 1
 -1 20 -34 315.427 124.993 1
 -1 20 34 73.9941 87.6063 1
 -1 20 34 112.933 71.4231 1
 1 20 -34 49.8062 131.524 1
 1 20 34 176.097 105.878 1
 1 20 34 -89.6663 77.8332 1
 -1 -20 -35 132.338 56.4513 1
 -1 -20 35 109.03 110.75 1
 -1 20 -35 -15.0185 122.554 1
 -1 20 35 60.8737 70.2883 1
 1 20 -35 66.1993 131.924 1
 1 20 35 63.6017 107.959 1
 1 20 35 243.794 80.8737 1
 -1 -20 -36 314.199 58.8703 1
 -1 -20 36 345.122 115.93 1
 -1 20 -36 679.777 134.175 1
 -1 20 36 378.27 99.074 1
 -1 20 36 402.332 77.1717 1
 1 -20 -36 402.712 54.3134 1
 1 -20 36 450.572 113.493 1
 1 20 -36 636.451 138.925 1
 1 20 36 296.957 114.819 1
 1 20 36 294.122 85.217 1
 -1 -20 -37 235.287 59.1352 1
 -1 -20 37 429.639 117.911 1
 -1 20 37 286.562 96.9283 1
 -1 20 37 131.729 73.972 1
 1 -20 -37 227.907 50.8481 1
 1 -20 37 361.504 114.135 1
 1 20 -37 442.44 138.329 1
 1 20 37 162.921 118.479 1
 -1 -20 -38 103.839 55.9372 1
 -1 -20 38 79.4066 115.756 1
 -1 20 -38 -14.5556 124.124 1
 -1 20 38 78.2226 71.8398 1
 1 -20 -38 83.2997 47.0421 1
 1 -20 38 194.614 112.245 1
 1 20 -38 67.5021 134.887 1
 1 20 38 72.2635 116.648 1
 1 20 38 58.124 81.0276 1
 -1 -20 -39 144.987 57.5233 1
 -1 -20 39 199.287 117.454 1
 -1 20 -39 279.149 126.511 1
 -1 20 39 11.0287 98.2028 1
 -1 20 39 43.6828 72.9146 1
 1 -20 -39 173.412 48.211 1
 1 -20 39 83.4719 113.697 1
 1 20 -39 389.114 137.671 1
 1 20 39 200.51 121.531 1
 1 20 39 184.265 83.9421 1
 -1 21 0 204.605 79.4176 1
 1 -21 0 154.048 62.2319 1
 -1 -21 -1 233.79 77.529 1
 -1 -21 1 351.075 76.9241 1
 -1 21 -1 688.061 89.81 1
 -1 21 1 788.872 87.2017 1
 1 -21 -1 574.167 67.9318 1
 1 -21 1 606.129 69.5488 1
 1 21 1 425.262 105.014 1
 -1 -21 -2 3645.63 106.506 1
 -1 21 -2 3510.58 115.335 1
 1 -21 -2 2946.23 87.2253 1
 1 -21 2 2869.12 90.5819 1
 -1 21 -3 1615.63 100.641 1
 -1 21 3 1281.58 96.1788 1
 1 -21 -3 980.424 71.1947 1
 1 -21 3 1096.59 77.7786 1
 -1 -21 -4 1964.56 90.4309 1
 -1 -21 4 2022.44 96.0099 1
 -1 21 -4 1786.84 103 1
 -1 21 4 1548.85 96.0541 1
 1 -21 -4 1399.64 75.3897 1
 1 -21 4 1500.46 79.616 1
 -1 -21 -5 1758.99 87.6687 1
 -1 -21 5 1760.66 94.2181 1
 1 21 5 2161.41 117.732 1
 -1 -21 -6 331.421 74.4612 1
 -1 -21 6 271.573 82.5334 1
 -1 21 -6 510.941 92.7943 1
 -1 21 6 334.82 76.1701 1
 1 -21 -6 318.639 61.3362 1
 1 -21 6 435.287 73.2662 1
 1 21 -6 328.415 112.604 1
 1 21 6 438.97 99.4151 1
 -1 -21 -7 593.187 77.0108 1
 -1 -21 7 621.355 85.19 1
 -1 21 -7 1038.75 100.079 1
 -1 21 7 947.841 81.2841 1
 1 -21 -7 717.249 67.1959 1
 1 -21 7 513.149 74.5594 1
 1 21 7 581.103 100.67 1
 -1 -21 -8 627.38 80.2222 1
 -1 -21 8 502.838 84.1068 1
 -1 21 -8 1028.96 101.774 1
 -1 21 8 991.288 83.7695 1
 -1 21 8 839.198 41.3287 1
 1 -21 -8 968.69 70.3685 1
 1 -21 8 756.485 78.598 1
 1 21 -8 1015.44 120.599 1
 1 21 8 787.084 101.047 1
 1 21 8 623.917 49.1048 1
 -1 -21 -9 236.316 76.566 1
 -1 -21 9 372.101 82.6513 1
 1 21 -9 349.113 117.85 1
 1 21 9 426.892 95.188 1
 1 21 9 302.738 46.397 1
 -1 -21 10 1415.82 93.6969 1
 -1 21 10 1139.96 46.6358 1
 1 -21 -10 1062.79 78.2209 1
 1 -21 10 940.376 84.1112 1
 1 21 10 1423.31 103.769 1
 1 21 10 1170.69 54.9171 1
 -1 -21 -11 1007.67 88.1255 1
 -1 -21 11 1002.88 91.1861 1
 -1 21 -11 1078.32 102.92 1
 -1 21 11 1129.49 80.1495 1
 -1 21 11 905.235 44.5311 1
 1 -21 -11 976.012 77.6366 1
 1 -21 11 842.276 84.0199 1
 1 21 -11 1248.71 126.767 1
 1 21 11 969.58 101.162 1
 1 21 11 873.717 55.638 1
 -1 -21 -12 51.6974 80.2903 1
 -1 -21 12 37.6913 82.1268 1
 -1 21 -12 -79.7741 93.7338 1
 -1 21 12 114.478 68.3718 1
 -1 21 12 112.018 36.0092 1
 1 -21 12 151.362 76.8764 1
 1 21 -12 178.492 114.32 1
 1 21 12 9.20704 90.7247 1
 1 21 12 64.7273 47.1817 1
 -1 -21 13 231.117 86.1748 1
 -1 21 -13 191.447 96.779 1
 -1 21 13 197.818 56.6344 1
 -1 21 13 260.073 69.147 1
 1 -21 13 201.051 80.994 1
 1 21 -13 269.058 116.59 1
 1 21 13 140.535 65.2073 1
 1 21 13 258.144 91.6551 1
 1 21 13 206.171 49.2018 1
 -1 -21 14 1358.6 98.5543 1
 -1 21 -14 1444.86 110.396 1
 -1 21 14 1180.07 79.7724 1
 -1 21 14 1172.51 49.8802 1
 1 -21 14 1127.58 87.812 1
 1 21 -14 1697.7 135.76 1
 1 21 14 1199.08 77.7602 1
 1 21 14 1461.14 102.411 1
 1 21 14 1295.9 62.1137 1
 -1 21 -15 92.097 96.84 1
 -1 21 15 -22.7394 57.8921 1
 -1 21 15 64.9315 65.9351 1
 -1 21 15 81.5988 37.5318 1
 1 -21 15 -12.0014 78.1693 1
 -1 -21 16 436.568 91.2742 1
 -1 21 -16 479.298 102.963 1
 -1 21 16 213.173 64.0011 1
 -1 21 16 238.664 71.1381 1
 -1 21 16 331.898 42.0592 1
 1 -21 16 358.986 83.4134 1
 1 21 16 303.619 71.9871 1
 1 21 16 419.982 90.3263 1
 1 21 16 422.307 57.1575 1
 -1 -21 17 679.304 96.6086 1
 -1 21 -17 663.403 107.124 1
 -1 21 17 538.277 69.9229 1
 -1 21 17 529.41 73.4268 1
 1 -21 17 574.245 87.1405 1
 1 21 17 523.639 93.0692 1
 1 21 17 527.57 60.4408 1
 -1 -21 18 448.9 95.4818 1
 -1 21 -18 350.906 106.496 1
 1 21 -18 666.661 126.151 1
 1 21 18 440.595 77.7492 1
 1 21 18 547.054 91.1467 1
 1 21 18 434.296 59.9524 1
 -1 -21 19 422.001 96.7996 1
 1 21 -19 437.875 126.151 1
 1 21 19 224.873 79.6513 1
 1 21 19 250.007 89.9035 1
 1 21 19 266.202 59.6007 1
 -1 -21 20 -4.95844 93.723 1
 -1 21 -20 200.728 107.023 1
 -1 21 20 128.309 69.6296 1
 -1 21 20 54.9478 66.8787 1
 -1 21 20 117.55 40.7412 1
 1 -21 20 133.996 94.3364 1
 1 21 -20 257.968 119.532 1
 1 21 20 31.222 78.7355 1
 1 21 20 86.6463 84.0668 1
 1 21 20 -12.2613 57.1737 1
 -1 -21 21 350.793 95.2346 1
 -1 21 -21 929.177 116.592 1
 -1 21 21 690.107 79.7149 1
 -1 21 21 620.267 75.1706 1
 -1 21 21 668.851 47.2141 1
 1 -21 21 734.071 102.56 1
 1 21 -21 693.406 130.159 1
 1 21 21 353.912 63.753 1
 -1 -21 22 455.27 97.6897 1
 -1 21 22 71.0962 67.5794 1
 1 -21 22 141.71 97.5601 1
 1 21 22 431.469 64.9765 1
 -1 -21 23 850.004 103.353 1
 -1 21 23 916.629 87.9556 1
 -1 21 23 1022.84 81.2441 1
 -1 21 23 1034.78 54.2463 1
 1 -21 23 1186.19 108.608 1
 1 21 23 1130.68 102.001 1
 1 21 23 957.241 98.7349 1
 1 21 23 936.622 73.6594 1
 -1 -21 24 182.992 96.2827 1
 -1 21 -24 358.172 113.506 1
 -1 21 24 390.141 79.899 1
 -1 21 24 276.945 71.9058 1
 1 -21 24 328.284 101.356 1
 1 21 -24 242.761 127.28 1
 1 21 24 148.474 87.0775 1
 1 21 24 39.6375 62.9134 1
 -1 -21 25 454.691 98.8927 1
 -1 21 -25 596.115 115.621 1
 -1 21 25 160.555 79.9603 1
 -1 21 25 156.963 43.9521 1
 1 21 -25 475.164 132.833 1
 -1 -21 26 621.716 103.017 1
 -1 21 -26 673.081 119.797 1
 -1 21 26 427.139 85.5022 1
 -1 21 26 352.625 75.6327 1
 -1 21 26 437.756 48.7743 1
 1 -21 26 579.861 101.506 1
 1 21 26 832.987 106.711 1
 1 21 26 571.764 70.2523 1
 -1 -21 27 276.873 99.39 1
 -1 21 27 349.036 86.1877 1
 -1 21 27 493.652 77.7959 1
 1 -21 27 542.521 101.598 1
 1 21 -27 116.79 130.904 1
 1 21 27 51.2357 82.6216 1
 1 21 27 118.98 64.78 1
 -1 -21 28 268.505 100.968 1
 -1 21 -28 237.581 118.205 1
 -1 21 28 153.446 82.5927 1
 -1 21 28 291.368 74.8299 1
 1 -21 28 203.501 99.656 1
 1 21 28 297.957 102.976 1
 1 21 28 136.649 85.5154 1
 1 21 28 202.708 67.1777 1
 -1 21 -29 302.793 123.013 1
 -1 21 29 37.8893 82.7343 1
 -1 21 29 72.5009 73.5798 1
 1 -21 29 162.278 101.027 1
 1 21 29 352.39 107.303 1
 1 21 29 463.475 87.2663 1
 -1 -21 30 685.384 114.734 1
 -1 21 -30 808.189 127.38 1
 -1 21 30 435.354 87.3705 1
 -1 21 30 313.666 75.7563 1
 1 -21 30 392.114 106.705 1
 1 21 -30 768.825 135.636 1
 1 21 30 489.218 110.322 1
 1 21 30 469.547 88.0561 1
 1 21 30 397.061 71.5074 1
 -1 -21 31 820.57 118.287 1
 -1 21 -31 1062.26 131.467 1
 -1 21 31 790.558 95.3215 1
 -1 21 31 761.346 81.721 1
 1 -21 31 870.308 111.782 1
 1 21 31 936.136 117.3 1
 1 21 31 708.813 90.8686 1
 1 21 31 771.862 76.9673 1
 -1 -21 32 322.53 112.35 1
 -1 21 32 370.024 92.2148 1
 -1 21 32 395.384 77.7008 1
 1 -21 32 609.526 111.026 1
 1 21 -32 322.197 132.887 1
 1 21 32 160.897 108.439 1
 1 21 32 186.663 69.6572 1
 -1 -21 33 67.0307 109.187 1
 -1 21 -33 31.4715 125.643 1
 -1 21 33 -28.7675 85.9213 1
 -1 21 33 61.5291 70.954 1
 1 -21 33 23.7664 104.567 1
 1 21 -33 9.31252 129.797 1
 1 21 33 76.0584 107.666 1
 1 21 33 -18.4582 80.8377 1
 1 21 33 65.9254 65.8881 1
 -1 -21 34 68.4991 112.066 1
 -1 21 -34 504.756 134.084 1
 -1 21 34 404.716 94.2541 1
 -1 21 34 214.34 74.9213 1
 1 -21 34 399.244 109.708 1
 1 21 -34 78.0732 139.272 1
 1 21 34 142.257 109.473 1
 1 21 34 201.499 84.5446 1
 -1 -21 35 94.7523 111.915 1
 -1 21 -35 171.96 125.714 1
 -1 21 35 -13.3469 90.7293 1
 -1 21 35 -56.6294 69.4825 1
 1 -21 35 110.66 107.046 1
 1 21 -35 -178.999 135.363 1
 1 21 35 165.136 109.553 1
 1 21 35 -29.6676 80.923 1
 -1 -21 36 179.871 113.581 1
 -1 21 -36 179.658 130.895 1
 -1 21 36 57.2263 92.6525 1
 1 -21 36 387.045 111.489 1
 1 21 36 209.015 115.803 1
 1 21 36 151.3 82.3289 1
 -1 -21 37 29.3381 114.359 1
 -1 21 -37 162.05 128.659 1
 -1 21 37 164.679 95.5079 1
 -1 21 37 40.46 72.7843 1
 1 -21 37 13.1202 110.297 1
 1 21 -37 155.367 139.184 1
 1 21 37 21.2629 81.4241 1
 -1 -21 38 -7.64545 115.327 1
 -1 21 -38 84.4009 126.732 1
 -1 21 38 -45.5437 95.7521 1
 -1 21 38 84.9459 73.0402 1
 1 -21 38 -65.9877 109.689 1
 1 21 -38 -80.2889 135.716 1
 1 21 38 32.563 117.987 1
 1 21 38 -33.8706 81.0812 1
 -1 -22 0 49.5612 74.4441 1
 -1 22 0 151.024 82.948 1
 1 -22 0 -12.5777 63.387 1
 1 22 0 326.599 108.757 1
 -1 -22 -1 1287.87 88.5962 1
 -1 -22 1 1426.47 89.8048 1
 -1 22 -1 959.043 93.5736 1
 -1 22 1 1177.98 93.5041 1
 1 -22 -1 919.611 73.2686 1
 1 -22 1 935.661 74.0298 1
 1 22 1 1517.84 119.948 1
 -1 -22 -2 360.248 78.3729 1
 -1 -22 2 297.308 78.8956 1
 -1 22 -2 581.64 91.3103 1
 1 -22 -2 438.92 66.6449 1
 1 22 -2 440.738 124.12 1
 1 22 2 594.656 106.637 1
 -1 -22 -3 3640.58 106.11 1
 -1 -22 3 3904.68 111.462 1
 -1 22 -3 4811.11 128.581 1
 -1 22 3 4879.69 129.864 1
 1 -22 -3 3688.56 96.6912 1
 1 -22 3 4014.28 103.469 1
 1 -22 -4 4981.17 104.489 1
 1 -22 4 5280.81 113.048 1
 1 22 -4 4965.62 155.093 1
 1 22 4 4025.6 147.141 1
 -1 -22 -5 4032.38 107.848 1
 -1 -22 5 4422.39 117.884 1
 -1 22 -5 4993.32 135.174 1
 -1 22 5 4691.9 124.202 1
 1 -22 -5 3858.39 93.7586 1
 1 -22 5 4059.58 104.914 1
 -1 -22 -6 892.022 82.3761 1
 -1 -22 6 755.362 88.2511 1
 -1 22 -6 1304.15 102.623 1
 -1 22 6 1247.15 89.7081 1
 1 -22 -6 1249.08 73.4316 1
 1 -22 6 1003 79.085 1
 1 22 -6 1273.23 130.496 1
 1 22 6 1059.55 108.872 1
 -1 -22 -7 249.116 76.5098 1
 -1 -22 7 230.094 85.0081 1
 -1 22 -7 241.337 96.148 1
 -1 22 7 254.128 77.7358 1
 1 -22 -7 252.573 64.7142 1
 1 -22 7 274.594 74.6077 1
 1 22 -7 530.764 118.995 1
 1 22 7 434.353 102.356 1
 -1 -22 -8 434.86 80.4538 1
 -1 -22 8 488.351 87.7353 1
 1 -22 8 829.568 81.4671 1
 1 22 -8 653.026 121.476 1
 1 22 8 565.59 101.967 1
 1 22 8 440.092 47.7186 1
 -1 22 -9 648.332 100.413 1
 -1 22 9 543.907 79.7192 1
 1 -22 -9 394.748 69.7407 1
 1 -22 9 436.624 80.5971 1
 -1 22 -10 719.826 102.898 1
 -1 22 10 539.761 79.341 1
 -1 22 10 577.57 42.1099 1
 1 -22 -10 527.551 73.658 1
 1 -22 10 598.196 81.0045 1
 -1 -22 -11 145.553 79.5537 1
 -1 -22 11 216.725 85.9575 1
 -1 22 -11 294.804 97.1233 1
 -1 22 11 199.506 38.3731 1
 1 -22 -11 100.27 70.7454 1
 1 -22 11 114.697 76.7764 1
 1 22 -11 195.118 120.279 1
 1 22 11 104.215 91.8286 1
 1 22 11 33.3535 49.193 1
 -1 22 -12 902.431 106.21 1
 -1 22 12 703.311 78.9698 1
 -1 22 12 696.513 44.1504 1
 1 -22 -12 735.122 82.5022 1
 1 -22 12 622.624 85.503 1
 -1 -22 13 710.856 91.3951 1
 -1 22 -13 853.647 104.299 1
 -1 22 13 480.118 63.694 1
 -1 22 13 598.503 77.7516 1
 1 -22 13 655.66 86.304 1
 1 22 13 434.086 70.9862 1
 1 22 13 889.791 102.51 1
 1 22 13 645.767 55.5393 1
 -1 22 14 91.9875 59.7068 1
 -1 22 14 175.097 70.0683 1
 -1 22 14 140.79 40.6251 1
 1 -22 14 129.232 83.234 1
 1 22 -14 516.843 130.198 1
 1 22 14 411.74 70.0553 1
 1 22 14 474.729 96.7123 1
 1 22 14 494.52 53.8306 1
 -1 -22 15 1082.08 98.1285 1
 -1 22 -15 1570.52 117.62 1
 -1 22 15 1057.06 73.4143 1
 -1 22 15 1169.15 83.5868 1
 -1 22 15 1348.34 52.3718 1
 1 22 15 915.668 77.3541 1
 1 22 15 1401.38 107.44 1
 1 22 15 1188 64.8964 1
 -1 -22 16 427.545 91.9344 1
 -1 22 16 1012.95 80.9298 1
 1 -22 16 878.979 90.2265 1
 1 22 -16 1048.17 134.634 1
 1 22 16 494.467 76.1791 1
 1 22 16 689.239 95.0995 1
 1 22 16 620.652 60.623 1
 -1 -22 17 846.45 98.4699 1
 -1 22 17 664.32 74.1296 1
 -1 22 17 618.465 78.0018 1
 -1 22 17 704.081 49.5749 1
 1 -22 17 763.625 91.2433 1
 1 22 17 805.556 97.9404 1
 1 22 17 664.124 62.6373 1
 -1 -22 18 718.515 99.4354 1
 -1 22 18 265.211 72.1358 1
 -1 22 18 236.889 44.5585 1
 1 22 18 590.922 82.125 1
 1 22 18 763.017 96.8318 1
 1 22 18 575.809 62.595 1
 -1 -22 19 97.061 94.5441 1
 -1 22 -19 5.73018 106.359 1
 -1 22 19 -55.111 67.6937 1
 -1 22 19 56.4774 67.9819 1
 1 -22 19 0.8634 88.091 1
 1 22 -19 165.939 125.116 1
 1 22 19 133.849 77.684 1
 1 22 19 63.3173 56.4726 1
 -1 -22 20 204.838 96.2435 1
 -1 22 -20 545.375 115.291 1
 -1 22 20 219.62 75.0284 1
 -1 22 20 327.729 45.7562 1
 1 -22 20 359.14 92.6945 1
 1 22 -20 366.568 128.051 1
 1 22 20 312.036 91.9239 1
 1 22 20 230.643 61.0239 1
 -1 -22 21 175.087 99.086 1
 -1 22 -21 86.3409 111.244 1
 -1 22 21 -44.7165 72.518 1
 -1 22 21 17.7412 68.3127 1
 1 -22 21 140.874 97.4382 1
 1 22 -21 338.79 134.422 1
 1 22 21 297.097 85.9711 1
 1 22 21 335.313 92.0668 1
 -1 -22 22 852.028 107.333 1
 -1 22 22 840.683 87.1067 1
 -1 22 22 860.145 81.6152 1
 -1 22 22 795.599 51.5642 1
 1 -22 22 933.394 107.798 1
 1 22 -22 1035.48 139.936 1
 1 22 22 540.487 96.8755 1
 1 22 22 750.359 70.9684 1
 -1 -22 23 178.479 97.3763 1
 -1 22 -23 326.495 114.238 1
 -1 22 23 108.863 78.0222 1
 -1 22 23 125.354 43.7508 1
 1 -22 23 237.044 100.782 1
 1 22 -23 415.874 133.501 1
 1 22 23 144.381 91.1242 1
 -1 -22 24 956.741 106.809 1
 -1 22 -24 772.32 120.179 1
 -1 22 24 475.105 85.171 1
 -1 22 24 460.242 78.2731 1
 -1 22 24 456.272 49.6157 1
 1 -22 24 608.034 108.623 1
 1 22 24 648.958 103.361 1
 1 22 24 851.148 75.0359 1
 -1 -22 25 169.362 99.3553 1
 -1 22 -25 401.084 115.087 1
 -1 22 25 172.701 70.7741 1
 -1 22 25 93.4217 42.9565 1
 1 -22 25 184.314 102.349 1
 1 22 25 211.22 90.5166 1
 1 22 25 271.515 67.5044 1
 -1 -22 26 79.5191 99.9274 1
 -1 22 26 112.472 81.8894 1
 -1 22 26 136.915 73.3726 1
 -1 22 26 116.425 44.7442 1
 1 -22 26 166.199 102.736 1
 1 22 -26 -60.9176 132.833 1
 1 22 26 123.6 97.9458 1
 1 22 26 61.0545 87.4632 1
 1 22 26 34.3578 63.0244 1
 -1 -22 27 121.473 99.8925 1
 1 -22 27 107.908 106.785 1
 1 22 -27 217.768 133.514 1
 1 22 27 52.4696 63.6782 1
 -1 -22 28 593.723 105.177 1
 -1 22 -28 423.614 125.241 1
 -1 22 28 129.773 85.7605 1
 -1 22 28 262.996 77.591 1
 1 -22 28 286.965 108.84 1
 1 22 -28 528.5 139.517 1
 1 22 28 387.775 105.461 1
 -1 -22 29 458.155 105.507 1
 1 22 29 516.942 112.475 1
 1 22 29 421.317 89.2463 1
 1 22 29 480.503 74.1025 1
 -1 -22 30 54.6932 101.893 1
 -1 22 -30 155.124 125.505 1
 -1 22 30 62.2445 74.4351 1
 1 -22 30 7.40604 101.455 1
 1 22 -30 206.328 133.541 1
 1 22 30 -42.437 81.9296 1
 1 22 30 -46.8455 66.602 1
 -1 -22 31 627.466 109.601 1
 -1 22 -31 784.364 133.015 1
 -1 22 31 371.383 92.5221 1
 -1 22 31 544.073 83.354 1
 1 -22 31 853.845 112.545 1
 1 22 -31 822.926 142.378 1
 1 22 31 545.978 114.428 1
 1 22 31 424.68 90.236 1
 -1 22 32 124.25 78.5672 1
 1 -22 32 139.367 106.563 1
 1 22 -32 354.102 136.961 1
 1 22 32 196.731 110.982 1
 1 22 32 273.813 84.4312 1
 1 22 32 153.612 71.2652 1
 -1 -22 33 103.044 113.846 1
 -1 22 -33 187.141 127.132 1
 1 -22 33 3.31578 105.891 1
 1 22 -33 271.799 134.959 1
 1 22 33 64.1703 110.426 1
 1 22 33 6.2963 81.3451 1
 1 22 33 14.1115 68.2902 1
 -1 -22 34 298.312 112.812 1
 -1 22 -34 227.505 132.236 1
 -1 22 34 122.654 93.228 1
 -1 22 34 113.724 74.3834 1
 1 -22 34 44.5382 108.308 1
 1 22 34 80.421 83.212 1
 -1 -22 35 219.824 115.659 1
 -1 22 -35 383.359 132.344 1
 -1 22 35 9.1493 93.8787 1
 -1 22 35 84.1246 73.8391 1
 1 -22 35 47.602 109.779 1
 1 22 -35 440.971 143.611 1
 1 22 35 237.272 114.963 1
 1 22 35 121.766 83.5623 1
 -1 -22 36 314.883 117.673 1
 -1 22 -36 179.922 132.25 1
 -1 22 36 88.5346 74.7489 1
 1 -22 36 108.354 110.435 1
 1 22 -36 411.465 143.75 1
 1 22 36 290.537 116.742 1
 -1 -22 37 58.4492 117.257 1
 -1 22 -37 -145.767 131.569 1
 -1 22 37 194.825 98.5891 1
 -1 22 37 -63.0851 73.4885 1
 1 -22 37 -36.7239 109.646 1
 1 22 -37 82.631 141.856 1
 1 22 37 154.166 119.306 1
 1 22 37 1.24575 84.4645 1
 1 -23 0 826.48 75.7673 1
 -1 23 -1 1540.06 103.399 1
 -1 23 1 1713.33 100.502 1
 1 -23 -1 1170.53 77.4506 1
 1 -23 1 1195.38 79.3225 1
 1 23 -1 1411.16 131.49 1
 1 23 1 1064.67 117.306 1
 -1 -23 -2 231.41 79.49 1
 -1 -23 2 237.06 80.7355 1
 -1 23 -2 367.259 90.5443 1
 -1 23 2 69.3462 83.4072 1
 1 -23 -2 103.368 64.6071 1
 1 -23 2 120.08 68.3561 1
 1 23 -2 482.987 123.859 1
 -1 -23 -3 1477.05 88.668 1
 -1 23 -3 1376.19 102.639 1
 1 -23 -3 1014.87 75.6122 1
 1 -23 3 1056.16 80.4763 1
 -1 -23 -4 133.943 76.5648 1
 -1 -23 4 -41.2699 80.8533 1
 -1 23 -4 190.269 90.381 1
 -1 23 4 144.558 89.4404 1
 1 -23 -4 138.667 67.1162 1
 1 -23 4 -17.3927 71.1255 1
 1 23 -4 185.79 116.642 1
 1 23 4 233.596 113.363 1
 -1 -23 -5 3202.59 104.292 1
 -1 -23 5 3248.47 110.241 1
 -1 23 -5 3151.71 121.552 1
 -1 23 5 3168.07 114.286 1
 1 -23 -5 2443.6 85.5738 1
 1 -23 5 2369.68 94.3554 1
 -1 -23 -6 311.414 79.1578 1
 -1 23 -6 147.543 94.7776 1
 1 -23 -6 92.1099 62.411 1
 1 -23 6 156.086 73.2456 1
 1 23 -6 131.548 122.433 1
 1 23 6 291.993 106.2 1
 -1 -23 -7 1260.79 90.014 1
 -1 -23 7 1513.8 97.3504 1
 -1 23 -7 1671.58 112.961 1
 -1 23 7 1430.87 92.4639 1
 1 -23 -7 1287.72 78.1975 1
 1 -23 7 1073.37 86.6386 1
 1 23 7 1816.77 117.845 1
 1 23 7 1341.37 61.6281 1
 -1 -23 -8 12.8784 76.1715 1
 -1 -23 8 104.164 85.9045 1
 -1 23 -8 168.399 98.2698 1
 -1 23 8 71.6691 78.0267 1
 -1 23 8 114.192 35.8116 1
 1 -23 -8 165.545 66.1797 1
 1 -23 8 186.92 75.9051 1
 1 23 -8 -90.7307 118.065 1
 1 23 8 -17.17 97.5746 1
 1 23 8 59.5982 45.2551 1
 -1 -23 -9 868.781 87.3296 1
 -1 -23 9 886.438 94.1687 1
 1 -23 -9 1008.15 78.7675 1
 1 -23 9 1031.25 86.8222 1
 1 23 -9 992.7 131.022 1
 1 23 9 922.219 108.708 1
 -1 -23 10 228.141 87.2939 1
 -1 23 -10 549.862 105.543 1
 -1 23 10 486.897 82.1177 1
 -1 23 10 472.74 43.034 1
 1 -23 -10 640.16 77.6099 1
 1 -23 10 415.067 82.0973 1
 1 23 -10 289.064 123.83 1
 1 23 10 147.685 47.426 1
 -1 -23 -11 2546.05 106.608 1
 -1 23 11 3505.67 110.119 1
 -1 23 11 3671.18 68.4914 1
 1 -23 -11 3474.1 105.962 1
 1 -23 11 3296.85 109.329 1
 1 23 -11 3571.56 154.986 1
 1 23 11 2549.15 123.734 1
 -1 -23 -12 131.141 84.9045 1
 -1 -23 12 120.388 87.5881 1
 -1 23 -12 277.856 103.991 1
 -1 23 12 106.528 38.5543 1
 1 -23 -12 172.78 77.8571 1
 1 23 -12 165.804 125.229 1
 1 23 12 118.063 94.6054 1
 1 23 12 82.3917 48.9509 1
 -1 23 -13 152.551 102.681 1
 -1 23 13 123.705 58.4704 1
 -1 23 13 188.064 73.4989 1
 -1 23 13 170.716 40.4727 1
 1 -23 13 212.5 83.7548 1
 -1 -23 14 506.148 91.7367 1
 -1 23 14 433.817 68.6023 1
 -1 23 14 772.68 80.7626 1
 -1 23 14 790.379 49.6725 1
 1 -23 14 562.79 91.0052 1
 1 23 -14 661.602 133.125 1
 1 23 14 403.531 70.9309 1
 1 23 14 575.821 100.812 1
 1 23 14 373.032 54.4136 1
 -1 -23 15 466.705 92.5725 1
 -1 23 -15 328.973 109.624 1
 -1 23 15 234.25 65.1771 1
 -1 23 15 312.534 44.363 1
 1 -23 15 332.802 87.1448 1
 1 23 -15 463.577 134.04 1
 1 23 15 193.994 71.694 1
 1 23 15 212.517 96.2383 1
 1 23 15 351.908 57.1326 1
 -1 -23 16 1255.69 103.203 1
 -1 23 -16 1123.46 118.739 1
 -1 23 16 686.81 73.2593 1
 -1 23 16 752.281 80.2524 1
 1 -23 16 816.802 94.9853 1
 1 23 16 1098.32 82.9182 1
 1 23 16 1278.24 69.5102 1
 -1 -23 17 311.769 94.6719 1
 -1 23 -17 130.125 107.371 1
 -1 23 17 55.4129 66.0576 1
 -1 23 17 190.418 71.7359 1
 -1 23 17 57.1451 41.9537 1
 1 -23 17 6.55734 85.488 1
 1 23 17 397.798 76.9179 1
 1 23 17 307.102 94.8413 1
 -1 -23 18 212.184 95.7998 1
 -1 23 -18 79.4138 109.974 1
 -1 23 18 37.2621 69.3035 1
 -1 23 18 16.8714 42.8845 1
 1 -23 18 207.232 88.1238 1
 1 23 18 334.543 79.9277 1
 1 23 18 327.435 61.7828 1
 -1 -23 19 536.727 100.223 1
 -1 23 19 455.76 79.1581 1
 -1 23 19 693.616 82.1098 1
 -1 23 19 630.209 49.9121 1
 1 -23 19 608.599 96.577 1
 1 23 -19 730.343 138.201 1
 1 23 19 447.097 95.619 1
 -1 -23 20 697.548 105.199 1
 -1 23 20 358.214 78.8255 1
 -1 23 20 379.184 76.5942 1
 -1 23 20 404.332 50.0079 1
 1 -23 20 545.418 98.2486 1
 -1 -23 21 213.978 98.8205 1
 -1 23 21 488.875 83.4537 1
 -1 23 21 664.099 81.6964 1
 1 -23 21 629.304 99.0444 1
 -1 23 -22 -22.4086 113.782 1
 -1 23 22 92.2965 77.0512 1
 -1 23 22 101.866 71.1949 1
 -1 23 22 106.945 43.1289 1
 1 -23 22 83.5916 93.8746 1
 -1 -23 23 1337.39 113.181 1
 -1 23 23 1033 85.4545 1
 1 -23 23 1234.78 113.828 1
 1 23 23 1207.9 105.043 1
 -1 -23 24 655.776 108.576 1
 -1 23 -24 756.002 124.25 1
 -1 23 24 628.2 90.3317 1
 -1 23 24 630.72 80.7465 1
 -1 23 24 559.497 51.4293 1
 1 -23 24 710.406 110.753 1
 1 23 24 649.424 102.601 1
 1 23 24 771.745 99.9594 1
 1 23 24 724.449 75.4284 1
 -1 23 -25 977.141 126.829 1
 1 -23 25 792.401 111.905 1
 1 23 -25 1043.79 146.305 1
 1 23 25 621.2 75.1552 1
 -1 -23 26 150.899 101.137 1
 -1 23 -26 378.75 121.765 1
 -1 23 26 188.21 85.9277 1
 -1 23 26 176.558 47.251 1
 1 -23 26 189.679 106.788 1
 1 23 -26 326.012 140.881 1
 -1 -23 27 122.631 102.996 1
 -1 23 27 252.957 91.7644 1
 -1 23 27 261.953 78.2857 1
 1 -23 27 441.284 112.031 1
 1 23 -27 87.4583 138.138 1
 1 23 27 66.3129 101.408 1
 1 23 27 196.766 66.3629 1
 -1 -23 28 147.384 105.438 1
 -1 23 -28 119.016 125.575 1
 -1 23 28 138.467 75.8639 1
 1 -23 28 211.385 109.558 1
 1 23 -28 405.702 141.596 1
 1 23 28 193.141 92.2463 1
 1 23 28 81.8248 67.0006 1
 -1 -23 29 210.2 102.779 1
 -1 23 -29 200.705 127.143 1
 -1 23 29 -4.5733 87.6854 1
 1 -23 29 57.7156 107.252 1
 1 23 -29 194.283 139.52 1
 1 23 29 -148.911 103.145 1
 1 23 29 -33.2123 88.8942 1
 1 23 29 113.87 68.508 1
 -1 -23 30 10.3939 103.853 1
 -1 23 -30 312.797 129.289 1
 1 -23 30 81.683 110.284 1
 1 23 -30 31.2792 139.688 1
 1 23 30 53.788 106.943 1
 1 23 30 -8.48809 67.9606 1
 -1 -23 31 139.644 104.964 1
 -1 23 -31 412.565 129.556 1
 -1 23 31 148.411 90.1047 1
 -1 23 31 39.3909 77.4051 1
 1 -23 31 294.097 114.279 1
 1 23 -31 227.043 137.464 1
 -1 -23 32 -52.4715 104.429 1
 -1 23 -32 -65.4053 125.978 1
 -1 23 32 -13.8932 89.2285 1
 -1 23 32 33.5757 74.7274 1
 1 -23 32 13.4671 112.565 1
 1 23 -32 73.8121 137.885 1
 1 23 32 18.7418 109.327 1
 1 23 32 -33.6214 67.5985 1
 -1 -23 33 346.306 109.423 1
 -1 23 33 352.779 98.7465 1
 -1 23 33 249.188 82.0562 1
 1 -23 33 407.901 118.409 1
 1 23 -33 533.607 143.079 1
 1 23 33 351.287 116.846 1
 1 23 33 304.473 90.0287 1
 1 23 33 232.482 73.4353 1
 -1 -23 34 288.098 108.687 1
 -1 23 -34 280.728 133.662 1
 1 23 -34 567.641 143.856 1
 1 23 34 534.606 120.66 1
 1 23 34 370.39 88.5309 1
 -1 -23 35 175.854 107.863 1
 -1 23 -35 353.392 137.643 1
 -1 23 35 89.2693 99.0616 1
 -1 23 35 211.914 80.7364 1
 1 -23 35 170.371 111.151 1
 1 23 -35 400.799 145.694 1
 1 23 35 131.567 115.569 1
 1 23 35 146.023 85.8559 1
 -1 23 36 11.0233 99.052 1
 1 -23 36 208.348 112.901 1
 1 23 -36 243.374 145.871 1
 1 23 36 14.6727 115.817 1
 1 23 36 43.8163 83.7062 1
 -1 -24 0 2471.18 104.811 1
 -1 24 0 2166.56 110.595 1
 1 -24 0 1570.35 84.6732 1
 -1 -24 -1 850.568 87.9799 1
 -1 -24 1 871.465 88.4644 1
 -1 24 -1 1076.11 104.324 1
 -1 24 1 969.499 97.5962 1
 1 -24 -1 748.91 75.3106 1
 1 -24 1 760.495 77.2473 1
 1 24 -1 1196.33 136.378 1
 1 24 1 1081.04 123.352 1
[truncated: 6,042,202 more chars]
