# Supplementary material for: Ibuprofen and sila-ibuprofen: polarization effects in the crystal and enzyme environments
Source: Acta Crystallogr B Struct Sci Cryst Eng Mater. 2021 Nov 12;77(Pt 6):892–905. doi: 10.1107/S2052520621009379 (PMC8662945; doi:10.1107/S2052520621009379)
Supplement: Supplementary file 2 [file b-77-00892-ibuaminsup2.hkl]

data_ibuamin
_computing_structure_refinement   'olex2.refine 1.3-dev (Bourhis et al., 2015)'
_shelx_refln_list_code            4
loop_
  _space_group_symop_id
  _space_group_symop_operation_xyz
  1  x,y,z
  2  x+1/2,-y+1/2,-z
  3  -x,y+1/2,-z+1/2
  4  -x+1/2,-y,z+1/2

_space_group_crystal_system       orthorhombic
_space_group_IT_number            19
_space_group_name_H-M_alt         'P 21 21 21'
_space_group_name_Hall            ' P 2ac 2ab'
_symmetry_space_group_name_H-M    'P 21 21 21'
_symmetry_space_group_name_Hall   ' P 2ac 2ab'
_symmetry_Int_Tables_number       19
_cell_length_a                    5.9130(12)
_cell_length_b                    15.305(3)
_cell_length_c                    22.257(4)
_cell_angle_alpha                 90
_cell_angle_beta                  90
_cell_angle_gamma                 90
_cell_volume                      2014.2(7)
loop_
  _refln_index_h
  _refln_index_k
  _refln_index_l
  _refln_F_squared_calc
  _refln_F_squared_meas
  _refln_F_squared_sigma
  _refln_F_squared_weight
  _refln_observed_status
-8 -6 -5 96.185 98.295 3.930 14.923 o
-8 -6 -4 7.619 8.739 3.206 157.607 o
-8 -6 -3 0.305 -0.894 1.283 2224.910 o
-8 -6 -2 24.313 21.798 1.693 74.354 o
-8 -6 -1 18.242 20.368 2.357 87.651 o
-8 -5 -7 44.933 41.747 1.871 38.319 o
-8 -5 -6 83.711 82.843 2.558 18.321 o
-8 -5 -5 30.438 34.556 6.089 39.075 o
-8 -5 -4 40.558 32.589 1.892 44.800 o
-8 -5 -3 13.435 13.880 1.921 124.907 o
-8 -5 -2 35.061 31.207 1.736 50.905 o
-8 -5 -1 1.885 2.332 0.780 851.044 o
-8 -4 -8 86.307 85.464 1.382 17.983 o
-8 -4 -7 22.719 23.356 7.357 41.855 o
-8 -4 -6 39.197 50.016 4.604 34.334 o
-8 -4 -5 22.304 16.729 1.496 86.457 o
-8 -4 -4 33.050 39.035 3.000 46.122 o
-8 -4 -3 2.440 4.102 0.777 597.772 o
-8 -4 -2 43.459 43.994 2.365 37.900 o
-8 -4 -1 34.480 31.473 2.856 48.685 o
-8 -3 -9 13.009 16.384 1.459 125.257 o
-8 -3 -8 4.126 9.491 2.159 246.397 o
-8 -3 -7 1.577 1.718 1.034 943.664 o
-8 -3 -6 2.571 2.601 1.209 610.498 o
-8 -3 -5 33.852 44.794 1.907 45.287 o
-8 -3 -4 16.320 13.971 0.878 117.936 o
-8 -3 -3 10.676 8.350 0.890 185.796 o
-8 -3 -2 52.429 59.258 4.064 27.788 o
-8 -3 -1 9.052 9.466 1.683 184.275 o
-8 -2 -9 6.630 8.637 0.999 248.383 o
-8 -2 -8 18.340 16.986 1.041 101.344 o
-8 -2 -7 3.560 3.691 0.886 492.834 o
-8 -2 -6 38.333 42.638 2.027 42.362 o
-8 -2 -5 2.322 2.031 0.861 768.032 o
-8 -2 -4 6.899 14.507 2.352 163.260 o
-8 -2 -3 21.066 17.095 1.157 91.117 o
-8 -2 -2 7.740 8.503 0.847 230.469 o
-8 -2 -1 7.021 5.865 0.789 278.270 o
-8 -1 -10 49.398 48.590 1.220 34.359 o
-8 -1 -9 21.360 20.403 0.881 86.192 o
-8 -1 -8 19.603 17.302 0.969 96.392 o
-8 -1 -7 22.279 16.490 2.790 78.895 o
-8 -1 -6 35.311 29.091 1.160 52.732 o
-8 -1 -5 5.066 7.036 1.770 275.028 o
-8 -1 -4 2.212 2.242 0.973 744.149 o
-8 -1 -3 12.920 20.155 3.436 93.623 o
-8 -1 -2 157.147 154.582 4.767 8.220 o
-8 -1 -1 14.293 19.774 1.305 111.095 o
-7 -12 -3 105.511 120.139 14.616 8.351 o
-7 -12 -2 60.411 63.733 4.464 24.162 o
-7 -12 -1 110.749 158.272 6.139 10.320 o
-7 -11 -7 3.926 6.499 2.663 251.792 o
-7 -11 -6 26.814 47.158 1.827 51.019 o
-7 -11 -5 60.733 82.410 2.053 23.450 o
-7 -11 -4 34.493 43.453 3.879 40.877 o
-7 -11 -3 16.168 14.427 1.219 115.502 o
-7 -11 -2 22.192 25.601 1.451 75.731 o
-7 -11 -1 54.411 66.276 2.204 27.748 o
-7 -10 -10 5.415 3.448 1.729 322.812 o
-7 -10 -9 65.272 51.133 7.881 20.172 o
-7 -10 -8 23.821 29.321 4.466 54.607 o
-7 -10 -7 72.792 64.998 11.063 14.480 o
-7 -10 -6 67.273 55.035 1.918 25.544 o
-7 -10 -5 33.696 32.918 5.077 41.300 o
-7 -10 -4 52.683 51.340 9.365 20.298 o
-7 -10 -2 17.290 16.664 1.654 102.478 o
-7 -10 -1 12.758 11.861 1.671 138.922 o
-7 -9 -12 9.236 13.758 2.798 136.677 o
-7 -9 -11 17.432 22.530 1.738 91.081 o
-7 -9 -10 21.187 20.277 4.243 66.110 o
-7 -9 -9 29.573 33.158 3.444 50.842 o
-7 -9 -8 109.688 122.931 6.413 11.535 o
-7 -9 -7 94.078 100.056 7.707 13.231 o
-7 -9 -6 39.720 35.848 7.544 29.546 o
-7 -9 -5 20.025 9.530 1.417 107.604 o
-7 -9 -4 12.709 8.666 1.540 153.652 o
-7 -9 -3 6.821 13.809 2.115 173.951 o
-7 -9 -2 85.603 73.614 4.776 17.663 o
-7 -9 -1 1.883 5.888 1.646 448.126 o
-7 -8 -13 2.889 2.501 2.863 318.002 o
-7 -8 -12 17.812 22.083 2.946 81.788 o
-7 -8 -11 57.875 57.104 7.969 20.904 o
-7 -8 -10 97.091 98.520 9.102 12.239 o
-7 -8 -9 62.467 66.086 2.395 25.052 o
-7 -8 -8 63.953 63.033 2.129 25.223 o
-7 -8 -7 9.488 8.558 2.347 167.184 o
-7 -8 -6 58.855 55.260 1.866 28.359 o
-7 -8 -5 5.668 2.218 0.902 397.713 o
-7 -8 -4 86.981 58.949 1.287 20.330 o
-7 -8 -3 33.180 43.295 2.612 45.129 o
-7 -8 -2 70.865 37.279 1.956 27.232 o
-7 -8 -1 10.025 9.969 1.265 178.296 o
-7 -7 -14 61.994 56.225 2.572 26.606 o
-7 -7 -13 19.688 25.872 1.405 81.555 o
-7 -7 -12 4.963 6.361 3.031 210.438 o
-7 -7 -11 81.727 102.109 2.667 17.055 o
-7 -7 -10 241.429 190.613 2.931 5.187 o
-7 -7 -9 114.322 121.349 2.256 12.295 o
-7 -7 -8 18.686 15.773 1.678 98.693 o
-7 -7 -7 23.723 29.075 2.767 63.918 o
-7 -7 -6 45.415 26.267 1.194 44.289 o
-7 -7 -5 6.317 2.910 0.907 349.023 o
-7 -7 -4 9.742 14.402 1.036 161.296 o
-7 -7 -3 162.702 170.618 10.898 6.630 o
-7 -7 -2 88.493 108.583 6.693 13.926 o
-7 -7 -1 8.002 13.512 1.417 178.452 o
-7 -6 -15 52.766 55.300 9.208 20.169 o
-7 -6 -14 40.536 36.114 1.810 43.505 o
-7 -6 -13 73.959 67.501 5.360 19.774 o
-7 -6 -12 3.522 4.675 1.147 435.048 o
-7 -6 -11 82.624 83.022 7.127 15.782 o
-7 -6 -10 146.608 136.802 5.616 9.008 o
-7 -6 -9 101.360 101.293 6.316 13.201 o
-7 -6 -8 53.257 60.695 6.018 24.497 o
-7 -6 -7 4.536 2.935 0.982 439.547 o
-7 -6 -6 16.910 14.200 1.518 110.327 o
-7 -6 -5 4.968 8.745 1.423 272.434 o
-7 -6 -4 1.188 1.336 0.791 1303.730 o
-7 -6 -3 39.273 44.501 3.291 38.749 o
-7 -6 -1 48.013 55.749 2.850 31.780 o
-7 -5 -16 0.240 4.524 1.850 634.437 o
-7 -5 -15 53.673 54.342 2.543 30.003 o
-7 -5 -14 134.542 171.460 15.210 6.399 o
-7 -5 -13 1.682 2.254 1.174 797.961 o
-7 -5 -12 6.871 11.805 1.418 204.492 o
-7 -5 -11 41.500 43.860 2.889 38.319 o
-7 -5 -10 21.889 18.292 1.054 87.185 o
-7 -5 -9 46.819 41.328 1.306 37.819 o
-7 -5 -8 34.865 45.416 2.581 42.974 o
-7 -5 -7 2.765 2.198 1.273 599.200 o
-7 -5 -6 15.106 12.235 3.126 104.210 o
-7 -5 -5 17.657 12.730 0.953 113.953 o
-7 -5 -4 73.204 74.553 3.269 20.775 o
-7 -5 -3 27.131 20.669 1.945 68.865 o
-7 -5 -2 5.534 7.887 1.960 243.884 o
-7 -5 -1 243.962 229.608 9.565 4.386 o
-7 -4 -16 20.489 23.924 1.562 81.348 o
-7 -4 -15 2.950 5.912 0.654 469.786 o
-7 -4 -14 14.036 12.073 2.525 118.230 o
-7 -4 -13 131.151 121.017 2.008 11.001 o
-7 -4 -12 17.977 13.187 1.538 107.686 o
-7 -4 -11 39.689 41.087 1.330 42.808 o
-7 -4 -10 3.706 5.059 1.903 343.120 o
-7 -4 -9 10.508 12.205 1.863 151.933 o
-7 -4 -8 66.387 51.526 1.479 26.593 o
-7 -4 -7 18.617 24.127 3.839 70.446 o
-7 -4 -6 0.835 0.911 0.972 1563.310 o
-7 -4 -5 81.252 83.415 3.487 18.296 o
-7 -4 -4 12.305 12.060 4.954 85.962 o
-7 -4 -3 23.930 21.285 2.312 72.874 o
-7 -4 -2 75.463 82.393 3.979 19.134 o
-7 -4 -1 48.206 61.116 3.375 29.911 o
-7 -3 -17 61.837 56.428 1.300 27.378 o
-7 -3 -16 60.415 50.068 3.674 27.106 o
-7 -3 -15 0.830 0.013 0.741 2492.410 o
-7 -3 -14 19.694 21.785 2.012 83.929 o
-7 -3 -13 26.583 21.522 1.227 71.451 o
-7 -3 -12 19.730 21.385 2.111 83.764 o
-7 -3 -11 40.785 38.097 3.655 39.026 o
-7 -3 -10 3.203 4.113 1.860 393.719 o
-7 -3 -9 63.655 62.729 1.909 25.479 o
-7 -3 -8 1.410 2.545 0.905 915.800 o
-7 -3 -7 21.653 16.205 1.284 90.135 o
-7 -3 -6 55.829 62.659 2.175 27.907 o
-7 -3 -5 31.911 31.980 2.541 51.973 o
-7 -3 -4 70.762 73.150 2.220 22.029 o
-7 -3 -3 47.754 56.607 2.211 32.402 o
-7 -3 -2 133.615 139.117 5.562 9.659 o
-7 -3 -1 25.675 28.755 1.429 65.906 o
-7 -2 -17 36.539 46.654 5.159 35.185 o
-7 -2 -16 0.144 0.846 0.891 2773.050 o
-7 -2 -15 59.168 73.497 2.645 24.769 o
-7 -2 -14 22.241 16.264 1.467 87.446 o
-7 -2 -13 83.324 90.475 6.002 15.994 o
-7 -2 -12 142.872 153.588 6.554 8.594 o
-7 -2 -11 140.789 148.218 7.744 8.554 o
-7 -2 -10 75.170 59.118 1.692 22.884 o
-7 -2 -9 93.545 92.555 6.170 14.530 o
-7 -2 -8 5.806 6.620 1.044 294.531 o
-7 -2 -7 153.216 150.007 1.995 8.798 o
-7 -2 -6 5.692 6.610 0.917 302.949 o
-7 -2 -5 12.335 19.148 1.637 119.604 o
-7 -2 -4 1.352 1.905 0.726 1110.290 o
-7 -2 -3 22.758 26.006 1.368 74.325 o
-7 -2 -2 7.166 9.449 1.611 212.901 o
-7 -2 -1 37.309 35.207 1.702 46.794 o
-7 -1 -17 15.005 16.158 1.192 117.191 o
-7 -1 -16 49.657 37.310 1.417 37.224 o
-7 -1 -15 38.010 38.254 1.911 44.533 o
-7 -1 -14 77.537 73.698 1.953 20.570 o
-7 -1 -13 55.258 68.352 1.620 27.444 o
-7 -1 -12 10.098 7.142 1.467 190.777 o
-7 -1 -11 33.566 29.023 3.591 48.395 o
-7 -1 -10 168.407 171.993 2.932 7.573 o
-7 -1 -9 17.814 16.966 1.155 102.903 o
-7 -1 -8 34.043 26.783 1.641 54.759 o
-7 -1 -7 20.689 16.762 1.012 93.442 o
-7 -1 -6 370.615 410.399 6.302 2.340 o
-7 -1 -5 55.892 69.644 4.011 25.090 o
-7 -1 -4 59.821 63.821 6.786 21.452 o
-7 -1 -3 6.799 5.283 1.137 281.484 o
-7 -1 -2 9.541 10.870 0.941 183.580 o
-7 -1 -1 21.346 15.813 1.688 89.648 o
-6 -15 -5 1.753 2.346 1.900 567.588 o
-6 -15 -4 28.761 10.402 0.871 79.856 o
-6 -15 -3 25.000 42.378 7.641 33.958 o
-6 -15 -2 13.340 14.443 1.170 131.797 o
-6 -15 -1 56.825 68.048 4.022 25.040 o
-6 -14 -9 0.324 4.348 1.533 740.912 o
-6 -14 -8 148.518 182.853 16.656 5.595 o
-6 -14 -7 37.285 39.146 6.726 32.189 o
-6 -14 -6 41.089 62.201 1.883 34.631 o
-6 -14 -5 0.344 5.487 1.655 611.640 o
-6 -14 -4 10.037 14.181 4.814 91.701 o
-6 -14 -3 172.876 191.786 6.529 6.705 o
-6 -14 -2 31.688 36.333 7.273 33.575 o
-6 -14 -1 37.772 34.523 1.254 47.299 o
-6 -13 -11 80.637 118.442 2.823 15.994 o
-6 -13 -10 9.535 17.833 3.218 114.968 o
-6 -13 -9 67.898 95.840 2.482 20.073 o
-6 -13 -8 30.993 43.286 3.991 43.168 o
-6 -13 -7 15.788 15.579 3.698 88.584 o
-6 -13 -6 78.160 88.450 8.291 15.096 o
-6 -13 -5 1.714 2.597 1.372 699.708 o
-6 -13 -4 82.300 92.263 3.992 17.170 o
-6 -13 -3 41.267 45.972 3.263 37.132 o
-6 -13 -2 173.670 160.059 4.212 7.491 o
-6 -13 -1 61.707 43.519 5.769 24.910 o
-6 -12 -14 6.303 7.179 2.061 230.780 o
-6 -12 -13 41.376 63.540 2.504 33.482 o
-6 -12 -12 65.694 67.839 4.055 22.674 o
-6 -12 -11 74.207 82.374 4.573 18.974 o
-6 -12 -10 1.503 4.244 1.500 582.011 o
-6 -12 -9 11.706 7.623 1.696 165.006 o
-6 -12 -8 131.540 150.940 4.740 9.605 o
-6 -12 -7 72.444 87.889 4.517 18.836 o
-6 -12 -6 102.843 112.580 3.505 13.536 o
-6 -12 -5 11.872 26.495 3.624 85.088 o
-6 -12 -4 52.550 59.322 2.945 29.061 o
-6 -12 -3 72.445 87.462 6.529 17.347 o
-6 -12 -2 44.736 60.755 4.881 29.053 o
-6 -12 -1 3.663 7.695 0.594 373.817 o
-6 -11 -15 13.177 12.694 6.587 62.397 o
-6 -11 -14 3.065 2.113 1.957 450.159 o
-6 -11 -13 19.398 20.465 1.772 88.028 o
-6 -11 -12 27.548 24.821 2.244 63.434 o
-6 -11 -11 45.638 46.066 1.825 36.634 o
-6 -11 -10 71.112 57.332 2.175 23.968 o
-6 -11 -9 28.898 19.344 3.424 60.162 o
-6 -11 -8 249.954 293.507 11.176 3.743 o
-6 -11 -7 3.261 8.181 1.482 332.680 o
-6 -11 -6 59.248 67.315 2.962 25.421 o
-6 -11 -5 51.568 60.220 1.644 30.380 o
-6 -11 -4 33.567 23.656 1.431 57.791 o
-6 -11 -3 48.323 62.483 6.269 25.222 o
-6 -11 -2 3.051 7.814 1.880 317.622 o
-6 -11 -1 131.769 157.657 12.123 7.549 o
-6 -10 -17 44.097 40.178 4.299 35.029 o
-6 -10 -16 31.094 36.422 1.883 52.081 o
-6 -10 -15 18.862 24.210 1.865 83.748 o
-6 -10 -14 1.041 0.689 2.814 468.012 o
-6 -10 -13 15.805 25.185 3.315 79.759 o
-6 -10 -12 19.120 22.390 3.222 76.100 o
-6 -10 -11 4.629 1.990 2.853 274.007 o
-6 -10 -10 32.701 28.059 3.149 51.298 o
-6 -10 -8 12.707 18.188 3.194 101.019 o
-6 -10 -7 50.614 35.805 7.595 25.881 o
-6 -10 -6 10.854 9.384 3.698 119.942 o
-6 -10 -5 55.278 50.685 1.670 30.809 o
-6 -10 -4 2.048 5.242 1.081 539.625 o
-6 -10 -3 38.238 32.368 2.416 45.906 o
-6 -10 -2 27.543 31.889 2.399 57.746 o
-6 -10 -1 24.032 23.082 5.137 53.971 o
-6 -9 -18 28.852 31.659 3.047 53.948 o
-6 -9 -17 3.659 4.623 2.109 333.895 o
-6 -9 -16 0.217 1.121 1.415 1457.420 o
-6 -9 -15 38.307 44.147 4.941 35.491 o
-6 -9 -14 35.475 38.300 1.937 46.663 o
-6 -9 -13 48.702 46.535 8.009 24.097 o
-6 -9 -12 42.166 44.917 2.066 38.834 o
-6 -9 -11 103.210 113.311 8.543 11.491 o
-6 -9 -10 68.275 65.267 6.726 19.700 o
-6 -9 -9 81.099 111.440 3.789 16.061 o
-6 -9 -8 46.768 49.419 1.902 34.990 o
-6 -9 -7 35.403 39.819 1.714 46.414 o
-6 -9 -6 13.598 15.179 4.888 79.708 o
-6 -9 -5 10.580 13.724 2.548 132.991 o
-6 -9 -4 155.571 156.671 24.618 4.103 o
-6 -9 -3 58.050 61.878 8.416 19.783 o
-6 -9 -2 55.023 67.037 2.858 26.889 o
-6 -9 -1 94.474 118.931 3.950 13.945 o
-6 -8 -19 18.544 26.279 1.663 82.877 o
-6 -8 -18 34.020 25.389 1.816 55.256 o
-6 -8 -17 27.845 19.448 2.328 67.090 o
-6 -8 -16 28.395 25.780 1.765 62.948 o
-6 -8 -15 57.483 65.397 4.333 24.893 o
-6 -8 -14 59.084 55.971 5.291 24.585 o
-6 -8 -13 34.834 27.883 1.744 52.969 o
-6 -8 -12 3.817 11.661 1.419 264.752 o
-6 -8 -11 22.781 23.430 1.607 76.265 o
-6 -8 -10 187.308 202.346 7.937 5.970 o
-6 -8 -9 19.990 8.415 2.705 98.177 o
-6 -8 -8 49.837 52.962 3.113 31.264 o
-6 -8 -7 102.062 121.199 3.671 13.142 o
-6 -8 -6 6.226 4.629 1.481 292.053 o
-6 -8 -5 20.922 15.523 2.818 83.282 o
-6 -8 -4 2.695 8.775 0.802 386.795 o
-6 -8 -3 102.589 114.891 3.871 13.344 o
-6 -8 -2 113.688 105.184 4.049 12.700 o
-6 -8 -1 159.744 158.398 6.816 7.716 o
-6 -7 -19 8.789 8.072 1.407 203.974 o
-6 -7 -18 64.121 90.667 2.209 21.545 o
-6 -7 -17 39.296 44.283 4.308 36.505 o
-6 -7 -16 63.670 95.249 4.112 20.064 o
-6 -7 -15 3.746 6.478 1.220 366.431 o
-6 -7 -14 15.470 22.741 1.286 100.101 o
-6 -7 -13 76.111 77.410 13.144 11.864 o
-6 -7 -12 118.915 134.358 4.057 11.087 o
-6 -7 -11 46.823 44.653 1.336 36.791 o
-6 -7 -10 16.076 16.351 4.828 73.735 o
-6 -7 -9 208.808 215.791 20.104 3.843 o
-6 -7 -8 40.455 35.982 2.852 41.765 o
-6 -7 -7 49.570 41.042 2.902 34.504 o
-6 -7 -6 25.773 19.174 1.005 76.233 o
-6 -7 -5 105.603 97.387 2.240 14.351 o
-6 -7 -4 23.827 21.254 1.307 77.443 o
-6 -7 -3 35.650 30.468 7.228 33.258 o
-6 -7 -2 190.202 206.754 3.152 6.246 o
-6 -7 -1 240.338 262.183 6.862 4.363 o
-6 -6 -20 79.501 99.989 5.231 16.343 o
-6 -6 -19 56.534 50.186 1.276 30.611 o
-6 -6 -18 35.119 29.533 3.378 47.418 o
-6 -6 -17 62.775 63.084 2.887 25.060 o
-6 -6 -16 11.701 12.527 1.432 147.542 o
-6 -6 -15 60.465 60.526 3.011 26.050 o
-6 -6 -14 17.992 10.475 1.472 114.367 o
-6 -6 -13 28.322 47.447 2.279 48.383 o
-6 -6 -12 15.719 19.752 1.584 103.088 o
-6 -6 -11 18.589 14.558 1.485 102.677 o
-6 -6 -10 22.450 22.047 1.054 80.595 o
-6 -6 -9 70.322 77.858 1.541 21.839 o
-6 -6 -7 23.409 25.222 5.203 53.067 o
-6 -6 -6 12.544 13.451 1.358 138.663 o
-6 -6 -5 49.234 39.624 10.623 19.822 o
-6 -6 -4 21.443 19.248 3.371 73.344 o
-6 -6 -3 74.373 94.415 3.421 18.565 o
-6 -6 -2 1.235 0.701 0.644 1588.110 o
-6 -6 -1 12.473 9.956 2.234 138.752 o
-6 -5 -21 39.396 31.424 2.727 44.634 o
-6 -5 -20 126.359 132.646 3.143 10.783 o
-6 -5 -19 40.324 35.592 4.101 39.016 o
-6 -5 -18 30.520 10.011 2.573 69.639 o
-6 -5 -17 6.336 4.898 0.905 310.404 o
-6 -5 -16 23.236 35.083 1.343 64.895 o
-6 -5 -15 23.824 29.902 1.284 68.554 o
-6 -5 -14 27.476 32.632 1.308 60.276 o
-6 -5 -13 105.005 125.672 1.758 13.016 o
-6 -5 -12 34.499 36.280 1.916 48.560 o
-6 -5 -11 107.075 104.436 8.593 11.509 o
-6 -5 -10 21.358 22.814 4.190 64.157 o
-6 -5 -9 48.917 38.728 1.313 37.326 o
-6 -5 -8 0.985 1.843 0.901 1214.340 o
-6 -5 -7 15.721 6.097 1.455 141.131 o
-6 -5 -6 181.387 190.565 8.097 6.268 o
-6 -5 -5 0.081 2.366 0.813 1750.720 o
-6 -5 -4 45.249 50.377 6.306 28.002 o
-6 -5 -3 88.599 81.929 1.556 17.861 o
-6 -5 -2 60.051 55.922 4.565 25.249 o
-6 -5 -1 122.454 137.039 4.397 10.672 o
-6 -4 -21 15.009 13.362 2.580 109.709 o
-6 -4 -20 36.286 33.230 1.827 48.471 o
-6 -4 -19 179.824 196.121 4.808 6.601 o
-6 -4 -18 88.424 90.361 1.397 17.247 o
-6 -4 -17 106.999 94.618 4.753 13.628 o
-6 -4 -16 46.484 44.156 3.832 33.745 o
-6 -4 -15 71.165 74.684 2.695 21.527 o
-6 -4 -14 172.998 172.142 6.144 7.074 o
-6 -4 -13 62.814 53.202 3.377 26.129 o
-6 -4 -12 95.174 106.439 4.948 14.173 o
-6 -4 -11 42.116 48.859 1.676 38.068 o
-6 -4 -10 220.788 223.601 6.313 5.100 o
-6 -4 -9 118.197 100.581 1.608 12.972 o
-6 -4 -8 37.531 47.539 1.991 41.199 o
-6 -4 -7 8.313 10.384 0.840 204.963 o
-6 -4 -6 105.922 102.476 11.686 10.114 o
-6 -4 -5 10.638 17.141 1.017 142.464 o
-6 -4 -4 32.821 28.725 4.394 46.193 o
-6 -4 -3 25.866 33.039 3.215 56.058 o
-6 -4 -2 426.212 470.397 19.455 1.670 o
-6 -4 -1 12.421 19.836 3.616 93.441 o
-6 -3 -21 28.938 32.068 2.530 55.410 o
-6 -3 -20 9.956 11.072 2.931 137.924 o
-6 -3 -19 101.806 112.250 3.914 13.542 o
-6 -3 -18 7.635 7.762 0.767 241.400 o
-6 -3 -17 29.183 27.907 1.900 59.784 o
-6 -3 -16 17.746 11.390 1.111 115.915 o
-6 -3 -15 28.013 30.553 1.274 61.084 o
-6 -3 -14 12.521 15.156 2.428 119.523 o
-6 -3 -13 279.471 263.292 7.650 3.759 o
-6 -3 -12 73.225 78.981 3.024 20.446 o
-6 -3 -11 68.063 47.041 1.805 26.621 o
-6 -3 -10 8.424 7.569 1.244 217.820 o
-6 -3 -9 50.816 46.937 1.623 33.778 o
-6 -3 -8 13.962 10.588 1.234 140.059 o
-6 -3 -7 113.573 83.079 1.509 14.377 o
-6 -3 -6 46.239 49.741 4.143 31.988 o
-6 -3 -5 20.950 20.297 1.091 86.872 o
-6 -3 -4 26.353 15.150 1.019 79.565 o
-6 -3 -3 62.514 32.471 1.545 31.710 o
-6 -3 -2 105.660 115.326 3.446 13.136 o
-6 -3 -1 242.140 263.685 13.055 3.887 o
-6 -2 -22 32.029 29.454 4.831 44.798 o
-6 -2 -21 49.800 39.231 2.909 34.847 o
-6 -2 -20 217.004 189.990 6.429 5.541 o
-6 -2 -19 83.266 76.617 4.008 18.256 o
-6 -2 -18 78.586 82.074 3.528 18.855 o
-6 -2 -17 28.458 23.623 1.434 65.524 o
-6 -2 -16 57.144 47.271 2.922 29.642 o
-6 -2 -15 51.268 56.048 2.307 30.869 o
-6 -2 -14 133.527 111.559 3.182 11.016 o
-6 -2 -13 11.156 7.857 0.657 185.503 o
-6 -2 -12 10.050 5.450 0.906 215.464 o
-6 -2 -11 18.487 18.574 2.330 89.808 o
-6 -2 -10 28.500 30.419 3.344 53.925 o
-6 -2 -9 83.581 71.892 1.564 19.651 o
-6 -2 -8 103.512 109.159 3.155 13.735 o
-6 -2 -7 65.724 77.857 5.607 20.137 o
-6 -2 -6 41.280 30.054 1.357 46.023 o
-6 -2 -5 113.609 123.761 3.302 12.072 o
-6 -2 -4 155.022 154.240 5.076 8.279 o
-6 -2 -3 308.961 327.921 7.522 3.093 o
-6 -2 -2 126.901 126.185 4.430 10.732 o
-6 -2 -1 141.879 181.146 9.916 7.341 o
-6 -1 -22 33.129 26.681 1.066 56.996 o
-6 -1 -21 13.257 12.170 1.033 141.331 o
-6 -1 -20 115.370 88.235 5.292 12.925 o
-6 -1 -19 19.460 13.573 2.838 90.020 o
-6 -1 -18 89.425 79.366 4.094 17.018 o
-6 -1 -17 10.966 12.543 1.275 155.695 o
-6 -1 -16 12.439 3.738 0.960 191.821 o
-6 -1 -15 18.830 16.250 1.079 100.702 o
-6 -1 -14 33.718 34.636 1.268 51.279 o
-6 -1 -13 65.734 85.386 3.052 21.347 o
-6 -1 -12 65.974 59.468 1.691 25.376 o
-6 -1 -11 19.482 21.611 0.943 89.787 o
-6 -1 -10 16.628 22.624 2.520 87.787 o
-6 -1 -9 29.659 34.529 2.173 54.108 o
-6 -1 -8 418.043 401.591 14.937 1.942 o
-6 -1 -7 194.770 216.938 9.389 5.444 o
-6 -1 -6 15.140 15.018 4.557 80.433 o
-6 -1 -5 260.328 243.328 3.272 4.338 o
-6 -1 -4 28.154 23.494 2.678 61.768 o
-6 -1 -3 160.301 218.688 3.046 7.005 o
-6 -1 -2 122.406 123.608 5.875 10.767 o
-6 -1 -1 535.015 580.770 32.649 1.039 o
-5 -17 -6 39.204 36.340 3.395 41.310 o
-5 -17 -5 6.793 6.798 2.602 201.242 o
-5 -17 -4 15.338 10.690 2.446 116.270 o
-5 -17 -3 26.705 25.033 1.638 66.757 o
-5 -17 -2 9.793 9.640 0.594 192.167 o
-5 -17 -1 3.912 9.176 2.584 229.860 o
-5 -16 -10 55.833 64.959 4.721 24.970 o
-5 -16 -9 53.914 57.396 4.362 27.201 o
-5 -16 -8 25.395 26.644 5.657 47.764 o
-5 -16 -7 25.528 32.355 7.521 36.669 o
-5 -16 -6 122.849 136.816 8.187 9.626 o
-5 -16 -5 5.162 5.132 0.659 361.180 o
-5 -16 -4 11.384 16.173 1.930 130.206 o
-5 -16 -3 56.573 66.152 4.230 25.163 o
-5 -16 -2 73.624 117.500 6.894 14.946 o
-5 -16 -1 32.401 34.205 2.423 50.582 o
-5 -15 -13 113.067 135.896 12.413 8.613 o
-5 -15 -11 97.442 102.565 6.229 13.561 o
-5 -15 -9 42.670 46.897 4.082 34.491 o
-5 -15 -8 14.911 22.343 3.123 87.686 o
-5 -15 -7 26.958 27.586 2.992 59.174 o
-5 -15 -6 82.876 81.433 4.739 17.501 o
-5 -15 -5 38.528 48.649 1.768 40.395 o
-5 -15 -4 1.101 1.309 1.160 1131.560 o
-5 -15 -3 4.701 8.236 3.602 172.872 o
-5 -15 -2 17.267 16.407 2.048 99.928 o
-5 -15 -1 49.577 43.242 2.678 34.243 o
-5 -14 -15 69.653 97.772 2.974 19.328 o
-5 -14 -14 117.514 110.027 2.990 12.388 o
-5 -14 -13 35.001 25.076 3.762 48.286 o
-5 -14 -12 51.234 64.558 4.329 26.945 o
-5 -14 -11 40.945 38.861 4.104 37.616 o
-5 -14 -10 45.590 74.213 4.106 27.512 o
-5 -14 -9 6.151 5.850 5.666 101.092 o
-5 -14 -8 2.585 6.827 4.616 152.806 o
-5 -14 -7 171.651 198.159 10.543 6.064 o
-5 -14 -6 32.532 38.357 4.219 43.147 o
-5 -14 -5 80.844 93.105 2.795 17.856 o
-5 -14 -4 144.246 144.686 7.594 8.511 o
-5 -14 -3 45.044 48.513 2.273 35.770 o
-5 -14 -2 24.527 17.161 2.420 75.398 o
-5 -14 -1 20.847 15.563 2.734 84.116 o
-5 -13 -17 0.048 1.572 2.587 591.907 o
-5 -13 -16 31.942 31.679 2.483 52.270 o
-5 -13 -15 49.920 55.795 3.585 30.016 o
-5 -13 -14 7.064 14.465 2.846 148.906 o
-5 -13 -13 95.391 103.337 8.132 12.727 o
-5 -13 -12 104.106 98.889 16.117 8.147 o
-5 -13 -10 34.599 29.446 7.189 34.115 o
-5 -13 -9 224.822 247.770 5.237 4.846 o
-5 -13 -8 200.123 181.903 2.947 6.329 o
-5 -13 -7 87.329 93.273 4.306 16.221 o
-5 -13 -6 78.362 81.149 1.735 19.720 o
-5 -13 -5 65.929 70.723 5.297 21.124 o
-5 -13 -4 36.578 42.731 2.674 42.505 o
-5 -13 -3 12.346 1.578 2.247 176.743 o
-5 -13 -2 6.891 7.589 0.606 263.140 o
-5 -13 -1 84.178 91.345 3.915 16.994 o
-5 -12 -18 36.186 29.314 2.084 50.008 o
-5 -12 -17 57.968 54.986 5.609 24.590 o
-5 -12 -16 46.852 41.433 7.570 26.213 o
-5 -12 -15 61.641 63.964 6.515 21.395 o
-5 -12 -14 1.371 4.493 3.183 296.761 o
-5 -12 -13 13.853 17.921 2.652 104.054 o
-5 -12 -12 181.378 191.854 5.473 6.557 o
-5 -12 -11 84.909 65.132 2.315 19.812 o
-5 -12 -10 1.816 4.584 3.417 258.761 o
-5 -12 -9 15.804 22.375 1.582 97.797 o
-5 -12 -8 4.937 9.083 4.253 141.002 o
-5 -12 -7 157.521 165.894 4.618 7.978 o
-5 -12 -6 133.170 135.313 15.236 6.929 o
-5 -12 -5 22.168 39.095 9.100 30.503 o
-5 -12 -4 22.377 26.338 3.469 64.499 o
-5 -12 -3 159.671 171.098 13.370 6.190 o
-5 -12 -2 42.900 37.624 3.249 38.715 o
-5 -12 -1 23.991 15.851 1.299 83.826 o
-5 -11 -20 4.843 0.507 1.639 430.995 o
-5 -11 -19 22.360 18.313 2.716 77.101 o
-5 -11 -18 11.414 11.555 2.307 139.230 o
-5 -11 -17 158.235 163.017 20.043 4.885 o
-5 -11 -16 7.641 7.166 1.300 234.228 o
-5 -11 -15 1.854 2.519 2.569 407.492 o
-5 -11 -14 147.205 141.513 3.068 9.239 o
-5 -11 -13 123.166 106.277 15.878 7.466 o
-5 -11 -12 18.247 23.517 2.031 85.400 o
-5 -11 -11 8.866 13.271 2.186 154.941 o
-5 -11 -10 6.678 11.647 1.509 206.222 o
-5 -11 -9 97.812 72.617 2.177 16.997 o
-5 -11 -8 66.924 80.200 3.804 21.166 o
-5 -11 -7 257.937 259.067 21.930 2.995 o
-5 -11 -6 37.409 58.445 2.608 36.839 o
-5 -11 -5 297.639 275.985 2.961 3.599 o
-5 -11 -4 8.358 1.941 2.982 195.765 o
-5 -11 -3 37.554 27.200 0.618 51.835 o
-5 -11 -2 58.942 84.466 4.877 21.557 o
-5 -11 -1 92.600 118.180 6.292 13.242 o
-5 -10 -21 20.110 21.292 1.819 84.572 o
-5 -10 -20 24.899 25.983 6.234 45.351 o
-5 -10 -19 108.679 133.633 5.523 11.500 o
-5 -10 -18 60.720 56.850 2.688 26.831 o
-5 -10 -17 7.545 12.274 2.147 173.562 o
-5 -10 -16 39.895 50.459 5.382 32.102 o
-5 -10 -15 13.460 21.311 4.005 83.427 o
-5 -10 -14 48.563 69.199 2.412 29.205 o
-5 -10 -13 61.336 74.358 1.998 24.409 o
-5 -10 -12 4.009 3.262 2.468 310.138 o
-5 -10 -11 23.164 20.961 4.902 57.858 o
-5 -10 -10 108.217 120.902 4.559 12.344 o
-5 -10 -9 25.200 29.174 1.513 66.138 o
-5 -10 -8 9.579 17.683 3.042 118.265 o
-5 -10 -7 99.089 97.822 6.062 13.714 o
-5 -10 -6 125.636 141.204 6.499 9.836 o
-5 -10 -5 63.019 60.896 9.739 17.341 o
-5 -10 -4 49.998 52.209 7.526 23.954 o
-5 -10 -3 203.304 208.880 3.656 5.835 o
-5 -10 -2 47.661 45.353 7.990 24.555 o
-5 -10 -1 185.164 212.347 8.714 5.803 o
-5 -9 -22 19.120 25.206 1.387 83.998 o
-5 -9 -21 41.596 36.406 1.682 42.735 o
-5 -9 -20 34.774 48.675 2.415 42.123 o
-5 -9 -19 103.745 130.630 4.526 12.320 o
-5 -9 -18 31.658 48.861 3.179 42.785 o
-5 -9 -17 116.927 97.285 2.540 13.115 o
-5 -9 -16 17.450 19.754 2.121 92.848 o
-5 -9 -15 148.592 140.676 3.839 9.094 o
-5 -9 -14 34.290 35.593 2.089 48.754 o
-5 -9 -13 38.431 42.891 4.660 36.502 o
-5 -9 -12 43.197 42.115 1.396 39.831 o
-5 -9 -11 0.978 3.732 1.490 693.467 o
-5 -9 -10 70.029 66.621 3.160 22.459 o
-5 -9 -9 75.347 71.443 3.243 20.667 o
-5 -9 -8 36.521 31.064 2.946 46.722 o
-5 -9 -7 62.807 69.044 6.022 21.194 o
-5 -9 -6 11.398 12.284 1.199 153.995 o
-5 -9 -5 62.161 75.273 5.879 20.836 o
-5 -9 -4 52.394 61.016 3.229 28.498 o
-5 -9 -3 6.463 0.349 0.975 400.934 o
-5 -9 -2 195.380 189.366 10.374 5.617 o
-5 -9 -1 149.463 154.034 4.049 8.685 o
-5 -8 -22 2.040 4.575 1.534 504.246 o
-5 -8 -21 60.041 48.118 2.550 28.727 o
-5 -8 -20 117.569 90.228 3.672 13.140 o
-5 -8 -19 173.261 170.390 2.558 7.441 o
-5 -8 -18 56.804 68.294 3.996 25.038 o
-5 -8 -17 29.003 47.079 1.582 49.242 o
-5 -8 -16 191.556 203.149 9.453 5.667 o
-5 -8 -15 37.281 39.376 3.169 42.148 o
-5 -8 -14 41.189 35.331 1.648 43.519 o
-5 -8 -13 96.186 109.428 2.202 14.751 o
-5 -8 -12 4.249 4.385 1.648 357.654 o
-5 -8 -11 28.385 36.910 3.992 48.072 o
-5 -8 -10 35.861 32.710 2.701 47.216 o
-5 -8 -9 29.520 24.428 2.647 59.237 o
-5 -8 -8 67.184 73.416 3.139 22.339 o
-5 -8 -7 114.202 97.138 2.022 13.480 o
-5 -8 -6 224.866 201.761 3.967 5.386 o
-5 -8 -5 142.810 162.945 3.832 8.820 o
-5 -8 -4 385.246 421.296 21.840 1.846 o
-5 -8 -3 224.569 260.465 8.617 4.522 o
-5 -8 -2 89.984 94.772 4.855 15.507 o
-5 -8 -1 116.846 99.466 7.748 11.355 o
-5 -7 -23 1.286 5.637 0.778 649.733 o
-5 -7 -22 121.963 107.457 3.502 12.013 o
-5 -7 -21 113.134 126.506 4.579 11.700 o
-5 -7 -20 131.048 128.171 1.774 10.776 o
-5 -7 -19 16.845 19.151 0.738 104.182 o
-5 -7 -18 77.494 63.327 1.811 21.770 o
-5 -7 -17 19.902 10.846 2.615 95.168 o
-5 -7 -16 231.156 241.409 3.148 4.873 o
-5 -7 -15 103.381 104.536 4.091 13.720 o
-5 -7 -14 119.058 125.341 3.739 11.480 o
-5 -7 -13 131.737 115.293 5.425 10.541 o
-5 -7 -12 100.500 114.157 3.438 13.714 o
-5 -7 -11 116.377 119.411 1.644 12.276 o
-5 -7 -10 75.125 68.421 1.773 21.743 o
-5 -7 -9 5.761 7.259 1.964 245.493 o
-5 -7 -8 2.460 4.911 2.329 353.148 o
-5 -7 -7 28.545 22.250 2.536 62.721 o
-5 -7 -6 94.538 112.197 3.256 14.523 o
-5 -7 -5 109.717 134.409 3.363 11.940 o
-5 -7 -4 13.294 15.995 1.001 128.531 o
-5 -7 -3 154.396 162.026 4.607 8.198 o
-5 -7 -2 22.800 15.514 0.888 89.131 o
-5 -7 -1 30.916 25.666 1.514 59.899 o
-5 -6 -24 32.438 16.380 2.335 62.049 o
-5 -6 -23 159.739 108.245 9.397 8.183 o
-5 -6 -22 72.322 85.531 4.700 18.940 o
-5 -6 -21 6.729 6.715 2.301 216.378 o
-5 -6 -20 22.573 31.829 1.545 68.358 o
-5 -6 -19 65.883 79.686 2.219 22.415 o
-5 -6 -18 100.889 102.744 3.984 14.115 o
-5 -6 -17 58.212 61.315 5.040 24.415 o
-5 -6 -16 9.695 13.069 1.574 160.390 o
-5 -6 -15 91.359 74.609 2.422 17.779 o
-5 -6 -14 27.291 36.807 1.207 57.803 o
-5 -6 -13 43.135 37.164 1.287 41.729 o
-5 -6 -12 111.085 127.234 6.139 11.363 o
-5 -6 -11 79.396 75.203 1.742 20.102 o
-5 -6 -10 148.383 154.916 3.638 8.766 o
-5 -6 -9 199.809 262.645 16.550 4.097 o
-5 -6 -8 10.909 13.204 1.689 147.497 o
-5 -6 -7 48.471 56.599 5.225 27.868 o
-5 -6 -6 100.631 92.588 6.889 13.408 o
-5 -6 -5 34.398 51.388 8.304 26.735 o
-5 -6 -4 193.286 245.583 3.965 5.612 o
-5 -6 -3 34.795 32.994 1.973 49.786 o
-5 -6 -2 37.589 49.428 4.670 35.156 o
-5 -6 -1 0.048 2.693 0.659 1759.920 o
-5 -5 -24 42.238 35.780 2.107 41.882 o
-5 -5 -23 24.530 32.826 1.691 63.708 o
-5 -5 -22 90.630 123.780 3.930 14.105 o
-5 -5 -21 101.391 150.273 3.193 12.006 o
-5 -5 -20 116.888 117.766 2.699 12.159 o
-5 -5 -19 39.593 43.685 1.428 41.796 o
-5 -5 -18 67.172 69.960 3.076 22.806 o
-5 -5 -17 70.298 64.785 2.909 22.781 o
-5 -5 -16 94.749 92.085 2.280 16.016 o
-5 -5 -15 43.852 42.309 3.730 35.792 o
-5 -5 -14 151.083 158.056 1.479 8.732 o
-5 -5 -13 53.624 49.715 4.060 29.092 o
-5 -5 -12 107.413 82.807 2.414 14.955 o
-5 -5 -11 9.317 9.496 1.085 193.069 o
-5 -5 -10 607.939 608.937 20.706 1.042 o
-5 -5 -9 27.056 35.927 7.836 33.771 o
-5 -5 -8 92.238 114.170 2.568 14.858 o
-5 -5 -7 9.571 10.884 1.751 168.974 o
-5 -5 -6 672.587 622.563 19.062 0.942 o
-5 -5 -5 188.273 198.214 6.975 6.109 o
-5 -5 -4 78.717 79.076 2.618 19.540 o
-5 -5 -3 0.838 1.501 0.833 1450.650 o
-5 -5 -2 274.394 299.812 21.345 2.768 o
-5 -5 -1 577.803 599.109 12.278 1.180 o
-5 -4 -24 120.049 115.313 3.179 11.911 o
-5 -4 -23 26.726 27.142 1.417 65.521 o
-5 -4 -22 31.317 33.108 1.353 54.771 o
-5 -4 -21 36.757 35.969 4.044 41.452 o
-5 -4 -20 20.730 13.848 1.172 97.675 o
-5 -4 -19 27.698 17.468 1.182 73.442 o
-5 -4 -18 92.820 92.303 1.409 16.447 o
-5 -4 -17 19.967 14.305 1.888 95.272 o
-5 -4 -16 94.052 101.748 4.624 14.698 o
-5 -4 -15 9.634 14.853 4.723 93.459 o
-5 -4 -14 14.559 12.349 0.813 133.291 o
-5 -4 -13 163.345 139.140 2.913 8.499 o
-5 -4 -12 42.452 40.173 1.090 41.297 o
-5 -4 -11 154.017 172.183 8.077 7.445 o
-5 -4 -10 3.820 12.690 2.476 207.283 o
-5 -4 -9 87.104 58.469 1.545 20.291 o
-5 -4 -8 23.158 27.887 0.989 72.518 o
-5 -4 -7 142.358 139.033 6.590 8.965 o
-5 -4 -6 12.398 15.675 0.815 136.617 o
-5 -4 -5 209.424 222.361 6.826 5.315 o
-5 -4 -4 119.265 100.192 1.763 12.871 o
-5 -4 -3 57.784 78.259 2.675 24.464 o
-5 -4 -2 320.323 264.515 9.496 3.217 o
-5 -4 -1 452.410 465.567 11.189 1.739 o
-5 -3 -25 60.859 56.853 2.779 26.710 o
-5 -3 -24 12.842 4.691 1.172 177.759 o
-5 -3 -23 1.905 3.477 0.979 687.952 o
-5 -3 -22 145.372 129.709 3.408 9.631 o
-5 -3 -21 62.703 57.012 1.748 26.774 o
-5 -3 -20 28.990 17.599 2.605 65.454 o
-5 -3 -19 4.711 5.526 0.972 358.928 o
-5 -3 -18 11.050 13.226 2.386 134.555 o
-5 -3 -17 49.772 56.472 5.679 26.686 o
-5 -3 -16 123.816 134.330 7.294 9.919 o
-5 -3 -15 114.724 104.906 3.113 12.847 o
-5 -3 -14 50.343 47.683 4.314 30.382 o
-5 -3 -13 88.733 84.125 8.007 14.374 o
-5 -3 -12 109.206 108.062 6.122 12.277 o
-5 -3 -11 11.042 9.075 0.898 177.026 o
-5 -3 -10 27.721 15.809 1.177 75.192 o
-5 -3 -9 18.842 17.694 1.715 94.515 o
-5 -3 -8 14.922 17.669 1.358 112.706 o
-5 -3 -7 460.276 537.544 3.850 1.643 o
-5 -3 -6 37.098 35.333 2.166 46.113 o
-5 -3 -5 92.005 73.041 1.817 17.974 o
-5 -3 -4 248.719 231.375 1.724 4.671 o
-5 -3 -3 83.602 89.408 1.083 18.157 o
-5 -3 -2 78.765 88.984 4.132 17.908 o
-5 -3 -1 67.709 51.388 1.696 26.088 o
-5 -2 -25 25.570 22.423 1.269 72.479 o
-5 -2 -24 15.149 12.946 1.023 126.395 o
-5 -2 -23 19.225 23.552 1.804 83.987 o
-5 -2 -22 131.051 139.433 4.737 9.973 o
-5 -2 -21 4.611 5.316 1.427 339.751 o
-5 -2 -20 48.708 48.715 4.687 30.187 o
-5 -2 -19 8.609 10.120 2.175 172.921 o
-5 -2 -18 89.588 97.583 4.223 15.670 o
-5 -2 -17 38.648 41.047 3.131 40.653 o
-5 -2 -16 9.319 7.888 1.395 197.921 o
-5 -2 -15 42.689 40.505 1.064 41.026 o
-5 -2 -14 108.175 111.821 4.300 12.830 o
-5 -2 -13 67.286 70.707 2.969 22.756 o
-5 -2 -12 31.483 32.135 0.914 55.806 o
-5 -2 -11 55.913 56.184 4.480 26.585 o
-5 -2 -10 72.845 71.038 3.324 21.197 o
-5 -2 -9 203.072 203.499 3.922 5.896 o
-5 -2 -8 54.725 55.546 0.841 30.425 o
-5 -2 -7 18.104 19.399 0.701 98.915 o
-5 -2 -6 19.119 32.453 4.554 57.961 o
-5 -2 -5 84.761 72.382 1.577 19.375 o
-5 -2 -4 326.853 356.124 12.616 2.654 o
-5 -2 -3 671.432 684.942 41.694 0.714 o
-5 -2 -2 1155.700 1209.610 24.657 0.356 o
-5 -2 -1 212.235 217.080 10.329 4.977 o
-5 -1 -25 26.706 32.601 2.775 57.035 o
-5 -1 -24 31.770 18.281 2.191 62.146 o
-5 -1 -23 33.842 36.820 1.979 48.817 o
-5 -1 -22 13.819 11.965 1.622 132.060 o
-5 -1 -21 84.691 105.357 4.662 15.600 o
-5 -1 -20 38.144 32.626 2.958 44.623 o
-5 -1 -19 16.205 20.514 2.275 94.460 o
-5 -1 -18 49.386 47.833 4.885 29.737 o
-5 -1 -17 86.597 68.704 1.254 19.448 o
-5 -1 -16 116.362 105.738 4.916 12.189 o
-5 -1 -15 21.789 21.142 2.475 76.738 o
-5 -1 -14 90.519 106.306 2.191 15.653 o
-5 -1 -13 61.791 50.662 1.094 28.511 o
-5 -1 -12 80.494 73.999 2.385 19.782 o
-5 -1 -11 1.596 2.087 0.673 999.450 o
-5 -1 -10 294.020 301.962 2.603 3.495 o
-5 -1 -9 35.497 39.898 0.888 47.283 o
-5 -1 -8 107.361 115.716 2.226 13.203 o
-5 -1 -7 65.995 45.872 3.346 26.312 o
-5 -1 -6 863.562 869.421 12.248 0.623 o
-5 -1 -5 405.145 418.893 14.034 1.982 o
-5 -1 -4 175.010 240.903 5.562 6.028 o
-5 -1 -3 213.924 205.780 14.560 4.546 o
-5 -1 -2 839.816 834.051 39.979 0.548 o
-5 -1 -1 28.692 34.781 3.722 49.856 o
-4 -19 -4 26.006 21.657 3.020 64.959 o
-4 -19 -3 5.503 11.626 2.813 178.319 o
-4 -19 -2 101.733 112.492 6.776 12.454 o
-4 -19 -1 0.842 4.532 1.429 668.594 o
-4 -18 -9 19.479 18.234 1.425 93.171 o
-4 -18 -8 19.830 17.994 4.153 71.350 o
-4 -18 -7 29.828 43.659 3.501 45.473 o
-4 -18 -6 51.258 59.496 3.698 28.640 o
-4 -18 -5 24.016 13.376 3.234 75.156 o
-4 -18 -4 21.377 22.733 1.454 81.057 o
-4 -18 -3 44.064 45.453 3.151 35.882 o
-4 -18 -2 43.067 78.656 14.309 13.219 o
-4 -18 -1 59.190 87.092 3.966 22.006 o
-4 -17 -13 0.683 6.486 2.163 428.812 o
-4 -17 -11 54.041 39.292 5.025 29.335 o
-4 -17 -10 73.955 83.459 2.427 20.123 o
-4 -17 -9 64.851 73.395 3.867 22.366 o
-4 -17 -8 81.508 86.345 10.920 12.819 o
-4 -17 -7 50.214 46.214 2.291 33.637 o
-4 -17 -6 29.301 32.201 9.836 26.892 o
-4 -17 -5 108.954 121.325 4.415 12.303 o
-4 -17 -4 64.623 51.466 1.622 27.127 o
-4 -17 -3 16.050 16.927 2.770 96.353 o
-4 -17 -2 18.097 23.398 2.146 85.252 o
-4 -17 -1 11.163 13.634 1.484 146.736 o
-4 -16 -15 32.880 66.982 4.410 33.684 o
-4 -16 -14 50.940 64.322 2.778 28.892 o
-4 -16 -13 34.862 48.063 2.222 42.624 o
-4 -16 -12 8.315 11.184 2.456 162.832 o
-4 -16 -11 71.506 88.400 2.791 19.959 o
-4 -16 -10 29.395 42.276 4.422 43.362 o
-4 -16 -9 118.009 94.727 3.087 13.023 o
-4 -16 -8 39.496 34.206 2.172 44.535 o
-4 -16 -7 47.239 43.083 6.730 27.661 o
-4 -16 -6 75.267 73.197 7.063 17.530 o
-4 -16 -5 47.286 80.342 5.844 23.727 o
-4 -16 -4 84.608 79.982 11.582 12.332 o
-4 -16 -3 11.655 7.659 3.289 129.616 o
-4 -16 -2 75.415 71.406 1.682 21.369 o
-4 -16 -1 47.854 54.794 9.071 21.390 o
-4 -15 -17 149.842 158.748 3.678 8.597 o
-4 -15 -16 66.388 59.336 3.727 23.875 o
-4 -15 -15 5.761 0.886 3.579 206.981 o
-4 -15 -14 21.042 29.470 2.431 69.890 o
-4 -15 -13 49.356 42.900 2.504 34.670 o
-4 -15 -12 62.789 79.978 2.285 23.118 o
-4 -15 -11 71.104 70.284 2.597 22.101 o
-4 -15 -10 49.044 47.256 6.256 27.355 o
-4 -15 -9 26.114 13.762 3.922 65.707 o
-4 -15 -8 69.882 64.418 7.998 18.096 o
-4 -15 -7 60.136 52.344 2.133 28.244 o
-4 -15 -6 19.858 19.291 1.663 89.025 o
-4 -15 -5 19.512 17.809 0.834 96.292 o
-4 -15 -4 162.423 165.296 5.497 7.676 o
-4 -15 -3 17.963 27.450 1.491 83.654 o
-4 -15 -2 157.654 180.868 11.143 6.578 o
-4 -15 -1 0.638 10.038 1.532 409.086 o
-4 -14 -19 31.053 44.913 3.823 43.012 o
-4 -14 -18 29.564 45.146 3.861 43.965 o
-4 -14 -17 49.960 50.959 2.724 32.134 o
-4 -14 -16 56.330 68.811 2.301 26.596 o
-4 -14 -15 1.840 1.372 0.771 1009.050 o
-4 -14 -14 25.576 26.350 0.773 69.655 o
-4 -14 -13 141.018 128.651 3.087 9.963 o
-4 -14 -12 119.280 128.406 8.293 10.036 o
-4 -14 -11 10.658 7.812 4.002 118.019 o
-4 -14 -10 67.046 83.627 4.692 20.112 o
-4 -14 -9 5.801 2.243 1.742 329.896 o
-4 -14 -8 14.998 10.188 3.412 104.492 o
-4 -14 -7 14.514 9.715 2.272 125.852 o
-4 -14 -6 2.686 6.836 1.838 355.023 o
-4 -14 -5 33.781 42.791 3.405 42.907 o
-4 -14 -4 29.501 18.655 3.804 57.809 o
-4 -14 -3 3.392 8.488 1.175 340.789 o
-4 -14 -2 229.374 288.555 16.821 3.564 o
-4 -14 -1 26.136 30.766 2.323 60.762 o
-4 -13 -20 20.413 21.720 1.739 83.591 o
-4 -13 -19 1.461 4.104 1.575 578.758 o
-4 -13 -18 46.308 42.724 7.443 26.460 o
-4 -13 -17 90.963 88.619 7.054 14.517 o
-4 -13 -16 0.004 3.440 1.781 796.186 o
-4 -13 -15 10.373 21.172 3.432 100.809 o
-4 -13 -14 7.936 14.575 2.137 158.504 o
-4 -13 -12 63.403 50.790 2.358 27.203 o
-4 -13 -11 33.448 23.855 2.049 56.347 o
-4 -13 -10 84.111 80.022 4.035 17.822 o
-4 -13 -9 48.528 47.664 3.550 32.413 o
-4 -13 -8 182.818 203.399 3.999 6.461 o
-4 -13 -7 157.632 164.667 5.017 7.948 o
-4 -13 -6 10.563 19.654 3.518 101.670 o
-4 -13 -5 13.973 16.632 2.633 106.445 o
-4 -13 -4 12.252 15.115 1.202 136.492 o
-4 -13 -3 58.980 67.866 4.938 23.465 o
-4 -13 -2 76.481 65.571 5.136 19.671 o
-4 -13 -1 114.913 134.011 10.713 9.227 o
-4 -12 -21 3.010 5.293 2.440 312.322 o
-4 -12 -20 67.655 59.442 4.351 22.954 o
-4 -12 -19 39.687 27.672 0.897 49.126 o
-4 -12 -18 23.381 22.008 6.094 49.205 o
-4 -12 -17 35.693 28.481 1.876 51.410 o
-4 -12 -16 67.352 70.308 4.511 21.597 o
-4 -12 -15 44.559 51.375 2.037 35.520 o
-4 -12 -14 101.743 117.797 15.613 8.110 o
-4 -12 -13 55.191 50.222 2.329 30.424 o
-4 -12 -10 187.745 213.519 8.166 5.790 o
-4 -12 -9 63.467 44.632 2.036 28.505 o
-4 -12 -8 83.760 77.896 3.694 18.234 o
-4 -12 -7 217.657 223.811 17.822 3.968 o
-4 -12 -6 45.567 43.520 1.456 37.790 o
-4 -12 -5 18.338 36.539 3.095 64.927 o
-4 -12 -4 115.010 129.229 2.108 11.922 o
-4 -12 -3 46.040 59.572 3.218 31.341 o
-4 -12 -2 5.313 17.759 2.460 160.029 o
-4 -12 -1 10.790 10.932 1.103 167.221 o
-4 -11 -22 24.052 27.009 3.634 60.477 o
-4 -11 -21 28.156 18.668 0.986 71.733 o
-4 -11 -20 61.974 70.465 2.923 24.210 o
-4 -11 -19 17.434 15.728 1.587 104.266 o
-4 -11 -18 91.717 97.991 6.034 14.504 o
-4 -11 -17 35.127 40.140 8.208 28.555 o
-4 -11 -16 16.736 11.545 2.658 105.217 o
-4 -11 -15 47.788 53.250 4.139 30.576 o
-4 -11 -14 3.933 8.695 2.343 248.527 o
-4 -11 -13 30.159 25.078 7.831 34.885 o
-4 -11 -12 136.186 190.830 4.336 8.405 o
-4 -11 -11 247.809 258.259 4.930 4.365 o
-4 -11 -10 0.757 3.352 1.455 782.237 o
-4 -11 -9 105.113 87.800 2.275 14.962 o
-4 -11 -7 118.721 140.718 4.562 10.766 o
-4 -11 -6 27.622 30.939 1.351 61.221 o
-4 -11 -5 37.897 36.924 2.841 43.369 o
-4 -11 -4 939.818 987.201 21.532 0.509 o
-4 -11 -3 113.080 163.032 9.711 8.960 o
-4 -11 -2 224.503 203.000 5.315 5.305 o
-4 -11 -1 89.578 58.439 3.066 19.237 o
-4 -10 -23 21.192 26.665 2.240 73.347 o
-4 -10 -22 48.415 43.085 1.471 36.217 o
-4 -10 -21 5.356 9.800 1.124 260.724 o
-4 -10 -20 6.465 7.473 1.098 262.887 o
-4 -10 -19 24.059 23.434 3.102 66.281 o
-4 -10 -18 21.768 16.392 1.585 88.065 o
-4 -10 -17 46.040 54.797 2.918 32.823 o
-4 -10 -16 2.260 7.704 1.335 402.443 o
-4 -10 -15 2.301 4.035 2.830 315.734 o
-4 -10 -14 56.956 47.809 6.175 25.009 o
-4 -10 -13 180.893 187.235 9.797 6.083 o
-4 -10 -12 169.387 156.482 2.868 7.851 o
-4 -10 -11 49.795 56.979 3.280 30.225 o
-4 -10 -10 7.995 11.149 2.279 171.118 o
-4 -10 -9 97.271 75.794 3.262 16.496 o
-4 -10 -8 199.119 193.240 2.270 6.223 o
-4 -10 -7 30.916 29.649 2.940 53.116 o
-4 -10 -6 69.691 87.194 3.454 20.090 o
-4 -10 -5 127.451 90.795 2.488 12.448 o
-4 -10 -4 479.781 495.200 21.084 1.436 o
-4 -10 -3 147.446 135.587 5.792 8.962 o
-4 -10 -2 446.046 451.379 12.729 1.767 o
-4 -10 -1 159.190 195.773 10.156 6.505 o
-4 -9 -24 35.160 40.283 4.838 38.703 o
-4 -9 -23 39.083 35.036 2.240 44.410 o
-4 -9 -22 22.753 20.750 1.651 79.278 o
-4 -9 -21 6.660 15.512 1.973 170.181 o
-4 -9 -20 29.935 32.795 1.183 56.996 o
-4 -9 -19 28.932 10.866 1.231 77.895 o
-4 -9 -18 15.049 20.648 1.543 104.272 o
-4 -9 -17 207.540 178.602 3.804 6.118 o
-4 -9 -16 88.213 82.184 3.139 17.418 o
-4 -9 -15 166.611 163.535 3.039 7.807 o
-4 -9 -14 185.945 197.610 16.188 4.841 o
-4 -9 -13 143.463 90.112 1.841 11.250 o
-4 -9 -12 223.952 219.067 17.128 4.000 o
-4 -9 -11 17.908 15.551 2.358 96.394 o
-4 -9 -10 16.892 20.919 1.435 97.391 o
-4 -9 -9 249.098 248.102 4.201 4.455 o
-4 -9 -8 2.776 6.282 1.228 423.875 o
-4 -9 -7 321.656 308.146 4.613 3.138 o
-4 -9 -6 138.992 113.154 3.461 10.535 o
-4 -9 -5 167.397 168.358 11.753 6.357 o
-4 -9 -4 211.979 181.462 3.906 5.953 o
-4 -9 -3 149.512 178.214 9.615 7.192 o
-4 -9 -2 187.970 152.924 8.649 6.542 o
-4 -9 -1 217.772 221.673 4.338 5.304 o
-4 -8 -25 2.339 3.421 1.225 585.623 o
-4 -8 -24 110.768 112.627 8.275 11.096 o
-4 -8 -23 170.255 151.478 3.646 7.853 o
-4 -8 -22 85.150 67.497 2.386 19.510 o
-4 -8 -21 4.031 6.197 1.830 315.420 o
-4 -8 -20 123.175 129.567 8.737 9.627 o
-4 -8 -19 258.109 275.482 10.867 3.773 o
-4 -8 -18 267.949 278.104 9.607 3.712 o
-4 -8 -17 5.680 13.256 3.058 159.624 o
-4 -8 -16 0.204 1.387 0.960 1998.080 o
-4 -8 -15 51.844 63.834 1.449 29.645 o
-4 -8 -14 551.298 556.939 26.630 1.119 o
-4 -8 -13 27.673 40.258 1.532 54.531 o
-4 -8 -12 39.108 40.397 2.792 41.262 o
-4 -8 -11 91.916 88.498 1.757 16.791 o
-4 -8 -10 140.073 138.707 2.399 9.794 o
-4 -8 -9 75.444 61.078 2.825 22.037 o
-4 -8 -8 324.771 301.711 3.027 3.164 o
-4 -8 -7 368.765 397.799 7.405 2.373 o
-4 -8 -6 355.090 345.213 2.959 2.712 o
-4 -8 -5 212.486 211.974 3.597 5.572 o
-4 -8 -4 41.411 36.458 6.818 30.772 o
-4 -8 -3 253.957 213.582 10.711 4.264 o
-4 -8 -2 8.298 18.689 3.716 109.558 o
-4 -8 -1 51.871 43.968 1.020 34.386 o
-4 -7 -26 22.555 17.199 1.317 85.860 o
-4 -7 -25 63.448 46.023 1.984 28.292 o
-4 -7 -24 38.212 48.348 3.964 36.765 o
-4 -7 -23 24.792 21.388 1.627 74.016 o
-4 -7 -22 22.556 22.298 1.871 76.928 o
-4 -7 -21 7.815 11.949 1.522 187.979 o
-4 -7 -20 77.776 85.447 5.928 17.170 o
-4 -7 -19 78.668 53.205 1.111 22.926 o
-4 -7 -18 72.419 60.152 2.271 23.198 o
-4 -7 -17 180.245 190.530 12.256 5.666 o
-4 -7 -16 78.693 91.889 3.516 18.002 o
-4 -7 -15 41.286 63.086 1.816 34.359 o
-4 -7 -14 19.348 19.752 1.669 89.847 o
-4 -7 -13 17.303 12.964 1.084 114.379 o
-4 -7 -12 27.332 46.030 2.462 49.617 o
-4 -7 -11 141.132 156.439 4.320 9.004 o
-4 -7 -10 109.686 96.605 1.721 14.028 o
-4 -7 -9 111.913 115.368 3.846 12.456 o
-4 -7 -8 2.621 15.609 3.807 149.877 o
-4 -7 -7 520.515 526.382 45.719 0.894 o
-4 -7 -6 51.529 31.633 1.390 37.834 o
-4 -7 -5 319.612 329.924 6.953 3.002 o
-4 -7 -4 678.131 704.313 41.796 0.699 o
-4 -7 -3 455.892 485.176 7.643 1.730 o
-4 -7 -2 7.505 -0.850 1.571 320.873 o
-4 -7 -1 107.901 126.527 6.936 11.342 o
-4 -6 -26 67.509 68.064 5.340 21.029 o
-4 -6 -25 11.043 15.284 1.425 142.104 o
-4 -6 -24 58.331 40.680 1.608 31.703 o
-4 -6 -23 64.837 43.077 1.383 28.667 o
-4 -6 -22 65.908 73.114 1.589 23.507 o
-4 -6 -21 27.012 29.506 3.872 53.854 o
-4 -6 -20 59.791 53.170 2.344 28.062 o
-4 -6 -19 36.212 31.558 1.744 49.520 o
-4 -6 -18 84.561 135.216 2.099 14.622 o
-4 -6 -17 99.303 101.972 3.160 14.590 o
-4 -6 -16 62.669 61.118 1.053 26.400 o
-4 -6 -15 41.803 30.757 2.637 43.165 o
-4 -6 -14 34.638 42.781 1.031 46.622 o
-4 -6 -13 23.365 24.460 0.941 75.857 o
-4 -6 -12 43.310 35.059 1.614 42.031 o
-4 -6 -11 60.422 68.556 5.588 22.278 o
-4 -6 -10 21.583 18.133 1.269 87.511 o
-4 -6 -9 42.417 28.700 1.314 45.670 o
-4 -6 -8 80.155 72.660 1.609 20.243 o
-4 -6 -7 12.222 16.382 1.306 131.516 o
-4 -6 -6 419.936 456.594 4.521 1.971 o
-4 -6 -5 49.714 26.041 1.214 41.053 o
-4 -6 -4 15.381 12.054 1.771 120.905 o
-4 -6 -3 232.153 215.002 15.347 4.119 o
-4 -6 -2 291.557 303.139 6.391 3.430 o
-4 -6 -1 20.947 35.726 5.011 51.217 o
-4 -5 -27 0.689 3.416 0.929 996.951 o
-4 -5 -26 9.237 9.011 1.102 197.197 o
-4 -5 -25 73.493 74.042 4.946 19.591 o
-4 -5 -24 142.828 176.254 10.812 7.187 o
-4 -5 -23 82.903 76.165 3.229 18.763 o
-4 -5 -22 13.650 15.034 1.992 119.661 o
-4 -5 -21 3.062 2.015 0.994 622.182 o
-4 -5 -20 37.522 46.641 2.284 41.082 o
-4 -5 -19 130.866 153.485 3.002 9.837 o
-4 -5 -18 130.127 109.955 2.328 11.455 o
-4 -5 -17 120.158 121.704 3.702 11.543 o
-4 -5 -16 118.168 109.806 9.845 10.050 o
-4 -5 -15 12.492 13.105 1.181 142.146 o
-4 -5 -14 3.217 3.444 0.891 535.183 o
-4 -5 -13 75.706 80.190 1.118 20.501 o
-4 -5 -12 13.467 24.608 1.031 105.675 o
-4 -5 -11 161.918 196.558 3.081 7.341 o
-4 -5 -10 310.728 306.617 7.158 3.189 o
-4 -5 -9 31.455 32.963 2.299 52.605 o
-4 -5 -8 248.274 311.224 6.107 3.920 o
-4 -5 -7 92.470 83.809 3.858 16.368 o
-4 -5 -6 87.050 108.489 3.008 15.745 o
-4 -5 -5 337.778 267.773 2.451 3.210 o
-4 -5 -4 69.405 84.023 4.493 19.767 o
-4 -5 -3 62.822 56.466 4.183 24.808 o
-4 -5 -2 3.922 3.026 1.528 422.919 o
-4 -5 -1 119.543 99.656 0.706 12.961 o
-4 -4 -27 10.342 18.498 1.819 130.930 o
-4 -4 -26 9.366 12.501 1.188 172.731 o
-4 -4 -25 88.433 86.413 3.140 17.059 o
-4 -4 -24 48.281 69.684 2.201 29.395 o
-4 -4 -23 99.060 78.797 1.912 16.426 o
-4 -4 -22 74.463 72.539 1.284 21.570 o
-4 -4 -21 213.310 204.909 6.299 5.465 o
-4 -4 -20 35.733 38.568 3.776 42.020 o
-4 -4 -19 42.045 42.175 5.694 32.233 o
-4 -4 -18 184.113 180.341 9.161 6.184 o
-4 -4 -17 87.135 91.451 2.407 17.123 o
-4 -4 -16 91.462 109.852 2.221 15.298 o
-4 -4 -15 182.293 198.483 6.864 6.283 o
-4 -4 -14 751.588 746.733 52.391 0.553 o
-4 -4 -13 115.569 103.963 7.834 11.249 o
-4 -4 -12 183.524 121.058 8.328 7.256 o
-4 -4 -11 362.708 357.062 16.014 2.298 o
-4 -4 -10 339.376 356.701 21.642 2.199 o
-4 -4 -9 238.204 243.399 21.058 3.302 o
-4 -4 -8 128.206 100.115 3.062 11.887 o
-4 -4 -7 970.053 939.207 29.270 0.485 o
-4 -4 -6 961.362 989.938 10.794 0.514 o
-4 -4 -5 41.880 43.739 1.143 40.395 o
-4 -4 -4 291.926 310.299 10.923 3.208 o
-4 -4 -3 491.834 492.742 21.724 1.395 o
-4 -4 -2 62.954 60.977 0.852 26.386 o
-4 -4 -1 132.595 133.881 5.944 9.783 o
-4 -3 -27 28.337 42.970 1.712 51.861 o
-4 -3 -26 16.263 7.953 1.194 133.668 o
-4 -3 -25 33.315 33.194 2.553 49.820 o
-4 -3 -24 37.245 57.752 1.408 38.590 o
-4 -3 -23 111.673 105.075 3.705 12.985 o
-4 -3 -22 4.757 7.707 0.785 320.785 o
-4 -3 -21 30.266 27.027 1.408 60.089 o
-4 -3 -20 105.379 111.714 5.344 12.745 o
-4 -3 -19 105.279 118.513 4.142 12.834 o
-4 -3 -18 175.787 183.429 8.104 6.532 o
-4 -3 -17 421.948 401.963 9.656 2.030 o
-4 -3 -16 61.024 61.464 5.308 23.324 o
-4 -3 -15 455.181 467.013 13.294 1.694 o
-4 -3 -14 103.918 91.723 6.003 13.563 o
-4 -3 -13 710.567 684.810 21.476 0.833 o
-4 -3 -12 239.367 168.666 6.349 5.284 o
-4 -3 -11 214.099 195.463 8.451 5.358 o
-4 -3 -10 119.917 87.601 3.536 13.075 o
-4 -3 -9 298.880 304.787 12.607 3.086 o
-4 -3 -8 470.336 462.809 10.573 1.685 o
-4 -3 -7 371.480 351.297 19.496 2.140 o
-4 -3 -6 32.392 19.015 1.064 63.638 o
-4 -3 -5 214.494 198.085 6.083 5.533 o
-4 -3 -4 245.888 333.654 8.255 3.711 o
-4 -3 -3 419.993 414.936 2.140 2.086 o
-4 -3 -2 150.597 140.068 4.285 8.944 o
-4 -3 -1 44.948 68.161 2.987 30.273 o
-4 -2 -27 37.960 43.972 2.802 40.789 o
-4 -2 -26 10.370 13.072 2.293 141.560 o
-4 -2 -25 63.405 61.775 2.244 25.510 o
-4 -2 -24 2.190 3.919 0.829 636.153 o
-4 -2 -23 3.513 0.843 1.333 579.322 o
-4 -2 -22 24.516 25.326 3.200 63.435 o
-4 -2 -21 1.698 4.022 0.829 704.644 o
-4 -2 -20 18.169 25.356 2.918 77.208 o
-4 -2 -19 19.072 11.940 1.241 107.649 o
-4 -2 -18 10.011 14.374 3.049 124.721 o
-4 -2 -17 118.314 112.466 10.275 9.788 o
-4 -2 -16 117.919 127.123 1.868 11.798 o
-4 -2 -15 186.644 144.452 3.952 7.321 o
-4 -2 -14 430.945 424.030 11.254 1.911 o
-4 -2 -13 105.971 71.934 2.639 15.769 o
-4 -2 -12 27.151 21.519 0.907 71.054 o
-4 -2 -11 21.439 12.599 1.038 97.960 o
-4 -2 -10 3.625 1.318 0.772 625.275 o
-4 -2 -9 628.974 548.495 15.518 1.103 o
-4 -2 -8 51.726 52.283 1.126 32.355 o
-4 -2 -7 51.303 25.749 0.853 40.295 o
-4 -2 -6 372.677 342.165 17.427 2.234 o
-4 -2 -5 203.036 194.179 2.719 6.082 o
-4 -2 -4 73.253 80.305 3.734 19.898 o
-4 -2 -3 145.906 128.121 13.818 7.077 o
-4 -2 -2 31.036 36.921 4.368 44.366 o
-4 -2 -1 1296.590 1168.470 43.214 0.293 o
-4 -1 -27 21.712 27.107 1.499 74.962 o
-4 -1 -26 0.942 5.586 1.709 527.095 o
-4 -1 -25 31.376 21.565 2.890 57.694 o
-4 -1 -24 106.459 97.647 2.781 14.126 o
-4 -1 -23 58.226 45.795 1.260 30.833 o
-4 -1 -22 48.837 52.520 2.894 32.083 o
-4 -1 -21 56.775 58.064 1.937 28.564 o
-4 -1 -20 113.734 108.428 3.026 12.794 o
-4 -1 -19 71.257 50.065 2.892 24.488 o
-4 -1 -18 1.741 1.526 0.725 1031.800 o
-4 -1 -17 50.777 48.203 1.609 33.492 o
-4 -1 -16 207.847 205.952 11.230 5.067 o
-4 -1 -15 91.403 82.093 1.324 17.441 o
-4 -1 -14 128.301 123.531 2.270 11.089 o
-4 -1 -13 14.973 17.288 3.933 85.617 o
-4 -1 -12 764.995 713.994 26.707 0.726 o
-4 -1 -11 42.389 40.530 3.391 37.839 o
-4 -1 -10 53.594 52.983 1.711 31.010 o
-4 -1 -9 142.769 124.656 3.593 9.908 o
-4 -1 -8 8.190 7.580 0.891 229.835 o
-4 -1 -7 504.715 539.006 1.595 1.499 o
-4 -1 -6 77.454 72.069 0.940 21.028 o
-4 -1 -5 100.363 102.842 2.783 14.518 o
-4 -1 -4 301.864 279.829 12.177 3.196 o
-4 -1 -3 183.685 189.618 2.048 6.759 o
-4 -1 -2 439.009 458.921 9.729 1.825 o
-4 -1 -1 410.845 418.482 14.082 1.956 o
-3 -20 -6 21.973 22.448 1.519 79.670 o
-3 -20 -5 9.796 12.834 2.943 132.851 o
-3 -20 -4 61.465 69.227 2.132 25.041 o
-3 -20 -3 61.244 81.051 5.085 21.228 o
-3 -20 -2 7.965 9.105 3.539 142.739 o
-3 -20 -1 1.424 3.664 1.121 723.707 o
-3 -19 -10 25.250 15.895 0.911 81.684 o
-3 -19 -9 130.632 136.559 2.397 10.457 o
-3 -19 -8 22.861 16.304 2.441 80.133 o
-3 -19 -7 25.218 25.441 2.596 65.245 o
-3 -19 -6 83.438 82.213 1.948 18.620 o
-3 -19 -5 55.838 80.555 6.073 21.395 o
-3 -19 -4 10.619 9.984 1.133 173.604 o
-3 -19 -3 63.467 78.549 7.790 18.221 o
-3 -19 -2 74.839 70.896 5.028 19.568 o
-3 -19 -1 130.191 163.525 6.977 8.874 o
-3 -18 -14 4.786 7.858 2.836 212.177 o
-3 -18 -13 4.833 10.966 1.849 232.043 o
-3 -18 -12 36.796 51.303 1.392 41.096 o
-3 -18 -10 79.813 77.102 5.338 17.929 o
-3 -18 -9 1.953 4.321 1.441 540.229 o
-3 -18 -8 15.837 11.467 2.576 110.305 o
-3 -18 -7 18.962 23.954 2.740 78.273 o
-3 -18 -6 58.920 115.626 9.684 14.564 o
-3 -18 -5 8.598 14.736 2.900 135.418 o
-3 -18 -4 20.876 22.767 2.339 77.790 o
-3 -18 -3 22.647 21.661 1.600 78.656 o
-3 -18 -2 73.816 78.982 2.784 20.447 o
-3 -18 -1 29.511 40.489 6.796 35.294 o
-3 -17 -16 25.508 23.974 4.032 58.307 o
-3 -17 -15 47.217 40.259 2.709 36.277 o
-3 -17 -14 1.568 5.007 1.293 570.994 o
-3 -17 -13 115.221 134.512 3.134 11.537 o
-3 -17 -11 65.551 76.641 3.778 21.890 o
-3 -17 -10 93.706 106.675 7.984 12.809 o
-3 -17 -9 12.695 9.074 3.297 119.603 o
-3 -17 -8 23.599 24.746 4.273 58.904 o
-3 -17 -7 153.304 158.829 17.531 5.547 o
-3 -17 -6 121.964 143.025 11.245 8.497 o
-3 -17 -5 21.559 14.467 3.680 75.615 o
-3 -17 -4 4.188 5.907 2.425 269.872 o
-3 -17 -3 83.897 83.170 5.243 16.904 o
-3 -17 -2 28.591 26.762 2.512 59.417 o
-3 -17 -1 48.214 59.799 5.056 27.688 o
-3 -16 -18 66.887 100.367 2.439 19.843 o
-3 -16 -16 22.694 20.878 2.373 75.615 o
-3 -16 -15 1.495 4.558 1.036 656.707 o
-3 -16 -14 77.260 90.417 3.003 18.605 o
-3 -16 -13 2.452 6.239 2.351 324.431 o
-3 -16 -12 1.007 2.160 0.806 1174.180 o
-3 -16 -11 121.817 138.948 4.631 10.601 o
-3 -16 -9 159.343 153.452 2.260 8.402 o
-3 -16 -8 5.296 6.646 2.902 210.156 o
-3 -16 -7 15.130 13.098 3.604 95.785 o
-3 -16 -6 142.379 144.021 1.636 9.563 o
-3 -16 -5 81.350 90.224 1.910 18.298 o
-3 -16 -4 51.343 54.044 3.047 30.477 o
-3 -16 -3 88.961 97.080 5.718 15.044 o
-3 -16 -2 0.072 2.645 0.953 1497.740 o
-3 -16 -1 2.870 5.361 1.193 451.777 o
-3 -15 -20 35.748 31.785 1.410 50.431 o
-3 -15 -19 55.603 46.802 4.037 28.928 o
-3 -15 -18 73.366 72.642 1.685 21.692 o
-3 -15 -16 22.375 25.381 2.264 72.113 o
-3 -15 -15 1.080 0.521 2.248 658.308 o
-3 -15 -14 23.561 18.439 0.775 83.103 o
-3 -15 -13 3.567 1.421 0.892 610.233 o
-3 -15 -12 4.526 0.011 1.595 477.497 o
-3 -15 -11 56.380 47.337 3.815 28.842 o
-3 -15 -10 11.495 10.011 3.448 120.353 o
-3 -15 -9 30.165 17.554 1.064 68.755 o
-3 -15 -8 213.648 232.342 5.563 5.207 o
-3 -15 -7 5.743 8.006 2.957 191.400 o
-3 -15 -6 15.020 5.418 2.112 138.947 o
-3 -15 -5 149.129 107.503 3.509 10.057 o
-3 -15 -4 20.603 26.247 1.605 78.044 o
-3 -15 -3 109.720 100.210 6.449 12.436 o
-3 -15 -2 7.728 8.958 5.913 86.183 o
-3 -15 -1 76.578 93.954 7.747 15.384 o
-3 -14 -21 17.778 19.804 2.637 87.571 o
-3 -14 -20 115.168 110.898 17.571 7.015 o
-3 -14 -19 10.621 15.623 1.057 148.091 o
-3 -14 -18 13.210 14.705 1.018 133.003 o
-3 -14 -17 11.486 7.197 1.027 181.116 o
-3 -14 -16 4.172 3.591 1.343 410.067 o
-3 -14 -15 18.072 18.299 1.886 94.941 o
-3 -14 -14 43.770 43.603 5.491 31.657 o
-3 -14 -13 104.642 87.808 2.241 15.026 o
-3 -14 -12 1.754 1.865 0.868 926.257 o
-3 -14 -11 37.931 28.758 1.444 49.690 o
-3 -14 -10 56.764 63.090 0.881 28.144 o
-3 -14 -9 100.204 105.030 13.346 9.510 o
-3 -14 -8 4.454 12.606 4.155 135.657 o
-3 -14 -7 162.712 257.471 17.845 4.478 o
-3 -14 -6 241.815 275.617 4.559 4.336 o
-3 -14 -5 36.901 32.651 3.660 43.712 o
-3 -14 -4 116.850 122.710 8.221 10.383 o
-3 -14 -3 87.749 103.945 5.837 14.721 o
-3 -14 -2 31.086 38.908 6.625 35.496 o
-3 -14 -1 55.532 37.246 2.156 33.365 o
-3 -13 -22 16.628 19.011 1.741 99.871 o
-3 -13 -21 87.099 63.007 2.863 19.368 o
-3 -13 -20 30.499 22.962 3.635 54.698 o
-3 -13 -19 22.555 17.274 2.010 82.339 o
-3 -13 -18 11.793 15.106 1.661 134.557 o
-3 -13 -17 86.625 74.642 2.242 18.636 o
-3 -13 -16 33.024 25.863 2.480 54.378 o
-3 -13 -15 44.382 34.088 5.192 34.303 o
-3 -13 -14 10.513 10.813 1.951 156.200 o
-3 -13 -13 128.457 123.547 1.581 11.145 o
-3 -13 -12 41.239 33.390 0.932 45.037 o
-3 -13 -11 122.726 112.358 2.773 11.884 o
-3 -13 -10 83.362 86.811 3.752 17.545 o
-3 -13 -8 19.009 2.534 2.804 113.051 o
-3 -13 -7 53.672 80.990 2.449 25.418 o
-3 -13 -6 71.585 86.383 6.196 17.836 o
-3 -13 -5 70.752 72.707 4.247 20.819 o
-3 -13 -4 24.442 28.386 3.217 61.130 o
-3 -13 -3 45.996 62.886 2.947 30.986 o
-3 -13 -2 83.601 78.550 3.764 18.170 o
-3 -13 -1 60.259 52.668 2.493 27.866 o
-3 -12 -24 43.979 47.928 3.388 34.853 o
-3 -12 -23 17.050 13.714 3.288 92.500 o
-3 -12 -22 141.883 155.671 21.288 4.938 o
-3 -12 -21 84.989 85.352 9.379 13.705 o
-3 -12 -20 9.074 9.837 3.048 145.841 o
-3 -12 -19 45.253 41.396 2.503 37.398 o
-3 -12 -18 21.927 21.823 2.784 73.768 o
-3 -12 -17 18.282 17.934 1.694 96.164 o
-3 -12 -16 38.907 31.782 4.173 41.035 o
-3 -12 -15 111.510 104.837 9.639 10.698 o
-3 -12 -14 279.899 293.144 7.568 3.577 o
-3 -12 -13 30.358 29.869 3.172 52.785 o
-3 -12 -12 0.891 0.975 0.449 1944.970 o
-3 -12 -11 199.456 176.410 3.354 6.408 o
-3 -12 -9 49.650 58.536 2.197 31.131 o
-3 -12 -8 138.122 135.412 11.178 8.007 o
-3 -12 -7 526.688 582.336 9.968 1.335 o
-3 -12 -6 32.082 28.641 2.265 54.476 o
-3 -12 -5 37.527 34.334 4.264 40.835 o
-3 -12 -4 315.933 349.023 19.787 2.433 o
-3 -12 -3 231.595 224.684 5.234 4.938 o
-3 -12 -2 67.882 90.258 7.435 17.025 o
-3 -12 -1 209.535 224.871 5.608 5.375 o
-3 -11 -25 22.771 30.608 1.390 69.583 o
-3 -11 -24 8.136 9.990 6.208 78.835 o
-3 -11 -23 31.181 23.925 1.321 61.207 o
-3 -11 -22 20.979 33.718 1.883 68.411 o
-3 -11 -21 29.090 51.110 1.415 47.458 o
-3 -11 -20 8.446 8.292 1.261 211.095 o
-3 -11 -19 1.600 1.010 0.708 1209.700 o
-3 -11 -18 149.929 146.994 9.717 7.718 o
-3 -11 -17 80.998 86.172 5.749 16.775 o
-3 -11 -16 29.024 27.719 1.450 61.315 o
-3 -11 -15 157.737 161.660 5.699 7.910 o
-3 -11 -14 57.705 54.714 3.870 27.008 o
-3 -11 -13 13.617 22.818 1.959 102.401 o
-3 -11 -12 54.497 43.413 1.644 32.821 o
-3 -11 -11 59.152 40.868 3.121 29.892 o
-3 -11 -9 6.043 2.137 2.869 238.759 o
-3 -11 -7 117.409 110.564 5.219 11.812 o
-3 -11 -6 267.988 223.128 4.043 4.355 o
-3 -11 -5 310.394 307.803 16.987 2.750 o
-3 -11 -4 274.160 237.311 1.573 4.200 o
-3 -11 -3 300.839 321.118 12.155 3.018 o
-3 -11 -2 75.929 52.117 0.957 23.824 o
-3 -11 -1 48.050 48.066 2.710 33.754 o
-3 -10 -25 111.205 109.499 5.724 12.197 o
-3 -10 -24 14.707 16.161 2.641 104.292 o
-3 -10 -23 33.915 48.844 1.690 43.878 o
-3 -10 -22 26.325 22.709 1.179 70.911 o
-3 -10 -21 11.984 12.844 0.942 149.373 o
-3 -10 -20 105.175 117.532 1.638 13.415 o
-3 -10 -19 67.653 90.893 2.226 20.739 o
-3 -10 -18 14.816 17.183 0.773 117.914 o
-3 -10 -17 0.715 0.396 1.042 1851.150 o
-3 -10 -16 69.195 78.784 3.613 20.961 o
-3 -10 -15 21.446 21.209 1.173 83.928 o
-3 -10 -14 87.459 82.353 2.006 17.907 o
-3 -10 -13 4.325 22.745 4.304 106.276 o
-3 -10 -12 167.454 177.789 2.119 7.546 o
-3 -10 -11 28.627 33.896 2.373 55.163 o
-3 -10 -10 385.229 331.682 4.664 2.523 o
-3 -10 -9 72.701 83.364 12.927 12.064 o
-3 -10 -7 582.667 771.104 4.551 1.038 o
-3 -10 -6 873.600 860.343 33.797 0.548 o
-3 -10 -5 280.509 273.866 6.322 3.735 o
-3 -10 -4 132.254 65.037 2.937 13.114 o
-3 -10 -3 604.294 622.333 18.590 1.056 o
-3 -10 -2 508.315 500.853 17.157 1.414 o
-3 -10 -1 337.044 328.059 37.442 1.578 o
-3 -9 -26 72.156 91.781 4.097 18.812 o
-3 -9 -25 96.061 98.247 2.194 15.456 o
-3 -9 -24 29.783 25.793 5.399 45.653 o
-3 -9 -23 143.728 162.332 2.490 8.930 o
-3 -9 -22 16.272 18.987 2.644 93.409 o
-3 -9 -21 2.175 17.587 1.198 242.430 o
-3 -9 -20 72.856 87.361 2.986 19.704 o
-3 -9 -19 26.937 26.232 3.193 59.226 o
-3 -9 -18 5.564 5.424 1.617 292.483 o
-3 -9 -17 160.337 164.282 4.728 7.881 o
-3 -9 -16 11.856 4.983 1.983 170.651 o
-3 -9 -15 192.014 166.257 11.539 5.792 o
-3 -9 -14 372.811 368.918 3.708 2.491 o
-3 -9 -13 54.691 88.279 2.006 24.316 o
-3 -9 -12 143.774 134.448 4.847 9.363 o
-3 -9 -11 488.657 536.818 16.249 1.432 o
-3 -9 -10 35.590 47.191 0.962 43.972 o
-3 -9 -9 392.434 517.881 5.464 1.948 o
-3 -9 -7 256.451 249.780 24.411 2.834 o
-3 -9 -6 112.112 164.243 3.177 10.671 o
-3 -9 -5 493.651 522.784 15.062 1.454 o
-3 -9 -4 25.729 14.826 0.670 82.366 o
-3 -9 -3 159.732 139.338 6.271 8.207 o
-3 -9 -2 76.954 77.456 3.918 19.350 o
-3 -9 -1 271.993 257.172 5.329 3.995 o
-3 -8 -27 23.131 33.291 2.181 63.963 o
-3 -8 -26 42.950 54.692 1.430 36.057 o
-3 -8 -25 88.963 83.735 6.067 15.660 o
-3 -8 -24 108.462 99.710 5.296 13.032 o
-3 -8 -23 49.288 54.456 3.912 30.073 o
-3 -8 -22 245.864 263.768 20.820 3.168 o
-3 -8 -21 2.201 1.726 1.208 736.261 o
-3 -8 -20 21.764 26.916 0.831 76.941 o
-3 -8 -19 56.491 53.256 1.064 30.087 o
-3 -8 -18 113.136 120.463 1.539 12.527 o
-3 -8 -17 52.052 55.484 1.824 31.056 o
-3 -8 -16 36.239 35.142 1.174 48.556 o
-3 -8 -15 173.346 218.583 7.539 6.173 o
-3 -8 -14 319.908 324.576 6.598 3.033 o
-3 -8 -13 94.942 82.930 8.762 13.307 o
-3 -8 -12 336.212 437.997 19.627 2.096 o
-3 -8 -11 330.284 335.108 6.486 2.898 o
-3 -8 -10 467.355 397.480 17.099 1.705 o
-3 -8 -9 454.441 495.938 31.042 1.294 o
-3 -8 -8 89.429 98.015 2.029 16.403 o
-3 -8 -7 110.156 105.383 6.031 12.345 o
-3 -8 -6 290.295 338.663 4.275 3.306 o
-3 -8 -5 315.323 363.387 4.487 2.945 o
-3 -8 -4 18.164 30.204 5.864 51.777 o
-3 -8 -3 304.006 277.948 2.760 3.516 o
-3 -8 -2 174.223 201.609 10.517 5.959 o
-3 -8 -1 173.322 130.813 10.542 6.991 o
-3 -7 -27 5.738 3.543 1.991 291.315 o
-3 -7 -26 1.885 8.850 2.435 292.017 o
-3 -7 -25 67.430 67.903 3.328 22.822 o
-3 -7 -24 70.401 82.133 5.631 18.857 o
-3 -7 -23 63.142 51.335 1.021 27.919 o
-3 -7 -22 6.309 10.515 2.892 172.645 o
-3 -7 -21 32.723 17.629 1.150 64.062 o
-3 -7 -20 39.901 36.994 3.016 41.448 o
-3 -7 -19 17.026 18.627 1.603 100.067 o
-3 -7 -18 51.746 38.072 1.024 36.054 o
-3 -7 -17 369.565 296.229 2.774 2.792 o
-3 -7 -16 60.893 44.197 1.674 29.823 o
-3 -7 -15 20.820 17.893 1.363 89.748 o
-3 -7 -14 112.375 125.583 7.082 11.002 o
-3 -7 -13 801.598 662.472 11.541 0.784 o
-3 -7 -12 159.241 229.653 3.663 6.815 o
-3 -7 -11 293.046 358.192 2.489 3.205 o
-3 -7 -10 212.912 216.307 11.844 4.804 o
-3 -7 -9 223.287 195.669 2.851 5.541 o
-3 -7 -8 28.804 28.900 4.665 48.581 o
-3 -7 -7 134.805 130.612 4.624 10.035 o
-3 -7 -6 410.091 390.603 2.424 2.204 o
-3 -7 -5 127.194 145.489 3.168 10.292 o
-3 -7 -4 188.745 193.574 15.724 4.901 o
-3 -7 -3 82.122 47.123 3.002 22.002 o
-3 -7 -2 47.686 38.338 1.604 37.946 o
-3 -7 -1 109.025 109.711 1.442 13.444 o
-3 -6 -28 7.920 3.137 1.732 254.587 o
-3 -6 -27 10.519 16.427 1.540 140.334 o
-3 -6 -26 117.477 98.697 4.893 12.402 o
-3 -6 -25 56.413 48.219 2.140 30.497 o
-3 -6 -24 129.002 113.586 4.434 11.026 o
-3 -6 -23 68.461 81.926 4.186 20.386 o
-3 -6 -22 66.930 73.139 6.279 19.692 o
-3 -6 -21 16.015 14.060 0.904 119.164 o
-3 -6 -20 47.238 35.534 1.159 39.526 o
-3 -6 -19 165.939 169.964 8.206 7.042 o
-3 -6 -18 375.408 492.553 7.078 2.075 o
-3 -6 -17 251.364 258.488 6.207 4.252 o
-3 -6 -16 180.504 162.381 9.679 6.455 o
-3 -6 -15 180.169 155.442 1.364 7.517 o
-3 -6 -14 525.516 607.199 11.440 1.296 o
-3 -6 -13 294.850 320.043 11.113 3.125 o
-3 -6 -12 517.626 521.676 8.727 1.453 o
-3 -6 -11 287.306 328.539 3.215 3.412 o
-3 -6 -10 39.865 18.086 1.752 52.801 o
-3 -6 -9 114.852 105.531 9.391 10.575 o
-3 -6 -8 136.473 147.159 3.455 9.635 o
-3 -6 -7 23.021 52.289 1.264 53.376 o
-3 -6 -6 50.450 46.884 8.722 22.298 o
-3 -6 -5 86.768 76.484 9.249 14.064 o
-3 -6 -4 112.845 129.165 1.991 12.121 o
-3 -6 -3 21.433 15.444 2.933 81.135 o
-3 -6 -2 102.457 102.698 5.154 13.525 o
-3 -6 -1 97.418 99.916 4.526 14.458 o
-3 -5 -28 105.318 120.727 2.687 13.076 o
-3 -5 -27 57.593 66.385 4.329 24.725 o
-3 -5 -26 11.578 6.114 1.163 184.435 o
-3 -5 -25 205.638 203.065 7.975 5.510 o
-3 -5 -24 59.544 67.549 1.888 26.017 o
-3 -5 -23 9.314 26.706 1.190 119.372 o
-3 -5 -22 10.367 13.061 3.157 124.233 o
-3 -5 -21 318.949 322.319 11.906 2.871 o
-3 -5 -20 402.193 349.942 10.141 2.262 o
-3 -5 -19 28.317 28.627 1.116 62.388 o
-3 -5 -18 82.119 56.012 3.544 20.680 o
-3 -5 -17 428.046 422.007 15.529 1.843 o
-3 -5 -16 68.442 92.568 4.331 19.261 o
-3 -5 -15 113.779 73.547 1.365 14.931 o
-3 -5 -14 120.564 100.294 1.434 12.781 o
-3 -5 -13 620.857 609.463 39.829 0.817 o
-3 -5 -12 88.948 87.044 2.039 17.285 o
-3 -5 -11 196.237 232.453 3.406 5.728 o
-3 -5 -10 48.946 58.976 1.390 31.950 o
-3 -5 -9 217.171 211.646 5.123 5.384 o
-3 -5 -8 99.595 95.752 1.769 15.250 o
-3 -5 -7 162.315 149.729 10.863 6.971 o
-3 -5 -6 66.790 64.772 2.967 23.645 o
-3 -5 -5 14.659 12.636 1.019 130.346 o
-3 -5 -4 105.937 115.509 12.806 9.237 o
-3 -5 -3 373.871 374.727 22.872 1.950 o
-3 -5 -2 564.884 586.079 25.123 1.088 o
-3 -5 -1 92.973 109.312 3.186 14.896 o
-3 -4 -29 14.217 14.161 2.178 116.718 o
-3 -4 -28 37.188 34.951 1.206 47.701 o
-3 -4 -27 15.437 23.257 5.103 65.813 o
-3 -4 -26 17.263 20.181 1.984 93.783 o
-3 -4 -25 14.308 22.134 0.950 107.749 o
-3 -4 -24 145.781 150.818 9.757 7.795 o
-3 -4 -23 13.463 9.663 1.081 148.969 o
-3 -4 -22 172.046 170.753 4.849 7.286 o
-3 -4 -21 213.184 213.653 5.866 5.401 o
-3 -4 -20 179.550 139.154 1.888 7.849 o
-3 -4 -19 40.226 33.654 1.113 45.634 o
-3 -4 -18 124.482 95.683 1.332 12.642 o
-3 -4 -17 6.828 26.214 1.547 132.065 o
-3 -4 -16 40.043 46.880 5.721 32.013 o
-3 -4 -15 20.448 21.117 2.365 80.642 o
-3 -4 -14 1049.250 922.958 15.404 0.477 o
-3 -4 -13 15.040 18.457 2.800 96.873 o
-3 -4 -12 131.416 120.898 6.595 10.070 o
-3 -4 -11 3.386 10.955 4.116 150.759 o
-3 -4 -10 252.211 176.638 1.578 5.140 o
-3 -4 -9 178.769 168.726 3.407 7.210 o
-3 -4 -8 147.451 125.789 5.385 9.297 o
-3 -4 -7 255.173 246.262 18.860 3.336 o
-3 -4 -6 614.143 599.316 8.141 1.129 o
-3 -4 -5 297.180 362.462 5.157 3.102 o
-3 -4 -4 76.317 47.366 0.989 24.366 o
-3 -4 -3 1914.980 2069.100 73.056 0.126 o
-3 -4 -2 53.345 40.907 3.115 32.388 o
-3 -4 -1 528.824 606.225 20.299 1.198 o
-3 -3 -29 5.902 11.884 1.767 208.715 o
-3 -3 -28 22.569 28.820 1.022 72.697 o
-3 -3 -27 57.286 62.917 1.524 27.735 o
-3 -3 -26 5.912 5.664 2.349 238.449 o
-3 -3 -25 5.066 8.986 1.197 275.932 o
-3 -3 -24 19.294 31.591 1.978 73.412 o
-3 -3 -23 149.517 157.687 14.415 6.388 o
-3 -3 -22 272.116 296.280 9.670 3.552 o
-3 -3 -21 3.828 8.745 0.984 328.234 o
-3 -3 -20 132.038 158.112 1.880 9.739 o
-3 -3 -19 90.246 90.207 6.489 14.855 o
-3 -3 -18 353.553 359.184 14.744 2.391 o
-3 -3 -17 163.873 167.290 1.508 7.933 o
-3 -3 -16 1.543 4.437 0.607 729.728 o
-3 -3 -15 175.045 162.882 6.198 7.156 o
-3 -3 -14 183.536 121.979 1.289 8.070 o
-3 -3 -13 386.771 372.230 10.275 2.284 o
-3 -3 -12 238.980 235.707 14.510 3.978 o
-3 -3 -11 367.082 430.438 3.238 2.334 o
-3 -3 -10 5.536 13.848 3.342 149.231 o
-3 -3 -9 116.810 84.644 1.373 13.949 o
-3 -3 -8 51.635 42.104 1.546 34.660 o
-3 -3 -7 208.689 254.905 2.646 5.208 o
-3 -3 -6 480.872 514.002 8.638 1.580 o
-3 -3 -5 1118.010 1214.370 44.852 0.332 o
-3 -3 -4 2399.350 2433.740 160.694 0.065 o
-3 -3 -3 64.590 95.866 1.780 21.026 o
-3 -3 -2 877.412 846.947 36.987 0.536 o
-3 -3 -1 121.975 104.533 2.669 12.296 o
-3 -2 -29 6.873 13.684 1.143 196.831 o
-3 -2 -28 42.524 27.650 1.671 45.567 o
-3 -2 -27 46.732 37.564 4.457 34.007 o
-3 -2 -26 55.050 58.380 6.199 24.054 o
-3 -2 -25 138.496 139.188 8.546 8.666 o
-3 -2 -24 2.776 10.709 1.975 274.918 o
-3 -2 -23 4.612 13.496 3.084 167.790 o
-3 -2 -22 22.696 11.561 1.048 95.309 o
-3 -2 -21 56.139 70.112 2.332 26.426 o
-3 -2 -20 5.908 8.137 2.451 211.327 o
-3 -2 -19 153.345 179.932 2.450 8.064 o
-3 -2 -18 339.206 342.722 11.026 2.669 o
-3 -2 -17 10.429 1.887 1.041 238.378 o
-3 -2 -16 92.312 83.292 3.924 16.397 o
-3 -2 -15 110.968 104.558 4.042 12.984 o
-3 -2 -14 1223.320 1275.200 40.631 0.303 o
-3 -2 -13 171.874 169.871 8.786 6.752 o
-3 -2 -12 531.114 561.641 2.670 1.387 o
-3 -2 -11 49.876 48.715 1.534 33.871 o
-3 -2 -10 25.766 36.550 1.072 60.344 o
-3 -2 -9 97.599 101.162 2.130 15.094 o
-3 -2 -8 407.453 302.232 3.393 2.485 o
-3 -2 -7 289.714 250.092 8.243 3.687 o
-3 -2 -6 708.989 760.956 26.053 0.763 o
-3 -2 -5 483.062 443.336 13.087 1.640 o
-3 -2 -4 29.093 30.355 0.929 60.227 o
-3 -2 -3 81.103 81.738 2.260 18.983 o
-3 -2 -2 286.850 318.823 14.964 3.004 o
-3 -2 -1 138.903 134.845 8.503 8.760 o
-3 -1 -29 25.652 36.117 1.173 60.653 o
-3 -1 -28 5.385 6.067 1.359 302.292 o
-3 -1 -27 10.257 12.893 0.963 164.421 o
-3 -1 -26 29.707 20.898 1.634 65.164 o
-3 -1 -25 96.991 107.566 4.062 14.251 o
-3 -1 -24 110.166 88.603 2.046 14.367 o
-3 -1 -23 16.301 18.009 1.249 106.467 o
-3 -1 -22 51.166 35.697 2.556 35.563 o
-3 -1 -21 135.594 129.530 4.850 9.975 o
-3 -1 -20 81.858 81.863 6.016 16.774 o
-3 -1 -19 26.430 28.480 3.667 56.142 o
-3 -1 -18 349.198 293.033 2.180 2.985 o
-3 -1 -17 51.292 32.056 0.972 38.150 o
-3 -1 -16 249.379 294.123 2.514 4.131 o
-3 -1 -15 391.132 336.467 2.174 2.489 o
-3 -1 -14 132.402 139.963 7.874 9.127 o
-3 -1 -13 596.376 555.903 5.122 1.224 o
-3 -1 -12 324.171 367.068 6.194 2.823 o
-3 -1 -11 39.952 27.013 0.769 49.299 o
-3 -1 -10 40.867 36.711 2.292 42.255 o
-3 -1 -9 223.876 215.322 3.875 5.262 o
-3 -1 -8 883.975 839.400 7.638 0.626 o
-3 -1 -7 102.727 74.967 5.110 15.033 o
-3 -1 -6 608.027 513.298 9.936 1.223 o
-3 -1 -5 910.370 856.801 33.608 0.527 o
-3 -1 -4 376.907 385.913 10.150 2.304 o
-3 -1 -3 298.567 329.471 10.061 3.092 o
-3 -1 -2 2112.460 2273.850 20.149 0.121 o
-3 -1 -1 320.303 344.252 13.261 2.720 o
-2 -21 -4 27.983 20.020 5.919 46.976 o
-2 -21 -3 44.035 29.279 2.113 42.975 o
-2 -21 -2 8.438 10.001 1.838 184.617 o
-2 -21 -1 35.797 32.638 5.028 40.138 o
-2 -20 -10 103.967 71.880 3.486 15.766 o
-2 -20 -9 41.108 28.101 1.566 46.774 o
-2 -20 -8 147.221 163.808 7.017 8.081 o
-2 -20 -7 42.297 49.965 9.930 21.417 o
-2 -20 -6 39.788 40.060 4.334 37.374 o
-2 -20 -5 52.361 27.399 5.417 31.615 o
-2 -20 -4 203.547 226.415 30.286 2.718 o
-2 -20 -3 51.801 61.355 8.220 21.325 o
-2 -20 -2 22.450 24.133 2.787 70.380 o
-2 -20 -1 60.107 62.854 5.157 23.563 o
-2 -19 -13 4.543 19.125 1.193 190.631 o
-2 -19 -12 27.944 32.628 2.766 55.485 o
-2 -19 -11 44.266 59.650 3.368 31.900 o
-2 -19 -10 207.949 203.342 3.499 5.795 o
-2 -19 -9 13.885 23.456 1.216 105.360 o
-2 -19 -8 164.411 129.100 3.795 8.596 o
-2 -19 -7 11.267 16.946 2.307 123.231 o
-2 -19 -6 43.479 40.261 3.028 37.956 o
-2 -19 -5 23.601 9.639 2.208 88.779 o
-2 -19 -4 29.344 36.100 1.409 55.258 o
-2 -19 -3 19.499 16.461 1.659 94.728 o
-2 -19 -2 24.043 21.386 3.473 65.813 o
-2 -19 -1 22.384 32.137 3.687 58.936 o
-2 -18 -16 10.443 25.899 1.058 116.482 o
-2 -18 -15 24.598 41.580 1.194 58.241 o
-2 -18 -14 8.905 12.790 1.671 167.658 o
-2 -18 -13 28.563 10.821 1.125 79.155 o
-2 -18 -12 25.529 24.674 1.083 70.771 o
-2 -18 -11 2.518 8.223 1.403 369.659 o
-2 -18 -10 8.796 9.760 1.657 186.259 o
-2 -18 -9 226.986 234.505 19.893 3.571 o
-2 -18 -8 17.302 28.302 1.767 82.969 o
-2 -18 -7 90.287 66.185 3.137 18.388 o
-2 -18 -6 38.892 25.164 1.549 50.385 o
-2 -18 -5 31.275 39.608 2.622 48.486 o
-2 -18 -4 99.313 85.857 13.614 9.899 o
-2 -18 -3 20.902 16.755 2.168 86.555 o
-2 -18 -2 25.208 13.607 2.600 76.742 o
-2 -18 -1 52.822 66.804 4.118 26.335 o
-2 -17 -18 29.732 20.363 3.815 56.353 o
-2 -17 -17 26.806 28.071 1.816 63.499 o
-2 -17 -16 9.590 9.031 2.944 147.800 o
-2 -17 -15 58.944 72.895 1.700 25.468 o
-2 -17 -14 21.230 23.232 1.622 80.099 o
-2 -17 -13 44.010 52.441 2.140 35.414 o
-2 -17 -12 43.264 42.010 4.697 34.090 o
-2 -17 -11 24.564 26.134 1.443 70.280 o
-2 -17 -10 44.250 36.992 2.367 39.636 o
-2 -17 -9 167.817 139.802 2.149 8.333 o
-2 -17 -8 86.414 103.550 3.441 16.011 o
-2 -17 -7 10.149 9.923 1.120 179.438 o
-2 -17 -6 2.602 2.731 1.096 618.630 o
-2 -17 -5 79.947 59.657 4.463 20.110 o
-2 -17 -4 46.620 51.910 3.872 31.800 o
-2 -17 -3 87.147 82.254 7.204 15.219 o
-2 -17 -2 13.031 18.639 4.747 78.792 o
-2 -17 -1 20.197 16.281 1.721 92.328 o
-2 -16 -19 12.326 6.063 3.608 122.968 o
-2 -16 -18 39.911 43.147 1.591 41.582 o
-2 -16 -17 0.397 -0.516 1.207 2264.600 o
-2 -16 -16 89.007 84.280 5.997 15.663 o
-2 -16 -15 47.096 59.710 3.252 30.814 o
-2 -16 -14 85.569 46.087 2.492 21.606 o
-2 -16 -13 38.964 58.047 1.223 37.571 o
-2 -16 -12 5.814 1.633 3.423 210.457 o
-2 -16 -10 7.118 8.368 2.483 190.966 o
-2 -16 -9 134.234 181.871 8.178 8.006 o
-2 -16 -8 43.388 46.159 4.126 34.224 o
-2 -16 -7 24.816 20.092 3.055 68.163 o
-2 -16 -6 54.950 34.184 2.129 34.461 o
-2 -16 -5 11.124 3.931 1.228 204.156 o
-2 -16 -4 165.072 170.639 5.311 7.494 o
-2 -16 -3 3.221 11.410 1.883 260.183 o
-2 -16 -2 41.068 44.608 1.699 40.119 o
-2 -16 -1 7.175 5.388 1.720 246.649 o
-2 -15 -21 36.123 41.103 1.740 45.186 o
-2 -15 -20 169.248 269.689 3.327 5.947 o
-2 -15 -19 65.495 70.300 1.349 24.083 o
-2 -15 -18 42.149 38.339 4.769 35.435 o
-2 -15 -17 0.200 0.454 0.891 3200.230 o
-2 -15 -15 72.357 55.575 3.777 22.780 o
-2 -15 -14 99.016 68.638 4.115 16.398 o
-2 -15 -13 20.755 25.190 0.936 81.231 o
-2 -15 -12 112.345 77.145 2.920 14.583 o
-2 -15 -11 57.708 67.018 3.568 25.391 o
-2 -15 -10 190.537 195.792 9.106 5.826 o
-2 -15 -9 39.308 47.148 3.658 37.147 o
-2 -15 -8 13.106 11.853 2.546 123.474 o
-2 -15 -7 16.834 44.466 2.229 64.941 o
-2 -15 -6 390.584 401.006 5.469 2.260 o
-2 -15 -5 28.915 32.335 5.941 41.397 o
-2 -15 -4 76.671 118.504 7.225 14.339 o
-2 -15 -3 5.666 12.385 2.650 178.106 o
-2 -15 -2 41.722 54.505 4.794 31.692 o
-2 -15 -1 68.385 67.769 2.000 23.388 o
-2 -14 -23 4.477 5.561 2.232 281.061 o
-2 -14 -22 9.027 2.055 1.454 253.654 o
-2 -14 -21 61.655 52.158 3.791 26.232 o
-2 -14 -20 69.886 83.039 4.740 19.584 o
-2 -14 -19 121.601 130.008 14.887 7.487 o
-2 -14 -18 3.766 5.967 1.312 371.025 o
-2 -14 -17 68.177 66.382 2.331 23.459 o
-2 -14 -16 75.866 48.348 1.162 24.309 o
-2 -14 -15 142.920 127.930 4.188 9.709 o
-2 -14 -14 6.757 2.351 1.326 320.688 o
-2 -14 -13 4.428 0.733 0.841 555.552 o
-2 -14 -12 65.641 60.065 1.432 25.497 o
-2 -14 -11 109.051 101.999 5.567 12.770 o
-2 -14 -10 148.174 124.707 4.327 9.477 o
-2 -14 -9 48.800 37.106 2.618 36.408 o
-2 -14 -8 163.137 176.819 6.963 7.221 o
-2 -14 -7 2.928 2.707 2.414 370.805 o
-2 -14 -6 235.227 270.669 9.365 4.219 o
-2 -14 -5 232.363 262.665 12.130 4.102 o
-2 -14 -4 106.621 112.275 3.777 13.104 o
-2 -14 -3 32.281 21.704 2.190 58.914 o
-2 -14 -2 7.098 11.963 2.610 166.437 o
-2 -14 -1 51.384 48.440 1.805 32.983 o
-2 -13 -24 36.404 40.164 2.309 44.375 o
-2 -13 -23 95.270 99.117 2.572 15.412 o
-2 -13 -22 0.160 2.606 0.797 1576.590 o
-2 -13 -21 4.732 3.722 0.931 406.357 o
-2 -13 -20 113.588 106.680 6.051 11.998 o
-2 -13 -19 105.131 108.508 4.478 13.220 o
-2 -13 -18 102.879 111.968 4.719 13.189 o
-2 -13 -17 35.177 40.781 6.394 33.766 o
-2 -13 -16 11.174 21.885 1.467 120.088 o
-2 -13 -15 65.135 71.748 1.765 23.827 o
-2 -13 -14 26.609 35.313 2.541 56.256 o
-2 -13 -13 10.449 15.882 1.129 147.717 o
-2 -13 -12 63.980 51.171 1.270 27.559 o
-2 -13 -11 10.645 26.764 1.679 108.955 o
-2 -13 -10 22.218 19.208 2.280 79.177 o
-2 -13 -9 85.230 55.159 2.162 20.826 o
-2 -13 -8 91.288 80.858 3.026 17.091 o
-2 -13 -7 20.976 7.320 1.666 106.421 o
-2 -13 -6 13.542 13.926 0.928 134.046 o
-2 -13 -5 135.437 138.425 4.404 9.803 o
-2 -13 -4 140.205 86.097 1.538 11.687 o
-2 -13 -3 48.544 63.572 3.520 29.117 o
-2 -13 -2 64.372 82.103 7.243 18.367 o
-2 -13 -1 445.799 468.494 9.653 1.780 o
-2 -12 -25 80.183 77.647 1.635 19.734 o
-2 -12 -24 57.144 46.462 3.094 29.610 o
-2 -12 -23 46.133 65.409 1.725 31.547 o
-2 -12 -22 55.463 55.394 5.791 24.964 o
-2 -12 -21 19.913 20.651 2.200 83.698 o
-2 -12 -20 32.457 22.741 3.144 54.587 o
-2 -12 -19 42.015 64.953 1.730 33.589 o
-2 -12 -18 10.003 15.734 1.122 152.057 o
-2 -12 -17 32.501 30.828 3.086 50.275 o
-2 -12 -16 158.387 136.330 1.387 8.916 o
-2 -12 -15 97.210 107.476 3.664 14.364 o
-2 -12 -14 57.984 78.368 1.735 24.922 o
-2 -12 -13 24.841 13.116 0.609 87.303 o
-2 -12 -12 58.923 28.388 1.742 34.276 o
-2 -12 -10 20.730 27.142 1.993 75.028 o
-2 -12 -9 165.073 240.970 4.367 6.403 o
-2 -12 -8 199.359 190.473 27.133 3.192 o
-2 -12 -7 542.523 504.269 34.324 1.061 o
-2 -12 -6 62.674 55.728 10.208 17.162 o
-2 -12 -5 302.386 322.984 31.883 1.938 o
-2 -12 -4 256.738 178.864 11.590 4.410 o
-2 -12 -3 573.583 646.730 31.621 0.947 o
-2 -12 -2 10.136 4.604 2.300 183.208 o
-2 -12 -1 842.964 859.433 64.192 0.419 o
-2 -11 -26 47.469 48.918 1.733 34.907 o
-2 -11 -25 61.401 70.470 4.465 23.026 o
-2 -11 -24 29.301 37.628 3.789 47.649 o
-2 -11 -23 31.085 28.783 2.633 54.461 o
-2 -11 -22 5.576 6.995 1.809 260.496 o
-2 -11 -21 199.062 213.014 6.798 5.661 o
-2 -11 -20 42.426 56.289 1.312 35.991 o
-2 -11 -19 111.665 97.420 3.773 13.338 o
-2 -11 -18 34.279 34.985 0.808 51.014 o
-2 -11 -17 56.342 43.827 1.532 31.942 o
-2 -11 -16 14.531 19.370 1.165 111.835 o
-2 -11 -15 177.143 158.812 5.257 7.272 o
-2 -11 -14 21.211 30.019 3.298 64.418 o
-2 -11 -13 173.400 167.642 5.458 7.224 o
-2 -11 -12 15.718 8.305 0.802 139.261 o
-2 -11 -11 330.835 303.885 4.560 3.072 o
-2 -11 -10 556.494 535.265 19.257 1.227 o
-2 -11 -9 173.318 158.286 5.781 7.356 o
-2 -11 -8 75.036 100.488 4.449 17.410 o
-2 -11 -7 83.442 77.143 14.836 10.222 o
-2 -11 -6 154.902 193.949 14.427 5.807 o
-2 -11 -5 734.519 782.964 14.470 0.782 o
-2 -11 -4 129.970 112.154 4.742 10.937 o
-2 -11 -3 915.852 799.395 18.871 0.593 o
-2 -11 -2 44.984 38.132 1.488 39.881 o
-2 -11 -1 487.151 532.230 28.376 1.239 o
-2 -10 -27 5.157 8.714 2.556 213.751 o
-2 -10 -26 27.110 33.639 1.313 60.069 o
-2 -10 -25 17.927 18.683 1.315 98.356 o
-2 -10 -24 43.029 52.430 4.648 31.867 o
-2 -10 -23 0.572 1.148 1.239 1400.370 o
-2 -10 -22 105.112 129.805 10.595 9.903 o
-2 -10 -21 19.721 27.539 5.143 56.392 o
-2 -10 -20 49.059 48.721 2.461 33.397 o
-2 -10 -19 48.789 50.012 2.542 33.120 o
-2 -10 -18 224.691 210.699 2.393 5.350 o
-2 -10 -17 13.196 11.919 1.337 139.699 o
-2 -10 -16 110.318 87.814 3.728 13.985 o
-2 -10 -15 96.389 97.674 2.626 15.347 o
-2 -10 -14 97.171 113.928 2.543 14.306 o
-2 -10 -13 87.302 76.050 7.858 15.090 o
-2 -10 -12 458.126 455.378 8.676 1.768 o
-2 -10 -11 432.914 408.023 16.231 1.835 o
-2 -10 -10 211.937 200.370 6.600 5.524 o
-2 -10 -9 244.634 276.232 7.574 4.150 o
-2 -10 -8 424.968 431.694 16.338 1.817 o
-2 -10 -7 263.372 286.887 16.449 3.261 o
-2 -10 -6 106.013 91.612 5.981 13.372 o
-2 -10 -5 326.908 258.408 10.197 3.154 o
-2 -10 -4 1034.140 1050.340 41.616 0.396 o
-2 -10 -3 170.759 210.528 5.376 6.606 o
-2 -10 -2 288.050 257.546 3.568 3.824 o
-2 -10 -1 98.036 83.539 6.824 14.165 o
-2 -9 -27 51.798 59.412 1.307 30.647 o
-2 -9 -26 157.115 165.445 6.285 7.768 o
-2 -9 -25 11.610 19.840 1.414 123.792 o
-2 -9 -24 138.093 161.038 1.511 9.333 o
-2 -9 -23 56.949 39.338 1.459 32.753 o
-2 -9 -22 86.785 119.785 4.576 14.517 o
-2 -9 -21 63.206 40.265 1.365 29.859 o
-2 -9 -20 70.894 80.500 1.182 21.501 o
-2 -9 -19 191.100 198.332 7.618 5.960 o
-2 -9 -18 6.391 10.277 1.101 233.739 o
-2 -9 -17 6.303 6.358 0.865 289.603 o
-2 -9 -16 181.201 242.666 3.789 5.964 o
-2 -9 -15 213.565 202.034 6.815 5.449 o
-2 -9 -14 3.342 4.469 0.626 498.460 o
-2 -9 -13 132.668 135.176 4.064 10.130 o
-2 -9 -12 343.965 420.762 3.088 2.516 o
-2 -9 -11 104.836 165.346 6.685 10.313 o
-2 -9 -10 40.039 31.735 1.657 45.973 o
-2 -9 -9 18.044 28.661 3.646 68.766 o
-2 -9 -8 288.283 448.594 4.716 2.810 o
-2 -9 -7 94.612 72.409 2.493 17.413 o
-2 -9 -6 474.238 450.183 21.166 1.513 o
-2 -9 -5 128.816 151.414 8.773 8.771 o
-2 -9 -4 429.968 469.519 11.108 1.821 o
-2 -9 -3 256.899 263.121 9.791 3.938 o
-2 -9 -2 223.459 237.264 3.843 5.041 o
-2 -9 -1 97.325 80.277 11.411 11.505 o
-2 -8 -28 53.319 67.343 5.450 24.391 o
-2 -8 -27 73.885 42.101 1.742 25.587 o
-2 -8 -26 47.431 45.687 3.041 34.205 o
-2 -8 -25 69.008 53.001 6.722 20.748 o
-2 -8 -24 32.950 38.627 4.025 43.350 o
-2 -8 -23 209.833 227.464 10.143 4.944 o
-2 -8 -22 103.409 109.217 6.703 12.483 o
-2 -8 -21 10.781 14.944 1.577 143.383 o
-2 -8 -20 18.472 10.107 1.355 113.834 o
-2 -8 -19 5.914 11.180 2.161 200.194 o
-2 -8 -18 5.621 11.795 2.369 192.395 o
-2 -8 -17 78.792 83.469 2.486 19.166 o
-2 -8 -16 31.224 60.038 1.377 41.992 o
-2 -8 -15 121.702 131.385 1.403 11.373 o
-2 -8 -14 253.122 181.380 3.563 5.017 o
-2 -8 -13 373.491 345.607 12.706 2.378 o
-2 -8 -12 1291.840 1388.790 102.502 0.181 o
-2 -8 -11 62.016 92.447 5.239 19.779 o
-2 -8 -10 174.500 153.469 17.383 5.222 o
-2 -8 -9 463.767 437.019 56.107 0.829 o
-2 -8 -8 972.589 828.716 25.644 0.526 o
-2 -8 -7 169.596 172.874 3.313 7.481 o
-2 -8 -6 79.493 102.255 1.916 17.608 o
-2 -8 -5 192.563 195.191 7.271 6.002 o
-2 -8 -4 595.252 698.360 25.068 0.950 o
-2 -8 -3 1285.990 1283.670 16.120 0.312 o
-2 -8 -2 357.011 222.091 6.120 3.179 o
-2 -8 -1 416.516 436.976 14.296 1.886 o
-2 -7 -29 41.230 39.225 2.612 40.522 o
-2 -7 -28 134.832 160.438 6.555 8.815 o
-2 -7 -27 2.180 9.548 1.487 348.480 o
-2 -7 -26 6.408 13.449 1.325 201.388 o
-2 -7 -25 38.155 38.843 2.192 43.704 o
-2 -7 -24 64.253 55.441 3.337 25.381 o
-2 -7 -23 137.824 99.481 4.128 10.966 o
-2 -7 -22 21.685 37.175 2.480 62.025 o
-2 -7 -21 36.237 17.488 1.308 58.595 o
-2 -7 -20 17.813 17.253 0.770 103.992 o
-2 -7 -19 194.159 196.039 8.923 5.757 o
-2 -7 -18 11.755 15.449 2.234 125.793 o
-2 -7 -17 242.501 233.934 12.343 4.143 o
-2 -7 -16 112.587 107.634 2.590 13.025 o
-2 -7 -15 906.787 965.225 36.135 0.489 o
-2 -7 -14 324.458 363.568 10.545 2.717 o
-2 -7 -13 809.976 682.113 21.959 0.723 o
-2 -7 -12 368.273 326.195 7.644 2.611 o
-2 -7 -11 51.244 38.875 0.960 36.146 o
-2 -7 -10 186.613 159.380 1.865 7.184 o
-2 -7 -9 271.651 219.019 2.177 4.375 o
-2 -7 -8 219.226 259.812 10.259 4.484 o
-2 -7 -7 71.320 48.900 1.188 25.554 o
-2 -7 -6 77.151 118.733 2.649 16.511 o
-2 -7 -5 460.984 489.643 9.792 1.680 o
-2 -7 -4 585.183 632.770 12.098 1.131 o
-2 -7 -3 36.277 36.583 1.015 47.995 o
-2 -7 -2 1595.430 1660.100 53.999 0.186 o
-2 -7 -1 1556.620 1583.970 126.907 0.127 o
-2 -6 -29 35.632 43.988 1.818 44.273 o
-2 -6 -28 53.960 49.364 1.862 31.532 o
-2 -6 -27 73.106 89.340 1.211 20.078 o
-2 -6 -26 120.371 143.850 3.521 10.748 o
-2 -6 -25 93.093 105.623 4.594 14.597 o
-2 -6 -24 156.927 173.539 5.536 7.725 o
-2 -6 -23 35.298 38.767 11.228 21.218 o
-2 -6 -22 7.500 13.579 2.569 156.281 o
-2 -6 -21 178.486 194.182 11.186 5.839 o
-2 -6 -20 12.256 20.380 2.193 111.027 o
-2 -6 -19 51.857 29.088 1.055 38.683 o
-2 -6 -18 247.161 250.392 11.624 4.025 o
-2 -6 -17 27.726 40.070 1.710 54.222 o
-2 -6 -16 172.567 182.682 4.982 7.042 o
-2 -6 -15 259.932 242.130 3.078 4.359 o
-2 -6 -14 2.585 2.654 0.742 684.516 o
-2 -6 -13 247.930 227.651 7.235 4.499 o
-2 -6 -12 12.552 18.215 2.779 107.211 o
-2 -6 -11 35.441 35.505 2.830 46.016 o
-2 -6 -10 65.346 60.619 2.779 24.750 o
-2 -6 -9 26.390 33.375 3.847 52.487 o
-2 -6 -8 600.796 532.586 13.847 1.190 o
-2 -6 -7 61.077 64.377 12.313 14.391 o
-2 -6 -6 753.866 801.108 22.694 0.716 o
-2 -6 -5 306.430 284.173 2.831 3.452 o
-2 -6 -4 512.201 601.596 44.828 0.875 o
-2 -6 -3 402.923 419.133 31.950 1.481 o
-2 -6 -2 465.054 465.049 27.323 1.386 o
-2 -6 -1 94.992 55.517 3.828 18.157 o
-2 -5 -30 35.710 39.810 1.808 45.998 o
-2 -5 -29 6.354 12.463 2.295 181.618 o
-2 -5 -28 52.540 64.418 3.118 27.948 o
-2 -5 -27 73.547 80.351 1.647 20.809 o
-2 -5 -26 51.248 31.525 1.401 38.034 o
-2 -5 -25 33.092 38.324 3.126 46.051 o
-2 -5 -24 12.534 11.968 0.841 149.304 o
-2 -5 -23 240.744 276.815 11.041 3.977 o
-2 -5 -22 245.793 275.858 5.433 4.238 o
-2 -5 -21 46.715 50.410 1.464 35.133 o
-2 -5 -20 91.165 75.162 4.685 16.761 o
-2 -5 -19 87.742 79.807 4.664 16.932 o
-2 -5 -18 343.473 321.975 8.540 2.792 o
-2 -5 -17 29.434 28.875 2.141 58.057 o
-2 -5 -16 366.415 387.765 2.942 2.477 o
-2 -5 -15 351.830 337.814 3.638 2.759 o
-2 -5 -14 26.573 31.639 3.469 54.951 o
-2 -5 -13 50.352 46.148 0.964 34.639 o
-2 -5 -12 321.831 312.169 7.608 3.044 o
-2 -5 -11 54.928 63.310 0.860 28.792 o
-2 -5 -10 98.189 100.943 2.816 14.876 o
-2 -5 -9 34.060 44.180 1.058 46.486 o
-2 -5 -8 47.817 42.348 0.858 37.187 o
-2 -5 -7 1331.000 1443.870 12.060 0.281 o
-2 -5 -6 412.871 404.319 12.418 2.016 o
-2 -5 -5 764.747 771.475 16.120 0.749 o
-2 -5 -4 636.707 589.704 23.858 0.981 o
-2 -5 -3 211.090 208.772 10.375 5.075 o
-2 -5 -2 14.585 5.115 1.139 158.243 o
-2 -5 -1 582.446 668.211 65.373 0.564 o
-2 -4 -30 104.827 105.869 3.084 13.787 o
-2 -4 -29 4.593 4.864 1.102 372.387 o
-2 -4 -28 21.181 21.212 1.249 84.369 o
-2 -4 -27 43.519 51.305 2.260 35.859 o
-2 -4 -26 31.569 39.970 4.269 43.102 o
-2 -4 -25 176.779 191.933 8.375 6.341 o
-2 -4 -24 173.241 155.772 9.303 6.841 o
-2 -4 -23 4.683 6.643 1.462 310.252 o
-2 -4 -22 77.157 51.784 1.371 23.427 o
-2 -4 -21 44.646 63.642 1.475 32.814 o
-2 -4 -20 15.881 9.088 0.946 134.443 o
-2 -4 -19 286.781 239.103 1.711 3.999 o
-2 -4 -18 46.105 61.026 1.131 32.945 o
-2 -4 -17 346.314 271.321 7.675 3.006 o
-2 -4 -16 1588.230 1477.490 14.180 0.224 o
-2 -4 -15 168.037 148.445 3.271 8.045 o
-2 -4 -14 616.369 591.707 26.268 0.986 o
-2 -4 -13 12.366 5.817 0.762 182.120 o
-2 -4 -12 1122.310 1139.550 6.085 0.399 o
-2 -4 -11 427.979 412.142 11.835 1.940 o
-2 -4 -10 292.641 223.290 1.991 4.025 o
-2 -4 -9 81.799 87.925 5.045 16.986 o
-2 -4 -8 135.106 162.556 3.534 9.269 o
-2 -4 -7 209.233 172.067 9.197 5.649 o
-2 -4 -6 409.092 489.825 13.176 1.829 o
-2 -4 -5 243.058 237.529 7.732 4.467 o
-2 -4 -4 279.560 322.188 7.459 3.421 o
-2 -4 -3 331.350 381.197 3.409 2.752 o
-2 -4 -2 18.253 31.037 2.764 71.975 o
-2 -4 -1 933.029 1086.320 60.829 0.365 o
-2 -3 -30 21.163 23.150 1.773 79.673 o
-2 -3 -29 14.407 16.656 2.085 110.901 o
-2 -3 -28 11.866 13.308 3.125 116.281 o
-2 -3 -27 94.967 137.140 1.735 13.444 o
-2 -3 -26 45.026 46.627 1.399 37.222 o
-2 -3 -25 34.279 33.121 1.212 51.569 o
-2 -3 -24 4.947 9.471 0.833 284.705 o
-2 -3 -23 1.498 4.501 1.724 522.940 o
-2 -3 -22 112.953 105.270 3.247 12.967 o
-2 -3 -21 198.210 198.746 6.597 5.879 o
-2 -3 -20 268.915 187.102 10.524 4.253 o
-2 -3 -19 189.178 187.706 5.432 6.388 o
-2 -3 -18 170.167 178.728 9.623 6.527 o
-2 -3 -17 250.288 308.144 2.628 4.014 o
-2 -3 -16 536.876 442.626 9.948 1.503 o
-2 -3 -15 566.468 565.315 5.870 1.281 o
-2 -3 -14 964.549 874.993 11.244 0.548 o
-2 -3 -13 110.586 78.067 1.019 15.084 o
-2 -3 -12 345.794 315.732 7.717 2.820 o
-2 -3 -11 410.459 326.886 7.548 2.332 o
-2 -3 -10 300.084 294.033 11.408 3.184 o
-2 -3 -9 214.980 174.495 4.993 5.894 o
-2 -3 -8 1421.500 1414.400 16.002 0.262 o
-2 -3 -7 26.960 11.519 1.894 79.138 o
-2 -3 -6 237.162 215.114 6.320 4.860 o
-2 -3 -5 16.955 14.380 0.689 114.544 o
-2 -3 -4 97.963 89.594 8.425 12.938 o
-2 -3 -3 719.567 892.026 7.378 0.757 o
-2 -3 -2 1037.500 1137.290 33.253 0.398 o
-2 -3 -1 2257.480 2634.110 54.245 0.096 o
-2 -2 -30 19.509 16.261 1.829 93.930 o
-2 -2 -29 18.925 24.026 1.881 83.735 o
-2 -2 -28 24.377 28.522 2.636 63.915 o
-2 -2 -27 13.655 17.973 1.752 114.747 o
-2 -2 -26 61.802 35.528 1.636 31.288 o
-2 -2 -25 34.855 40.242 1.454 47.099 o
-2 -2 -24 36.324 28.355 1.937 50.678 o
-2 -2 -23 20.780 18.319 3.918 71.223 o
-2 -2 -22 11.350 16.051 0.851 142.535 o
-2 -2 -21 53.619 58.681 2.304 29.376 o
-2 -2 -20 8.921 27.874 1.025 119.453 o
-2 -2 -19 40.014 38.973 1.564 43.116 o
-2 -2 -18 116.139 116.881 3.797 12.041 o
-2 -2 -17 214.017 232.945 12.356 4.585 o
-2 -2 -16 272.937 258.845 5.939 3.947 o
-2 -2 -15 869.254 730.961 12.917 0.676 o
-2 -2 -14 1.331 4.825 0.860 693.622 o
-2 -2 -13 320.563 331.762 3.313 3.057 o
-2 -2 -12 1051.220 1082.490 12.634 0.439 o
-2 -2 -11 663.661 691.905 23.612 0.873 o
-2 -2 -10 130.731 120.759 5.579 10.389 o
-2 -2 -9 107.781 107.374 2.332 13.562 o
-2 -2 -8 2336.590 2576.220 86.096 0.086 o
-2 -2 -7 72.824 73.719 2.629 21.298 o
-2 -2 -6 7.835 31.176 1.359 114.299 o
-2 -2 -5 220.571 276.158 13.865 4.015 o
-2 -2 -4 1470.700 1542.840 22.001 0.236 o
-2 -2 -3 2142.290 2513.680 49.688 0.106 o
-2 -2 -2 862.553 1011.230 89.051 0.295 o
-2 -2 -1 1043.870 1129.300 25.355 0.413 o
-2 -1 -30 102.662 88.600 6.103 13.801 o
-2 -1 -29 65.293 71.144 7.349 19.018 o
-2 -1 -28 33.056 26.096 3.992 48.771 o
-2 -1 -27 198.135 241.634 11.176 4.918 o
-2 -1 -26 16.754 14.896 1.517 109.472 o
-2 -1 -25 47.789 40.920 2.696 35.790 o
-2 -1 -24 31.691 39.005 2.346 49.059 o
-2 -1 -23 8.637 6.842 0.884 228.494 o
-2 -1 -22 6.222 10.052 0.977 242.509 o
-2 -1 -21 157.746 178.027 4.994 7.675 o
-2 -1 -20 26.245 37.178 6.151 40.667 o
-2 -1 -19 72.739 67.699 0.976 22.626 o
-2 -1 -18 206.529 159.703 2.319 6.498 o
-2 -1 -17 20.786 18.084 3.108 78.100 o
-2 -1 -16 607.627 612.509 8.810 1.125 o
-2 -1 -15 395.280 397.264 12.427 2.120 o
-2 -1 -14 73.222 99.769 1.668 18.952 o
-2 -1 -13 143.858 89.471 1.005 11.308 o
-2 -1 -12 216.390 207.394 5.691 5.412 o
-2 -1 -11 22.298 29.407 0.731 73.219 o
-2 -1 -10 389.165 349.615 8.637 2.372 o
-2 -1 -9 69.070 65.713 2.786 23.050 o
-2 -1 -8 1222.370 1204.940 44.485 0.306 o
-2 -1 -7 4291.780 4633.410 31.706 0.031 o
-2 -1 -6 1285.550 1275.550 18.045 0.312 o
-2 -1 -5 706.848 673.880 14.111 0.886 o
-2 -1 -4 3155.820 3349.660 56.394 0.056 o
-2 -1 -3 812.894 865.761 21.597 0.639 o
-2 -1 -2 1460.920 1502.970 48.284 0.221 o
-2 -1 -1 2732.850 2934.480 86.705 0.067 o
-1 -21 -8 21.282 28.487 2.117 71.888 o
-1 -21 -7 19.506 24.437 4.497 63.510 o
-1 -21 -6 8.772 12.489 1.360 176.559 o
-1 -21 -5 92.688 59.478 2.964 18.629 o
-1 -21 -4 50.167 57.008 4.792 27.918 o
-1 -21 -3 39.278 39.789 3.128 40.658 o
-1 -21 -2 99.010 109.590 13.128 9.566 o
-1 -21 -1 13.485 21.060 4.557 77.274 o
-1 -20 -12 22.092 13.914 3.917 72.993 o
-1 -20 -11 103.052 91.504 3.501 14.661 o
-1 -20 -10 152.453 126.950 5.585 8.967 o
-1 -20 -9 79.082 83.046 4.119 18.356 o
-1 -20 -8 84.415 92.499 7.910 14.456 o
-1 -20 -7 283.487 301.639 24.743 2.480 o
-1 -20 -6 136.004 104.138 8.219 9.795 o
-1 -20 -5 31.025 21.191 7.419 37.150 o
-1 -20 -4 74.956 87.641 7.977 15.784 o
-1 -20 -3 44.291 37.500 7.924 26.768 o
-1 -20 -2 97.052 79.571 7.991 13.762 o
-1 -20 -1 9.563 5.976 1.994 191.458 o
-1 -19 -15 13.482 21.804 1.677 107.404 o
-1 -19 -14 71.639 100.168 2.478 18.950 o
-1 -19 -13 38.819 29.634 2.181 47.098 o
-1 -19 -12 27.727 16.090 1.258 74.640 o
-1 -19 -11 28.843 36.869 3.645 48.968 o
-1 -19 -10 24.863 17.689 2.699 72.492 o
-1 -19 -9 43.520 35.463 5.145 34.511 o
-1 -19 -8 53.150 38.398 3.746 32.106 o
-1 -19 -7 149.354 151.730 6.184 8.409 o
-1 -19 -6 30.110 28.166 5.553 43.739 o
-1 -19 -5 31.933 42.519 4.249 41.948 o
-1 -19 -4 64.880 82.506 5.098 20.313 o
-1 -19 -3 189.142 234.894 12.833 4.944 o
-1 -19 -2 48.557 24.428 3.224 39.374 o
-1 -19 -1 20.034 7.115 2.413 103.664 o
-1 -18 -17 32.225 23.873 1.003 60.278 o
-1 -18 -16 76.447 86.796 1.777 19.532 o
-1 -18 -15 49.873 50.045 1.959 33.192 o
-1 -18 -14 13.670 20.411 1.701 109.439 o
-1 -18 -12 41.211 23.293 3.680 43.948 o
-1 -18 -11 23.411 36.312 2.298 60.783 o
-1 -18 -10 67.602 63.728 5.194 21.625 o
-1 -18 -9 24.610 13.079 0.913 87.293 o
-1 -18 -8 103.198 82.141 4.396 14.869 o
-1 -18 -7 42.918 13.271 1.933 51.701 o
-1 -18 -6 62.378 58.452 3.366 25.465 o
-1 -18 -5 21.010 24.315 2.545 74.536 o
-1 -18 -4 29.110 23.325 2.474 61.297 o
-1 -18 -3 60.632 39.699 2.175 30.485 o
-1 -18 -2 233.833 315.723 3.560 4.179 o
-1 -18 -1 8.003 15.923 3.863 114.282 o
-1 -17 -19 7.485 21.355 1.542 144.554 o
-1 -17 -18 102.039 127.255 2.151 13.172 o
-1 -17 -17 6.348 23.441 0.960 152.010 o
-1 -17 -16 21.217 20.735 0.994 85.801 o
-1 -17 -15 13.351 17.620 3.656 93.480 o
-1 -17 -14 94.756 103.774 3.354 14.963 o
-1 -17 -12 60.032 38.654 2.446 30.710 o
-1 -17 -11 47.890 76.350 2.136 28.331 o
-1 -17 -10 108.209 113.320 4.393 12.730 o
-1 -17 -9 59.049 67.516 2.819 25.564 o
-1 -17 -8 142.042 133.072 4.830 9.500 o
-1 -17 -7 3.396 5.132 2.905 261.082 o
-1 -17 -6 46.719 57.676 4.535 29.471 o
-1 -17 -5 18.216 22.383 2.477 84.010 o
-1 -17 -4 71.952 72.008 4.990 20.046 o
-1 -17 -3 14.970 16.854 1.593 112.563 o
-1 -17 -2 8.059 12.002 1.160 191.822 o
-1 -17 -1 48.517 55.019 4.143 29.918 o
-1 -16 -21 111.638 138.215 2.966 11.703 o
-1 -16 -20 222.608 210.457 5.668 5.243 o
-1 -16 -19 1.985 16.977 1.498 242.813 o
-1 -16 -18 200.129 214.478 2.078 5.910 o
-1 -16 -17 37.036 36.034 3.534 42.659 o
-1 -16 -16 16.230 18.675 1.567 103.318 o
-1 -16 -15 22.053 9.996 3.327 83.016 o
-1 -16 -14 175.991 204.542 7.337 6.321 o
-1 -16 -13 51.093 62.176 1.458 30.282 o
-1 -16 -12 17.584 11.801 3.181 95.169 o
-1 -16 -11 122.706 131.315 5.651 10.550 o
-1 -16 -10 291.512 306.607 9.804 3.281 o
-1 -16 -9 12.342 6.375 1.042 175.778 o
-1 -16 -8 19.954 18.157 3.252 78.787 o
-1 -16 -7 83.235 68.437 4.041 18.952 o
-1 -16 -6 139.363 149.997 9.851 8.042 o
-1 -16 -5 111.764 113.200 1.691 12.974 o
-1 -16 -4 5.188 5.741 1.370 313.693 o
-1 -16 -3 24.107 30.343 2.461 63.651 o
-1 -16 -2 47.592 52.022 2.173 33.621 o
-1 -16 -1 24.192 21.301 2.471 71.501 o
-1 -15 -22 40.573 27.368 2.152 46.593 o
-1 -15 -21 19.474 14.809 3.085 85.801 o
-1 -15 -20 2.526 4.336 1.014 545.679 o
-1 -15 -19 26.253 23.565 2.318 66.321 o
-1 -15 -18 12.703 6.397 0.780 174.713 o
-1 -15 -17 46.349 45.457 3.733 33.671 o
-1 -15 -16 56.495 59.521 4.722 25.571 o
-1 -15 -15 37.495 41.877 1.162 44.415 o
-1 -15 -14 152.235 109.902 2.472 9.922 o
-1 -15 -13 154.672 150.261 7.724 7.913 o
-1 -15 -12 2.390 6.292 1.366 434.536 o
-1 -15 -11 276.804 311.027 10.040 3.400 o
-1 -15 -10 6.057 7.201 2.649 206.979 o
-1 -15 -9 40.417 23.790 1.920 48.873 o
-1 -15 -8 71.113 64.999 4.350 21.490 o
-1 -15 -7 241.745 193.112 18.552 3.781 o
-1 -15 -6 2.367 10.725 1.173 337.089 o
-1 -15 -5 4.437 10.488 2.797 199.644 o
-1 -15 -4 8.257 7.343 1.663 210.668 o
-1 -15 -3 40.651 33.331 1.490 44.985 o
-1 -15 -2 52.009 32.896 2.656 35.731 o
-1 -15 -1 213.091 232.412 13.447 4.482 o
-1 -14 -24 46.205 35.179 3.653 36.628 o
-1 -14 -23 74.582 108.302 1.995 17.893 o
-1 -14 -22 58.526 58.910 2.402 27.451 o
-1 -14 -21 70.185 63.149 2.306 23.370 o
-1 -14 -20 5.898 3.658 2.135 275.196 o
-1 -14 -19 93.103 54.801 1.487 19.482 o
-1 -14 -18 80.368 90.254 1.144 18.633 o
-1 -14 -17 47.752 33.110 0.871 40.194 o
-1 -14 -16 5.473 7.399 1.243 284.857 o
-1 -14 -15 186.795 163.851 4.261 6.946 o
-1 -14 -14 12.938 15.026 6.866 58.297 o
-1 -14 -13 33.885 24.794 3.157 51.754 o
-1 -14 -12 8.431 8.513 0.674 220.616 o
-1 -14 -11 21.765 28.874 1.953 71.255 o
-1 -14 -10 82.323 83.357 1.676 18.789 o
-1 -14 -9 97.077 97.398 3.812 14.913 o
-1 -14 -8 243.492 242.179 8.139 4.395 o
-1 -14 -7 12.629 2.813 0.673 199.337 o
-1 -14 -6 176.575 133.064 17.073 5.441 o
-1 -14 -5 71.752 62.997 1.679 23.267 o
-1 -14 -4 398.148 410.873 31.172 1.528 o
-1 -14 -3 62.157 40.989 1.481 30.076 o
-1 -14 -2 280.814 287.736 10.136 3.478 o
-1 -14 -1 36.165 40.910 2.427 44.035 o
-1 -13 -25 82.417 69.826 2.666 19.697 o
-1 -13 -24 47.883 49.651 5.451 28.904 o
-1 -13 -23 32.660 15.159 1.214 66.104 o
-1 -13 -22 13.382 13.507 1.979 125.537 o
-1 -13 -21 26.614 35.998 1.735 58.167 o
-1 -13 -20 36.461 37.363 1.252 47.200 o
-1 -13 -19 3.761 1.988 0.697 574.789 o
-1 -13 -18 47.218 34.967 1.045 39.813 o
-1 -13 -17 7.355 3.151 1.145 296.173 o
-1 -13 -16 96.921 83.232 1.650 16.468 o
-1 -13 -15 22.897 9.473 0.768 99.345 o
-1 -13 -14 45.441 46.916 2.540 35.650 o
-1 -13 -13 155.645 142.802 3.974 8.667 o
-1 -13 -12 33.151 40.496 1.855 47.944 o
-1 -13 -11 171.473 278.845 6.824 5.533 o
-1 -13 -9 508.510 550.338 10.217 1.426 o
-1 -13 -8 148.532 142.524 3.036 9.144 o
-1 -13 -7 304.875 302.396 9.825 3.170 o
-1 -13 -6 199.820 155.333 19.596 4.406 o
-1 -13 -5 267.467 277.379 12.316 3.557 o
-1 -13 -4 145.305 93.334 4.144 10.656 o
-1 -13 -3 223.615 233.006 9.649 4.690 o
-1 -13 -2 243.884 242.382 12.184 4.079 o
-1 -13 -1 213.535 137.093 8.279 6.096 o
-1 -12 -26 79.013 72.861 6.791 17.236 o
-1 -12 -25 123.740 139.744 3.699 10.627 o
-1 -12 -24 5.569 6.987 1.201 289.832 o
-1 -12 -23 3.935 2.931 1.291 451.991 o
-1 -12 -22 130.659 117.996 5.166 10.586 o
-1 -12 -21 53.770 50.895 3.927 29.001 o
-1 -12 -20 14.669 17.792 1.813 109.843 o
-1 -12 -19 54.332 47.120 2.456 31.331 o
-1 -12 -18 15.831 17.802 2.273 100.656 o
-1 -12 -17 85.317 62.624 1.967 20.105 o
-1 -12 -16 50.349 37.590 2.989 34.869 o
-1 -12 -15 79.338 79.072 3.366 19.075 o
-1 -12 -14 57.257 61.011 2.516 27.438 o
-1 -12 -13 1.497 3.712 1.068 718.981 o
-1 -12 -12 125.708 188.879 8.719 8.090 o
-1 -12 -11 104.686 91.082 4.229 14.253 o
-1 -12 -10 895.400 869.973 34.570 0.528 o
-1 -12 -9 33.737 15.534 0.681 64.866 o
-1 -12 -8 87.186 80.699 1.998 18.092 o
-1 -12 -7 155.558 130.701 5.896 8.663 o
-1 -12 -6 1171.940 1239.190 42.602 0.318 o
-1 -12 -5 924.321 943.524 44.196 0.456 o
-1 -12 -4 33.883 25.281 1.690 55.780 o
-1 -12 -3 244.316 202.466 25.344 3.004 o
-1 -12 -2 666.560 551.651 49.645 0.697 o
-1 -12 -1 96.323 63.101 13.164 10.991 o
-1 -11 -27 99.500 110.851 6.542 12.828 o
-1 -11 -26 30.737 32.195 2.341 53.752 o
-1 -11 -25 7.137 5.291 1.487 258.633 o
-1 -11 -24 0.355 2.430 0.832 1464.240 o
-1 -11 -23 16.398 24.998 3.711 75.117 o
-1 -11 -22 15.337 11.427 3.200 103.840 o
-1 -11 -21 9.947 11.628 1.837 159.918 o
-1 -11 -20 150.615 164.924 4.841 8.271 o
-1 -11 -19 40.176 41.920 3.833 37.800 o
-1 -11 -18 2.640 5.508 1.009 482.195 o
-1 -11 -17 125.998 114.767 3.643 11.373 o
-1 -11 -16 72.418 109.800 2.612 17.935 o
-1 -11 -15 79.147 77.530 1.219 20.049 o
-1 -11 -14 20.280 33.325 1.643 70.980 o
-1 -11 -13 299.665 273.622 5.124 3.542 o
-1 -11 -12 128.451 144.791 2.385 10.330 o
-1 -11 -11 133.036 101.559 2.618 11.516 o
-1 -11 -10 218.343 207.832 9.692 5.016 o
-1 -11 -9 280.887 256.502 8.542 3.742 o
-1 -11 -8 330.901 323.693 36.203 1.650 o
-1 -11 -7 186.824 216.159 9.796 5.582 o
-1 -11 -6 580.407 504.508 16.756 1.237 o
-1 -11 -5 210.381 132.534 2.511 6.799 o
-1 -11 -4 212.217 223.566 7.194 5.212 o
-1 -11 -3 139.816 152.562 11.667 7.482 o
-1 -11 -2 39.820 42.394 3.349 38.950 o
-1 -11 -1 1112.200 1100.790 38.319 0.366 o
-1 -10 -28 164.104 186.900 7.585 6.921 o
-1 -10 -27 36.714 40.291 3.785 40.684 o
-1 -10 -26 31.627 24.178 1.180 60.632 o
-1 -10 -25 21.088 33.897 3.625 59.850 o
-1 -10 -24 32.350 24.441 1.436 58.909 o
-1 -10 -23 10.834 15.701 2.159 131.779 o
-1 -10 -22 69.925 58.590 1.907 24.255 o
-1 -10 -21 144.649 102.656 3.060 10.569 o
-1 -10 -20 82.760 81.469 2.277 18.704 o
-1 -10 -19 47.835 36.020 1.067 39.036 o
-1 -10 -18 172.694 165.584 3.986 7.445 o
-1 -10 -17 4.287 8.334 2.384 242.371 o
-1 -10 -16 6.558 7.123 2.431 209.974 o
-1 -10 -15 271.663 288.402 20.398 2.896 o
-1 -10 -14 77.778 72.329 1.604 20.775 o
-1 -10 -13 49.094 49.173 3.939 31.209 o
-1 -10 -12 389.596 343.253 13.950 2.254 o
-1 -10 -11 15.570 8.314 1.078 138.178 o
-1 -10 -10 163.282 180.426 5.348 7.373 o
-1 -10 -9 50.584 88.246 2.866 24.962 o
-1 -10 -8 221.613 202.653 7.088 5.243 o
-1 -10 -7 262.755 312.973 11.537 3.461 o
-1 -10 -6 71.990 47.058 1.597 25.475 o
-1 -10 -5 558.016 584.517 29.000 1.051 o
-1 -10 -4 23.185 42.803 3.815 51.010 o
-1 -10 -3 390.383 302.727 15.947 2.298 o
-1 -10 -2 390.805 436.162 21.854 1.796 o
-1 -10 -1 10.161 10.458 2.287 153.633 o
-1 -9 -28 32.947 37.397 1.740 49.877 o
-1 -9 -27 99.483 91.358 2.148 15.469 o
-1 -9 -26 70.918 73.222 4.239 20.737 o
-1 -9 -25 5.950 16.286 4.155 116.747 o
-1 -9 -24 48.021 49.926 4.130 31.191 o
-1 -9 -23 17.369 16.415 2.219 98.036 o
-1 -9 -22 130.264 190.023 2.311 8.925 o
-1 -9 -21 132.204 138.914 5.830 9.686 o
-1 -9 -20 85.451 72.332 1.239 19.324 o
-1 -9 -19 120.678 128.426 4.689 11.032 o
-1 -9 -18 226.512 260.575 8.994 4.461 o
-1 -9 -17 16.562 11.988 2.326 108.998 o
-1 -9 -16 87.369 75.794 2.951 18.148 o
-1 -9 -15 365.474 405.106 24.914 1.850 o
-1 -9 -14 50.493 31.681 1.344 38.509 o
-1 -9 -13 329.540 310.749 5.573 3.032 o
-1 -9 -12 265.439 362.286 7.764 3.346 o
-1 -9 -11 119.196 127.859 2.545 11.580 o
-1 -9 -10 415.030 458.628 11.259 1.904 o
-1 -9 -9 238.270 237.396 5.087 4.700 o
-1 -9 -8 435.706 534.763 13.655 1.637 o
-1 -9 -7 8.501 6.377 0.588 240.786 o
-1 -9 -6 149.132 158.007 4.961 8.479 o
-1 -9 -5 376.936 334.654 24.152 1.973 o
-1 -9 -4 2301.650 2402.860 84.981 0.091 o
-1 -9 -3 367.450 580.070 37.684 1.231 o
-1 -9 -2 1574.220 1654.590 42.789 0.197 o
-1 -9 -1 1162.660 1041.920 55.323 0.321 o
-1 -8 -29 173.262 187.746 5.107 6.919 o
-1 -8 -28 124.970 112.879 7.045 10.592 o
-1 -8 -27 16.881 24.319 1.187 92.834 o
-1 -8 -26 65.091 75.282 2.877 22.791 o
-1 -8 -25 15.280 14.571 0.876 121.902 o
-1 -8 -24 4.544 9.806 2.064 239.368 o
-1 -8 -23 60.576 81.213 1.451 23.900 o
-1 -8 -22 107.356 75.001 3.039 15.279 o
-1 -8 -21 186.242 171.386 2.113 6.976 o
-1 -8 -20 129.718 155.575 7.031 9.084 o
-1 -8 -19 0.527 2.646 1.217 1058.600 o
-1 -8 -18 49.935 46.777 7.671 24.402 o
-1 -8 -17 104.432 137.654 1.362 12.554 o
-1 -8 -16 15.627 16.910 1.414 110.784 o
-1 -8 -15 109.101 151.068 1.862 11.546 o
-1 -8 -14 216.040 165.016 1.660 6.163 o
-1 -8 -13 251.746 319.868 2.903 3.907 o
-1 -8 -12 691.634 651.181 11.168 0.937 o
-1 -8 -11 325.756 173.042 3.010 3.896 o
-1 -8 -10 306.824 406.757 2.178 2.859 o
-1 -8 -9 635.075 565.746 64.540 0.570 o
-1 -8 -8 63.259 58.098 3.495 25.137 o
-1 -8 -7 137.615 165.367 4.206 8.972 o
-1 -8 -6 1183.650 1216.980 80.813 0.242 o
-1 -8 -5 849.418 875.784 36.994 0.544 o
-1 -8 -4 37.904 22.723 3.234 48.459 o
-1 -8 -3 747.213 756.445 32.960 0.684 o
-1 -8 -2 561.992 699.558 11.201 1.117 o
-1 -8 -1 813.831 826.829 35.712 0.589 o
-1 -7 -29 10.413 14.224 2.182 139.159 o
-1 -7 -28 49.065 55.765 2.340 31.867 o
-1 -7 -27 4.751 2.855 0.871 436.094 o
-1 -7 -26 35.732 44.584 4.993 36.639 o
-1 -7 -25 12.757 16.844 3.527 98.634 o
-1 -7 -24 118.111 119.966 6.401 11.030 o
-1 -7 -23 42.735 46.464 2.172 37.848 o
-1 -7 -22 29.839 13.373 1.325 72.844 o
-1 -7 -21 289.483 357.547 2.299 3.246 o
-1 -7 -20 137.858 176.907 3.716 8.734 o
-1 -7 -19 171.306 166.850 14.246 5.778 o
-1 -7 -18 289.509 257.706 9.232 3.596 o
-1 -7 -17 180.451 123.093 6.607 7.631 o
-1 -7 -16 576.103 708.056 8.888 1.093 o
-1 -7 -15 134.942 159.936 1.840 9.520 o
-1 -7 -14 130.605 105.368 2.224 11.611 o
-1 -7 -13 418.667 383.486 4.768 2.159 o
-1 -7 -12 456.399 495.821 6.024 1.722 o
-1 -7 -11 561.117 444.387 6.112 1.456 o
-1 -7 -10 3.291 1.364 0.811 664.701 o
-1 -7 -9 518.658 509.435 33.561 1.109 o
-1 -7 -8 350.265 440.421 6.168 2.375 o
-1 -7 -7 110.118 95.472 4.158 13.474 o
-1 -7 -6 501.187 497.123 15.824 1.459 o
-1 -7 -5 113.102 134.161 4.520 11.421 o
-1 -7 -4 262.773 239.859 2.314 4.348 o
-1 -7 -3 377.477 391.070 10.841 2.270 o
-1 -7 -2 105.884 89.988 4.508 14.079 o
-1 -7 -1 1595.800 1647.680 84.634 0.160 o
-1 -6 -30 28.107 65.359 4.794 35.656 o
-1 -6 -29 48.976 44.207 1.429 35.620 o
-1 -6 -28 74.142 97.157 2.817 18.639 o
-1 -6 -27 38.240 40.038 3.225 41.082 o
-1 -6 -26 93.508 108.640 2.999 14.926 o
-1 -6 -25 41.687 38.915 1.179 42.255 o
-1 -6 -24 6.497 4.396 0.847 315.603 o
-1 -6 -23 143.076 101.488 1.572 10.885 o
-1 -6 -22 164.367 185.182 5.526 7.225 o
-1 -6 -21 374.999 442.726 13.182 2.089 o
-1 -6 -20 58.411 55.868 0.886 28.875 o
-1 -6 -19 9.293 9.632 0.692 198.067 o
-1 -6 -18 273.955 226.219 2.090 4.282 o
-1 -6 -17 543.349 445.379 2.865 1.522 o
-1 -6 -16 330.169 315.357 10.669 2.857 o
-1 -6 -15 77.876 64.589 1.417 21.663 o
-1 -6 -14 25.095 7.173 0.747 95.633 o
-1 -6 -13 182.105 137.950 1.377 7.789 o
-1 -6 -12 6.183 12.800 1.801 196.810 o
-1 -6 -11 66.406 75.050 7.238 18.618 o
-1 -6 -10 533.786 527.317 20.524 1.270 o
-1 -6 -9 30.864 44.268 1.404 49.058 o
-1 -6 -8 263.695 292.674 4.924 3.878 o
-1 -6 -7 612.908 642.326 23.448 0.981 o
-1 -6 -6 352.743 339.752 5.083 2.724 o
-1 -6 -5 287.448 293.524 3.057 3.615 o
-1 -6 -4 2038.020 2677.630 68.354 0.102 o
-1 -6 -3 283.776 327.466 14.185 3.036 o
-1 -6 -2 2013.610 2240.390 109.598 0.098 o
-1 -6 -1 1617.150 1846.430 66.692 0.163 o
-1 -5 -30 5.033 5.295 1.173 339.057 o
-1 -5 -29 320.779 316.296 3.634 3.124 o
-1 -5 -28 48.003 58.734 2.898 31.073 o
-1 -5 -27 68.689 104.760 2.145 19.188 o
-1 -5 -26 42.512 36.137 1.682 42.141 o
-1 -5 -25 52.559 50.032 1.140 32.485 o
-1 -5 -24 98.323 106.869 11.884 10.321 o
-1 -5 -23 55.351 51.520 2.077 30.304 o
-1 -5 -22 2.502 6.790 1.415 407.243 o
-1 -5 -21 214.468 207.280 5.902 5.442 o
-1 -5 -20 43.117 64.718 2.490 32.383 o
-1 -5 -19 7.811 15.191 2.632 145.539 o
-1 -5 -18 65.124 114.449 1.252 19.185 o
-1 -5 -17 150.639 156.227 4.287 8.545 o
-1 -5 -16 193.819 171.365 6.128 6.423 o
-1 -5 -15 360.263 425.569 2.964 2.394 o
-1 -5 -14 310.454 363.770 7.050 2.932 o
-1 -5 -13 115.091 122.271 7.783 10.673 o
-1 -5 -12 731.968 708.893 12.760 0.835 o
-1 -5 -11 162.732 153.789 4.862 7.983 o
-1 -5 -10 1371.990 1421.770 17.234 0.271 o
-1 -5 -9 191.705 154.503 5.383 6.830 o
-1 -5 -8 1252.430 1104.200 25.587 0.340 o
-1 -5 -7 333.386 324.482 18.410 2.468 o
-1 -5 -6 148.142 134.566 9.758 8.023 o
-1 -5 -5 2058.880 2320.800 53.575 0.116 o
-1 -5 -4 1687.150 1859.400 96.653 0.134 o
-1 -5 -3 84.269 55.720 5.189 19.101 o
-1 -5 -2 779.785 789.936 19.724 0.710 o
-1 -5 -1 304.390 394.693 8.205 2.823 o
-1 -4 -31 1.002 0.049 1.035 1737.350 o
-1 -4 -30 38.117 51.059 4.722 34.343 o
-1 -4 -29 112.999 118.769 7.937 10.871 o
-1 -4 -28 145.994 170.907 9.552 7.458 o
-1 -4 -27 35.401 28.694 1.665 52.032 o
-1 -4 -26 42.192 38.286 4.057 37.162 o
-1 -4 -25 87.144 87.586 6.343 15.472 o
-1 -4 -24 40.345 50.672 6.054 30.301 o
-1 -4 -23 146.543 143.627 7.407 8.473 o
-1 -4 -22 102.121 78.073 4.161 15.344 o
-1 -4 -21 155.869 175.015 7.039 7.508 o
-1 -4 -20 84.454 64.972 3.248 19.494 o
-1 -4 -19 396.398 343.211 5.405 2.401 o
-1 -4 -18 91.758 90.662 2.951 16.334 o
-1 -4 -17 641.022 564.263 15.896 1.064 o
-1 -4 -16 0.607 2.762 1.168 1033.460 o
-1 -4 -15 314.021 306.520 11.369 3.002 o
-1 -4 -14 525.761 525.849 9.510 1.417 o
-1 -4 -13 1051.560 1046.090 11.271 0.449 o
-1 -4 -12 73.105 40.970 1.818 25.968 o
-1 -4 -11 1410.930 1568.640 26.127 0.242 o
-1 -4 -10 68.107 105.224 1.273 19.488 o
-1 -4 -9 88.197 121.218 3.918 14.522 o
-1 -4 -8 96.080 70.326 1.024 17.679 o
-1 -4 -7 276.522 275.521 17.122 3.144 o
-1 -4 -6 441.095 441.943 4.560 1.907 o
-1 -4 -5 2870.550 3284.040 137.642 0.052 o
-1 -4 -4 322.492 276.536 5.409 3.270 o
-1 -4 -3 1106.440 1342.690 46.053 0.315 o
-1 -4 -2 2351.400 2684.030 70.115 0.087 o
-1 -4 -1 188.121 180.989 6.681 6.388 o
-1 -3 -31 3.461 5.623 1.909 341.134 o
-1 -3 -30 43.478 48.551 1.124 37.784 o
-1 -3 -29 190.697 228.486 15.486 4.613 o
-1 -3 -28 82.148 72.529 1.413 19.906 o
-1 -3 -27 11.749 12.344 1.077 152.104 o
-1 -3 -26 9.374 2.271 1.435 244.350 o
-1 -3 -25 44.599 49.380 2.958 34.839 o
-1 -3 -24 61.511 79.717 5.379 21.026 o
-1 -3 -23 113.200 95.706 3.087 13.447 o
-1 -3 -22 199.257 258.183 5.336 5.253 o
-1 -3 -21 79.352 90.146 1.902 18.654 o
-1 -3 -20 285.530 289.447 20.812 2.763 o
-1 -3 -19 226.444 282.096 6.987 4.419 o
-1 -3 -18 16.715 3.421 0.807 150.324 o
-1 -3 -17 193.141 134.644 2.166 7.386 o
-1 -3 -16 194.193 259.948 5.138 5.357 o
-1 -3 -15 188.021 200.283 9.891 5.728 o
-1 -3 -14 507.407 481.259 9.202 1.542 o
-1 -3 -13 766.236 778.701 12.139 0.757 o
-1 -3 -12 669.549 704.269 45.749 0.672 o
-1 -3 -11 234.854 195.393 5.925 5.127 o
-1 -3 -10 784.471 751.806 20.467 0.721 o
-1 -3 -9 2045.610 2136.450 16.665 0.131 o
-1 -3 -8 1619.110 1789.300 43.620 0.182 o
-1 -3 -7 640.923 509.307 11.306 1.149 o
-1 -3 -6 1137.790 1240.930 46.669 0.319 o
-1 -3 -5 2671.640 2842.480 78.957 0.072 o
-1 -3 -4 3187.940 3264.930 127.781 0.048 o
-1 -3 -3 930.989 1071.550 13.216 0.505 o
-1 -3 -2 8070.930 9230.800 222.215 0.008 o
-1 -3 -1 2850.780 3357.030 36.103 0.064 o
-1 -2 -31 15.815 26.232 2.175 87.509 o
-1 -2 -30 120.405 156.452 5.666 9.901 o
-1 -2 -29 10.756 12.134 4.282 102.262 o
-1 -2 -28 8.079 12.384 1.461 183.322 o
-1 -2 -27 15.435 20.788 2.666 92.991 o
-1 -2 -26 134.527 133.262 3.992 10.086 o
-1 -2 -25 114.373 113.028 3.082 12.515 o
-1 -2 -24 39.471 52.264 5.896 30.701 o
-1 -2 -23 67.335 77.004 3.141 21.880 o
-1 -2 -22 24.660 54.957 1.861 49.157 o
-1 -2 -21 9.055 10.534 0.737 194.600 o
-1 -2 -20 260.770 272.679 5.906 4.022 o
-1 -2 -19 836.038 880.695 28.792 0.587 o
-1 -2 -18 184.892 108.988 2.853 8.207 o
-1 -2 -17 6.705 3.883 0.773 319.891 o
-1 -2 -16 466.766 434.582 8.657 1.776 o
-1 -2 -15 73.481 80.126 5.334 18.737 o
-1 -2 -14 52.814 41.058 0.816 34.749 o
-1 -2 -13 93.439 55.279 1.978 19.239 o
-1 -2 -12 327.008 302.521 3.147 3.137 o
-1 -2 -11 79.186 93.857 2.980 17.994 o
-1 -2 -10 1218.040 1286.430 8.056 0.336 o
-1 -2 -9 1788.560 1970.560 19.660 0.162 o
-1 -2 -8 566.326 629.258 15.836 1.144 o
-1 -2 -7 2809.100 2980.270 42.871 0.070 o
-1 -2 -6 1418.830 1634.270 14.014 0.240 o
-1 -2 -5 4669.880 5078.380 66.038 0.026 o
-1 -2 -4 1109.580 1333.490 22.186 0.354 o
-1 -2 -3 366.121 356.230 8.983 2.491 o
-1 -2 -2 517.602 617.667 6.551 1.335 o
-1 -2 -1 2547.270 2536.710 15.209 0.090 o
-1 -1 -31 38.954 57.810 3.680 34.377 o
-1 -1 -30 83.206 97.273 1.488 17.507 o
-1 -1 -29 46.388 47.581 1.697 35.897 o
-1 -1 -28 8.999 10.285 0.932 194.461 o
-1 -1 -27 86.080 97.507 4.144 16.177 o
-1 -1 -26 59.864 72.238 4.684 22.967 o
-1 -1 -25 6.487 7.030 1.010 270.653 o
-1 -1 -24 224.640 192.288 2.023 5.575 o
-1 -1 -23 84.929 92.738 3.495 16.967 o
-1 -1 -22 68.899 37.176 1.449 28.223 o
-1 -1 -21 236.048 238.305 9.781 4.426 o
-1 -1 -20 163.721 176.079 7.954 7.056 o
-1 -1 -19 317.851 320.382 6.194 3.081 o
-1 -1 -18 244.853 303.077 3.932 4.099 o
-1 -1 -17 149.823 172.375 4.723 8.157 o
-1 -1 -16 144.279 111.778 2.761 10.331 o
-1 -1 -15 263.865 264.918 18.069 3.234 o
-1 -1 -14 1158.830 1153.420 59.527 0.298 o
-1 -1 -13 95.211 56.614 1.071 19.001 o
-1 -1 -12 590.533 503.891 5.025 1.300 o
-1 -1 -11 2494.830 2604.870 96.505 0.077 o
-1 -1 -10 1166.060 1375.300 24.656 0.326 o
-1 -1 -9 221.770 215.278 2.924 5.347 o
-1 -1 -8 166.889 134.418 4.725 8.241 o
-1 -1 -7 3860.650 4128.770 79.006 0.037 o
-1 -1 -6 2376.230 2405.590 69.069 0.092 o
-1 -1 -5 507.991 429.779 6.755 1.648 o
-1 -1 -4 5688.440 5948.000 132.019 0.018 o
-1 -1 -3 9559.410 10617.200 318.506 0.006 o
-1 -1 -2 383.296 401.620 12.928 2.158 o
-1 -1 -1 8755.060 9975.560 296.160 0.007 o
0 0 2 451.059 416.774 7.655 1.890 o
0 0 4 39052.300 42177.600 86.885 0.000 o
0 0 6 1133.480 1235.380 38.241 0.338 o
0 0 8 4143.810 4545.290 96.301 0.031 o
0 0 10 172.107 162.583 3.276 7.587 o
0 0 12 813.792 856.202 7.517 0.680 o
0 0 14 408.053 356.573 4.710 2.297 o
0 0 16 44.926 40.646 1.139 39.378 o
0 0 18 189.057 171.941 2.057 6.873 o
0 0 20 0.625 1.284 1.094 1460.450 o
0 0 22 23.798 25.677 1.343 72.561 o
0 0 24 34.458 34.114 1.487 50.444 o
0 0 26 556.056 681.898 32.447 0.937 o
0 0 28 2.799 6.750 1.495 384.369 o
0 0 30 65.250 88.360 2.356 21.485 o
0 1 2 750.567 817.182 6.952 0.765 o
0 1 3 92.542 84.635 0.992 17.114 o
0 1 4 266.403 285.984 4.733 3.893 o
0 1 5 911.438 870.286 12.011 0.586 o
0 1 6 8407.120 8993.880 119.554 0.008 o
0 1 7 10.486 12.378 0.456 168.901 o
0 1 8 13.055 11.586 0.564 148.434 o
0 1 9 109.096 111.556 1.640 13.321 o
0 1 10 702.184 683.683 27.515 0.802 o
0 1 11 2702.830 2751.360 30.559 0.078 o
0 1 12 199.779 192.720 1.231 6.241 o
0 1 13 75.788 66.499 0.828 22.060 o
0 1 14 241.146 242.078 6.448 4.538 o
0 1 15 4.664 2.842 0.625 457.978 o
0 1 16 50.672 50.709 1.172 33.211 o
0 1 17 278.130 293.477 6.047 3.652 o
0 1 18 63.480 64.911 1.302 25.465 o
0 1 19 63.615 69.526 1.014 24.825 o
0 1 20 35.620 33.748 0.928 50.143 o
0 1 21 50.827 60.783 1.324 30.760 o
0 1 22 2.013 2.150 0.857 823.571 o
0 1 23 0.004 1.885 0.991 1887.890 o
0 1 24 11.574 12.578 1.183 151.430 o
0 1 25 163.862 190.698 1.796 7.450 o
0 1 26 16.256 25.192 0.905 94.552 o
0 1 27 159.941 147.280 2.327 8.514 o
0 1 28 115.430 131.590 3.056 11.649 o
0 1 29 26.555 19.623 0.957 74.129 o
0 1 30 81.804 86.854 1.442 18.624 o
0 1 31 36.293 38.472 1.404 46.659 o
0 2 0 215.608 239.821 5.652 5.083 o
0 2 1 206.644 214.723 1.356 5.757 o
0 2 2 2015.050 2244.670 31.650 0.127 o
0 2 3 2528.090 2886.310 20.034 0.083 o
0 2 4 366.672 323.260 4.382 2.691 o
0 2 5 3582.900 3806.330 47.276 0.044 o
0 2 6 1321.410 1413.140 19.841 0.283 o
0 2 7 781.979 794.781 15.997 0.720 o
0 2 8 1274.560 1294.140 33.556 0.297 o
0 2 9 2.831 3.687 0.482 602.972 o
0 2 10 1981.610 1893.870 30.872 0.144 o
0 2 11 46.962 44.978 1.180 36.725 o
0 2 12 31.912 28.062 0.617 58.226 o
0 2 13 68.379 68.480 2.140 23.231 o
0 2 14 1.001 1.649 0.483 1483.490 o
0 2 15 5.376 9.988 0.538 272.364 o
0 2 16 425.146 434.687 8.331 1.958 o
0 2 17 5.234 4.267 0.571 381.804 o
0 2 18 96.836 87.269 2.116 16.099 o
0 2 19 121.799 135.763 3.175 10.991 o
0 2 20 603.108 633.656 11.686 1.098 o
0 2 21 1.575 3.361 0.689 821.035 o
0 2 22 301.559 295.259 7.315 3.334 o
0 2 23 20.841 24.368 1.450 80.370 o
0 2 24 299.509 295.841 5.703 3.403 o
0 2 25 76.912 65.389 1.761 21.685 o
0 2 26 119.394 131.474 2.145 11.476 o
0 2 27 0.588 0.439 0.827 2384.290 o
0 2 28 34.843 33.435 1.130 50.900 o
0 2 29 83.690 94.469 3.514 17.015 o
0 2 30 0.662 3.288 1.234 900.764 o
0 2 31 76.624 99.618 1.718 18.352 o
0 3 1 981.765 1048.760 26.439 0.458 o
0 3 2 844.571 983.035 18.585 0.579 o
0 3 3 2130.590 2355.970 40.809 0.113 o
0 3 4 7602.030 8367.990 88.677 0.010 o
0 3 5 3254.530 3773.590 39.426 0.050 o
0 3 6 36.991 45.234 0.539 43.886 o
0 3 7 5112.540 5257.090 71.161 0.023 o
0 3 8 423.052 435.200 6.813 1.985 o
0 3 9 11.579 19.595 1.700 121.832 o
0 3 10 1037.420 1039.710 23.582 0.439 o
0 3 11 408.138 439.825 4.621 2.068 o
0 3 12 1.466 11.439 0.478 394.533 o
0 3 13 3.203 4.149 0.703 519.874 o
0 3 14 33.321 41.770 0.636 48.651 o
0 3 15 70.705 66.176 1.782 23.087 o
0 3 16 3.500 7.162 0.624 394.982 o
0 3 17 122.229 121.390 1.928 11.675 o
0 3 18 1152.940 1174.510 29.613 0.356 o
0 3 19 653.243 703.094 11.766 0.953 o
0 3 20 179.849 200.322 4.977 6.520 o
0 3 21 72.089 91.840 2.672 19.564 o
0 3 22 83.343 81.158 1.462 18.853 o
0 3 23 218.987 279.727 6.239 4.607 o
0 3 24 12.155 18.710 0.832 128.272 o
0 3 25 0.755 23.085 0.967 222.516 o
0 3 26 0.000 7.041 0.838 736.890 o
0 3 27 215.630 282.184 2.898 4.787 o
0 3 28 1.091 5.977 0.893 636.715 o
0 3 29 15.450 14.532 0.959 120.612 o
0 3 30 75.069 73.004 1.597 21.294 o
0 3 31 249.670 324.289 4.750 3.860 o
0 4 0 14934.800 17753.400 817.223 0.002 o
0 4 1 11534.400 13131.600 381.016 0.004 o
0 4 2 1233.010 1395.360 25.345 0.303 o
0 4 3 13.617 20.638 0.577 115.973 o
0 4 4 1022.400 1064.990 22.304 0.443 o
0 4 5 1670.520 1828.040 69.687 0.157 o
0 4 6 2.628 8.814 0.761 391.332 o
0 4 7 4301.340 4445.390 51.797 0.032 o
0 4 8 103.638 83.011 2.690 15.341 o
0 4 9 393.833 414.234 5.274 2.206 o
0 4 10 25.181 41.646 2.481 54.316 o
0 4 11 2440.700 2623.070 45.734 0.090 o
0 4 12 32.785 26.716 1.367 56.925 o
0 4 13 18.041 13.069 0.499 113.069 o
0 4 14 281.008 281.117 5.466 3.712 o
0 4 15 76.120 78.138 2.340 20.259 o
0 4 16 502.141 481.670 8.012 1.569 o
0 4 17 9.985 14.427 0.621 162.650 o
0 4 18 47.589 42.424 0.756 37.349 o
0 4 19 165.034 176.562 3.568 7.566 o
0 4 20 631.079 592.809 12.594 1.079 o
0 4 21 8.149 14.534 0.896 178.934 o
0 4 22 71.703 71.063 1.156 22.426 o
0 4 23 4.515 12.047 1.030 256.834 o
0 4 24 28.234 14.278 0.987 76.249 o
0 4 25 260.127 339.434 9.558 3.450 o
0 4 26 227.695 274.085 10.489 4.222 o
0 4 27 108.167 144.375 4.020 11.525 o
0 4 28 123.125 122.173 4.481 11.130 o
0 4 29 143.920 157.875 2.715 9.015 o
0 4 30 28.702 32.401 1.426 58.470 o
0 4 31 25.841 39.654 1.434 57.421 o
0 5 1 6134.250 7223.610 238.375 0.013 o
0 5 2 1454.210 1884.440 73.845 0.172 o
0 5 3 6.400 8.492 0.715 262.054 o
0 5 4 178.978 175.870 3.771 7.048 o
0 5 5 297.416 360.268 8.005 3.035 o
0 5 6 588.315 584.539 7.087 1.203 o
0 5 7 710.675 672.509 6.679 0.907 o
0 5 8 278.647 293.099 2.765 3.731 o
0 5 9 1334.870 1467.340 21.461 0.272 o
0 5 10 110.762 95.593 2.128 13.902 o
0 5 11 31.786 25.282 0.571 60.409 o
0 5 12 266.220 241.444 6.274 4.153 o
0 5 13 43.340 45.451 0.886 39.005 o
0 5 14 181.563 186.284 6.237 6.555 o
0 5 15 189.277 166.008 6.239 6.630 o
0 5 16 0.148 14.322 1.030 363.254 o
0 5 17 61.873 65.452 1.901 25.611 o
0 5 18 40.689 45.511 0.814 40.832 o
0 5 19 68.678 78.522 1.531 22.151 o
0 5 20 396.742 407.498 7.254 2.184 o
0 5 21 77.179 86.007 1.748 19.476 o
0 5 22 76.400 72.878 2.405 20.719 o
0 5 23 201.895 202.105 3.487 5.969 o
0 5 24 292.099 292.136 4.344 3.542 o
0 5 25 4.191 13.931 0.837 247.659 o
0 5 26 103.432 93.240 1.823 14.923 o
0 5 27 237.490 226.727 6.829 4.714 o
0 5 28 184.972 204.030 4.294 6.367 o
0 5 29 34.142 45.858 1.090 45.640 o
0 5 30 22.791 32.747 1.107 68.252 o
0 6 0 4552.460 5127.010 298.946 0.018 o
0 6 1 25.471 30.331 1.581 64.518 o
0 6 2 1338.870 1472.170 53.922 0.238 o
0 6 3 609.686 628.673 20.657 1.023 o
0 6 4 4336.520 4824.210 68.503 0.030 o
0 6 5 4053.680 4606.780 99.377 0.032 o
0 6 6 69.670 62.313 1.846 23.841 o
0 6 7 174.900 191.076 3.411 6.954 o
0 6 8 2689.400 2856.640 45.051 0.076 o
0 6 9 780.471 840.982 9.013 0.717 o
0 6 10 12.923 3.422 0.397 193.403 o
0 6 11 260.155 223.093 4.824 4.456 o
0 6 12 796.910 778.048 15.679 0.714 o
0 6 13 1.414 10.413 0.583 423.731 o
0 6 14 64.645 51.974 1.213 27.212 o
0 6 15 396.878 378.228 8.579 2.243 o
0 6 16 40.049 46.039 1.430 40.617 o
0 6 17 256.119 287.235 7.479 3.916 o
0 6 18 2.673 10.754 0.807 341.644 o
0 6 19 46.986 66.667 2.644 30.115 o
0 6 20 170.797 178.991 5.472 7.114 o
0 6 21 46.127 52.062 2.267 34.251 o
0 6 22 120.203 140.260 2.974 10.975 o
0 6 23 71.169 65.832 2.035 22.905 o
0 6 24 5.360 8.101 0.792 293.916 o
0 6 25 207.356 202.262 4.105 5.792 o
0 6 26 7.988 14.746 0.876 179.810 o
0 6 27 35.806 52.294 1.051 41.756 o
0 6 28 299.221 318.332 6.070 3.277 o
0 6 29 0.589 5.249 1.664 593.575 o
0 6 30 4.158 15.727 1.032 226.102 o
0 7 1 1.346 5.149 0.637 697.747 o
0 7 2 2428.230 2975.640 119.335 0.068 o
0 7 3 3131.120 3687.300 122.223 0.047 o
0 7 4 411.750 438.760 12.313 1.944 o
0 7 5 883.110 999.602 22.703 0.537 o
0 7 6 2858.350 3096.720 82.238 0.063 o
0 7 7 2178.190 2247.770 60.879 0.108 o
0 7 8 533.940 594.056 12.443 1.283 o
0 7 9 1226.510 1236.180 27.742 0.325 o
0 7 10 658.598 687.302 14.697 0.942 o
0 7 11 437.511 438.066 11.339 1.851 o
0 7 12 72.463 73.175 2.056 21.701 o
0 7 13 95.168 101.100 0.940 15.586 o
0 7 14 213.319 257.298 3.535 5.056 o
0 7 15 225.069 218.222 4.207 5.190 o
0 7 16 45.977 53.313 1.608 34.640 o
0 7 17 276.084 280.488 5.789 3.768 o
0 7 18 363.297 383.188 17.822 2.162 o
0 7 19 314.459 322.141 12.018 2.904 o
0 7 20 194.224 212.675 5.846 5.870 o
0 7 21 36.756 34.748 0.833 48.583 o
0 7 22 68.956 63.984 2.429 23.515 o
0 7 23 13.804 20.376 1.261 112.267 o
0 7 24 12.262 24.590 0.864 111.836 o
0 7 25 16.981 21.406 0.876 98.790 o
0 7 26 5.580 2.718 1.718 331.181 o
0 7 27 57.616 50.459 1.040 30.208 o
0 7 28 16.366 19.830 1.011 103.664 o
0 7 29 62.589 82.421 1.659 23.133 o
0 7 30 266.764 349.833 10.958 3.259 o
0 8 0 1864.970 2020.730 141.300 0.093 o
0 8 1 1.645 2.454 0.665 927.172 o
0 8 2 112.049 121.398 5.762 11.635 o
0 8 3 665.938 704.088 29.081 0.819 o
0 8 4 1.423 6.493 0.764 577.815 o
0 8 5 546.250 573.873 12.702 1.275 o
0 8 6 0.801 1.364 0.755 1594.520 o
0 8 7 1371.760 1419.460 53.637 0.237 o
0 8 8 570.180 608.243 20.514 1.112 o
0 8 9 121.940 121.928 2.548 11.597 o
0 8 10 34.589 43.577 0.769 46.521 o
0 8 11 1106.150 1057.720 23.071 0.406 o
0 8 12 255.914 262.061 5.989 4.166 o
0 8 13 382.567 405.489 10.676 2.205 o
0 8 14 16.952 42.458 1.733 68.318 o
0 8 15 37.274 41.674 1.204 44.642 o
0 8 16 8.029 13.396 1.723 172.593 o
0 8 17 816.695 813.580 21.370 0.659 o
0 8 18 129.022 161.728 6.431 9.102 o
0 8 19 318.680 333.927 12.745 2.793 o
0 8 20 43.627 36.696 1.024 41.760 o
0 8 21 386.706 396.380 9.225 2.237 o
0 8 22 10.851 16.042 0.784 146.883 o
0 8 23 9.284 13.759 1.209 166.727 o
0 8 24 16.657 19.243 1.682 99.755 o
0 8 25 59.514 69.315 2.375 25.464 o
0 8 26 21.854 32.352 2.158 67.000 o
0 8 27 21.946 27.738 1.167 74.804 o
0 8 28 33.582 64.275 2.150 38.029 o
0 8 29 96.985 107.476 4.075 14.252 o
0 9 1 1096.350 1271.520 58.981 0.300 o
0 9 2 48.969 38.986 1.942 36.632 o
0 9 3 407.338 466.031 21.520 1.692 o
0 9 4 204.132 190.524 6.827 5.811 o
0 9 5 3.580 6.558 1.214 372.930 o
0 9 6 931.419 986.521 18.248 0.521 o
0 9 7 616.699 700.698 15.327 0.993 o
0 9 8 256.346 248.761 4.314 4.327 o
0 9 9 3.919 5.033 0.654 432.240 o
0 9 10 573.335 594.248 13.022 1.189 o
0 9 11 423.379 424.336 8.308 1.990 o
0 9 12 279.945 297.028 6.617 3.590 o
0 9 13 64.285 62.383 1.890 25.350 o
0 9 14 43.294 47.428 1.968 37.464 o
0 9 15 127.733 114.658 3.307 11.308 o
0 9 16 78.659 72.010 1.552 20.637 o
0 9 17 77.745 83.011 2.805 19.272 o
0 9 18 32.459 50.441 2.968 42.080 o
0 9 19 221.571 199.929 7.431 5.244 o
0 9 20 168.266 176.857 4.659 7.333 o
0 9 21 84.483 69.446 1.733 19.668 o
0 9 22 7.538 8.600 0.962 231.053 o
0 9 23 25.834 36.743 1.359 59.581 o
0 9 24 23.812 32.847 1.066 66.422 o
0 9 25 6.599 18.243 1.321 169.579 o
0 9 26 60.475 79.604 2.239 23.799 o
0 9 27 23.020 41.459 1.527 59.868 o
0 9 28 37.478 26.458 1.757 50.821 o
0 10 0 198.461 211.661 17.987 4.276 o
0 10 1 3.195 3.758 0.845 526.673 o
0 10 2 14.167 10.625 0.798 142.137 o
0 10 3 90.706 85.344 2.370 17.056 o
0 10 4 147.969 145.606 6.106 8.630 o
0 10 5 541.541 465.485 23.474 1.278 o
0 10 6 41.041 39.419 2.286 41.145 o
0 10 7 107.399 109.416 2.726 13.421 o
0 10 8 211.588 172.861 7.481 5.779 o
0 10 9 49.096 56.633 1.726 32.192 o
0 10 10 663.079 652.555 20.504 0.924 o
0 10 11 540.337 561.175 19.817 1.227 o
0 10 12 334.982 329.210 8.757 2.824 o
0 10 13 6.791 6.828 0.530 276.903 o
0 10 14 147.636 153.164 5.927 8.502 o
0 10 15 95.620 83.861 3.304 16.148 o
0 10 16 58.369 70.459 1.869 25.939 o
0 10 17 0.822 7.446 0.723 597.169 o
0 10 18 1.557 14.823 0.744 309.550 o
0 10 19 42.740 52.320 1.521 36.787 o
0 10 20 28.617 27.622 1.238 62.467 o
0 10 21 177.021 188.390 6.463 6.637 o
0 10 22 257.835 233.113 10.218 4.103 o
0 10 23 44.256 55.553 2.359 34.211 o
0 10 24 31.148 42.118 1.887 49.039 o
0 10 25 4.466 4.077 0.813 418.964 o
0 10 26 106.625 122.821 5.700 12.033 o
0 10 27 9.791 11.018 0.892 180.337 o
0 10 28 17.879 22.806 1.518 90.486 o
0 11 1 450.537 420.577 21.850 1.616 o
0 11 2 21.962 18.486 0.893 87.188 o
0 11 3 482.525 458.015 38.860 1.112 o
0 11 4 227.839 206.313 8.587 4.952 o
0 11 5 31.683 21.371 0.928 63.118 o
0 11 6 103.535 96.302 2.658 14.559 o
0 11 7 274.005 270.523 11.062 3.600 o
0 11 8 166.638 162.771 3.792 7.756 o
0 11 9 9.555 8.832 0.643 200.582 o
0 11 10 126.156 131.408 3.301 10.816 o
0 11 11 1847.920 1737.400 39.042 0.161 o
0 11 12 207.079 222.417 10.069 5.054 o
0 11 13 220.927 225.513 7.066 5.024 o
0 11 14 185.923 172.202 3.438 6.898 o
0 11 15 0.527 8.427 0.594 585.927 o
0 11 16 382.617 369.784 10.956 2.299 o
0 11 17 98.205 97.561 3.953 14.720 o
0 11 18 27.883 35.691 1.865 56.374 o
0 11 19 84.216 104.442 3.796 16.110 o
0 11 20 17.593 26.121 1.681 85.589 o
0 11 21 11.067 16.512 0.945 142.215 o
0 11 22 0.245 5.634 0.672 872.545 o
0 11 23 143.988 148.991 5.676 8.822 o
0 11 24 27.697 24.624 2.166 63.648 o
0 11 25 157.217 196.940 5.477 7.277 o
0 11 26 0.651 0.611 1.060 1776.620 o
0 11 27 36.766 34.051 2.654 45.921 o
0 12 0 217.881 244.055 14.662 4.190 o
0 12 1 4.378 8.159 1.169 310.454 o
0 12 2 110.044 109.212 5.826 12.270 o
0 12 3 749.100 784.788 82.629 0.371 o
0 12 4 341.568 361.662 14.156 2.479 o
0 12 5 228.100 249.606 12.153 4.255 o
0 12 6 34.661 44.222 3.542 41.374 o
0 12 7 313.553 282.600 9.017 3.214 o
0 12 8 11.800 11.987 0.862 155.275 o
0 12 9 45.712 52.990 1.253 35.126 o
0 12 10 8.701 9.053 0.883 208.544 o
0 12 11 241.765 204.827 8.193 4.739 o
0 12 12 504.226 459.021 16.674 1.493 o
0 12 13 36.534 50.631 1.087 41.804 o
0 12 14 19.551 48.949 2.129 57.886 o
0 12 15 521.680 503.161 14.827 1.406 o
0 12 16 151.846 150.483 3.829 8.682 o
0 12 17 44.410 36.878 0.970 41.161 o
0 12 18 39.758 39.649 1.413 43.227 o
0 12 19 93.467 111.060 5.124 14.035 o
0 12 20 74.857 82.012 3.546 19.537 o
0 12 21 193.697 199.219 7.391 5.907 o
0 12 22 15.886 18.392 0.797 109.713 o
0 12 23 0.455 0.186 0.678 3525.290 o
0 12 24 341.157 365.490 12.232 2.536 o
0 12 25 0.011 4.354 0.983 1049.660 o
0 12 26 3.371 8.126 0.882 365.322 o
0 13 1 538.514 575.030 33.875 1.020 o
0 13 2 244.225 233.268 11.649 4.184 o
0 13 3 2.515 -2.760 2.020 581.834 o
0 13 4 22.213 29.924 1.815 69.905 o
0 13 5 262.352 298.013 10.674 3.599 o
0 13 6 62.345 71.424 3.227 23.753 o
0 13 7 19.401 16.162 0.925 99.355 o
0 13 8 677.941 723.728 29.335 0.793 o
0 13 9 893.595 972.341 29.146 0.519 o
0 13 10 516.049 478.348 16.664 1.431 o
0 13 11 157.945 146.718 5.362 8.274 o
0 13 12 0.038 2.500 0.737 1803.450 o
0 13 13 357.148 348.310 7.351 2.617 o
0 13 14 363.571 372.746 11.442 2.392 o
0 13 15 11.635 14.216 0.829 147.580 o
0 13 16 43.166 48.966 2.460 36.461 o
0 13 17 124.245 114.673 3.993 11.437 o
0 13 18 29.610 28.887 2.003 58.216 o
0 13 19 73.205 78.407 1.775 21.053 o
0 13 20 58.436 84.584 4.067 22.395 o
0 13 21 74.889 95.105 3.561 18.347 o
0 13 22 2.722 2.049 0.837 696.984 o
0 13 23 28.000 26.624 2.641 59.856 o
0 13 24 68.122 87.063 2.973 20.695 o
0 13 25 1.505 4.492 0.965 673.359 o
0 14 0 29.402 30.448 5.212 44.910 o
0 14 1 107.285 112.488 7.660 11.619 o
0 14 2 21.407 24.447 1.776 77.536 o
0 14 3 0.842 0.926 1.669 969.797 o
0 14 4 7.959 20.658 1.606 142.724 o
0 14 5 0.322 11.221 2.753 274.820 o
0 14 6 10.389 12.395 1.516 158.048 o
0 14 7 233.422 234.119 9.693 4.510 o
0 14 8 192.278 247.696 14.643 4.547 o
0 14 9 85.733 100.156 3.145 16.448 o
0 14 10 276.347 279.488 10.483 3.556 o
0 14 11 12.887 26.999 0.863 103.863 o
0 14 12 279.685 311.389 8.877 3.421 o
0 14 13 32.723 44.986 1.188 47.204 o
0 14 14 58.087 40.530 3.231 30.258 o
0 14 15 0.272 3.321 1.054 1117.170 o
0 14 16 132.861 129.537 2.547 10.525 o
0 14 17 52.753 52.479 1.640 31.538 o
0 14 18 41.538 28.827 1.606 46.008 o
0 14 19 48.119 46.546 2.342 34.562 o
0 14 20 1.962 6.386 0.967 506.783 o
0 14 21 0.597 2.331 0.948 1262.670 o
0 14 22 0.103 2.777 0.783 1564.540 o
0 14 23 0.003 2.111 1.200 1505.450 o
0 14 24 72.107 68.406 3.870 21.274 o
0 15 1 87.953 95.637 7.471 14.201 o
0 15 2 10.934 10.241 1.086 169.520 o
0 15 3 441.969 483.650 59.306 0.778 o
0 15 4 32.330 39.602 2.193 48.491 o
0 15 5 61.548 64.549 1.941 25.830 o
0 15 6 77.855 94.799 5.258 16.928 o
0 15 7 294.025 334.568 12.140 3.020 o
0 15 8 3.093 1.680 0.732 682.650 o
0 15 9 19.286 22.772 1.322 87.222 o
0 15 10 154.559 170.312 6.232 7.781 o
0 15 11 582.440 529.465 14.791 1.225 o
0 15 12 219.053 256.719 7.268 4.748 o
0 15 13 0.063 4.346 0.820 1102.130 o
0 15 14 184.773 175.567 6.946 6.537 o
0 15 15 227.802 227.714 7.513 4.836 o
0 15 16 21.107 20.473 1.534 84.397 o
0 15 17 23.827 27.505 1.584 69.939 o
0 15 18 278.061 286.502 3.848 3.760 o
0 15 19 90.007 104.274 1.637 15.968 o
0 15 20 14.815 13.711 0.787 127.552 o
0 15 21 14.333 33.618 1.076 86.797 o
0 15 22 107.687 98.889 3.879 13.634 o
0 15 23 76.266 100.053 3.660 17.664 o
0 16 0 0.834 2.545 1.483 844.878 o
0 16 1 4.382 7.229 1.097 330.644 o
0 16 2 31.520 42.712 2.534 47.019 o
0 16 3 1.435 3.227 1.076 775.347 o
0 16 4 201.293 201.523 11.560 5.199 o
0 16 5 1.698 3.408 1.178 685.080 o
0 16 6 87.543 85.738 4.722 16.503 o
0 16 7 85.835 86.195 5.016 16.547 o
0 16 8 15.833 12.170 0.943 125.184 o
0 16 9 0.524 1.820 1.451 1072.070 o
0 16 10 7.455 6.123 1.537 240.464 o
0 16 11 139.361 143.449 12.152 7.523 o
0 16 12 0.117 9.331 0.845 556.394 o
0 16 13 101.048 114.123 3.890 13.531 o
0 16 14 34.844 52.208 2.975 39.762 o
0 16 15 199.132 185.992 6.115 6.068 o
0 16 16 28.161 29.812 1.778 60.223 o
0 16 17 179.727 191.215 3.824 6.761 o
0 16 18 58.168 70.356 2.596 25.565 o
0 16 19 0.373 0.401 0.928 2653.610 o
0 16 20 28.473 21.936 2.403 63.632 o
0 16 21 24.373 26.599 1.106 71.098 o
0 17 1 33.823 38.491 2.919 45.896 o
0 17 2 1.891 1.538 1.246 807.492 o
0 17 3 10.767 18.293 2.144 124.589 o
0 17 4 1.675 3.329 1.136 705.235 o
0 17 5 43.932 36.095 3.229 38.586 o
0 17 6 35.505 36.425 3.380 44.120 o
0 17 7 48.862 57.515 3.228 30.565 o
0 17 8 163.168 205.350 12.572 5.837 o
0 17 9 7.958 14.504 0.931 180.905 o
0 17 10 0.043 3.850 1.377 932.836 o
0 17 11 30.947 25.358 2.035 58.709 o
0 17 12 50.084 49.608 2.267 32.898 o
0 17 13 131.600 117.141 7.516 9.899 o
0 17 14 1.534 5.787 1.190 549.038 o
0 17 15 196.541 221.237 7.541 5.554 o
0 17 16 126.985 107.178 3.916 11.531 o
0 17 17 77.110 69.390 2.603 20.849 o
0 17 18 29.140 21.012 1.687 65.869 o
0 17 19 50.083 47.590 1.690 33.930 o
0 18 0 108.585 137.915 22.466 5.328 o
0 18 1 90.106 116.789 8.703 12.290 o
0 18 2 16.560 16.797 1.281 107.767 o
0 18 3 17.788 25.856 2.136 82.835 o
0 18 4 183.910 174.288 6.987 6.577 o
0 18 5 3.112 1.266 1.164 636.150 o
0 18 6 18.367 23.896 2.327 82.655 o
0 18 7 159.244 157.230 5.026 8.036 o
0 18 8 12.136 13.026 0.978 147.106 o
0 18 9 102.601 93.890 6.616 13.293 o
0 18 10 152.777 181.657 6.566 7.576 o
0 18 11 10.719 7.490 1.109 187.473 o
0 18 12 32.503 42.374 3.016 45.116 o
0 18 13 12.579 20.341 1.284 118.252 o
0 18 14 54.344 47.656 2.338 31.325 o
0 18 15 14.681 11.668 1.036 133.186 o
0 18 16 187.795 200.630 4.123 6.346 o
0 18 17 193.404 202.935 4.946 6.094 o
0 18 18 62.669 54.100 1.391 27.454 o
0 19 1 90.986 96.771 8.387 13.270 o
0 19 2 10.626 17.177 1.782 133.849 o
0 19 3 20.120 24.463 2.406 77.177 o
0 19 4 2.152 19.700 2.390 185.499 o
0 19 5 92.003 120.169 9.524 11.566 o
0 19 6 319.565 395.727 7.121 2.726 o
0 19 7 11.110 21.323 1.595 120.749 o
0 19 8 99.770 75.763 1.564 16.611 o
0 19 9 184.469 201.526 4.917 6.369 o
0 19 10 205.908 215.716 12.986 4.795 o
0 19 11 210.169 237.250 7.764 5.066 o
0 19 12 23.461 21.810 1.798 75.770 o
0 19 13 5.550 13.881 1.059 217.273 o
0 19 14 206.998 225.153 12.471 4.757 o
0 19 15 30.738 36.758 2.606 50.491 o
0 20 0 22.478 38.335 3.496 55.741 o
0 20 1 29.332 32.467 3.103 52.734 o
0 20 2 13.774 26.636 3.589 80.373 o
0 20 3 274.952 306.888 18.243 2.948 o
0 20 4 101.350 109.634 9.995 11.034 o
0 20 5 19.756 22.418 2.429 80.330 o
0 20 6 1.247 0.546 1.266 1167.560 o
0 20 7 119.288 104.367 6.699 11.407 o
0 20 8 17.899 29.551 1.353 81.626 o
0 20 9 75.490 86.129 2.263 19.622 o
0 20 10 5.275 8.059 1.061 288.222 o
0 20 11 21.654 22.580 1.990 78.118 o
0 20 12 67.802 98.923 6.554 17.165 o
0 21 1 21.695 18.176 2.147 82.592 o
0 21 2 12.614 19.401 1.585 117.979 o
0 21 3 201.420 299.492 15.156 3.987 o
0 21 4 0.076 3.950 1.897 685.882 o
0 21 5 74.288 86.843 7.905 15.979 o
0 21 6 0.508 1.017 1.328 1392.560 o
0 21 7 284.434 304.980 3.228 3.579 o
0 21 8 23.861 37.711 2.187 59.504 o
1 0 1 371.165 425.624 6.093 2.294 o
1 0 2 6959.880 7998.120 82.828 0.012 o
1 0 3 440.781 393.713 7.427 1.992 o
1 0 4 3596.670 3682.430 43.291 0.045 o
1 0 5 2507.080 2801.380 34.748 0.085 o
1 0 6 94.456 130.834 2.773 13.639 o
1 0 7 1106.700 1150.050 15.393 0.397 o
1 0 8 409.326 412.369 8.536 2.085 o
1 0 9 148.360 119.633 1.405 9.947 o
1 0 10 670.514 610.521 6.716 1.019 o
1 0 11 1565.190 1671.760 23.395 0.208 o
1 0 12 5.579 7.911 0.673 293.280 o
1 0 13 17.494 26.947 0.926 87.790 o
1 0 14 2039.260 1955.960 27.416 0.137 o
1 0 15 567.821 567.843 6.363 1.272 o
1 0 16 189.225 183.098 2.410 6.670 o
1 0 17 839.097 871.182 13.988 0.638 o
1 0 18 1260.540 1183.200 29.052 0.321 o
1 0 19 107.899 113.378 2.762 13.168 o
1 0 20 94.677 88.376 1.938 16.362 o
1 0 21 23.986 28.878 0.876 70.105 o
1 0 22 262.139 244.575 6.136 4.197 o
1 0 23 38.771 43.944 1.056 42.665 o
1 0 24 11.869 13.099 0.843 150.100 o
1 0 25 106.761 115.043 1.307 13.417 o
1 0 26 0.003 4.524 0.929 1044.280 o
1 0 27 53.677 67.025 1.399 28.357 o
1 0 28 4.064 9.574 1.075 301.591 o
1 0 29 117.241 149.950 4.675 10.529 o
1 0 30 199.728 209.139 3.371 5.940 o
1 0 31 18.315 19.249 1.031 97.264 o
1 1 0 1194.510 1530.410 46.907 0.270 o
1 1 1 8754.280 9948.970 201.011 0.007 o
1 1 2 383.380 375.309 17.575 2.090 o
1 1 3 9559.790 10177.300 130.734 0.007 o
1 1 4 5688.840 5970.530 119.466 0.018 o
1 1 5 508.216 419.536 10.534 1.628 o
1 1 6 2376.350 2453.670 98.721 0.083 o
1 1 7 3861.140 4096.160 45.802 0.039 o
1 1 8 166.792 127.543 2.157 8.671 o
1 1 9 221.698 213.383 2.411 5.387 o
1 1 10 1166.480 1311.330 46.742 0.302 o
1 1 11 2495.150 2574.380 68.302 0.084 o
1 1 12 590.460 488.204 10.928 1.287 o
1 1 13 95.279 58.803 1.044 18.795 o
1 1 14 1159.010 1122.230 37.416 0.349 o
1 1 15 263.886 254.874 6.729 4.068 o
1 1 16 144.245 108.643 4.653 10.125 o
1 1 17 149.856 171.220 6.893 7.841 o
1 1 18 244.887 295.518 13.770 3.607 o
1 1 19 317.783 308.199 9.724 3.028 o
1 1 20 163.769 148.454 7.589 7.615 o
1 1 21 236.060 266.232 11.886 4.047 o
1 1 22 68.919 43.104 1.060 27.322 o
1 1 23 84.917 90.290 3.849 16.994 o
1 1 24 224.599 179.415 12.142 4.890 o
1 1 25 6.488 6.533 0.955 279.023 o
1 1 26 59.868 67.782 3.239 24.940 o
1 1 27 86.042 92.122 2.947 17.061 o
1 1 28 8.998 8.832 1.124 201.468 o
1 1 29 46.391 50.069 1.922 34.998 o
1 1 30 83.182 98.438 2.025 17.299 o
1 1 31 38.947 54.650 2.508 37.199 o
1 2 0 9246.620 9429.000 484.743 0.005 o
1 2 1 2547.090 2670.210 128.481 0.067 o
1 2 2 517.697 643.517 15.001 1.240 o
1 2 3 366.301 366.034 9.831 2.438 o
1 2 4 1109.650 1330.130 18.897 0.358 o
1 2 5 4670.400 4922.270 157.092 0.024 o
1 2 6 1419.040 1558.920 59.974 0.211 o
1 2 7 2809.350 2981.890 35.599 0.071 o
1 2 8 566.342 617.244 8.599 1.208 o
1 2 9 1788.760 1893.830 55.529 0.151 o
1 2 10 1218.210 1226.680 29.312 0.327 o
1 2 11 79.186 93.027 4.915 17.075 o
1 2 12 326.972 293.375 12.718 2.889 o
1 2 13 93.462 53.246 1.568 19.542 o
1 2 14 52.756 39.596 1.122 35.019 o
1 2 15 73.494 80.375 4.891 19.053 o
1 2 16 466.757 416.185 7.997 1.820 o
1 2 17 6.671 3.607 1.449 295.790 o
1 2 18 184.783 101.583 3.583 8.311 o
1 2 19 836.114 863.548 14.451 0.643 o
1 2 20 260.790 276.883 5.441 4.010 o
1 2 21 9.045 7.875 0.844 213.087 o
1 2 22 24.702 50.422 2.327 50.400 o
1 2 23 67.340 71.431 1.581 23.354 o
1 2 24 39.480 45.681 5.656 32.693 o
1 2 25 114.379 120.444 5.219 11.661 o
1 2 26 134.456 138.847 13.198 7.461 o
1 2 27 15.439 16.173 3.209 94.692 o
1 2 28 8.081 11.706 2.266 167.709 o
1 2 29 10.759 8.998 2.628 146.772 o
1 2 30 120.336 167.114 8.008 9.014 o
1 2 31 15.801 30.476 2.128 82.043 o
1 3 0 3655.110 4041.500 686.719 0.008 o
1 3 1 2850.540 3273.470 83.951 0.061 o
1 3 2 8070.720 8905.770 212.754 0.008 o
1 3 3 930.873 1032.060 19.326 0.506 o
1 3 4 3187.310 3082.430 76.547 0.056 o
1 3 5 2671.460 2932.170 42.179 0.075 o
1 3 6 1137.630 1258.740 39.424 0.331 o
1 3 7 640.752 501.824 16.841 1.114 o
1 3 8 1619.250 1731.820 28.762 0.194 o
1 3 9 2045.600 2117.930 48.547 0.125 o
1 3 10 784.147 707.172 10.578 0.781 o
1 3 11 234.850 186.374 1.554 5.415 o
1 3 12 669.773 693.964 44.312 0.688 o
1 3 13 766.268 769.346 8.064 0.772 o
1 3 14 507.290 476.515 7.036 1.568 o
1 3 15 187.965 193.810 3.921 6.456 o
1 3 16 194.381 238.314 6.573 5.494 o
1 3 17 193.090 139.811 7.508 6.757 o
1 3 18 16.683 2.083 1.155 152.923 o
1 3 19 226.491 257.622 6.725 4.641 o
1 3 20 285.567 279.218 14.705 3.207 o
1 3 21 79.414 85.891 1.226 19.188 o
1 3 22 199.218 263.898 2.995 5.305 o
1 3 23 113.213 87.595 8.856 11.549 o
1 3 24 61.551 72.822 4.066 23.074 o
1 3 25 44.576 56.773 3.344 32.449 o
1 3 26 9.371 3.568 0.937 245.426 o
1 3 27 11.746 15.304 0.940 141.689 o
1 3 28 82.173 71.002 8.559 15.426 o
1 3 29 190.667 243.868 16.921 4.304 o
1 3 30 43.461 49.005 2.899 35.643 o
1 3 31 3.458 12.613 3.149 182.557 o
1 4 0 155.210 192.262 10.649 6.581 o
1 4 1 188.239 178.628 2.587 6.765 o
1 4 2 2351.480 2685.050 27.513 0.095 o
1 4 3 1106.490 1217.080 47.649 0.329 o
1 4 4 322.383 261.866 3.483 3.388 o
1 4 5 2870.160 3075.790 122.454 0.057 o
1 4 6 441.052 454.570 9.259 1.832 o
1 4 7 276.452 289.614 19.450 2.922 o
1 4 8 96.082 67.022 1.403 17.887 o
1 4 9 88.156 118.610 3.346 14.867 o
1 4 10 68.142 104.966 0.994 19.556 o
1 4 11 1411.310 1492.970 56.443 0.221 o
1 4 12 73.104 37.031 1.813 26.605 o
1 4 13 1051.590 1027.190 41.711 0.393 o
1 4 14 525.720 503.361 23.607 1.269 o
1 4 15 314.180 298.442 3.991 3.273 o
1 4 16 0.607 1.596 0.465 1900.250 o
1 4 17 641.282 614.685 10.929 1.050 o
1 4 18 91.713 101.840 3.889 15.267 o
1 4 19 396.281 311.597 5.258 2.508 o
1 4 20 84.407 71.249 3.143 18.975 o
1 4 21 155.903 169.105 2.842 8.160 o
1 4 22 102.192 85.314 1.873 15.565 o
1 4 23 146.607 140.162 2.598 9.357 o
1 4 24 40.348 43.289 3.849 37.254 o
1 4 25 87.169 110.403 1.765 15.914 o
1 4 26 42.200 50.760 3.953 34.006 o
1 4 27 35.401 31.895 1.597 50.436 o
1 4 28 145.989 152.960 2.761 9.031 o
1 4 29 113.053 112.278 4.997 12.168 o
1 4 30 38.147 40.219 1.247 44.477 o
1 4 31 0.997 1.107 1.087 1284.550 o
1 5 0 518.227 586.243 20.896 1.234 o
1 5 1 304.416 411.104 25.984 2.040 o
1 5 2 779.984 791.282 23.729 0.691 o
1 5 3 84.278 54.168 2.220 21.116 o
1 5 4 1687.330 1813.790 28.013 0.180 o
1 5 5 2058.710 2106.870 48.456 0.124 o
1 5 6 148.091 125.643 3.556 9.571 o
1 5 7 333.339 317.365 23.866 2.223 o
1 5 8 1252.160 1013.900 21.523 0.360 o
1 5 9 191.684 153.542 3.268 7.032 o
1 5 10 1371.810 1397.140 44.645 0.250 o
1 5 11 162.775 169.852 6.380 7.449 o
1 5 12 731.926 719.434 47.394 0.608 o
1 5 13 115.148 119.736 2.913 12.186 o
1 5 14 310.435 351.480 6.975 2.987 o
1 5 15 360.372 371.933 12.970 2.369 o
1 5 16 193.753 204.570 9.218 5.628 o
1 5 17 150.600 151.344 1.160 8.940 o
1 5 18 65.183 102.740 2.932 19.726 o
1 5 19 7.816 11.617 3.119 146.704 o
1 5 20 43.078 75.096 1.905 30.640 o
1 5 21 214.336 232.996 11.534 4.667 o
1 5 22 2.502 8.022 1.702 349.780 o
1 5 23 55.314 56.430 3.632 27.812 o
1 5 24 98.397 93.827 4.164 14.838 o
1 5 25 52.547 53.499 3.064 30.075 o
1 5 26 42.543 36.720 1.093 42.512 o
1 5 27 68.678 111.083 1.432 18.806 o
1 5 28 48.052 52.493 2.479 32.951 o
1 5 29 320.779 328.590 12.510 2.807 o
1 5 30 5.044 5.101 2.029 286.207 o
1 6 0 1995.810 2409.180 125.005 0.089 o
1 6 1 1617.430 1785.710 54.175 0.175 o
1 6 2 2013.670 2175.460 47.828 0.125 o
1 6 3 284.026 323.523 41.255 1.556 o
1 6 4 2038.340 2451.100 69.914 0.108 o
1 6 5 287.589 276.549 1.670 3.737 o
1 6 6 352.847 329.342 13.889 2.520 o
1 6 7 613.120 638.516 18.298 1.029 o
1 6 8 263.704 291.587 2.689 3.940 o
1 6 9 30.900 45.579 1.831 47.710 o
1 6 10 533.843 546.904 7.284 1.381 o
1 6 11 66.400 63.170 5.907 21.185 o
1 6 12 6.186 8.650 1.566 239.454 o
1 6 13 181.990 130.464 3.447 7.820 o
1 6 14 25.048 7.069 0.792 95.845 o
1 6 15 77.933 67.852 0.820 21.409 o
1 6 16 330.170 300.408 21.544 2.403 o
1 6 17 543.170 414.758 4.820 1.565 o
1 6 18 273.960 202.747 2.137 4.473 o
1 6 19 9.302 8.670 0.558 206.455 o
1 6 20 58.398 56.337 2.627 27.764 o
1 6 21 374.904 455.454 2.020 2.221 o
1 6 22 164.261 198.433 10.536 6.258 o
1 6 23 142.967 91.252 4.251 10.868 o
1 6 24 6.493 5.631 1.070 287.801 o
1 6 25 41.632 33.873 1.756 43.600 o
1 6 26 93.497 118.962 9.511 11.508 o
1 6 27 38.215 46.747 3.976 37.203 o
1 6 28 74.150 98.061 2.548 18.664 o
1 6 29 48.926 41.338 2.034 35.884 o
1 6 30 28.114 66.723 3.232 38.900 o
1 7 0 1154.430 1118.870 62.780 0.296 o
1 7 1 1595.870 1609.650 42.255 0.198 o
1 7 2 105.770 81.713 8.566 12.521 o
1 7 3 377.431 407.280 10.047 2.242 o
1 7 4 263.044 271.271 16.499 3.335 o
1 7 5 113.105 108.020 2.429 12.986 o
1 7 6 501.291 456.380 13.610 1.551 o
1 7 7 110.127 88.184 3.855 13.946 o
1 7 8 350.376 442.474 7.525 2.346 o
1 7 9 518.681 524.120 16.037 1.371 o
1 7 10 3.298 1.594 0.768 652.562 o
1 7 11 561.028 429.348 12.936 1.421 o
1 7 12 456.412 477.401 10.656 1.709 o
1 7 13 418.617 407.354 13.655 1.956 o
1 7 14 130.608 100.521 1.511 11.883 o
1 7 15 135.050 148.307 1.387 9.885 o
1 7 16 576.068 678.504 22.495 1.020 o
1 7 17 180.486 117.046 2.303 8.264 o
1 7 18 289.492 235.324 1.753 3.987 o
1 7 19 171.392 160.488 4.919 7.494 o
1 7 20 137.868 157.280 2.252 9.398 o
1 7 21 289.624 301.005 5.118 3.500 o
1 7 22 29.823 11.976 0.827 75.618 o
1 7 23 42.711 50.632 4.165 33.378 o
1 7 24 118.071 116.203 4.243 11.803 o
1 7 25 12.755 12.106 2.212 130.169 o
1 7 26 35.731 53.180 6.402 30.792 o
1 7 27 4.755 4.412 1.038 379.636 o
1 7 28 49.018 56.298 4.441 29.012 o
1 7 29 10.403 16.674 3.149 114.772 o
1 8 0 0.140 1.629 1.123 1691.790 o
1 8 1 814.041 846.820 33.936 0.591 o
1 8 2 561.960 698.684 40.285 0.827 o
1 8 3 747.157 701.580 4.434 0.842 o
1 8 4 37.873 21.394 1.251 54.096 o
1 8 5 849.224 735.067 18.129 0.677 o
1 8 6 1183.740 1166.620 33.328 0.341 o
1 8 7 137.649 156.707 4.064 9.218 o
1 8 8 63.245 50.503 1.700 27.731 o
1 8 9 635.143 613.823 12.014 1.056 o
1 8 10 306.769 390.907 9.835 2.771 o
1 8 11 325.915 181.560 2.814 3.841 o
1 8 12 691.590 630.281 26.336 0.855 o
1 8 13 251.845 296.931 10.822 3.721 o
1 8 14 215.996 154.466 1.985 6.306 o
1 8 15 109.153 143.127 1.438 11.902 o
1 8 16 15.602 16.083 0.805 116.559 o
1 8 17 104.478 131.823 4.617 12.180 o
1 8 18 49.949 42.136 2.438 34.642 o
1 8 19 0.531 1.219 0.541 2214.050 o
1 8 20 129.798 141.614 2.685 10.312 o
1 8 21 186.317 198.917 4.685 6.372 o
1 8 22 107.425 81.622 3.041 14.865 o
1 8 23 60.622 66.045 2.636 25.446 o
1 8 24 4.541 5.937 1.063 352.389 o
1 8 25 15.275 16.768 0.823 116.391 o
1 8 26 65.119 86.125 6.433 18.707 o
1 8 27 16.860 29.019 2.828 76.665 o
1 8 28 124.941 106.683 3.842 11.728 o
1 8 29 173.288 202.960 10.647 5.945 o
1 9 0 2.651 18.918 3.766 138.722 o
1 9 1 1162.350 1073.790 67.647 0.288 o
1 9 2 1574.300 1537.680 76.139 0.175 o
1 9 3 367.508 594.436 48.911 0.975 o
1 9 4 2301.560 2494.440 70.766 0.093 o
1 9 5 376.817 294.335 8.145 2.653 o
1 9 6 149.080 170.163 1.610 8.529 o
1 9 7 8.522 7.490 0.946 223.468 o
1 9 8 435.650 536.137 4.193 1.736 o
1 9 9 238.323 222.096 5.644 4.812 o
1 9 10 415.094 409.200 14.776 1.942 o
1 9 11 119.190 114.546 1.129 12.288 o
1 9 12 265.545 326.496 8.787 3.498 o
1 9 13 329.633 325.028 12.502 2.753 o
1 9 14 50.504 37.088 0.688 37.228 o
1 9 15 365.418 383.466 8.914 2.409 o
1 9 16 87.397 79.807 5.411 16.540 o
1 9 17 16.583 16.176 3.185 91.269 o
1 9 18 226.531 241.843 4.328 4.914 o
1 9 19 120.642 134.860 2.943 11.144 o
1 9 20 85.481 65.217 2.056 19.785 o
1 9 21 132.166 146.814 5.180 9.602 o
1 9 22 130.337 163.635 8.216 8.564 o
1 9 23 17.369 16.807 1.995 99.244 o
1 9 24 48.042 43.588 1.598 36.180 o
1 9 25 5.955 9.558 2.607 193.542 o
1 9 26 70.931 69.915 2.127 22.417 o
1 9 27 99.465 102.209 6.529 13.238 o
1 9 28 32.964 38.617 1.888 48.972 o
1 10 0 7.124 5.342 2.561 209.030 o
1 10 1 10.183 9.567 2.133 160.959 o
1 10 2 390.929 427.911 14.710 2.011 o
1 10 3 390.330 307.512 3.191 2.588 o
1 10 4 23.202 36.328 1.632 63.199 o
1 10 5 558.005 585.890 17.488 1.190 o
1 10 6 72.067 52.910 1.516 24.621 o
1 10 7 262.706 305.291 12.064 3.472 o
1 10 8 221.668 176.928 7.344 5.504 o
1 10 9 50.562 82.069 2.752 25.990 o
1 10 10 163.258 167.714 6.587 7.440 o
1 10 11 15.547 7.627 0.917 142.151 o
1 10 12 389.658 361.826 3.994 2.401 o
1 10 13 49.092 59.735 2.594 30.731 o
1 10 14 77.760 62.314 1.580 21.905 o
1 10 15 271.715 292.082 7.772 3.672 o
1 10 16 6.544 5.453 1.903 251.158 o
1 10 17 4.278 6.220 1.391 337.401 o
1 10 18 172.671 170.768 10.807 6.359 o
1 10 19 47.813 29.972 1.173 41.042 o
1 10 20 82.687 92.771 1.116 18.023 o
1 10 21 144.611 91.471 1.765 11.121 o
1 10 22 69.909 50.881 1.799 25.434 o
1 10 23 10.831 17.520 3.290 108.522 o
1 10 24 32.345 21.717 1.237 61.288 o
1 10 25 21.075 41.438 1.067 63.803 o
1 10 26 31.658 22.023 3.009 56.549 o
1 10 27 36.721 33.173 2.570 46.546 o
1 10 28 164.138 191.134 3.205 7.351 o
1 11 0 777.715 540.573 59.547 0.544 o
1 11 1 1112.190 1069.000 32.758 0.384 o
1 11 2 39.828 40.214 5.473 34.304 o
1 11 3 139.884 146.124 22.311 4.818 o
1 11 4 212.283 211.912 11.213 4.927 o
1 11 5 210.340 140.196 6.634 6.341 o
1 11 6 580.380 457.102 30.032 1.106 o
1 11 7 186.863 215.710 6.997 5.912 o
1 11 8 330.822 332.107 13.490 2.678 o
1 11 9 280.915 277.282 5.664 3.731 o
1 11 10 218.311 220.266 5.411 5.246 o
1 11 11 133.086 117.744 2.869 10.874 o
1 11 13 299.734 321.860 6.031 3.255 o
1 11 14 20.283 37.013 2.469 64.408 o
1 11 15 79.130 80.091 4.653 18.267 o
1 11 16 72.438 101.982 2.857 18.499 o
1 11 17 126.063 118.415 3.249 11.303 o
1 11 18 2.642 4.949 0.606 543.331 o
1 11 19 40.130 37.383 1.306 43.950 o
1 11 20 150.586 169.049 8.254 7.597 o
1 11 21 9.966 10.665 1.316 174.182 o
1 11 22 15.327 16.299 3.193 95.040 o
1 11 23 16.377 18.828 1.255 104.404 o
1 11 24 0.354 1.878 0.973 1559.270 o
1 11 25 7.144 10.987 1.979 190.789 o
1 11 26 30.735 29.095 1.613 57.555 o
1 11 27 99.493 113.309 4.287 13.605 o
1 12 0 372.965 235.300 28.814 1.987 o
1 12 1 96.279 63.088 1.409 18.182 o
1 12 2 666.790 560.374 60.048 0.595 o
1 12 3 244.349 206.513 1.973 4.987 o
1 12 4 33.883 29.876 2.017 52.320 o
1 12 5 924.432 902.759 34.929 0.501 o
1 12 6 1172.220 1209.390 54.347 0.299 o
1 12 7 155.560 127.162 2.879 9.196 o
1 12 8 87.132 65.848 1.341 19.601 o
1 12 9 33.736 17.872 1.331 61.898 o
1 12 10 895.588 937.637 22.615 0.549 o
1 12 11 104.698 100.288 2.553 14.225 o
1 12 12 125.673 211.011 3.623 8.510 o
1 12 13 1.495 4.593 0.812 693.481 o
1 12 14 57.284 59.397 2.804 27.465 o
1 12 15 79.331 88.103 1.910 18.838 o
1 12 16 50.371 29.094 1.191 39.559 o
1 12 17 85.328 72.614 1.253 19.318 o
1 12 18 15.855 18.884 0.939 108.145 o
1 12 19 54.324 39.744 1.144 34.143 o
1 12 20 14.673 16.108 0.966 120.510 o
1 12 21 53.787 49.196 1.086 32.135 o
1 12 22 130.754 137.437 4.625 10.075 o
1 12 23 3.926 5.129 3.134 232.266 o
1 12 24 5.568 6.463 1.005 306.083 o
1 12 25 123.747 138.251 7.230 9.828 o
1 12 26 78.970 69.652 3.115 20.178 o
1 13 0 257.403 240.361 11.613 3.955 o
1 13 1 213.342 129.005 9.109 6.096 o
1 13 2 243.969 239.282 13.863 3.950 o
1 13 3 223.503 231.961 14.166 4.250 o
1 13 4 145.242 98.994 2.682 10.705 o
1 13 5 267.609 278.759 17.679 3.168 o
1 13 6 199.814 147.140 8.949 6.240 o
1 13 7 304.712 296.613 12.309 3.085 o
1 13 8 148.541 142.072 7.418 8.415 o
1 13 9 508.569 625.492 12.315 1.308 o
1 13 10 16.457 10.353 0.880 127.245 o
1 13 11 171.508 296.641 4.188 5.511 o
1 13 12 33.150 24.772 1.468 57.528 o
1 13 13 155.675 151.676 4.065 8.443 o
1 13 14 45.420 40.718 1.790 38.427 o
1 13 15 22.863 14.068 2.517 82.428 o
1 13 16 96.928 66.897 2.322 17.535 o
1 13 17 7.362 3.345 0.678 309.182 o
1 13 18 47.211 48.531 1.880 35.012 o
1 13 19 3.776 1.760 2.079 398.328 o
1 13 20 36.468 36.948 2.686 44.865 o
1 13 21 26.632 38.084 1.211 57.825 o
1 13 22 13.399 10.956 0.752 147.063 o
1 13 23 32.690 20.405 3.050 56.102 o
1 13 24 47.874 47.375 1.021 35.618 o
1 13 25 82.374 60.035 2.759 20.649 o
1 14 0 49.669 49.751 10.537 19.058 o
1 14 1 36.160 35.774 2.480 46.095 o
1 14 2 280.869 282.131 18.994 2.948 o
1 14 3 62.109 41.313 4.725 26.648 o
1 14 4 398.153 431.331 18.782 1.864 o
1 14 5 71.736 76.168 1.353 21.762 o
1 14 6 176.535 133.020 4.916 7.834 o
1 14 7 12.621 5.094 1.267 176.439 o
1 14 8 243.514 234.621 9.111 4.388 o
1 14 9 97.060 105.506 4.251 14.290 o
1 14 10 82.277 74.695 5.900 17.322 o
1 14 11 21.773 14.680 0.944 93.538 o
1 14 12 8.440 15.478 0.902 170.432 o
1 14 13 33.860 20.985 1.137 59.785 o
1 14 14 12.919 21.294 1.771 110.216 o
1 14 15 186.808 133.346 1.500 7.687 o
1 14 16 5.468 3.373 0.922 376.803 o
1 14 17 47.729 46.770 2.996 33.846 o
1 14 18 80.329 78.171 4.351 18.419 o
1 14 19 93.097 67.563 5.495 16.546 o
1 14 20 5.901 8.604 1.223 258.680 o
1 14 21 70.166 68.787 4.395 21.244 o
1 14 22 58.559 63.510 2.414 26.655 o
1 14 23 74.601 91.979 3.525 18.685 o
1 14 24 46.202 28.532 1.274 42.682 o
1 15 0 102.553 75.892 3.272 15.763 o
1 15 1 213.129 243.847 8.455 4.886 o
1 15 2 51.990 35.445 2.192 35.640 o
1 15 3 40.698 30.713 2.182 44.971 o
1 15 4 8.275 18.098 3.981 105.930 o
1 15 5 4.424 9.120 1.127 295.286 o
1 15 6 2.364 10.557 2.414 258.393 o
1 15 7 241.835 197.714 7.988 4.818 o
1 15 8 71.105 66.059 3.657 21.921 o
1 15 9 40.447 22.044 1.506 50.460 o
1 15 10 6.059 7.768 1.316 261.565 o
1 15 11 276.807 307.781 17.732 2.963 o
1 15 12 2.399 0.634 0.861 919.574 o
1 15 13 154.761 147.071 5.057 8.457 o
1 15 14 152.227 116.942 3.584 9.580 o
1 15 15 37.499 43.220 1.733 43.204 o
1 15 16 56.462 73.204 4.129 24.302 o
1 15 17 46.355 51.544 1.671 34.855 o
1 15 18 12.704 9.900 2.887 125.259 o
1 15 19 26.248 21.599 1.303 71.838 o
1 15 20 2.520 6.043 1.032 468.329 o
1 15 21 19.454 14.740 2.153 94.259 o
1 15 22 40.594 32.745 5.861 34.688 o
1 16 0 181.357 210.532 9.020 5.882 o
1 16 1 24.180 17.771 1.128 81.407 o
1 16 2 47.653 46.737 4.482 31.410 o
1 16 3 24.118 29.564 2.885 62.355 o
1 16 4 5.187 4.482 1.091 354.367 o
1 16 5 111.723 109.780 7.398 11.498 o
1 16 6 139.361 149.339 7.375 8.681 o
1 16 7 83.276 67.025 4.995 18.436 o
1 16 8 19.906 28.209 2.256 74.347 o
1 16 9 12.355 5.546 1.843 165.863 o
1 16 10 291.446 319.537 22.530 2.518 o
1 16 11 122.762 127.008 7.847 10.023 o
1 16 12 17.569 8.813 0.986 124.577 o
1 16 13 51.121 59.183 6.359 24.751 o
1 16 14 175.967 175.384 12.446 5.913 o
1 16 15 22.066 9.843 1.066 100.637 o
1 16 16 16.229 16.341 1.489 108.800 o
1 16 17 37.057 49.756 1.460 41.397 o
1 16 18 200.108 185.474 3.917 6.223 o
1 16 19 1.986 5.303 1.287 514.247 o
1 16 20 222.575 240.073 2.777 5.068 o
1 16 21 111.664 110.749 2.718 12.941 o
1 17 0 7.028 8.778 4.322 126.508 o
1 17 1 48.500 57.008 4.702 28.655 o
1 17 2 8.057 14.319 5.076 92.979 o
1 17 3 14.992 17.366 2.121 106.392 o
1 17 4 71.966 74.016 6.947 18.087 o
1 17 5 18.220 19.985 2.210 89.395 o
1 17 6 46.725 54.807 2.047 33.486 o
1 17 7 3.415 7.511 2.092 294.124 o
1 17 8 142.093 134.666 3.139 9.712 o
1 17 9 59.045 75.264 3.929 23.528 o
1 17 10 108.209 119.926 10.685 9.967 o
1 17 11 47.903 83.526 2.183 27.032 o
1 17 12 60.094 54.004 3.032 27.218 o
1 17 13 12.204 27.232 1.143 104.905 o
1 17 14 94.757 82.197 1.643 16.860 o
1 17 15 13.345 11.776 1.465 137.711 o
1 17 16 21.245 18.619 1.249 87.870 o
1 17 19 7.488 13.891 3.683 126.389 o
1 18 0 1.831 2.852 1.422 648.133 o
1 18 1 8.017 17.475 2.470 139.153 o
1 18 2 233.878 308.004 3.973 4.226 o
1 18 3 60.641 37.063 3.496 29.596 o
1 18 4 29.108 21.971 2.006 64.083 o
1 18 5 20.981 24.922 1.393 79.557 o
1 18 6 62.403 59.089 4.411 24.311 o
1 18 7 42.954 14.220 2.169 50.623 o
1 18 8 103.190 92.218 2.812 14.801 o
1 18 9 24.611 15.994 2.985 72.930 o
1 18 10 67.630 74.550 3.302 21.991 o
1 18 11 23.412 28.080 3.142 63.318 o
1 18 12 41.191 18.764 4.668 42.467 o
1 18 13 78.781 93.721 6.252 16.215 o
1 18 14 13.684 24.113 1.633 102.164 o
1 18 15 49.909 43.662 4.034 31.898 o
1 18 16 76.449 62.937 1.848 22.047 o
1 18 17 32.202 28.682 3.395 50.619 o
1 19 0 253.114 272.003 18.791 3.241 o
1 19 1 20.011 11.433 2.577 94.179 o
1 19 2 48.574 23.610 2.209 41.537 o
1 19 3 189.109 246.898 3.383 5.727 o
1 19 4 64.908 76.219 6.282 19.779 o
1 19 5 31.921 42.792 4.612 40.706 o
1 19 6 30.089 22.617 2.236 61.252 o
1 19 7 149.296 148.722 7.935 8.123 o
1 19 8 53.112 33.776 2.060 35.630 o
1 19 9 43.507 32.352 2.601 41.361 o
1 19 10 24.861 17.195 1.281 79.914 o
1 19 11 28.831 37.909 2.952 50.844 o
1 19 12 27.744 17.367 3.087 65.265 o
1 19 13 38.788 38.865 1.750 43.889 o
1 19 15 13.481 20.096 1.964 108.574 o
1 20 0 4.668 3.131 1.627 369.107 o
1 20 1 9.546 3.610 1.961 209.775 o
1 20 2 97.094 77.742 12.426 10.963 o
1 20 3 44.319 34.987 5.469 33.406 o
1 20 4 74.950 86.189 4.804 18.356 o
1 20 5 31.047 16.984 2.214 64.226 o
1 20 6 136.070 97.852 12.361 8.463 o
1 20 7 283.471 322.623 18.134 2.828 o
1 20 8 84.456 107.818 6.716 14.382 o
1 20 9 79.050 71.578 5.909 18.061 o
1 20 10 152.454 124.880 3.285 9.382 o
1 20 11 103.046 82.659 2.831 15.399 o
1 20 12 22.117 13.867 1.463 91.499 o
1 21 0 23.119 5.960 1.656 100.612 o
1 21 1 13.490 18.396 2.371 107.897 o
1 21 2 99.008 107.357 9.541 11.513 o
1 21 3 39.273 42.859 10.739 21.099 o
1 21 4 50.177 58.091 5.512 26.578 o
1 21 5 92.681 65.499 6.775 15.874 o
1 21 6 8.776 12.978 1.756 166.327 o
1 21 7 19.506 25.698 3.119 72.543 o
1 21 8 21.256 26.476 2.959 69.413 o
2 0 0 152.266 164.492 2.988 8.417 o
2 0 1 319.635 346.803 9.951 2.840 o
2 0 2 9.504 9.877 0.720 193.159 o
2 0 3 68.396 54.464 1.402 25.522 o
2 0 4 1566.740 1650.880 22.856 0.210 o
2 0 5 1369.630 1494.330 43.527 0.242 o
2 0 6 103.516 133.017 2.709 12.665 o
2 0 7 97.691 86.287 2.102 16.052 o
2 0 8 1467.190 1410.930 15.953 0.252 o
2 0 9 86.457 81.295 1.252 18.334 o
2 0 10 3418.760 3487.720 19.972 0.051 o
2 0 11 6.674 6.942 0.494 279.171 o
2 0 12 0.174 5.068 0.449 1029.380 o
2 0 13 26.986 28.142 1.706 63.480 o
2 0 14 105.816 93.096 2.281 14.564 o
2 0 15 8.939 11.693 0.592 189.908 o
2 0 16 631.778 588.306 9.822 1.097 o
2 0 17 47.919 44.480 0.997 36.426 o
2 0 18 274.337 280.303 2.320 3.878 o
2 0 19 378.362 379.834 7.166 2.373 o
2 0 20 17.738 22.207 0.856 94.749 o
2 0 21 2.706 3.987 0.721 578.853 o
2 0 22 0.479 1.879 0.729 1675.120 o
2 0 23 0.236 0.171 0.756 4352.410 o
2 0 24 45.898 54.906 1.694 34.195 o
2 0 25 83.384 76.371 3.767 18.389 o
2 0 26 163.293 176.988 4.697 7.513 o
2 0 27 16.944 26.341 1.132 89.652 o
2 0 28 67.202 74.347 3.053 22.279 o
2 0 29 18.005 20.752 1.142 95.250 o
2 0 30 1.832 3.734 1.006 673.971 o
2 1 0 562.900 477.632 13.443 1.346 o
2 1 1 2732.730 3104.360 30.358 0.072 o
2 1 2 1461.140 1488.670 25.824 0.241 o
2 1 3 812.728 850.034 28.822 0.615 o
2 1 4 3155.360 3323.810 41.330 0.057 o
2 1 5 706.847 684.112 7.990 0.901 o
2 1 6 1285.590 1273.650 21.569 0.309 o
2 1 7 4291.250 4585.610 19.737 0.032 o
2 1 8 1222.090 1235.910 39.712 0.310 o
2 1 9 69.130 65.774 3.185 22.765 o
2 1 10 389.225 347.019 6.866 2.413 o
2 1 11 22.266 29.080 0.916 73.287 o
2 1 12 216.373 211.950 2.932 5.509 o
2 1 13 143.744 85.400 1.612 11.429 o
2 1 14 73.244 95.119 1.083 19.507 o
2 1 15 395.272 403.486 18.745 1.935 o
2 1 16 607.502 647.625 11.242 1.079 o
2 1 17 20.773 17.460 1.415 90.317 o
2 1 18 206.533 164.866 3.577 6.356 o
2 1 19 72.736 70.299 4.158 20.724 o
2 1 20 26.225 42.520 1.995 53.900 o
2 1 21 157.735 189.455 1.633 7.723 o
2 1 22 6.228 10.081 0.765 246.711 o
2 1 23 8.626 12.332 2.318 158.176 o
2 1 24 31.678 34.197 4.049 46.119 o
2 1 25 47.790 37.372 1.166 38.557 o
2 1 26 16.761 12.245 1.070 119.042 o
2 1 27 198.028 241.865 5.524 5.449 o
2 1 28 33.060 28.183 1.297 55.756 o
2 1 29 65.365 62.194 7.724 19.349 o
2 1 30 102.667 96.891 4.380 14.101 o
2 2 0 2366.610 2717.060 79.400 0.084 o
2 2 1 1043.700 1052.950 20.206 0.439 o
2 2 2 862.718 994.078 44.822 0.470 o
2 2 3 2142.310 2406.220 34.206 0.112 o
2 2 4 1470.420 1479.710 38.439 0.230 o
2 2 5 220.527 279.814 11.293 4.220 o
2 2 6 7.850 29.930 1.210 118.457 o
2 2 7 72.796 74.892 3.534 20.662 o
2 2 8 2335.930 2508.830 67.293 0.092 o
2 2 9 107.786 108.270 2.291 13.523 o
2 2 10 130.654 121.769 4.895 10.525 o
2 2 11 663.619 703.160 18.411 0.902 o
2 2 12 1050.920 1087.600 12.884 0.438 o
2 2 13 320.655 339.528 3.694 3.016 o
2 2 14 1.341 3.576 1.194 727.890 o
2 2 15 869.181 767.105 13.873 0.657 o
2 2 16 272.871 253.953 2.893 4.074 o
2 2 17 214.022 223.253 6.605 5.223 o
2 2 18 116.169 114.969 2.472 12.380 o
2 2 19 40.026 34.437 2.830 42.707 o
2 2 20 8.919 25.287 3.240 101.287 o
2 2 21 53.616 57.446 2.190 29.714 o
2 2 22 11.355 16.503 0.953 140.072 o
2 2 23 20.782 17.026 0.993 92.767 o
2 2 24 36.299 26.073 1.065 53.456 o
2 2 25 34.849 38.780 1.111 48.212 o
2 2 26 61.828 36.834 1.174 31.256 o
2 2 27 13.667 15.038 0.914 129.768 o
2 2 28 24.421 26.651 1.871 68.625 o
2 2 29 18.916 19.263 0.977 95.339 o
2 2 30 19.509 14.055 1.711 98.597 o
2 3 0 282.920 289.968 11.873 3.350 o
2 3 1 2257.630 2473.820 76.382 0.094 o
2 3 2 1037.680 1135.390 37.511 0.389 o
2 3 3 719.666 884.985 20.434 0.719 o
2 3 4 97.888 90.156 5.111 14.709 o
2 3 5 16.940 14.945 1.402 109.371 o
2 3 6 237.230 208.438 7.508 4.841 o
2 3 7 26.988 11.120 0.325 84.458 o
2 3 8 1421.750 1412.110 42.451 0.241 o
2 3 9 214.801 172.076 2.617 6.067 o
2 3 10 300.011 304.245 26.562 2.275 o
2 3 11 410.350 321.310 6.443 2.368 o
2 3 12 345.840 316.680 9.396 2.769 o
2 3 13 110.572 76.033 1.533 15.148 o
2 3 14 964.489 889.675 31.277 0.495 o
2 3 15 566.582 548.789 7.914 1.291 o
2 3 16 536.913 465.388 13.956 1.427 o
2 3 17 250.324 290.010 6.012 4.043 o
2 3 18 170.099 161.230 7.739 7.127 o
2 3 19 189.196 166.914 3.449 6.876 o
2 3 20 268.951 189.931 2.479 4.665 o
2 3 21 198.183 186.165 4.704 6.212 o
2 3 22 112.881 102.286 2.676 13.240 o
2 3 23 1.504 2.643 0.758 917.506 o
2 3 24 4.942 8.655 0.808 297.810 o
2 3 26 45.030 41.334 0.995 39.180 o
2 3 27 95.051 126.683 11.733 10.022 o
2 3 28 11.854 16.244 3.629 101.534 o
2 3 29 14.379 20.162 2.402 100.412 o
2 3 30 21.164 22.006 2.148 79.115 o
2 4 0 19.483 7.269 1.073 117.802 o
2 4 1 933.286 1099.010 43.300 0.421 o
2 4 2 18.291 24.183 2.620 80.464 o
2 4 3 331.252 335.421 16.355 2.541 o
2 4 4 279.559 301.301 3.208 3.661 o
2 4 5 243.050 228.997 5.526 4.668 o
2 4 6 409.054 464.175 6.671 1.984 o
2 4 7 209.260 168.698 4.811 6.139 o
2 4 8 135.061 162.697 8.518 8.298 o
2 4 9 81.816 88.180 1.309 18.532 o
2 4 10 292.721 226.971 1.759 4.000 o
2 4 11 428.031 403.998 11.853 1.958 o
2 4 12 1122.580 1131.850 18.070 0.391 o
2 4 13 12.336 5.445 1.274 177.571 o
2 4 14 616.547 581.344 14.177 1.106 o
2 4 15 168.119 141.015 4.017 8.128 o
2 4 16 1588.220 1351.830 41.774 0.218 o
2 4 17 346.268 250.947 1.758 3.216 o
2 4 18 46.120 52.890 1.807 34.505 o
2 4 19 286.874 219.853 8.368 3.910 o
2 4 20 15.880 10.199 1.222 128.738 o
2 4 21 44.599 65.767 2.218 31.744 o
2 4 22 77.113 44.063 1.672 24.381 o
2 4 23 4.699 3.500 1.987 327.141 o
2 4 24 173.262 171.093 22.952 4.101 o
2 4 25 176.794 206.956 12.284 5.555 o
2 4 26 31.560 50.014 4.729 38.248 o
2 4 27 43.507 54.377 5.187 30.188 o
2 4 28 21.159 26.132 2.548 72.318 o
2 4 29 4.594 6.252 0.924 350.406 o
2 4 30 104.817 118.609 4.032 12.904 o
2 5 0 75.150 124.663 0.700 16.750 o
2 5 1 582.304 635.309 22.926 1.041 o
2 5 2 14.553 3.601 1.144 165.701 o
2 5 3 211.053 186.494 8.849 5.482 o
2 5 4 636.705 572.153 23.478 0.998 o
2 5 5 764.617 702.387 17.538 0.781 o
2 5 6 412.807 387.811 12.717 2.049 o
2 5 7 1330.710 1239.580 22.056 0.301 o
2 5 8 47.819 51.039 3.680 31.767 o
2 5 9 34.111 41.109 1.730 46.975 o
2 5 10 98.240 96.004 5.359 14.228 o
2 5 11 54.924 65.240 1.850 27.984 o
2 5 12 321.871 302.667 4.688 3.161 o
2 5 13 50.358 45.975 2.221 33.700 o
2 5 14 26.611 34.271 2.592 56.744 o
2 5 15 351.714 333.909 6.476 2.730 o
2 5 16 366.439 356.153 12.327 2.400 o
2 5 17 29.428 25.782 0.696 63.515 o
2 5 18 343.620 288.627 9.108 2.910 o
2 5 19 87.701 69.966 1.467 19.078 o
2 5 20 91.167 63.806 1.291 19.044 o
2 5 21 46.719 47.806 1.195 36.041 o
2 5 22 245.935 284.324 16.151 3.469 o
2 5 23 240.772 264.527 3.415 4.482 o
2 5 24 12.528 11.644 0.807 150.956 o
2 5 25 33.103 33.687 1.172 52.614 o
2 5 26 51.264 31.604 1.813 37.602 o
2 5 27 73.536 84.304 3.476 19.610 o
2 5 28 52.557 74.307 3.573 25.844 o
2 5 29 6.341 17.624 1.403 174.274 o
2 5 30 35.717 38.959 1.046 47.372 o
2 6 0 952.979 843.266 40.994 0.479 o
2 6 1 95.043 53.652 0.943 19.327 o
2 6 2 464.955 506.494 4.247 1.681 o
2 6 3 402.781 392.022 10.115 2.144 o
2 6 4 512.225 611.698 26.598 1.141 o
2 6 5 306.463 271.500 11.954 3.204 o
2 6 6 753.666 718.379 13.053 0.802 o
2 6 7 61.088 74.491 3.260 23.654 o
2 6 8 600.811 523.303 12.694 1.209 o
2 6 9 26.372 22.369 0.888 71.798 o
2 6 10 65.294 64.520 2.085 24.637 o
2 6 11 35.432 31.993 0.992 51.200 o
2 6 12 12.561 21.513 3.751 88.688 o
2 6 13 247.814 229.200 4.721 4.619 o
2 6 14 2.594 2.186 1.074 662.434 o
2 6 15 259.923 249.671 9.699 3.994 o
2 6 16 172.624 182.476 1.834 7.274 o
2 6 17 27.759 42.280 2.568 50.824 o
2 6 18 247.230 240.867 4.535 4.535 o
2 6 19 51.892 27.684 1.356 38.885 o
2 6 20 12.267 22.093 2.368 105.294 o
2 6 21 178.579 185.444 2.259 6.991 o
2 6 22 7.518 10.028 2.120 187.777 o
2 6 23 35.317 34.172 3.226 45.641 o
2 6 24 156.921 147.741 2.619 8.625 o
2 6 25 93.115 90.136 3.317 16.057 o
2 6 26 120.421 127.706 8.645 9.866 o
2 6 27 73.125 94.208 4.455 18.217 o
2 6 28 53.923 52.001 3.169 29.701 o
2 6 29 35.634 45.394 1.778 43.759 o
2 7 0 35.096 54.984 4.617 35.135 o
2 7 1 1556.730 1601.140 64.666 0.185 o
2 7 2 1595.280 1627.320 70.458 0.174 o
2 7 3 36.234 31.085 0.899 50.924 o
2 7 4 585.081 590.358 19.489 1.111 o
2 7 5 460.941 451.224 16.090 1.653 o
2 7 6 77.180 113.157 2.351 17.004 o
2 7 7 71.285 43.790 1.322 26.322 o
2 7 8 219.226 243.508 3.425 5.080 o
2 7 9 271.568 201.419 4.210 4.469 o
2 7 10 186.643 134.622 1.313 7.675 o
2 7 11 51.237 36.969 1.236 36.530 o
2 7 12 368.261 309.585 2.980 2.748 o
2 7 13 809.801 650.529 3.698 0.797 o
2 7 14 324.592 337.402 9.286 2.859 o
2 7 15 907.090 928.405 10.729 0.570 o
2 7 16 112.592 117.741 5.311 11.882 o
2 7 17 242.485 224.761 6.546 4.660 o
2 7 18 11.777 15.070 2.014 130.009 o
2 7 19 194.264 194.980 1.559 6.362 o
2 7 20 17.815 17.420 1.161 101.973 o
2 7 21 36.210 17.213 1.167 59.076 o
2 7 22 21.638 36.530 0.924 67.274 o
2 7 23 137.808 84.472 3.334 11.693 o
2 7 24 64.248 61.879 2.905 24.793 o
2 7 25 38.153 42.449 2.498 41.775 o
2 7 26 6.404 10.581 1.210 227.820 o
2 7 27 2.189 9.053 1.225 379.211 o
2 7 28 134.806 179.272 4.333 8.746 o
2 7 29 41.238 44.701 4.079 35.836 o
2 8 0 26.572 73.087 2.775 38.719 o
2 8 1 416.502 404.518 5.521 2.108 o
2 8 2 356.926 218.393 1.717 3.274 o
2 8 3 1286.000 1315.010 55.557 0.260 o
2 8 4 595.447 653.532 23.615 0.998 o
2 8 5 192.534 190.646 3.106 6.416 o
2 8 6 79.462 91.979 4.072 17.590 o
2 8 7 169.540 141.585 3.702 8.087 o
2 8 8 972.540 922.830 26.467 0.496 o
2 8 9 463.730 428.898 18.895 1.626 o
2 8 10 174.550 166.996 2.252 7.473 o
2 8 11 62.006 85.538 4.915 20.751 o
2 8 12 1291.710 1245.560 55.083 0.267 o
2 8 13 373.372 331.734 8.230 2.542 o
2 8 14 253.136 176.305 1.698 5.122 o
2 8 15 121.748 132.908 2.786 11.158 o
2 8 16 31.261 52.842 1.942 44.037 o
2 8 17 78.737 91.309 6.546 16.174 o
2 8 18 5.613 14.380 1.977 188.707 o
2 8 19 5.900 8.258 1.822 238.867 o
2 8 20 18.518 11.300 1.444 110.168 o
2 8 21 10.779 13.331 1.082 156.179 o
2 8 22 103.349 104.591 4.057 13.732 o
2 8 23 209.899 214.861 1.851 5.663 o
2 8 24 32.939 41.782 6.031 35.781 o
2 8 25 69.009 47.054 3.665 24.911 o
2 8 26 47.391 48.867 4.525 30.989 o
2 8 27 73.903 48.891 2.142 24.382 o
2 8 28 53.323 55.870 4.508 27.454 o
2 9 0 163.298 203.915 9.442 6.392 o
2 9 1 97.239 80.820 2.033 16.514 o
2 9 2 223.325 232.508 13.684 4.300 o
2 9 3 256.838 272.146 9.485 3.898 o
2 9 4 429.939 451.895 46.113 1.043 o
2 9 5 128.800 139.716 6.170 9.778 o
2 9 6 474.180 385.250 12.417 1.791 o
2 9 7 94.633 66.202 3.617 17.457 o
2 9 8 288.199 382.493 3.958 3.114 o
2 9 9 18.029 15.997 0.874 105.302 o
2 9 10 40.024 28.811 1.431 47.637 o
2 9 11 104.824 147.424 2.053 12.019 o
2 9 12 343.974 388.257 6.215 2.590 o
2 9 13 132.724 146.698 12.205 7.687 o
2 9 14 3.330 5.665 0.865 437.539 o
2 9 15 213.481 195.940 5.234 5.646 o
2 9 16 181.196 219.959 3.717 6.283 o
2 9 17 6.306 6.566 0.496 295.375 o
2 9 18 6.395 10.534 1.268 226.849 o
2 9 19 191.211 201.541 2.630 6.317 o
2 9 20 70.853 84.748 4.973 19.072 o
2 9 21 63.261 45.206 3.761 26.870 o
2 9 22 86.821 110.569 2.810 15.698 o
2 9 23 56.941 32.294 1.392 34.564 o
2 9 24 138.091 169.100 7.002 8.366 o
2 9 25 11.600 17.463 0.983 134.798 o
2 9 26 157.121 161.890 10.239 7.078 o
2 9 27 51.805 58.678 3.482 28.857 o
2 10 0 92.421 87.252 5.078 15.562 o
2 10 1 98.101 87.088 15.762 8.776 o
2 10 2 288.097 258.212 8.554 3.643 o
2 10 3 170.580 213.755 7.825 6.282 o
2 10 4 1033.850 1068.490 39.699 0.397 o
2 10 5 326.987 241.296 17.787 2.828 o
2 10 6 106.001 92.498 4.897 13.785 o
2 10 7 263.302 279.488 8.147 3.839 o
2 10 8 424.890 420.365 18.107 1.798 o
2 10 9 244.596 243.698 7.612 4.399 o
2 10 10 211.878 203.976 2.513 5.729 o
2 10 11 432.895 444.210 13.266 1.824 o
2 10 12 458.147 430.204 25.805 1.484 o
2 10 13 87.241 81.229 2.506 17.883 o
2 10 14 97.204 110.420 2.167 14.581 o
2 10 15 96.352 75.584 2.224 16.981 o
2 10 16 110.283 80.633 1.295 14.934 o
2 10 17 13.173 14.003 0.632 138.098 o
2 10 18 224.721 226.667 12.247 4.474 o
2 10 19 48.840 60.255 3.890 29.148 o
2 10 20 49.115 47.638 1.864 34.261 o
2 10 21 19.722 21.674 3.144 76.165 o
2 10 22 105.110 114.986 3.324 13.236 o
2 10 23 0.573 0.382 0.682 2788.480 o
2 10 24 43.046 47.338 1.026 38.500 o
2 10 25 17.936 16.935 1.384 101.214 o
2 10 26 27.123 33.787 1.891 58.578 o
2 10 27 5.159 6.286 1.932 272.994 o
2 11 0 168.408 147.779 9.795 7.031 o
2 11 1 486.994 549.087 24.401 1.292 o
2 11 2 44.925 37.784 1.370 40.154 o
2 11 3 916.037 824.957 32.189 0.539 o
2 11 4 129.945 108.671 6.361 10.620 o
2 11 5 734.319 794.176 27.628 0.712 o
2 11 6 154.915 168.227 7.571 7.579 o
2 11 7 83.463 83.413 11.593 12.279 o
2 11 8 75.030 86.596 11.559 12.850 o
2 11 9 173.277 159.126 2.861 7.640 o
2 11 10 556.436 525.462 20.451 1.223 o
2 11 11 330.828 250.201 2.123 3.378 o
2 11 12 15.711 14.154 2.371 107.477 o
2 11 13 173.378 141.098 4.086 7.894 o
2 11 14 21.198 28.285 2.782 68.857 o
2 11 15 177.118 142.838 4.485 7.664 o
2 11 16 14.510 22.434 4.611 73.063 o
2 11 17 56.358 39.873 1.192 33.070 o
2 11 18 34.307 37.269 2.190 47.724 o
2 11 19 111.607 86.020 1.665 14.412 o
2 11 20 42.405 51.378 2.155 36.598 o
2 11 21 199.091 214.824 11.076 5.171 o
2 11 22 5.570 12.181 3.539 149.286 o
2 11 23 31.082 26.248 1.246 59.801 o
2 11 24 29.294 25.531 1.462 62.546 o
2 11 25 61.443 71.892 9.325 17.285 o
2 11 26 47.469 53.549 2.261 33.214 o
2 12 0 47.952 33.912 3.976 35.342 o
2 12 1 842.883 891.212 39.736 0.530 o
2 12 2 10.136 4.443 1.473 209.429 o
2 12 3 573.703 642.629 81.668 0.446 o
2 12 4 256.770 183.603 10.749 4.450 o
2 12 5 302.375 334.160 20.110 2.545 o
2 12 6 62.645 55.284 4.604 24.552 o
2 12 7 542.595 520.797 25.978 1.179 o
2 12 8 199.342 202.560 9.676 5.468 o
2 12 9 165.179 204.565 7.331 6.642 o
2 12 10 20.738 23.516 2.783 74.495 o
2 12 11 49.186 39.206 1.411 36.945 o
2 12 12 58.937 30.757 2.199 33.243 o
2 12 13 24.825 20.354 2.189 72.608 o
2 12 14 58.004 64.227 1.709 27.163 o
2 12 15 97.186 86.433 1.632 16.208 o
2 12 16 158.490 168.780 6.143 7.669 o
2 12 17 32.490 26.616 1.227 57.629 o
2 12 18 9.992 7.397 1.093 198.097 o
2 12 19 42.006 54.902 2.718 35.100 o
2 12 20 32.457 18.573 2.178 60.940 o
2 12 21 19.928 23.032 4.674 62.581 o
2 12 22 55.460 47.420 2.061 31.139 o
2 12 23 46.155 59.804 3.734 30.523 o
2 12 24 57.178 39.965 2.112 31.987 o
2 12 25 80.184 64.880 3.209 20.364 o
2 13 0 115.005 264.947 17.287 5.311 o
2 13 1 445.792 446.539 28.175 1.438 o
2 13 2 64.362 85.077 6.119 19.228 o
2 13 3 48.555 61.719 6.725 24.495 o
2 13 4 140.136 83.622 7.691 10.339 o
2 13 5 135.493 135.628 6.173 9.514 o
2 13 6 13.536 13.531 1.411 131.195 o
2 13 7 20.979 8.797 1.027 107.372 o
2 13 8 91.349 77.258 4.546 16.659 o
2 13 9 85.267 46.717 2.502 21.598 o
2 13 10 22.245 30.265 1.456 70.735 o
2 13 11 10.648 20.265 2.636 113.127 o
2 13 12 63.943 60.452 2.436 25.426 o
2 13 13 10.447 8.919 1.983 164.977 o
2 13 14 26.602 27.399 4.796 50.838 o
2 13 15 65.188 73.688 3.372 22.629 o
2 13 16 11.177 18.575 1.116 132.873 o
2 13 17 35.189 36.232 1.211 49.008 o
2 13 18 102.820 114.539 5.637 12.739 o
2 13 19 105.222 90.924 2.492 14.715 o
2 13 20 113.639 114.127 8.231 10.866 o
2 13 21 4.736 4.869 0.821 381.230 o
2 13 22 0.162 1.021 1.075 2118.000 o
2 13 23 95.295 100.905 7.609 13.133 o
2 13 24 36.441 39.691 2.290 44.575 o
2 14 0 1.332 2.282 1.140 892.108 o
2 14 1 51.385 47.623 4.436 29.775 o
2 14 2 7.090 12.145 3.017 153.423 o
2 14 3 32.263 18.452 3.923 53.926 o
2 14 4 106.634 101.268 5.925 12.881 o
2 14 5 232.390 259.561 14.651 3.896 o
2 14 6 235.247 250.950 13.961 3.979 o
2 14 7 2.930 3.971 1.160 506.026 o
2 14 8 163.159 159.479 9.941 6.982 o
2 14 9 48.814 34.880 1.891 38.016 o
2 14 10 148.136 137.783 3.127 9.283 o
2 14 11 108.986 103.880 4.733 12.988 o
2 14 12 65.654 61.236 3.439 24.065 o
2 14 13 4.432 7.961 1.830 276.166 o
2 14 14 6.767 12.230 1.806 192.618 o
2 14 15 142.864 100.131 2.447 10.861 o
2 14 16 75.923 52.686 2.856 22.921 o
2 14 17 68.110 52.532 3.397 24.628 o
2 14 18 3.770 3.991 2.321 320.397 o
2 14 19 121.627 134.410 3.478 11.001 o
2 14 20 69.933 85.985 1.727 20.956 o
2 14 21 61.653 36.058 2.377 30.639 o
2 14 22 9.020 4.616 1.211 234.774 o
2 14 23 4.474 5.519 1.139 360.238 o
2 15 0 1.866 2.931 1.585 598.160 o
2 15 1 68.337 73.010 5.751 19.961 o
2 15 2 41.723 63.715 4.442 30.410 o
2 15 3 5.675 11.907 2.070 201.688 o
2 15 4 76.724 116.578 14.511 9.756 o
2 15 5 28.942 24.472 1.999 62.390 o
2 15 6 390.547 409.926 21.637 1.854 o
2 15 7 16.824 39.367 3.506 62.766 o
2 15 8 13.101 6.973 1.240 162.130 o
2 15 9 39.281 32.924 1.689 46.071 o
2 15 10 190.426 171.448 9.075 6.147 o
2 15 11 57.689 66.765 4.664 24.266 o
2 15 12 112.364 87.982 3.029 13.950 o
2 15 13 20.757 15.819 2.234 87.864 o
2 15 14 99.067 93.634 3.165 15.113 o
2 15 15 72.313 38.351 1.627 26.743 o
2 15 16 195.838 230.456 7.722 5.447 o
2 15 17 0.201 1.362 1.277 1554.110 o
2 15 18 42.135 38.347 1.339 41.981 o
2 15 19 65.502 90.723 3.499 20.555 o
2 15 20 169.190 234.979 8.375 5.963 o
2 15 21 36.120 33.377 2.350 47.502 o
2 16 0 22.925 24.263 1.463 75.545 o
2 16 1 7.167 2.470 1.149 313.321 o
2 16 2 41.044 39.392 10.146 22.316 o
2 16 3 3.224 13.290 2.697 201.612 o
2 16 4 165.081 169.284 6.040 7.423 o
2 16 5 11.147 3.727 1.157 206.860 o
2 16 6 54.953 39.190 1.460 33.765 o
2 16 7 24.806 16.233 1.517 80.354 o
2 16 8 43.391 38.469 2.907 38.795 o
2 16 9 134.103 199.644 3.054 8.439 o
2 16 10 7.112 8.329 1.005 241.238 o
2 16 11 95.793 58.143 3.056 18.171 o
2 16 12 5.807 4.467 1.066 330.530 o
2 16 13 38.943 41.074 1.474 43.239 o
2 16 14 85.544 53.975 2.986 20.504 o
2 16 16 89.026 93.184 3.027 16.517 o
2 16 17 0.394 0.858 1.055 1941.490 o
2 16 18 39.905 30.819 1.408 46.848 o
2 16 19 12.327 1.732 1.204 203.127 o
2 16 20 43.920 23.250 1.341 46.724 o
2 17 0 59.038 70.569 2.522 25.321 o
2 17 1 20.190 20.547 4.415 66.186 o
2 17 2 13.025 22.275 5.129 70.632 o
2 17 3 87.130 84.284 6.796 15.380 o
2 17 4 46.642 54.588 5.081 29.140 o
2 17 5 79.932 59.955 2.026 21.518 o
2 17 6 2.613 2.841 1.187 594.169 o
2 17 7 10.154 11.778 1.096 169.496 o
2 17 8 86.458 103.982 4.482 15.546 o
2 17 9 167.827 152.296 3.619 7.940 o
2 17 10 44.306 36.313 7.694 27.504 o
2 17 11 24.564 23.124 1.371 73.541 o
2 17 12 43.246 47.157 2.746 36.520 o
2 17 13 43.983 37.998 1.280 40.819 o
2 17 14 21.258 23.185 1.267 81.492 o
2 17 15 58.952 52.072 1.776 28.976 o
2 17 16 9.609 13.708 1.124 164.884 o
2 17 17 26.804 31.322 1.678 61.381 o
2 17 18 29.719 27.324 2.595 57.208 o
2 18 0 3.246 3.754 1.400 459.333 o
2 18 1 52.836 67.833 4.745 25.393 o
2 18 2 25.183 14.426 3.334 70.960 o
2 18 3 20.904 16.214 3.345 78.045 o
2 18 4 99.327 85.244 14.129 9.628 o
2 18 5 31.303 34.706 4.074 46.135 o
2 18 6 38.879 25.119 2.694 47.956 o
2 18 7 90.281 67.134 6.862 16.015 o
2 18 8 17.307 26.543 2.071 83.592 o
2 18 9 227.157 244.877 9.651 4.528 o
2 18 10 8.808 13.185 1.277 173.699 o
2 18 11 2.501 3.809 3.148 278.066 o
2 18 12 25.523 25.243 1.981 67.491 o
2 18 13 28.584 16.898 2.812 65.713 o
2 18 14 8.906 8.082 1.173 207.480 o
2 18 16 10.450 12.444 1.476 157.892 o
2 19 0 0.940 20.941 2.284 197.011 o
2 19 1 22.400 30.848 2.362 66.497 o
2 19 2 24.047 19.137 2.200 75.498 o
2 19 3 19.515 13.458 2.268 95.261 o
2 19 4 29.333 41.986 2.005 50.718 o
2 19 5 23.594 9.383 2.143 89.662 o
2 19 6 43.460 38.612 3.034 38.469 o
2 19 7 11.273 9.678 2.592 141.192 o
2 19 8 164.403 135.348 9.552 7.436 o
2 19 9 13.896 21.881 4.019 81.439 o
2 19 10 207.952 187.583 14.099 4.859 o
2 19 11 44.275 51.596 4.330 32.110 o
2 19 12 27.947 28.293 1.563 62.243 o
2 19 13 4.549 19.950 2.927 144.994 o
2 20 0 57.476 78.851 6.022 21.286 o
2 20 1 60.114 63.568 6.960 21.189 o
2 20 2 22.463 21.733 4.792 59.035 o
2 20 3 51.819 61.354 3.187 28.694 o
2 20 4 203.529 226.088 15.694 4.406 o
2 20 5 52.416 28.615 2.903 36.330 o
2 20 6 39.782 41.124 2.249 41.498 o
2 20 7 42.309 44.711 4.616 34.076 o
2 20 8 147.206 167.433 5.514 8.267 o
2 20 9 41.144 31.846 2.253 44.005 o
2 20 10 103.934 72.903 4.662 15.222 o
2 21 0 45.027 37.201 5.165 33.301 o
2 21 1 35.784 27.041 1.681 52.495 o
2 21 2 8.440 9.098 1.327 203.447 o
2 21 3 44.060 30.074 5.175 35.546 o
2 21 4 27.967 14.985 2.325 71.028 o
3 0 1 397.910 484.074 7.089 1.985 o
3 0 2 230.251 258.539 4.924 4.662 o
3 0 3 54.667 58.475 1.904 29.311 o
3 0 4 715.334 640.693 6.461 0.924 o
3 0 5 331.003 320.050 5.293 2.983 o
3 0 6 490.551 468.692 4.064 1.657 o
3 0 7 96.581 107.721 1.413 14.938 o
3 0 8 1253.200 1266.670 6.499 0.329 o
3 0 9 6.195 5.279 0.440 321.769 o
3 0 10 187.980 180.766 1.810 6.772 o
3 0 11 9.689 10.843 0.494 186.541 o
3 0 12 90.004 73.128 1.423 18.394 o
3 0 13 191.401 159.646 1.645 7.018 o
3 0 14 66.933 67.067 3.199 23.146 o
3 0 15 447.760 446.166 8.371 1.833 o
3 0 16 41.908 44.458 0.937 40.272 o
3 0 17 422.940 459.486 6.029 1.937 o
3 0 18 128.950 121.698 3.362 10.951 o
3 0 19 380.892 361.705 10.510 2.344 o
3 0 20 81.354 98.112 1.195 17.789 o
3 0 21 2.823 5.490 0.750 490.489 o
3 0 22 19.889 21.090 0.840 89.645 o
3 0 23 25.320 21.799 1.626 72.487 o
3 0 24 57.721 61.194 2.247 27.449 o
3 0 25 3.038 5.945 0.858 448.415 o
3 0 26 8.200 8.611 0.937 219.448 o
3 0 27 25.160 15.895 1.756 78.861 o
3 0 28 13.828 13.379 0.952 133.793 o
3 0 29 0.130 1.069 0.929 2447.940 o
3 1 0 149.372 144.349 8.127 8.170 o
3 1 1 320.336 363.190 2.426 2.928 o
3 1 2 2112.450 2355.040 44.857 0.114 o
3 1 3 298.529 316.504 3.837 3.345 o
3 1 4 376.673 390.399 10.323 2.288 o
3 1 5 910.418 886.595 30.557 0.530 o
3 1 6 607.937 511.365 13.699 1.198 o
3 1 7 102.733 69.116 1.309 16.706 o
3 1 8 883.989 829.438 4.852 0.633 o
3 1 9 223.893 216.360 4.187 5.236 o
3 1 10 40.861 36.891 1.910 42.800 o
3 1 11 39.946 27.708 0.709 49.003 o
3 1 12 324.292 356.664 8.298 2.813 o
3 1 13 596.488 549.739 6.140 1.227 o
3 1 14 132.426 139.152 6.002 9.627 o
3 1 15 391.281 324.995 9.666 2.413 o
3 1 16 249.501 289.079 3.624 4.142 o
3 1 17 51.298 34.051 1.056 37.478 o
3 1 18 349.059 279.721 6.307 2.980 o
3 1 19 26.425 23.619 3.127 62.188 o
3 1 20 81.837 83.240 7.358 15.693 o
3 1 21 135.581 138.772 8.402 8.853 o
3 1 22 51.224 38.953 3.557 33.183 o
3 1 23 16.286 16.292 1.657 107.369 o
3 1 24 110.078 85.697 6.731 12.921 o
3 1 25 97.000 106.357 2.774 14.706 o
3 1 26 29.710 25.384 2.180 59.975 o
3 1 27 10.270 15.009 1.177 152.243 o
3 1 28 5.381 3.984 1.201 350.237 o
3 1 29 25.652 36.780 1.590 59.306 o
3 2 0 119.898 167.799 3.231 10.040 o
3 2 1 138.917 135.324 6.134 9.343 o
3 2 2 286.997 315.813 12.044 3.174 o
3 2 3 81.224 80.154 1.649 19.291 o
3 2 4 29.073 28.745 0.820 61.602 o
3 2 5 483.013 440.099 19.815 1.529 o
3 2 6 709.085 756.903 23.398 0.781 o
3 2 7 289.810 238.522 2.279 3.953 o
3 2 8 407.331 293.454 2.234 2.525 o
3 2 9 97.546 100.091 2.267 15.137 o
3 2 10 25.794 35.879 0.890 61.074 o
3 2 11 49.859 47.312 1.243 34.438 o
3 2 12 530.997 557.293 2.729 1.393 o
3 2 13 171.950 163.880 6.507 7.205 o
3 2 14 1223.660 1180.290 45.463 0.307 o
3 2 15 110.918 104.589 3.907 13.025 o
3 2 16 92.338 84.902 2.164 16.900 o
3 2 17 10.378 3.028 0.946 230.369 o
3 2 18 339.270 308.241 9.907 2.838 o
3 2 19 153.393 175.092 2.256 8.180 o
3 2 20 5.912 4.120 1.266 322.642 o
3 2 21 56.175 69.251 1.891 26.832 o
3 2 22 22.677 13.382 4.484 67.476 o
3 2 23 4.598 14.504 1.644 212.511 o
3 2 24 2.779 10.242 1.874 287.779 o
3 2 25 138.471 132.771 7.425 9.121 o
3 2 26 55.091 50.456 3.087 29.640 o
3 2 27 46.748 40.819 1.616 37.747 o
3 2 28 42.553 27.120 1.196 46.379 o
3 2 29 6.876 14.460 1.610 182.101 o
3 3 0 917.915 1059.610 26.372 0.489 o
3 3 1 122.005 103.864 1.049 12.518 o
3 3 2 877.507 824.786 6.714 0.639 o
3 3 3 64.654 101.576 1.173 20.565 o
3 3 4 2399.630 2548.220 66.977 0.089 o
3 3 5 1118.000 1147.660 37.873 0.357 o
3 3 6 480.942 510.740 13.081 1.536 o
3 3 7 208.735 245.719 4.485 5.231 o
3 3 8 51.619 42.034 1.166 34.950 o
3 3 9 116.849 83.660 2.076 13.899 o
3 3 10 5.550 12.068 2.675 180.365 o
3 3 11 367.075 410.789 13.188 2.213 o
3 3 12 239.052 237.790 10.715 4.306 o
3 3 13 386.940 368.525 10.303 2.293 o
3 3 14 183.521 116.112 1.810 8.178 o
3 3 15 175.028 168.394 5.137 7.190 o
3 3 16 1.529 4.792 0.688 690.151 o
3 3 17 163.898 174.199 9.338 6.839 o
3 3 18 353.634 348.713 8.146 2.623 o
3 3 19 90.253 86.969 4.674 16.070 o
3 3 20 132.118 137.600 6.264 9.626 o
3 3 21 3.820 8.292 0.898 341.265 o
3 3 22 272.102 244.971 9.527 3.873 o
3 3 23 149.472 175.574 7.017 7.748 o
3 3 24 19.308 24.061 1.766 83.277 o
3 3 25 5.077 6.558 1.361 304.216 o
3 3 26 5.911 9.273 1.684 234.215 o
3 3 27 57.303 60.869 2.366 27.563 o
3 3 28 22.568 25.770 3.069 67.032 o
3 3 29 5.902 14.515 3.638 135.418 o
3 4 0 888.023 953.547 18.420 0.560 o
3 4 1 528.918 603.987 28.405 1.091 o
3 4 2 53.301 40.167 2.985 32.758 o
3 4 3 1914.960 1998.810 53.525 0.137 o
3 4 4 76.320 46.867 0.655 24.505 o
3 4 5 297.079 341.686 4.580 3.215 o
3 4 6 614.040 587.984 8.840 1.137 o
3 4 7 255.065 228.612 9.224 4.247 o
3 4 8 147.381 138.189 8.205 8.372 o
3 4 9 178.658 158.279 3.057 7.433 o
3 4 10 252.149 176.153 1.638 5.146 o
3 4 11 3.397 10.157 3.260 193.397 o
3 4 12 131.517 118.456 5.930 10.321 o
3 4 13 15.053 21.773 1.012 105.062 o
3 4 14 1049.030 892.175 17.757 0.482 o
3 4 15 20.456 22.857 2.508 77.623 o
3 4 16 40.035 42.691 4.415 36.277 o
3 4 17 6.861 25.388 1.119 139.028 o
3 4 18 124.455 91.641 2.554 12.669 o
3 4 19 40.203 31.302 1.473 46.277 o
3 4 20 179.558 146.063 1.342 7.729 o
3 4 21 213.166 226.421 13.103 4.568 o
3 4 22 172.015 177.329 7.546 6.826 o
3 4 23 13.427 9.747 1.336 146.106 o
3 4 24 145.748 139.610 5.751 8.954 o
3 4 25 14.323 22.360 0.965 107.123 o
3 4 26 17.256 16.461 1.376 104.928 o
3 4 27 15.435 23.958 3.154 83.702 o
3 4 28 37.158 34.254 1.898 47.039 o
3 4 29 14.219 10.769 1.694 132.457 o
3 5 0 260.211 237.622 4.645 4.343 o
3 5 1 92.994 110.985 1.113 15.215 o
3 5 2 565.010 595.860 19.598 1.143 o
3 5 3 373.811 368.921 13.743 2.276 o
3 5 4 105.878 113.737 8.552 11.279 o
3 5 5 14.652 11.004 2.185 122.666 o
3 5 6 66.800 62.638 1.651 24.682 o
3 5 7 162.303 141.437 4.532 8.315 o
3 5 8 99.697 90.010 2.504 15.445 o
3 5 9 217.171 206.523 8.594 5.161 o
3 5 10 48.958 56.293 2.043 32.075 o
3 5 11 196.332 222.266 5.119 5.752 o
3 5 12 88.998 87.384 4.544 16.279 o
3 5 13 620.604 577.240 22.976 1.025 o
3 5 14 120.549 102.050 0.785 12.750 o
3 5 15 113.796 71.538 2.292 14.892 o
3 5 16 68.530 79.027 4.911 20.094 o
3 5 17 427.948 434.289 19.873 1.717 o
3 5 18 82.036 51.929 1.830 22.034 o
3 5 19 28.321 24.024 1.843 64.234 o
3 5 20 402.088 336.751 6.466 2.371 o
3 5 21 318.946 327.041 15.749 2.682 o
3 5 22 10.342 16.554 2.236 130.957 o
3 5 23 9.319 22.469 1.808 125.261 o
3 5 24 59.544 62.419 1.323 27.127 o
3 5 25 205.564 202.989 9.855 5.307 o
3 5 26 11.569 3.607 1.641 190.526 o
3 5 27 57.553 55.270 4.179 26.592 o
3 5 28 105.296 116.607 3.006 13.213 o
3 6 0 16.033 16.546 0.449 114.507 o
3 6 1 97.463 93.062 10.019 11.888 o
3 6 2 102.438 103.335 2.892 14.229 o
3 6 3 21.424 15.470 0.898 93.544 o
3 6 4 112.821 121.350 4.212 12.030 o
3 6 5 86.718 69.171 4.527 17.995 o
3 6 6 50.426 48.880 0.950 33.900 o
3 6 7 23.056 48.291 0.951 56.203 o
3 6 8 136.452 145.071 2.465 9.814 o
3 6 9 114.820 98.387 4.464 12.787 o
3 6 10 39.859 18.306 1.390 53.354 o
3 6 11 287.384 314.508 2.911 3.494 o
3 6 12 517.349 544.775 32.832 1.094 o
3 6 13 294.921 293.060 3.358 3.524 o
3 6 14 525.668 585.723 22.361 1.199 o
3 6 15 180.271 163.743 1.099 7.363 o
3 6 16 180.451 154.494 2.887 7.449 o
3 6 17 251.405 253.128 3.625 4.394 o
3 6 18 375.464 457.602 20.400 1.857 o
3 6 19 165.941 168.828 11.162 6.509 o
3 6 20 47.235 39.894 2.918 36.047 o
3 6 21 16.002 15.171 0.723 117.203 o
3 6 22 66.897 87.098 6.067 18.656 o
3 6 23 68.468 83.352 1.516 21.640 o
3 6 24 128.969 98.016 3.378 11.850 o
3 6 25 56.376 44.961 1.543 31.663 o
3 6 26 117.472 85.109 1.708 13.811 o
3 6 27 10.512 17.482 1.200 140.430 o
3 6 28 7.898 0.491 1.759 287.993 o
3 7 0 1.977 4.574 0.636 644.203 o
3 7 1 109.033 107.760 2.599 13.365 o
3 7 2 47.694 30.640 2.099 39.852 o
3 7 3 82.072 46.587 2.327 22.451 o
3 7 4 188.794 187.748 6.970 6.239 o
3 7 5 127.216 140.078 6.638 9.740 o
3 7 6 409.976 384.719 11.755 2.092 o
3 7 7 134.901 126.435 8.800 9.074 o
3 7 8 28.766 28.088 3.317 55.103 o
3 7 9 223.234 198.382 7.171 5.247 o
3 7 10 212.834 206.355 11.637 4.919 o
3 7 11 293.082 315.798 5.055 3.381 o
3 7 12 159.310 214.313 7.980 6.581 o
3 7 13 801.576 634.728 10.431 0.803 o
3 7 14 112.397 105.576 5.798 12.235 o
3 7 15 20.811 15.221 1.151 95.067 o
3 7 16 60.892 40.016 1.322 30.897 o
3 7 17 369.571 295.923 2.483 2.796 o
3 7 18 51.776 40.754 0.830 35.385 o
3 7 19 17.024 18.455 0.678 105.071 o
3 7 20 39.953 36.119 0.809 45.061 o
3 7 21 32.711 14.523 1.290 66.391 o
3 7 22 6.303 6.396 1.955 243.595 o
3 7 23 63.084 51.023 1.601 27.749 o
3 7 24 70.351 94.692 4.242 18.784 o
3 7 25 67.460 75.640 3.998 21.404 o
3 7 26 1.888 5.306 1.201 535.805 o
3 7 27 5.723 9.356 1.778 233.360 o
3 8 0 345.863 361.111 12.303 2.517 o
3 8 1 173.284 134.207 7.969 7.455 o
3 8 2 174.169 168.010 9.029 6.669 o
3 8 3 304.015 296.627 11.446 3.133 o
3 8 4 18.178 31.657 4.909 57.340 o
3 8 5 315.307 327.793 18.924 2.546 o
3 8 6 290.314 292.879 4.615 3.552 o
3 8 7 110.150 89.848 7.221 12.500 o
3 8 8 89.439 91.409 1.217 17.041 o
3 8 9 454.334 466.699 9.013 1.757 o
3 8 10 467.272 372.954 13.241 1.829 o
3 8 11 330.287 319.629 10.706 2.837 o
3 8 12 336.399 402.784 8.575 2.544 o
3 8 13 94.920 89.848 5.694 14.782 o
3 8 14 319.820 294.298 8.024 3.133 o
3 8 15 173.282 209.956 14.451 5.243 o
3 8 16 36.218 33.474 2.153 47.788 o
3 8 17 52.086 59.847 3.723 28.242 o
3 8 18 113.110 98.577 5.298 12.657 o
3 8 19 56.513 58.477 3.431 27.272 o
3 8 20 21.771 29.078 1.943 71.082 o
3 8 21 2.195 3.824 1.180 586.465 o
3 8 22 245.866 262.973 4.310 4.382 o
3 8 23 49.278 46.487 2.051 34.294 o
3 8 24 108.454 87.118 2.196 14.621 o
3 8 25 88.928 83.081 2.361 17.509 o
3 8 26 42.965 55.652 2.037 35.223 o
3 8 27 23.145 33.401 1.072 67.097 o
3 9 0 4.280 12.237 2.691 194.516 o
3 9 1 271.955 250.449 7.450 3.952 o
3 9 2 76.958 84.782 5.929 17.341 o
3 9 3 159.688 147.600 8.836 7.539 o
3 9 4 25.721 15.557 0.520 81.690 o
3 9 5 493.666 487.372 25.914 1.320 o
3 9 6 112.194 142.439 5.719 10.866 o
3 9 7 256.635 249.573 6.605 4.220 o
3 9 8 323.361 211.164 5.783 3.612 o
3 9 9 392.602 435.950 4.796 2.158 o
3 9 10 35.584 45.410 4.245 38.531 o
3 9 11 488.825 483.955 14.341 1.536 o
3 9 12 143.712 122.723 1.851 10.109 o
3 9 13 54.762 81.608 1.297 25.580 o
3 9 14 372.745 336.696 9.909 2.489 o
3 9 15 192.007 171.021 6.692 6.419 o
3 9 16 11.842 6.557 0.381 187.133 o
3 9 17 160.314 175.810 10.627 6.678 o
3 9 18 5.561 6.957 1.356 283.656 o
3 9 19 26.928 31.256 3.908 52.792 o
3 9 20 72.826 72.368 5.669 19.261 o
3 9 21 2.182 18.229 2.268 199.183 o
3 9 22 16.278 21.599 3.399 82.251 o
3 9 23 143.779 169.991 7.778 7.944 o
3 9 24 29.777 22.494 3.350 57.193 o
3 9 25 96.019 79.373 4.291 15.992 o
3 9 26 72.124 96.229 5.829 17.282 o
3 10 0 38.819 4.025 0.590 66.114 o
3 10 1 337.044 312.214 14.059 2.681 o
3 10 2 508.287 518.057 22.093 1.317 o
3 10 3 604.185 599.517 40.667 0.831 o
3 10 4 132.210 65.571 4.923 12.554 o
3 10 5 280.403 245.442 12.255 3.595 o
3 10 6 873.614 776.567 43.165 0.529 o
3 10 7 582.838 696.291 24.921 0.971 o
3 10 8 133.591 89.159 3.351 11.840 o
3 10 9 72.712 83.967 2.361 20.351 o
3 10 10 385.363 302.679 2.735 2.645 o
3 10 11 28.667 24.222 1.360 64.853 o
3 10 12 167.357 151.623 1.925 8.101 o
3 10 13 4.319 19.446 1.091 193.265 o
3 10 14 87.559 68.933 1.302 19.235 o
3 10 15 21.473 18.175 0.569 89.901 o
3 10 16 69.193 55.046 3.002 24.288 o
3 10 17 0.713 0.931 0.859 1792.000 o
3 10 18 14.825 19.308 1.643 107.273 o
3 10 19 67.650 70.203 4.301 21.724 o
3 10 20 105.171 109.111 3.510 13.475 o
3 10 21 11.979 13.510 1.497 140.870 o
3 10 22 26.360 25.256 1.455 67.709 o
3 10 23 33.919 35.640 4.347 42.700 o
3 10 24 14.717 13.937 1.754 119.594 o
3 10 25 111.191 96.534 5.397 12.888 o
3 11 0 120.780 126.425 8.032 10.096 o
3 11 1 48.045 45.324 3.047 33.977 o
3 11 2 75.935 50.568 1.386 23.913 o
3 11 3 300.912 322.826 12.792 2.980 o
3 11 4 274.063 273.074 4.020 3.897 o
3 11 5 310.384 306.352 11.846 3.014 o
3 11 6 267.939 202.282 10.512 4.157 o
3 11 7 117.452 113.523 3.120 12.216 o
3 11 8 145.025 166.912 6.442 8.216 o
3 11 9 6.039 8.266 2.219 218.630 o
3 11 10 133.233 128.594 4.939 10.131 o
3 11 11 59.109 32.066 1.331 33.554 o
3 11 12 54.507 59.970 4.756 26.062 o
3 11 13 13.604 19.334 1.275 115.662 o
3 11 14 57.722 36.411 1.372 33.141 o
3 11 15 157.750 156.917 3.573 8.283 o
3 11 16 29.009 29.375 4.445 49.165 o
3 11 17 81.002 83.884 1.690 18.976 o
3 11 18 149.912 152.834 1.498 8.922 o
3 11 19 1.603 1.269 0.990 1027.940 o
3 11 20 8.453 10.288 1.521 190.491 o
3 11 21 29.119 46.112 1.694 49.423 o
3 11 22 20.975 28.425 1.617 74.697 o
3 11 23 31.162 28.687 1.659 57.157 o
3 11 24 8.140 6.710 1.489 223.393 o
3 11 25 22.790 29.249 1.797 69.518 o
3 12 0 443.829 461.624 25.698 1.483 o
3 12 1 209.497 217.915 11.271 4.917 o
3 12 2 67.960 87.356 10.474 14.391 o
3 12 3 231.580 236.254 16.141 3.905 o
3 12 4 315.966 323.963 15.610 2.721 o
3 12 5 37.517 41.657 3.939 39.291 o
3 12 6 32.110 27.547 0.694 58.236 o
3 12 7 526.650 529.887 19.051 1.304 o
3 12 8 138.032 130.917 7.957 9.048 o
3 12 9 49.605 40.378 1.456 36.323 o
3 12 10 218.598 183.283 3.259 5.791 o
3 12 11 199.469 202.601 1.716 6.099 o
3 12 12 0.894 1.967 0.883 1239.070 o
3 12 13 30.377 18.674 1.141 67.188 o
3 12 14 279.852 246.441 4.858 3.976 o
3 12 15 111.447 96.957 2.951 13.594 o
3 12 16 38.922 37.909 1.302 44.736 o
3 12 17 18.274 15.561 1.207 103.602 o
3 12 18 21.931 22.052 2.951 72.450 o
3 12 19 45.232 41.646 1.101 38.875 o
3 12 20 9.078 7.431 1.644 198.281 o
3 12 21 84.985 87.565 2.444 17.755 o
3 12 22 141.799 154.083 4.568 8.993 o
3 12 23 17.042 13.198 1.789 109.713 o
3 12 24 43.987 39.399 3.200 37.588 o
3 13 0 47.346 30.053 1.193 41.333 o
3 13 1 60.267 52.903 2.170 28.068 o
3 13 2 83.636 79.988 5.709 16.867 o
3 13 3 46.026 45.270 4.234 32.942 o
3 13 4 24.465 27.296 4.180 56.661 o
3 13 5 70.778 70.022 1.781 22.586 o
3 13 6 71.621 98.472 5.560 17.381 o
3 13 7 53.722 62.682 3.761 27.136 o
3 13 8 19.007 4.732 1.359 125.194 o
3 13 9 107.463 61.344 6.089 14.765 o
3 13 10 83.344 68.282 4.108 18.905 o
3 13 11 122.687 128.008 2.855 11.260 o
3 13 12 41.240 34.983 1.064 44.259 o
3 13 13 128.430 106.737 1.708 11.788 o
3 13 14 10.492 9.561 1.233 175.828 o
3 13 15 44.358 44.049 1.175 38.611 o
3 13 16 33.028 36.046 1.134 51.440 o
3 13 17 86.623 60.148 1.715 20.170 o
3 13 18 11.778 8.942 1.360 163.660 o
3 13 19 22.537 13.297 1.522 90.765 o
3 13 20 30.503 20.894 1.476 64.281 o
3 13 21 87.031 55.129 1.510 20.663 o
3 13 22 16.623 21.066 1.204 99.344 o
3 14 0 168.496 264.706 27.769 3.075 o
3 14 1 55.512 38.742 3.469 31.405 o
3 14 2 31.139 43.837 4.997 39.627 o
3 14 3 87.753 105.963 6.644 14.168 o
3 14 4 116.840 130.197 5.843 10.933 o
3 14 5 36.871 24.291 1.449 53.248 o
3 14 6 241.950 260.212 12.900 3.925 o
3 14 7 162.770 222.879 14.433 5.326 o
3 14 8 4.453 11.364 4.095 141.906 o
3 14 9 100.234 96.583 4.168 14.465 o
3 14 10 56.716 58.070 5.057 25.275 o
3 14 11 37.891 34.928 1.852 46.155 o
3 14 12 1.755 3.477 1.815 528.577 o
3 14 13 104.647 108.649 2.240 13.839 o
3 14 14 43.774 45.624 2.625 36.841 o
3 14 15 18.066 7.238 1.481 122.306 o
3 14 16 4.161 5.466 1.171 374.200 o
3 14 17 11.489 15.989 1.127 139.463 o
3 14 18 13.202 11.503 2.119 130.701 o
3 14 19 10.609 12.461 1.515 155.792 o
3 14 20 115.118 111.035 3.941 12.341 o
3 14 21 17.782 20.727 1.753 92.753 o
3 15 0 28.553 14.284 1.026 75.434 o
3 15 1 76.671 89.815 9.791 13.980 o
3 15 2 7.730 8.828 3.010 162.740 o
3 15 3 109.684 109.621 8.093 11.358 o
3 15 4 20.620 28.182 2.931 69.174 o
3 15 5 149.168 117.228 7.724 8.897 o
3 15 6 15.010 4.191 1.253 157.163 o
3 15 7 5.748 11.347 3.622 148.408 o
3 15 8 213.682 242.471 25.528 3.064 o
3 15 9 30.186 22.597 2.675 59.474 o
3 15 10 11.473 6.019 1.202 185.655 o
3 15 11 56.358 37.898 1.893 33.051 o
3 15 12 4.527 10.375 1.898 241.875 o
3 15 13 3.576 5.505 1.492 376.880 o
3 15 14 23.589 16.324 1.089 85.031 o
3 15 15 1.078 3.618 1.046 819.341 o
3 15 16 22.360 14.455 1.252 90.803 o
3 15 17 89.715 102.790 6.600 14.153 o
3 15 18 73.366 62.592 1.975 22.787 o
3 15 19 55.559 36.068 2.470 33.301 o
3 15 20 35.776 42.707 1.798 44.716 o
3 16 0 35.887 42.014 2.361 43.943 o
3 16 1 2.866 4.147 0.994 523.757 o
3 16 2 0.073 2.064 0.893 1834.110 o
3 16 3 88.952 101.076 3.881 15.669 o
3 16 4 51.382 58.868 5.466 26.156 o
3 16 5 81.361 103.598 3.395 16.734 o
3 16 6 142.326 150.700 8.311 8.294 o
3 16 7 15.142 16.051 1.242 116.417 o
3 16 8 5.296 9.620 1.330 257.188 o
3 16 9 159.298 158.303 10.137 7.088 o
3 16 10 148.464 153.423 5.717 8.494 o
3 16 11 121.828 104.198 5.314 11.685 o
3 16 12 1.007 1.852 1.109 1086.320 o
3 16 13 2.453 6.791 1.060 443.598 o
3 16 14 77.301 75.650 2.591 20.166 o
3 16 15 1.501 0.777 1.070 1126.410 o
3 16 16 22.673 36.750 2.909 59.120 o
3 16 17 52.156 75.481 3.706 25.653 o
3 16 18 66.909 65.043 2.386 23.947 o
3 17 0 0.301 1.273 1.020 1855.790 o
3 17 1 48.249 55.894 1.943 32.584 o
3 17 2 28.596 28.606 5.486 45.061 o
3 17 3 83.898 79.394 4.590 17.590 o
3 17 4 4.189 5.143 0.970 394.442 o
3 17 5 21.555 15.880 2.396 84.358 o
3 17 6 121.960 140.112 11.271 8.552 o
3 17 7 153.336 147.110 7.856 8.005 o
3 17 8 23.567 19.189 2.500 74.815 o
3 17 9 12.689 7.879 1.410 159.300 o
3 17 10 93.684 113.988 3.939 14.304 o
3 17 11 65.549 79.272 12.891 12.788 o
3 17 12 100.972 114.605 4.003 13.480 o
3 17 14 1.563 3.220 1.322 686.659 o
3 17 15 47.172 51.812 2.949 32.952 o
3 17 16 25.502 18.485 1.503 76.102 o
3 18 0 19.648 16.322 1.986 92.278 o
3 18 1 29.519 34.771 4.707 45.180 o
3 18 2 73.859 77.912 2.526 20.671 o
3 18 3 22.627 23.440 1.458 77.168 o
3 18 4 20.844 23.450 1.129 82.690 o
3 18 5 8.609 12.895 1.425 174.948 o
3 18 6 58.969 105.127 7.766 16.930 o
3 18 7 18.942 22.694 2.068 84.394 o
3 18 8 15.832 16.261 2.601 100.172 o
3 18 9 1.951 2.645 0.967 757.362 o
3 18 10 79.798 91.777 5.993 16.385 o
3 18 11 79.563 61.929 3.981 20.308 o
3 18 12 36.799 35.783 1.381 47.460 o
3 18 13 4.827 2.939 1.213 402.583 o
3 18 14 4.776 7.308 2.835 216.828 o
3 19 0 78.432 105.626 25.837 5.090 o
3 19 1 130.247 166.115 9.540 8.168 o
3 19 2 74.843 69.763 8.464 16.513 o
3 19 3 63.459 76.423 4.524 21.774 o
3 19 4 10.600 9.367 1.718 166.912 o
3 19 5 55.852 80.714 3.374 24.136 o
3 19 6 83.452 89.031 3.541 17.455 o
3 19 7 25.235 24.872 1.518 69.972 o
3 19 8 22.882 19.519 3.141 71.818 o
3 19 9 130.642 164.981 7.126 8.782 o
3 19 10 25.248 21.628 1.583 72.968 o
3 20 0 25.971 37.145 5.202 45.021 o
3 20 1 1.427 5.372 2.071 431.925 o
3 20 2 7.972 7.998 4.405 121.144 o
3 20 3 61.214 77.792 7.840 18.591 o
3 20 4 61.482 66.586 6.497 21.173 o
3 20 5 9.799 10.746 1.513 172.039 o
3 20 6 21.946 22.332 1.184 81.105 o
4 0 0 774.292 867.200 27.620 0.645 o
4 0 1 523.660 550.781 14.150 1.346 o
4 0 2 253.073 288.498 5.680 4.028 o
4 0 3 353.603 348.084 3.142 2.710 o
4 0 4 59.628 75.274 1.756 24.884 o
4 0 5 621.587 574.851 5.611 1.148 o
4 0 6 227.602 247.667 3.086 4.883 o
4 0 7 219.961 211.731 1.339 5.470 o
4 0 8 19.025 22.001 0.705 91.281 o
4 0 9 56.653 59.525 2.277 28.099 o
4 0 10 1.017 7.513 0.586 582.612 o
4 0 11 388.435 405.627 5.336 2.261 o
4 0 12 214.620 210.184 5.047 5.463 o
4 0 13 585.447 605.116 10.355 1.170 o
4 0 14 174.096 179.141 3.023 7.218 o
4 0 15 213.599 206.383 3.269 5.628 o
4 0 16 640.733 623.307 10.726 1.044 o
4 0 17 0.299 0.886 0.625 2977.920 o
4 0 18 11.948 12.622 0.941 150.593 o
4 0 19 60.907 60.677 1.112 27.039 o
4 0 20 294.021 284.715 5.448 3.534 o
4 0 21 51.161 52.806 1.680 32.156 o
4 0 22 55.278 59.775 1.183 29.220 o
4 0 23 81.630 75.126 2.707 19.325 o
4 0 24 18.538 15.707 0.885 103.761 o
4 0 25 95.597 95.259 4.876 14.786 o
4 0 26 71.301 72.021 5.142 20.041 o
4 0 27 65.410 54.329 3.092 25.414 o
4 0 28 1.510 5.940 0.932 579.865 o
4 1 0 156.319 207.260 5.431 7.131 o
4 1 1 410.711 421.550 7.540 2.070 o
4 1 2 438.977 479.703 12.703 1.740 o
4 1 3 183.699 196.806 4.719 6.479 o
4 1 4 301.982 284.359 6.543 3.414 o
4 1 5 100.334 98.028 3.848 14.484 o
4 1 6 77.440 69.566 1.633 21.139 o
4 1 7 504.734 531.261 6.044 1.495 o
4 1 8 8.181 7.261 0.657 237.250 o
4 1 9 142.796 120.350 3.439 10.061 o
4 1 10 53.580 52.762 2.029 30.825 o
4 1 11 42.390 43.610 6.163 30.633 o
4 1 12 765.130 720.750 18.865 0.764 o
4 1 13 14.984 20.080 3.676 84.770 o
4 1 14 128.278 123.229 2.158 11.114 o
4 1 15 91.301 74.015 1.623 18.055 o
4 1 16 207.916 197.602 7.060 5.610 o
4 1 17 50.784 47.169 1.134 34.061 o
4 1 18 1.742 2.149 0.685 939.016 o
4 1 19 71.306 49.167 1.987 25.176 o
4 1 20 113.686 118.449 5.036 11.849 o
4 1 21 56.853 60.810 2.510 27.618 o
4 1 22 48.823 49.196 3.184 32.468 o
4 1 23 58.216 45.885 2.899 29.517 o
4 1 24 106.434 107.849 4.359 13.164 o
4 1 25 31.411 21.260 1.140 63.271 o
4 1 26 0.944 1.562 0.902 1313.010 o
4 1 27 21.702 25.759 1.570 76.215 o
4 2 0 286.316 343.085 6.949 3.257 o
4 2 1 1296.540 1299.280 26.023 0.299 o
4 2 2 31.072 37.789 2.592 49.660 o
4 2 3 145.941 143.138 8.057 8.361 o
4 2 4 73.202 84.172 4.639 18.947 o
4 2 5 203.018 197.877 5.839 5.835 o
4 2 6 372.693 338.940 13.556 2.376 o
4 2 7 51.279 23.527 1.315 40.745 o
4 2 8 51.705 49.254 0.948 33.171 o
4 2 9 628.890 533.453 10.137 1.155 o
4 2 10 3.632 -0.241 0.863 711.975 o
4 2 11 21.393 12.523 0.911 98.770 o
4 2 12 27.138 19.823 1.014 72.569 o
4 2 13 105.913 68.762 2.090 16.129 o
4 2 14 430.867 417.967 11.522 1.920 o
4 2 15 186.688 146.540 3.114 7.348 o
4 2 16 117.858 127.729 4.444 11.323 o
4 2 17 118.298 111.523 6.103 11.422 o
4 2 18 10.008 14.743 2.149 140.782 o
4 2 19 19.062 12.973 1.724 102.243 o
4 2 20 18.212 17.322 2.468 91.460 o
4 2 21 1.695 3.132 0.843 788.079 o
4 2 22 24.540 26.420 2.210 67.279 o
4 2 23 3.515 1.885 0.734 606.952 o
4 2 24 2.197 1.599 0.812 856.991 o
4 2 25 63.384 64.340 1.826 25.358 o
4 2 26 10.353 16.962 3.197 113.498 o
4 2 27 37.961 46.282 2.266 40.927 o
4 3 0 869.923 888.295 17.229 0.599 o
4 3 1 45.020 66.552 1.763 31.762 o
4 3 2 150.565 143.093 1.745 9.129 o
4 3 3 419.985 413.125 9.227 2.020 o
4 3 4 245.933 312.225 11.891 3.632 o
4 3 5 214.325 199.242 2.977 5.710 o
4 3 6 32.380 17.355 0.835 65.409 o
4 3 7 371.355 383.738 5.462 2.431 o
4 3 8 470.342 453.914 18.865 1.565 o
4 3 9 298.795 316.599 18.515 2.716 o
4 3 10 119.846 82.626 2.151 13.625 o
4 3 11 214.049 196.702 10.559 5.115 o
4 3 12 239.335 166.392 1.866 5.537 o
4 3 13 710.508 654.097 21.610 0.851 o
4 3 14 103.907 88.029 3.866 14.642 o
4 3 15 455.236 446.405 11.776 1.756 o
4 3 16 61.023 61.764 4.993 23.662 o
4 3 17 421.816 396.732 12.901 1.981 o
4 3 18 175.788 190.527 11.839 5.841 o
4 3 19 105.245 109.856 4.497 13.137 o
4 3 20 105.411 102.597 4.504 13.474 o
4 3 21 30.244 26.411 1.136 61.107 o
4 3 22 4.762 8.308 0.920 305.485 o
4 3 23 111.671 96.891 4.917 13.001 o
4 3 24 37.284 55.370 2.425 38.114 o
4 3 25 33.292 31.129 1.540 53.272 o
4 3 26 16.251 5.675 1.564 137.516 o
4 3 27 28.360 34.078 7.982 33.059 o
4 4 0 582.068 518.837 16.941 1.216 o
4 4 1 132.595 138.833 17.104 6.340 o
4 4 2 62.892 63.480 3.211 24.712 o
4 4 3 491.798 501.196 17.595 1.453 o
4 4 4 291.996 333.335 4.843 3.305 o
4 4 5 41.898 48.103 2.284 37.709 o
4 4 6 961.066 966.524 26.286 0.491 o
4 4 7 970.105 887.864 32.209 0.490 o
4 4 8 128.147 92.630 3.573 12.101 o
4 4 9 238.298 222.834 14.434 4.079 o
4 4 10 339.382 346.619 15.618 2.484 o
4 4 11 362.791 357.538 22.718 2.041 o
4 4 12 183.490 113.265 3.042 8.158 o
4 4 13 115.597 119.226 7.266 10.932 o
4 4 14 751.777 742.974 23.079 0.745 o
4 4 15 182.311 187.927 6.341 6.496 o
4 4 16 91.490 99.966 2.459 15.879 o
4 4 17 87.168 89.980 2.482 17.208 o
4 4 18 184.060 163.612 6.501 6.801 o
4 4 19 42.038 38.779 4.251 36.648 o
4 4 20 35.699 37.087 3.167 44.268 o
4 4 21 213.308 196.265 8.415 5.370 o
4 4 22 74.436 72.184 3.039 20.897 o
4 4 23 99.086 80.960 2.845 16.026 o
4 4 24 48.291 59.143 2.933 30.822 o
4 4 25 88.388 83.559 3.281 17.227 o
4 4 26 9.384 11.698 1.146 177.639 o
4 4 27 10.334 15.985 0.912 150.290 o
4 5 0 127.108 124.189 3.295 11.005 o
4 5 1 119.541 95.850 8.189 11.106 o
4 5 2 3.922 1.251 0.296 631.272 o
4 5 3 62.844 58.660 3.832 24.853 o
4 5 4 69.369 81.527 4.055 20.336 o
4 5 5 337.846 293.444 3.920 3.066 o
4 5 6 86.983 98.454 1.803 16.775 o
4 5 7 92.459 79.814 2.008 17.309 o
4 5 8 248.293 310.489 6.035 3.927 o
4 5 9 31.469 37.384 2.123 50.628 o
4 5 10 310.704 295.716 9.010 3.178 o
4 5 11 162.002 183.322 4.667 7.445 o
4 5 12 13.455 21.084 1.765 108.357 o
4 5 13 75.746 72.481 3.240 20.478 o
4 5 14 3.214 4.908 1.103 452.243 o
4 5 15 12.498 17.111 1.135 128.991 o
4 5 16 118.129 115.797 5.115 11.580 o
4 5 17 120.184 119.882 5.046 11.289 o
4 5 18 130.133 117.070 15.191 7.315 o
4 5 19 130.925 145.078 3.741 9.985 o
4 5 20 37.525 43.388 1.670 43.202 o
4 5 21 3.065 2.421 0.674 638.278 o
4 5 22 13.650 16.193 2.663 108.373 o
4 5 23 82.922 75.527 3.895 18.470 o
4 5 24 142.820 162.088 10.779 7.440 o
4 5 25 73.528 72.256 2.895 21.165 o
4 5 26 9.247 7.961 1.038 205.868 o
4 5 27 0.690 1.781 0.812 1471.460 o
4 6 0 0.547 2.393 2.530 515.288 o
4 6 1 20.946 32.874 3.321 62.463 o
4 6 2 291.650 290.146 4.261 3.561 o
4 6 3 232.158 206.813 6.717 5.011 o
4 6 4 15.359 13.061 0.666 126.835 o
4 6 5 49.717 30.220 0.983 39.769 o
4 6 6 420.115 413.951 14.036 1.926 o
4 6 7 12.215 19.222 1.703 119.377 o
4 6 8 80.088 58.358 1.291 21.906 o
4 6 9 42.368 25.443 1.016 47.500 o
4 6 10 21.563 17.291 0.980 89.907 o
4 6 11 60.454 61.928 3.774 25.130 o
4 6 12 43.280 32.276 1.452 43.313 o
4 6 13 23.359 21.191 0.893 79.821 o
4 6 14 34.602 36.305 1.607 48.991 o
4 6 15 41.779 27.918 1.272 46.631 o
4 6 16 62.671 58.492 1.200 26.782 o
4 6 17 99.301 92.422 4.391 14.725 o
4 6 18 84.657 124.299 7.212 13.249 o
4 6 19 36.214 30.583 3.014 47.031 o
4 6 20 59.798 46.824 1.480 29.849 o
4 6 21 27.004 29.260 3.947 53.646 o
4 6 22 65.971 74.747 2.484 22.868 o
4 6 23 64.832 37.070 1.559 29.742 o
4 6 24 58.318 37.239 1.752 32.393 o
4 6 25 11.042 15.741 1.131 143.634 o
4 6 26 67.510 68.918 4.219 21.973 o
4 7 0 43.111 34.856 0.685 43.073 o
4 7 1 107.880 126.388 2.759 12.560 o
4 7 2 7.501 2.017 1.065 313.435 o
4 7 3 455.895 487.565 12.904 1.661 o
4 7 4 678.184 625.806 12.872 0.969 o
4 7 5 319.522 326.386 4.473 3.074 o
4 7 6 51.495 30.731 0.566 38.635 o
4 7 7 520.514 513.312 6.904 1.469 o
4 7 8 2.619 5.915 2.293 330.364 o
4 7 9 111.854 120.319 5.529 11.769 o
4 7 10 109.593 92.418 1.777 14.261 o
4 7 11 141.129 155.584 5.568 8.820 o
4 7 12 27.305 41.733 1.253 54.571 o
4 7 13 17.270 11.372 1.459 115.824 o
4 7 14 19.343 17.085 1.703 93.930 o
4 7 15 41.309 60.612 6.438 27.338 o
4 7 16 78.706 90.863 3.960 17.859 o
4 7 17 180.235 183.977 9.684 6.161 o
4 7 18 72.417 64.004 3.442 22.009 o
4 7 19 78.751 52.349 3.233 22.033 o
4 7 20 77.760 90.979 6.397 16.436 o
4 7 21 7.833 7.168 1.563 222.402 o
4 7 22 22.557 19.932 1.370 81.951 o
4 7 23 24.770 20.956 1.908 73.388 o
4 7 24 38.224 42.630 2.625 41.421 o
4 7 25 63.438 40.401 1.735 29.526 o
4 7 26 22.535 12.097 1.568 92.438 o
4 8 0 150.105 216.303 2.675 7.441 o
4 8 1 51.877 44.461 1.414 34.021 o
4 8 2 8.285 14.928 4.034 111.662 o
4 8 3 253.914 197.363 15.707 3.913 o
4 8 4 41.408 34.288 2.749 41.899 o
4 8 5 212.472 204.022 3.595 5.669 o
4 8 6 354.916 329.460 15.225 2.456 o
4 8 7 368.846 376.112 16.369 2.201 o
4 8 8 324.823 338.663 16.532 2.565 o
4 8 9 75.386 58.141 2.246 22.713 o
4 8 10 140.048 121.620 2.716 10.292 o
4 8 11 91.866 91.646 5.865 14.941 o
4 8 12 39.093 42.746 3.439 39.109 o
4 8 13 27.679 40.100 1.373 54.909 o
4 8 14 551.435 532.675 13.575 1.305 o
4 8 15 51.808 53.459 3.922 29.267 o
4 8 16 0.205 1.320 0.631 2635.340 o
4 8 17 5.679 11.000 3.181 166.050 o
4 8 18 267.937 265.935 5.071 3.999 o
4 8 19 258.133 266.677 5.391 4.123 o
4 8 20 123.227 126.536 5.962 10.588 o
4 8 21 4.028 9.309 2.186 248.949 o
4 8 22 85.142 68.530 5.523 17.631 o
4 8 23 170.272 155.890 2.936 7.821 o
4 8 24 110.751 105.195 2.976 13.244 o
4 8 25 2.327 5.364 0.568 557.485 o
4 9 0 72.426 68.781 3.233 21.598 o
4 9 1 217.750 234.766 12.848 4.457 o
4 9 2 188.011 146.138 4.856 7.154 o
4 9 3 149.464 178.724 3.912 8.131 o
4 9 4 211.869 174.692 9.464 5.525 o
4 9 5 167.339 149.074 4.033 7.986 o
4 9 6 138.987 105.706 8.217 9.585 o
4 9 7 321.473 264.331 1.978 3.405 o
4 9 8 2.770 5.434 1.650 405.814 o
4 9 9 249.043 231.877 6.396 4.494 o
4 9 10 16.860 23.219 2.289 88.036 o
4 9 11 17.877 11.624 1.083 114.856 o
4 9 12 223.857 212.025 7.211 5.089 o
4 9 13 143.404 81.150 2.685 11.493 o
4 9 14 186.011 191.123 6.163 6.359 o
4 9 15 166.585 144.619 5.791 7.883 o
4 9 16 88.169 79.872 4.479 16.966 o
4 9 17 207.461 156.921 4.620 6.373 o
4 9 18 15.041 17.745 0.998 114.242 o
4 9 19 28.916 10.537 1.433 77.637 o
4 9 20 29.951 32.294 1.862 55.915 o
4 9 21 6.673 16.855 1.516 172.764 o
4 9 22 22.745 21.985 1.409 78.781 o
4 9 23 39.070 33.569 1.609 46.088 o
4 9 24 35.199 34.295 2.970 46.396 o
4 10 0 21.987 4.854 0.857 112.545 o
4 10 1 159.180 205.763 2.870 7.286 o
4 10 2 446.019 452.535 12.816 1.763 o
4 10 3 147.378 134.641 1.599 9.548 o
4 10 4 479.805 471.188 21.146 1.468 o
4 10 5 127.439 82.693 7.863 11.149 o
4 10 6 69.674 78.283 3.582 20.933 o
4 10 7 30.929 23.113 1.136 62.578 o
4 10 8 199.048 192.860 9.078 5.659 o
4 10 9 97.298 65.879 2.256 17.577 o
4 10 10 7.987 6.906 0.855 241.247 o
4 10 11 49.870 45.051 1.484 34.863 o
4 10 12 169.428 170.005 5.124 7.365 o
4 10 13 180.937 177.667 3.808 6.947 o
4 10 14 56.912 41.389 1.864 31.996 o
4 10 15 2.297 2.898 0.818 700.180 o
4 10 16 2.258 8.370 1.635 358.763 o
4 10 17 46.039 50.084 1.962 35.143 o
4 10 18 21.755 15.837 1.255 90.517 o
4 10 19 24.043 19.466 1.301 79.072 o
4 10 20 6.460 7.834 1.175 256.203 o
4 10 21 5.354 4.742 0.797 355.904 o
4 10 22 48.422 41.616 1.736 36.399 o
4 10 23 21.170 19.884 2.396 80.187 o
4 11 0 1790.840 1800.870 12.797 0.172 o
4 11 1 89.559 56.807 2.859 19.491 o
4 11 2 224.413 207.149 8.463 5.021 o
4 11 3 113.112 163.929 0.987 10.833 o
4 11 4 940.003 883.305 22.530 0.538 o
4 11 5 37.902 37.445 2.529 43.828 o
4 11 6 27.603 25.994 3.427 57.386 o
4 11 7 118.805 132.528 6.283 10.591 o
4 11 8 271.225 295.209 3.857 3.791 o
4 11 9 105.148 102.150 4.299 13.593 o
4 11 10 0.748 1.739 0.988 1318.160 o
4 11 11 247.843 212.063 4.523 4.783 o
4 11 12 136.217 165.747 2.995 9.186 o
4 11 13 30.172 22.055 2.122 61.946 o
4 11 14 3.932 7.188 1.011 354.500 o
4 11 15 47.801 48.169 0.968 35.467 o
4 11 16 16.739 9.172 0.836 129.387 o
4 11 17 35.137 40.236 1.444 46.856 o
4 11 18 91.734 94.295 4.346 15.552 o
4 11 19 17.441 15.180 1.302 107.320 o
4 11 20 61.943 68.342 3.511 24.047 o
4 11 21 28.171 20.709 3.123 61.767 o
4 11 22 24.040 34.882 4.057 53.289 o
4 12 0 43.356 48.806 2.732 36.010 o
4 12 1 10.783 9.210 0.580 182.460 o
4 12 2 5.314 16.707 3.627 132.452 o
4 12 3 46.049 55.630 3.293 32.109 o
4 12 4 114.994 126.320 4.031 11.695 o
4 12 5 18.306 36.309 1.598 72.096 o
4 12 6 45.574 43.788 1.906 37.257 o
4 12 7 217.614 211.405 4.399 5.419 o
4 12 8 83.726 76.830 4.350 17.965 o
4 12 9 63.415 52.792 3.272 26.105 o
4 12 10 187.768 192.904 10.617 5.719 o
4 12 11 228.292 201.654 1.834 5.385 o
4 12 12 72.552 59.946 1.393 23.559 o
4 12 13 55.146 57.326 1.368 29.669 o
4 12 14 101.771 116.462 3.081 13.555 o
4 12 15 44.565 43.308 4.724 33.086 o
4 12 16 67.335 63.408 1.794 24.358 o
4 12 17 35.708 25.036 1.955 53.135 o
4 12 18 23.389 18.302 1.316 82.112 o
4 12 19 39.668 38.852 3.489 39.898 o
4 12 20 67.664 61.856 3.522 23.381 o
4 12 21 3.013 2.282 1.346 552.621 o
4 13 0 57.237 67.920 3.606 25.361 o
4 13 1 114.922 127.856 6.499 10.946 o
4 13 2 76.526 67.983 3.856 20.396 o
4 13 3 58.965 72.775 8.315 18.814 o
4 13 4 12.267 16.416 0.602 136.162 o
4 13 5 13.973 14.954 1.570 122.764 o
4 13 6 10.570 19.533 6.943 57.682 o
4 13 7 157.578 146.318 6.892 8.036 o
4 13 8 182.735 181.557 11.768 5.794 o
4 13 9 48.553 34.050 1.289 39.043 o
4 13 10 84.048 60.518 1.764 20.649 o
4 13 11 33.430 36.595 2.187 48.896 o
4 13 12 63.327 58.041 1.362 26.578 o
4 13 13 29.471 39.865 1.366 52.943 o
4 13 14 7.934 9.419 3.111 154.958 o
4 13 15 10.367 17.553 1.449 138.517 o
4 13 16 0.004 2.328 1.032 1604.770 o
4 13 17 90.937 90.395 6.368 14.836 o
4 13 18 46.302 43.678 1.913 36.850 o
4 13 19 1.464 0.751 1.208 1068.320 o
4 13 20 20.415 19.841 1.408 87.830 o
4 14 0 6.937 24.774 1.825 132.560 o
4 14 1 26.168 31.438 2.990 57.642 o
4 14 2 229.356 269.185 16.441 3.706 o
4 14 3 3.398 7.414 2.261 283.157 o
4 14 4 29.501 14.683 1.898 70.226 o
4 14 5 33.759 41.073 2.676 45.435 o
4 14 6 2.678 7.824 4.107 171.879 o
4 14 7 14.505 7.203 1.360 147.346 o
4 14 8 14.985 17.229 2.446 103.271 o
4 14 9 5.796 8.317 1.694 245.945 o
4 14 10 67.053 62.848 1.581 24.608 o
4 14 11 10.639 13.988 1.106 154.266 o
4 14 12 119.327 115.068 4.877 11.583 o
4 14 13 141.059 144.421 1.956 9.606 o
4 14 14 25.576 14.353 1.286 81.673 o
4 14 15 1.846 2.066 1.328 736.270 o
4 14 16 56.303 59.216 6.252 23.544 o
4 14 17 49.986 54.660 1.833 32.154 o
4 14 18 29.561 33.670 2.442 53.971 o
4 14 19 31.055 29.181 2.026 56.066 o
4 15 0 283.848 388.308 7.830 3.037 o
4 15 1 0.637 7.890 3.620 231.012 o
4 15 2 157.627 161.462 8.493 7.429 o
4 15 3 17.970 25.871 2.690 78.700 o
4 15 4 162.449 154.480 6.927 7.668 o
4 15 5 19.502 17.294 1.555 93.942 o
4 15 6 19.859 20.503 2.129 84.493 o
4 15 7 60.174 68.456 2.585 25.254 o
4 15 8 69.882 64.096 3.139 22.819 o
4 15 9 26.121 17.195 1.291 76.885 o
4 15 10 49.038 48.307 1.383 34.515 o
4 15 11 71.144 74.320 2.671 21.586 o
4 15 12 62.815 62.998 3.723 24.353 o
4 15 13 49.361 41.270 2.126 35.559 o
4 15 14 21.044 23.736 2.008 78.097 o
4 15 15 5.757 3.032 1.250 351.418 o
4 15 16 66.359 40.044 1.802 28.437 o
4 15 17 149.817 159.453 4.605 8.465 o
4 16 0 36.179 31.973 8.410 29.009 o
4 16 1 47.826 55.410 7.431 24.275 o
4 16 2 75.422 74.615 3.599 20.114 o
4 16 3 11.674 9.705 2.359 143.049 o
4 16 4 84.576 72.217 9.764 14.091 o
4 16 5 47.268 71.676 6.922 23.229 o
4 16 6 75.248 54.983 4.019 21.962 o
4 16 7 47.264 45.126 1.704 36.089 o
4 16 8 39.517 47.687 3.740 36.696 o
4 16 9 118.055 75.819 6.773 12.630 o
4 16 10 29.373 35.545 2.979 51.435 o
4 16 11 71.537 83.657 3.624 19.974 o
4 16 12 8.304 4.319 1.445 244.958 o
4 16 13 34.842 40.206 2.552 45.161 o
4 16 14 50.930 60.182 6.753 24.024 o
4 16 15 32.902 49.093 1.718 44.566 o
4 17 0 140.810 140.813 5.913 9.145 o
4 17 1 11.172 13.254 1.099 152.913 o
4 17 2 18.131 22.894 2.149 85.841 o
4 17 3 16.044 18.370 1.413 105.760 o
4 17 4 64.677 54.224 6.149 22.266 o
4 17 5 108.939 115.688 4.707 12.464 o
4 17 6 29.298 36.153 4.087 47.217 o
4 17 7 50.179 44.698 6.863 26.202 o
4 17 8 81.549 91.993 2.030 18.081 o
4 17 9 64.833 73.606 4.808 21.520 o
4 17 10 73.942 71.711 6.241 18.610 o
4 17 11 54.017 45.630 2.205 32.051 o
4 17 12 30.396 42.666 4.114 43.477 o
4 17 13 0.682 1.521 1.284 1190.640 o
4 18 0 20.047 14.952 8.505 39.865 o
4 18 1 59.203 85.183 7.703 18.469 o
4 18 2 43.082 83.885 12.225 15.329 o
4 18 3 44.086 50.645 4.750 31.590 o
4 18 4 21.383 30.107 2.594 67.853 o
4 18 5 24.026 17.367 1.614 80.471 o
4 18 6 51.222 61.689 4.624 27.018 o
4 18 7 29.812 34.490 2.478 53.099 o
4 18 8 19.838 15.195 2.313 90.989 o
4 18 9 19.471 25.626 2.893 74.221 o
4 19 0 1.803 2.580 2.382 443.932 o
4 19 1 0.840 3.016 1.883 645.604 o
4 19 2 101.742 112.749 5.477 12.982 o
4 19 3 5.506 7.599 1.236 281.353 o
4 19 4 26.034 19.816 2.752 67.929 o
5 0 1 29.539 39.252 3.215 48.618 o
5 0 2 1168.840 1307.640 27.677 0.332 o
5 0 3 509.657 549.918 10.029 1.425 o
5 0 4 79.328 90.027 1.204 18.829 o
5 0 5 573.117 598.324 11.231 1.198 o
5 0 6 525.184 500.010 13.514 1.416 o
5 0 7 34.219 23.810 1.598 56.486 o
5 0 8 136.747 147.666 1.981 9.762 o
5 0 9 527.339 497.069 8.159 1.465 o
5 0 10 25.427 41.881 0.993 57.233 o
5 0 11 206.559 193.755 2.626 5.996 o
5 0 12 7.676 10.647 0.895 211.972 o
5 0 13 20.165 16.960 0.658 95.999 o
5 0 14 3.898 6.164 0.897 387.037 o
5 0 15 214.392 201.946 4.896 5.575 o
5 0 16 124.190 119.768 2.469 11.517 o
5 0 17 17.752 22.861 0.746 93.926 o
5 0 18 6.109 7.344 0.695 285.454 o
5 0 19 21.360 17.052 0.757 91.592 o
5 0 20 0.320 1.853 0.705 1883.870 o
5 0 21 103.597 101.321 2.664 14.266 o
5 0 22 49.505 44.192 0.973 35.622 o
5 0 23 0.228 0.138 0.974 3326.760 o
5 0 24 0.610 1.099 0.862 1810.500 o
5 0 25 11.245 15.043 0.959 146.336 o
5 1 0 21.892 9.809 1.015 101.603 o
5 1 1 28.675 32.906 1.252 58.495 o
5 1 2 839.850 920.135 40.369 0.521 o
5 1 3 213.945 203.494 5.565 5.522 o
5 1 4 174.864 250.429 3.509 6.046 o
5 1 5 405.146 424.760 3.008 2.134 o
5 1 6 863.423 845.423 26.781 0.588 o
5 1 7 66.030 42.888 1.677 28.110 o
5 1 8 107.346 111.796 3.585 13.109 o
5 1 9 35.496 39.830 1.207 47.004 o
5 1 10 294.083 298.218 6.954 3.411 o
5 1 11 1.596 1.349 0.568 1181.870 o
5 1 12 80.453 76.285 4.504 18.462 o
5 1 13 61.787 46.822 1.273 29.168 o
5 1 14 90.517 99.058 3.347 15.797 o
5 1 15 21.776 20.473 3.852 67.902 o
5 1 16 116.312 91.400 3.402 13.275 o
5 1 17 86.543 63.316 1.622 19.895 o
5 1 18 49.386 49.001 5.037 29.238 o
5 1 19 16.214 20.754 2.004 96.234 o
5 1 20 38.150 37.953 4.461 38.667 o
5 1 21 84.710 97.838 4.792 16.025 o
5 1 22 13.827 10.544 0.785 145.106 o
5 1 23 33.850 40.553 3.154 44.397 o
5 1 24 31.736 18.073 1.366 64.848 o
5 1 25 26.714 28.424 2.427 61.251 o
5 2 0 9.831 15.338 1.539 149.828 o
5 2 1 212.222 228.762 8.048 5.086 o
5 2 2 1155.760 1170.950 50.398 0.316 o
5 2 3 671.496 679.721 12.797 0.938 o
5 2 4 326.968 359.180 6.633 2.823 o
5 2 5 84.854 75.455 0.789 19.214 o
5 2 6 19.093 30.332 3.390 67.155 o
5 2 7 18.117 19.756 0.866 97.688 o
5 2 8 54.737 53.336 1.276 30.705 o
5 2 9 203.214 199.537 4.967 5.876 o
5 2 10 72.836 65.400 9.466 16.052 o
5 2 11 55.973 52.864 3.699 28.130 o
5 2 12 31.500 32.187 0.941 55.720 o
5 2 13 67.284 68.679 5.001 21.340 o
5 2 14 108.184 112.000 4.129 12.871 o
5 2 15 42.694 40.707 0.821 41.112 o
5 2 16 9.319 7.433 1.011 209.353 o
5 2 17 38.660 39.959 3.240 40.779 o
5 2 18 89.570 99.949 4.452 15.421 o
5 2 19 8.610 8.248 0.850 217.121 o
5 2 20 48.727 45.476 3.133 33.473 o
5 2 21 4.607 4.392 1.145 380.512 o
5 2 22 131.051 138.028 5.053 9.951 o
5 2 23 19.210 23.466 1.482 85.742 o
5 2 24 15.161 15.450 1.147 118.520 o
5 2 25 25.545 28.158 3.390 58.870 o
5 3 0 190.832 208.771 12.218 5.248 o
5 3 1 67.751 51.746 2.191 25.747 o
5 3 2 78.754 92.895 5.626 16.698 o
5 3 3 83.630 89.268 2.696 17.751 o
5 3 4 248.808 253.529 7.102 4.284 o
5 3 5 92.017 78.537 1.604 17.573 o
5 3 6 37.065 34.215 1.812 47.294 o
5 3 7 460.223 550.831 5.974 1.609 o
5 3 8 14.936 17.056 1.059 116.120 o
5 3 9 18.852 15.710 1.522 99.216 o
5 3 10 27.639 13.277 1.052 78.630 o
5 3 11 11.055 9.013 0.721 179.142 o
5 3 12 109.245 109.336 3.301 13.115 o
5 3 13 88.755 86.756 4.783 16.232 o
5 3 14 50.306 42.965 5.220 29.695 o
5 3 15 114.772 106.765 4.252 12.476 o
5 3 16 123.897 128.685 5.963 10.474 o
5 3 17 49.772 52.872 3.130 31.289 o
5 3 18 11.052 14.687 1.839 138.606 o
5 3 19 4.717 6.864 0.759 339.432 o
5 3 20 28.986 16.374 0.912 72.533 o
5 3 21 62.671 54.439 3.924 25.427 o
5 3 22 145.338 122.237 4.588 9.664 o
5 3 23 1.908 2.453 0.734 840.764 o
5 3 24 12.817 4.886 1.342 174.163 o
5 3 25 60.838 52.482 2.349 27.807 o
5 4 0 192.594 182.184 7.040 6.203 o
5 4 1 452.407 460.281 13.806 1.708 o
5 4 2 320.308 293.993 13.031 2.927 o
5 4 3 57.735 70.815 4.082 24.328 o
5 4 4 119.226 98.311 3.252 12.706 o
5 4 5 209.379 215.425 4.384 5.564 o
5 4 6 12.405 13.792 0.661 144.339 o
5 4 7 142.382 128.999 4.440 9.666 o
5 4 8 23.169 28.491 0.698 72.415 o
5 4 9 87.000 53.225 1.160 20.958 o
5 4 10 3.818 12.198 3.222 177.632 o
5 4 11 154.039 167.508 8.192 7.509 o
5 4 12 42.473 40.298 0.883 41.382 o
5 4 13 163.313 134.240 1.704 8.705 o
5 4 14 14.565 9.098 1.909 132.747 o
5 4 15 9.638 17.421 2.862 121.848 o
5 4 16 94.064 91.924 4.514 15.333 o
5 4 17 19.963 15.767 1.628 94.524 o
5 4 18 92.828 91.949 7.008 14.164 o
5 4 19 27.706 16.457 1.308 74.141 o
5 4 20 20.698 12.868 1.309 98.890 o
5 4 21 36.764 32.864 1.963 47.936 o
5 4 22 31.313 30.361 1.035 57.009 o
5 4 23 26.704 26.411 1.080 66.966 o
5 4 24 120.052 108.222 5.153 11.715 o
5 5 0 11.557 13.034 0.453 155.514 o
5 5 1 577.639 597.075 13.635 1.172 o
5 5 2 274.482 298.633 22.334 2.704 o
5 5 3 0.840 1.129 0.364 1966.950 o
5 5 4 78.660 80.691 3.268 19.100 o
5 5 5 188.223 190.755 3.766 6.505 o
5 5 6 672.596 626.600 10.888 0.987 o
5 5 7 9.565 8.697 0.990 196.709 o
5 5 8 92.244 110.434 5.312 14.117 o
5 5 9 27.044 35.152 4.864 46.451 o
5 5 10 607.944 575.422 20.844 1.069 o
5 5 11 9.325 9.596 1.638 181.269 o
5 5 12 107.359 85.153 2.273 14.851 o
5 5 13 53.619 42.807 1.748 33.311 o
5 5 14 151.118 151.101 3.528 8.738 o
5 5 15 43.832 40.015 1.967 39.475 o
5 5 16 94.701 88.119 2.384 16.269 o
5 5 17 70.336 62.291 3.176 22.905 o
5 5 18 67.183 76.123 3.403 21.845 o
5 5 19 39.628 40.898 1.301 42.958 o
5 5 20 116.904 107.400 2.186 12.698 o
5 5 21 101.473 136.098 5.345 12.029 o
5 5 22 90.668 109.621 5.143 14.409 o
5 5 23 24.540 32.877 4.280 52.753 o
5 5 24 42.206 31.845 1.585 44.188 o
5 6 0 343.291 391.171 15.639 2.325 o
5 6 1 0.046 1.730 0.651 2496.010 o
5 6 2 37.566 47.384 1.633 41.699 o
5 6 3 34.841 35.764 1.450 49.265 o
5 6 4 193.330 211.529 10.896 5.347 o
5 6 5 34.379 44.662 4.110 39.911 o
5 6 6 100.592 100.662 2.173 14.754 o
5 6 7 48.463 57.023 4.785 28.531 o
5 6 8 10.918 11.709 0.604 166.979 o
5 6 9 199.902 257.226 4.438 5.301 o
5 6 10 148.391 166.778 7.970 7.783 o
5 6 11 79.350 70.244 1.536 20.682 o
5 6 12 111.095 125.283 9.011 10.353 o
5 6 13 43.130 32.187 1.476 43.440 o
5 6 14 27.303 34.516 0.986 59.727 o
5 6 15 91.319 67.475 2.636 18.305 o
5 6 16 9.703 15.803 1.749 145.829 o
5 6 17 58.205 47.335 5.331 26.041 o
5 6 18 100.883 91.417 4.309 14.633 o
5 6 19 65.916 73.536 2.619 22.959 o
5 6 20 22.611 26.820 1.043 74.676 o
5 6 21 6.728 7.691 1.929 224.006 o
5 6 22 72.334 75.813 3.883 20.433 o
5 6 23 159.815 116.026 13.235 6.996 o
5 6 24 32.417 14.363 3.061 60.491 o
5 7 0 48.940 51.802 1.607 33.513 o
5 7 1 30.892 24.135 2.702 57.368 o
5 7 2 22.819 14.098 0.453 92.304 o
5 7 3 154.422 162.799 6.138 7.956 o
5 7 4 13.289 16.802 0.895 126.814 o
5 7 5 109.680 119.317 3.362 12.594 o
5 7 6 94.534 109.304 4.168 14.390 o
5 7 7 28.558 32.602 2.611 55.280 o
5 7 8 2.457 4.659 0.749 566.112 o
5 7 9 5.755 10.336 2.372 200.465 o
5 7 10 75.088 62.626 1.498 22.534 o
5 7 11 116.341 116.348 3.012 12.211 o
5 7 12 100.547 97.141 2.170 14.971 o
5 7 13 131.739 107.243 2.390 11.427 o
5 7 14 119.067 116.195 5.460 11.392 o
5 7 15 103.347 95.883 3.324 14.429 o
5 7 16 231.225 226.408 5.193 4.931 o
5 7 17 19.902 12.210 1.352 102.962 o
5 7 18 77.470 58.021 2.954 21.846 o
5 7 19 16.839 17.735 1.522 103.073 o
5 7 20 131.032 122.469 3.083 10.821 o
5 7 21 113.111 131.547 10.824 9.336 o
5 7 22 121.905 96.227 6.731 11.504 o
5 7 23 1.288 5.070 1.015 653.365 o
5 8 0 194.051 251.237 15.347 4.403 o
5 8 1 116.834 105.460 5.416 12.003 o
5 8 2 90.016 75.889 3.182 17.612 o
5 8 3 224.615 240.705 15.325 4.051 o
5 8 4 385.192 425.333 12.856 2.090 o
5 8 5 142.795 163.192 7.466 8.193 o
5 8 6 224.949 222.986 11.064 4.620 o
5 8 7 114.217 102.040 4.547 12.650 o
5 8 8 67.198 88.783 5.862 18.640 o
5 8 9 29.514 23.473 2.127 61.852 o
5 8 10 35.857 36.858 2.802 45.147 o
5 8 11 28.405 29.277 1.428 61.125 o
5 8 12 4.253 4.115 0.756 434.743 o
5 8 13 96.235 96.546 3.823 15.062 o
5 8 14 41.177 40.246 3.521 38.400 o
5 8 15 37.292 37.247 1.191 46.562 o
5 8 16 191.632 181.306 9.961 5.861 o
5 8 17 29.044 40.899 1.988 51.646 o
5 8 18 56.831 59.070 3.435 27.060 o
5 8 19 173.208 143.899 7.354 7.389 o
5 8 20 117.514 79.093 2.968 13.889 o
5 8 21 60.033 43.109 1.700 30.382 o
5 8 22 2.046 4.292 1.737 481.722 o
5 9 0 18.849 14.288 2.015 98.280 o
5 9 1 149.343 150.677 4.379 8.728 o
5 9 2 195.440 173.200 11.786 5.593 o
5 9 3 6.470 0.597 0.419 420.630 o
5 9 4 52.394 61.357 1.665 29.796 o
5 9 5 62.176 76.204 4.647 21.978 o
5 9 6 11.406 11.598 1.238 156.459 o
5 9 7 62.845 72.714 1.577 24.403 o
5 9 8 36.498 34.078 3.381 44.263 o
5 9 9 75.356 59.590 1.367 22.887 o
5 9 10 70.011 54.742 1.786 24.836 o
5 9 11 0.981 1.717 0.727 1350.010 o
5 9 12 43.205 40.832 3.494 37.053 o
5 9 13 38.432 37.553 2.247 43.902 o
5 9 14 34.301 33.545 1.799 50.357 o
5 9 15 148.593 127.384 6.744 8.910 o
5 9 16 17.430 16.734 1.276 104.261 o
5 9 17 116.903 100.587 6.258 11.900 o
5 9 18 31.710 43.513 2.355 46.887 o
5 9 19 103.788 116.208 4.502 12.973 o
5 9 20 34.779 47.729 4.678 37.158 o
5 9 21 41.569 35.330 1.710 43.138 o
5 9 22 19.149 23.918 1.242 86.291 o
5 10 0 1.156 4.102 2.343 443.729 o
5 10 1 185.230 202.631 4.347 6.376 o
5 10 2 47.691 38.570 2.596 36.656 o
5 10 3 203.227 208.263 4.561 5.792 o
5 10 4 50.048 49.646 3.092 31.930 o
5 10 5 63.015 62.723 4.563 23.500 o
5 10 6 125.674 122.109 7.543 10.095 o
5 10 7 99.026 102.075 3.772 14.429 o
5 10 8 9.589 18.362 2.313 128.784 o
5 10 9 25.200 31.496 2.791 59.761 o
5 10 10 108.231 101.372 1.773 13.921 o
5 10 11 23.156 20.344 1.172 80.601 o
5 10 12 4.009 4.959 1.191 393.724 o
5 10 13 61.313 76.435 4.701 22.099 o
5 10 14 48.605 57.875 2.990 30.890 o
5 10 15 13.465 21.404 3.020 94.753 o
5 10 16 39.885 50.544 4.815 33.388 o
5 10 17 7.524 12.172 2.037 177.311 o
5 10 18 60.681 54.051 3.028 27.016 o
5 10 19 108.738 123.002 5.333 11.974 o
5 10 20 24.918 25.285 2.425 66.674 o
5 10 21 20.125 13.541 1.633 97.817 o
5 11 0 4.767 7.793 2.103 254.106 o
5 11 1 92.586 115.620 1.207 14.969 o
5 11 2 58.865 61.127 4.734 24.638 o
5 11 3 37.558 28.506 2.835 47.240 o
5 11 4 8.350 0.654 1.390 292.642 o
5 11 5 297.632 288.274 6.360 3.446 o
5 11 6 37.377 56.255 3.201 36.518 o
5 11 7 257.872 245.451 3.737 4.348 o
5 11 8 66.909 66.787 2.952 23.360 o
5 11 9 97.807 82.142 5.449 15.022 o
5 11 10 6.675 11.042 0.757 228.195 o
5 11 11 8.866 13.477 2.201 153.729 o
5 11 12 18.246 22.692 1.104 91.392 o
5 11 13 123.147 105.495 2.917 12.111 o
5 11 14 147.231 143.243 6.916 8.557 o
5 11 15 1.843 1.099 1.010 966.770 o
5 11 16 7.645 7.708 1.007 236.660 o
5 11 17 158.232 152.702 5.433 8.119 o
5 11 18 11.438 12.208 2.165 139.354 o
5 11 19 22.347 17.701 2.391 80.008 o
5 11 20 4.841 2.041 1.432 407.517 o
5 12 0 62.762 101.496 5.356 18.726 o
5 12 1 23.996 15.928 0.963 84.845 o
5 12 2 42.870 36.683 0.962 42.379 o
5 12 3 159.680 181.359 2.480 7.765 o
5 12 4 22.367 26.551 2.339 70.600 o
5 12 5 22.184 39.437 4.365 51.343 o
5 12 6 133.151 127.262 5.624 10.022 o
5 12 7 157.586 155.018 11.751 6.835 o
5 12 8 4.936 9.482 1.564 257.842 o
5 12 9 15.811 23.037 1.459 97.334 o
5 12 10 1.814 3.576 0.741 738.986 o
5 12 11 84.917 74.740 1.244 19.198 o
5 12 12 181.378 182.112 14.006 5.436 o
5 12 13 13.837 16.008 2.716 107.283 o
5 12 14 1.368 4.519 1.252 634.605 o
5 12 15 61.659 62.886 4.429 23.978 o
5 12 16 46.863 40.117 1.342 38.138 o
5 12 17 57.988 55.589 7.840 21.225 o
5 12 18 36.182 23.735 1.457 54.373 o
5 13 0 42.573 30.502 0.799 45.229 o
5 13 1 84.135 88.530 2.691 17.731 o
5 13 2 6.882 6.828 0.496 275.000 o
5 13 3 12.354 5.516 1.569 171.622 o
5 13 4 36.585 35.467 2.213 46.417 o
5 13 5 65.888 61.566 5.220 22.233 o
5 13 6 78.388 76.143 4.449 18.869 o
5 13 7 87.365 77.272 3.881 17.602 o
5 13 8 200.114 189.935 5.822 6.015 o
5 13 9 224.898 208.341 4.228 5.299 o
5 13 10 34.606 27.004 1.400 54.404 o
5 13 11 123.088 109.544 2.784 11.969 o
5 13 12 104.088 102.747 3.611 13.888 o
5 13 13 95.463 95.416 2.142 15.730 o
5 13 14 7.050 14.441 2.901 147.652 o
5 13 15 49.911 54.722 3.665 30.125 o
5 13 16 31.959 39.321 2.252 48.859 o
5 13 17 0.049 4.549 1.357 845.244 o
5 14 0 0.021 0.989 0.478 4466.130 o
5 14 1 20.836 17.756 2.085 85.874 o
5 14 2 24.551 16.976 2.373 75.821 o
5 14 3 45.030 51.732 1.741 35.458 o
5 14 4 144.249 167.645 10.316 7.404 o
5 14 5 80.820 86.011 4.983 17.314 o
5 14 6 32.574 32.686 2.871 49.929 o
5 14 7 171.625 207.066 5.290 6.641 o
5 14 8 2.573 3.232 1.430 534.569 o
5 14 9 6.148 8.230 2.882 188.114 o
5 14 10 45.592 61.208 2.397 32.150 o
5 14 11 40.919 28.614 1.556 46.728 o
5 14 12 51.261 59.940 3.759 28.479 o
5 14 13 34.981 19.365 2.150 56.978 o
5 14 14 117.493 119.601 1.278 12.205 o
5 14 15 69.644 108.895 1.766 18.750 o
5 15 0 23.814 30.198 5.586 47.974 o
5 15 1 49.593 41.918 6.094 28.401 o
5 15 2 17.247 17.727 2.133 96.871 o
5 15 3 4.704 5.785 1.658 311.743 o
5 15 4 1.100 0.362 1.198 1352.500 o
5 15 5 38.532 47.789 3.323 38.115 o
5 15 6 82.903 86.443 5.671 16.539 o
5 15 7 26.953 25.944 1.510 65.909 o
5 15 8 14.917 19.353 1.390 108.652 o
5 15 9 42.630 40.289 1.485 40.769 o
5 15 10 183.281 162.023 2.331 7.236 o
5 15 11 97.410 95.913 8.140 12.871 o
5 15 12 33.889 19.267 1.533 60.181 o
5 15 13 113.037 132.269 1.822 11.993 o
5 16 0 0.674 9.144 4.164 183.536 o
5 16 1 32.421 34.216 2.516 50.312 o
5 16 2 73.659 117.282 5.674 15.711 o
5 16 3 56.558 63.188 3.857 26.029 o
5 16 4 11.391 20.199 1.753 120.647 o
5 16 5 5.169 8.796 1.237 274.174 o
5 16 6 122.896 138.782 7.395 9.813 o
5 16 7 25.532 28.031 2.192 64.296 o
5 16 8 25.377 27.378 2.538 63.664 o
5 16 9 53.919 41.005 1.953 33.430 o
5 16 10 55.822 56.185 3.455 27.881 o
5 17 0 55.315 117.144 3.876 19.716 o
5 17 1 3.914 8.446 2.806 223.547 o
5 17 2 9.782 8.607 0.688 198.445 o
5 17 3 26.725 24.430 2.186 65.323 o
5 17 4 15.338 12.232 0.628 129.655 o
5 17 5 6.793 4.263 1.560 277.019 o
5 17 6 39.206 37.063 0.949 45.190 o
6 0 0 77.444 97.282 3.974 17.541 o
6 0 1 32.243 28.243 1.598 56.179 o
6 0 2 462.185 508.914 12.344 1.610 o
6 0 3 89.927 118.339 8.987 12.085 o
6 0 4 1.365 4.311 0.565 783.309 o
6 0 5 4.070 3.978 0.978 436.115 o
6 0 6 453.313 483.871 7.274 1.746 o
6 0 7 121.759 109.132 3.698 11.918 o
6 0 8 32.390 27.817 1.295 56.852 o
6 0 9 285.058 310.004 5.518 3.490 o
6 0 10 118.665 130.509 2.785 11.482 o
6 0 11 11.210 10.514 0.668 169.639 o
6 0 12 82.766 84.028 1.649 18.657 o
6 0 13 47.574 46.541 1.860 35.373 o
6 0 14 11.792 11.761 1.175 153.141 o
6 0 15 35.519 31.039 1.534 50.868 o
6 0 16 26.784 29.465 1.356 63.654 o
6 0 17 47.223 52.902 2.388 33.355 o
6 0 18 4.135 2.721 0.830 490.163 o
6 0 19 35.471 40.368 2.030 45.589 o
6 0 20 20.610 20.611 0.833 88.208 o
6 0 21 150.934 138.729 5.268 8.805 o
6 0 22 8.842 9.566 1.558 189.270 o
6 1 0 10.882 12.357 3.170 123.052 o
6 1 1 534.851 582.770 20.610 1.206 o
6 1 2 122.413 127.170 5.791 10.669 o
6 1 3 160.279 223.572 3.519 6.891 o
6 1 4 28.156 24.513 2.415 62.069 o
6 1 5 260.222 240.487 7.871 4.167 o
6 1 6 15.141 15.274 1.748 114.128 o
6 1 7 194.646 238.933 4.248 5.644 o
6 1 8 418.262 408.817 9.990 2.026 o
6 1 9 29.681 31.353 2.847 53.881 o
6 1 10 16.639 22.562 2.370 89.051 o
6 1 11 19.459 19.099 0.811 94.323 o
6 1 12 66.009 58.079 1.253 25.756 o
6 1 13 65.799 81.445 3.760 21.308 o
6 1 14 33.715 33.590 0.881 52.325 o
6 1 15 18.803 18.091 1.792 93.478 o
6 1 16 12.465 4.336 1.234 183.262 o
6 1 17 10.967 14.573 1.518 144.168 o
6 1 18 89.435 77.268 4.604 16.904 o
6 1 19 19.434 6.638 1.164 119.102 o
6 1 20 115.289 77.760 5.862 13.198 o
6 1 21 13.287 12.818 1.051 138.631 o
6 1 22 33.113 28.666 2.319 53.106 o
6 2 0 2.856 8.508 2.398 272.701 o
6 2 1 141.906 179.019 11.795 6.939 o
6 2 2 126.949 123.727 3.390 11.017 o
6 2 3 308.843 319.837 11.565 2.981 o
6 2 4 154.980 160.142 5.406 8.103 o
6 2 5 113.635 101.465 3.115 13.114 o
6 2 6 41.230 26.873 1.052 47.864 o
6 2 7 65.736 77.089 3.246 22.175 o
6 2 8 103.532 114.200 2.318 13.650 o
6 2 9 83.605 77.461 5.701 17.061 o
6 2 10 28.524 29.133 1.480 60.936 o
6 2 11 18.496 16.725 2.557 90.732 o
6 2 12 10.072 6.295 0.789 210.128 o
6 2 13 11.151 7.735 0.653 186.361 o
6 2 14 133.576 117.375 3.921 10.679 o
6 2 15 51.292 55.901 2.627 30.577 o
6 2 16 57.150 48.299 2.975 29.381 o
6 2 17 28.431 20.739 1.394 68.219 o
6 2 18 78.584 84.315 3.447 18.699 o
6 2 19 83.314 73.902 3.135 18.936 o
6 2 20 217.048 179.857 6.181 5.682 o
6 2 21 49.755 39.906 4.432 32.081 o
6 2 22 32.073 30.336 3.184 50.641 o
6 3 0 35.674 59.379 3.174 36.647 o
6 3 1 242.269 251.490 4.960 4.512 o
6 3 2 105.646 118.323 2.770 13.145 o
6 3 3 62.559 39.045 1.415 30.347 o
6 3 4 26.376 17.192 0.795 77.594 o
6 3 5 20.949 21.341 0.665 86.551 o
6 3 6 46.241 50.550 3.483 32.914 o
6 3 7 113.588 84.489 2.264 14.175 o
6 3 8 13.942 11.565 0.521 141.868 o
6 3 9 50.791 44.034 1.540 34.602 o
6 3 10 8.414 6.766 3.088 163.384 o
6 3 11 68.074 47.330 2.718 25.972 o
6 3 12 73.229 79.225 3.730 20.011 o
6 3 13 279.445 256.620 8.902 3.740 o
6 3 14 12.517 13.547 0.974 142.219 o
6 3 15 28.004 31.588 0.895 60.971 o
6 3 16 17.718 9.093 1.229 121.249 o
6 3 17 29.189 30.956 3.137 53.629 o
6 3 18 7.634 8.963 1.332 217.138 o
6 3 19 101.817 107.748 6.658 12.706 o
6 3 20 9.977 10.830 2.961 137.897 o
6 3 21 28.975 30.905 1.833 58.170 o
6 4 0 319.226 290.639 20.502 2.554 o
6 4 1 12.412 13.417 1.089 142.478 o
6 4 2 426.234 458.034 10.761 1.866 o
6 4 3 25.890 30.977 3.511 56.002 o
6 4 4 32.812 29.066 1.312 55.488 o
6 4 5 10.644 17.232 2.178 127.934 o
6 4 6 105.902 104.456 2.874 13.798 o
6 4 7 8.305 9.310 0.973 211.254 o
6 4 8 37.571 44.982 3.084 40.141 o
6 4 9 118.214 100.365 2.899 12.778 o
6 4 10 220.737 223.759 4.733 5.196 o
6 4 11 42.098 51.743 1.950 36.910 o
6 4 12 95.164 105.197 4.702 14.344 o
6 4 13 62.813 53.900 3.080 26.296 o
6 4 14 173.030 160.017 7.626 7.066 o
6 4 15 71.128 75.245 3.318 21.116 o
6 4 16 46.466 40.614 3.639 35.017 o
6 4 17 106.992 109.677 5.850 12.503 o
6 4 18 88.467 83.003 4.830 16.506 o
6 4 19 179.810 197.760 9.027 6.085 o
6 4 20 36.255 31.633 0.936 50.575 o
6 4 21 15.015 15.896 1.489 115.534 o
6 5 0 95.016 109.458 6.584 13.290 o
6 5 1 122.484 151.324 5.591 9.948 o
6 5 2 60.066 63.212 2.189 26.366 o
6 5 3 88.586 85.549 2.879 17.198 o
6 5 4 45.266 52.538 3.657 32.624 o
6 5 5 0.082 1.479 0.458 3081.310 o
6 5 6 181.388 194.295 5.822 6.484 o
6 5 7 15.754 7.301 0.605 143.856 o
6 5 8 0.982 1.781 0.450 1462.330 o
6 5 9 48.930 43.044 3.743 32.989 o
6 5 10 21.352 19.479 2.270 81.033 o
6 5 11 107.062 98.121 3.165 13.940 o
6 5 12 34.477 29.095 2.084 51.937 o
6 5 13 104.986 120.504 4.230 12.745 o
6 5 14 27.471 29.781 2.002 60.600 o
6 5 15 23.813 25.181 2.623 67.770 o
6 5 16 23.260 33.238 2.855 61.024 o
6 5 17 6.334 4.692 0.903 314.104 o
6 5 18 30.547 9.153 2.558 70.489 o
6 5 19 40.317 40.178 2.340 41.303 o
6 5 20 126.334 138.017 6.953 9.764 o
6 5 21 39.380 30.837 2.158 46.100 o
6 6 0 408.108 452.105 16.524 1.840 o
6 6 1 12.482 10.492 1.243 151.862 o
6 6 2 1.230 2.583 0.540 1079.720 o
6 6 3 74.379 76.310 5.138 19.069 o
6 6 4 21.443 23.206 1.570 79.828 o
6 6 5 49.232 42.459 2.208 35.212 o
6 6 6 12.531 16.818 0.576 133.168 o
6 6 7 23.403 27.484 2.661 66.281 o
6 6 8 54.017 40.356 1.291 34.057 o
6 6 9 70.304 80.097 1.862 21.479 o
6 6 10 22.462 23.351 1.435 77.740 o
6 6 11 18.595 13.316 0.587 109.676 o
6 6 12 15.700 20.146 0.903 106.249 o
6 6 13 28.316 44.402 3.168 47.489 o
6 6 14 17.949 11.037 1.729 111.049 o
6 6 15 60.474 56.227 3.502 26.267 o
6 6 16 11.695 11.257 1.072 157.381 o
6 6 17 62.785 60.725 7.993 19.601 o
6 6 18 35.092 33.173 4.535 42.114 o
6 6 19 56.507 40.784 4.107 29.630 o
6 6 20 79.545 88.778 6.988 15.911 o
6 7 0 0.364 1.282 0.499 2526.560 o
6 7 1 240.215 257.673 9.972 4.198 o
6 7 2 190.204 211.214 13.399 5.067 o
6 7 3 35.693 31.093 1.351 50.942 o
6 7 4 23.813 21.784 0.948 77.882 o
6 7 5 105.547 107.244 3.176 13.618 o
6 7 6 25.770 17.685 2.653 70.958 o
6 7 7 49.514 41.648 1.976 35.534 o
6 7 8 40.433 33.918 1.311 45.135 o
6 7 9 208.898 219.884 4.393 5.523 o
6 7 10 16.061 7.526 1.194 136.473 o
6 7 11 46.852 40.317 1.361 38.068 o
6 7 12 118.960 135.252 8.326 9.844 o
6 7 13 76.173 71.578 3.433 20.370 o
6 7 14 15.473 20.382 0.808 107.102 o
6 7 15 3.732 7.761 0.998 351.413 o
6 7 16 63.711 81.896 2.711 22.418 o
6 7 17 39.308 43.693 2.110 41.130 o
6 7 18 64.092 80.994 5.814 19.950 o
6 7 19 8.784 9.930 1.994 176.893 o
6 8 0 93.408 71.548 3.292 17.374 o
6 8 1 159.730 171.447 8.968 7.089 o
6 8 2 113.666 116.181 1.315 12.695 o
6 8 3 102.602 112.709 2.637 13.763 o
6 8 4 2.693 7.984 2.422 282.261 o
6 8 5 20.932 16.177 3.247 78.853 o
6 8 6 6.228 4.746 0.494 329.371 o
6 8 7 102.094 124.080 2.250 13.307 o
6 8 8 49.837 45.419 1.395 34.848 o
6 8 9 19.968 13.942 1.850 96.170 o
6 8 10 187.363 202.552 7.794 5.982 o
6 8 11 22.776 25.508 0.993 75.880 o
6 8 12 3.811 10.723 1.733 261.984 o
6 8 13 34.821 23.484 2.883 52.386 o
6 8 14 59.059 51.452 3.876 27.093 o
6 8 15 57.501 60.907 2.137 27.652 o
6 8 16 28.383 22.832 0.955 67.405 o
6 8 17 27.812 15.241 1.360 75.063 o
6 8 18 34.036 24.220 1.405 56.849 o
6 8 19 18.564 25.356 1.366 85.411 o
6 9 0 20.836 44.066 1.786 60.489 o
6 9 1 94.537 114.529 5.027 13.780 o
6 9 2 55.012 61.959 2.715 27.891 o
6 9 3 58.045 62.121 2.859 26.702 o
6 9 4 155.595 171.718 5.577 7.810 o
6 9 5 10.586 13.056 2.294 140.029 o
6 9 6 13.596 13.240 1.733 128.146 o
6 9 7 35.437 46.068 1.332 44.210 o
6 9 8 46.735 46.225 2.305 35.431 o
6 9 9 81.137 106.474 5.106 15.762 o
6 9 10 68.226 65.207 1.921 23.807 o
6 9 11 103.198 107.908 3.671 13.693 o
6 9 12 42.160 37.005 1.811 41.914 o
6 9 13 48.676 47.508 2.949 33.264 o
6 9 14 35.482 29.476 2.669 49.199 o
6 9 15 38.307 40.502 1.475 43.974 o
6 9 16 0.216 0.665 0.858 2924.790 o
6 9 17 3.661 4.015 1.074 454.910 o
6 9 18 28.884 31.474 1.738 58.152 o
6 10 0 16.302 11.409 2.482 109.561 o
6 10 1 24.036 23.489 1.082 75.104 o
6 10 2 27.572 23.087 4.829 51.895 o
6 10 3 38.245 33.143 3.522 42.870 o
6 10 4 2.047 2.395 0.386 873.049 o
6 10 5 55.311 57.880 1.849 29.213 o
6 10 6 10.870 13.151 1.566 149.880 o
6 10 7 50.625 37.975 3.138 34.395 o
6 10 8 12.718 15.944 1.330 129.550 o
6 10 9 76.652 71.494 5.911 18.461 o
6 10 10 32.680 23.827 1.961 57.608 o
6 10 11 4.630 6.146 1.659 308.092 o
6 10 12 19.126 11.360 0.936 110.351 o
6 10 13 15.794 21.068 1.277 102.129 o
6 10 14 1.039 2.979 2.124 551.324 o
6 10 15 18.887 17.818 1.069 97.621 o
6 10 16 31.095 38.921 3.894 45.147 o
6 10 17 44.121 43.445 4.004 34.790 o
6 11 0 5.868 4.393 1.954 277.975 o
6 11 1 131.746 153.441 11.977 7.668 o
6 11 2 3.057 8.604 1.734 314.577 o
6 11 3 48.336 57.464 3.917 29.846 o
6 11 4 33.578 28.124 4.820 44.136 o
6 11 5 51.564 47.604 1.517 33.319 o
6 11 6 59.231 60.183 5.444 23.779 o
6 11 7 3.254 5.465 0.874 448.972 o
6 11 8 250.033 294.942 16.116 3.376 o
6 11 9 28.884 16.346 1.557 71.043 o
6 11 10 71.072 67.166 5.933 19.821 o
6 11 11 45.630 44.283 3.297 35.100 o
6 11 12 27.571 28.528 1.950 61.544 o
6 11 13 19.412 19.454 1.676 90.065 o
6 11 14 3.067 1.596 0.993 651.019 o
6 11 15 13.181 13.363 1.892 128.303 o
6 12 0 3.856 13.031 1.589 241.472 o
6 12 1 3.656 6.967 1.269 356.047 o
6 12 2 44.747 53.941 3.095 33.405 o
6 12 3 72.357 86.874 11.657 12.981 o
6 12 4 52.546 53.717 4.324 28.367 o
6 12 5 11.893 22.084 2.113 109.689 o
6 12 6 102.858 114.833 4.638 13.081 o
6 12 7 72.492 77.767 5.619 18.883 o
6 12 8 131.507 129.237 7.693 9.509 o
6 12 9 11.680 11.314 0.842 159.577 o
6 12 10 1.503 3.764 2.312 437.603 o
6 12 11 74.249 88.045 4.068 18.790 o
6 12 12 65.683 56.643 1.851 25.821 o
6 12 13 41.351 65.535 1.736 33.771 o
6 12 14 6.307 8.702 1.075 252.791 o
6 13 0 10.267 8.418 0.905 190.399 o
6 13 1 61.677 37.701 4.123 28.250 o
6 13 2 173.638 155.773 8.635 6.947 o
6 13 3 41.271 43.339 2.653 39.041 o
6 13 4 82.309 84.820 4.134 17.673 o
6 13 5 1.717 2.653 2.103 506.683 o
6 13 6 78.180 91.113 3.875 17.969 o
6 13 7 15.781 11.446 1.425 123.844 o
6 13 8 31.030 36.008 1.682 52.799 o
6 13 9 67.886 100.350 7.356 16.393 o
6 13 10 9.544 15.461 1.505 152.195 o
6 13 11 80.626 117.795 3.740 15.720 o
6 14 0 36.272 20.549 0.752 57.285 o
6 14 1 37.756 37.181 1.358 45.987 o
6 14 2 31.700 32.298 2.060 53.319 o
6 14 3 172.908 186.404 8.229 6.555 o
6 14 4 10.041 17.146 2.349 129.156 o
6 14 5 0.343 3.909 0.719 1115.880 o
6 14 6 41.089 52.005 6.575 28.581 o
6 14 7 37.313 35.968 2.638 44.678 o
6 14 8 148.522 175.168 4.565 8.173 o
6 14 9 0.322 1.394 0.884 1951.710 o
6 15 0 34.410 9.931 0.972 68.141 o
6 15 1 56.838 62.136 1.599 27.996 o
6 15 2 13.358 16.759 2.174 114.587 o
6 15 3 25.001 36.500 4.397 49.819 o
6 15 4 28.719 11.506 0.852 78.658 o
6 15 5 1.753 0.429 1.191 1029.300 o
7 0 1 13.294 14.014 0.965 135.136 o
7 0 2 16.569 26.159 1.514 89.376 o
7 0 3 9.550 13.812 1.291 162.667 o
7 0 4 72.451 84.288 2.783 20.185 o
7 0 5 75.785 68.785 1.515 21.633 o
7 0 6 92.230 89.756 1.521 16.698 o
7 0 7 61.952 56.502 4.334 24.885 o
7 0 8 45.860 44.928 1.927 36.728 o
7 0 9 3.299 5.261 0.802 458.310 o
7 0 10 11.886 15.000 0.895 142.136 o
7 0 11 0.357 3.430 1.131 1022.010 o
7 0 12 53.022 57.881 2.275 29.794 o
7 0 13 0.148 0.833 0.699 3387.780 o
7 0 14 9.961 12.671 1.009 167.975 o
7 0 15 3.062 1.759 0.822 667.929 o
7 0 16 7.519 6.016 0.749 264.239 o
7 0 17 73.041 92.943 1.857 19.573 o
7 1 0 36.988 37.157 3.007 43.606 o
7 1 1 21.345 15.132 1.185 93.274 o
7 1 2 9.502 11.593 1.212 175.870 o
7 1 3 6.793 7.044 1.503 245.957 o
7 1 4 59.819 59.701 3.664 25.764 o
7 1 5 55.882 72.042 3.460 25.290 o
7 1 6 370.588 389.133 9.632 2.344 o
7 1 7 20.671 18.630 0.690 91.443 o
7 1 8 34.036 34.458 3.352 46.261 o
7 1 9 17.805 14.933 0.646 109.410 o
7 1 10 168.419 166.124 5.678 7.406 o
7 1 11 33.563 29.014 1.912 53.414 o
7 1 12 10.102 4.339 1.237 216.921 o
7 1 13 55.255 61.457 4.223 26.284 o
7 1 14 77.482 74.357 2.947 20.091 o
7 1 15 38.013 37.766 2.223 44.199 o
7 1 16 49.685 45.197 1.677 34.767 o
7 1 17 15.014 16.701 1.895 109.974 o
7 2 0 9.190 10.863 0.917 188.340 o
7 2 1 37.355 36.258 1.618 46.405 o
7 2 2 7.167 12.242 2.149 177.861 o
7 2 3 22.788 26.514 1.555 73.100 o
7 2 4 1.356 3.010 0.640 936.654 o
7 2 5 12.346 18.576 0.921 126.991 o
7 2 6 5.700 6.097 0.697 318.616 o
7 2 7 153.200 150.196 4.136 8.586 o
7 2 8 5.795 5.093 0.661 335.029 o
7 2 9 93.559 93.634 2.632 15.979 o
7 2 10 75.159 62.499 2.669 22.024 o
7 2 11 140.768 150.588 8.732 8.260 o
7 2 12 142.850 137.225 5.456 9.224 o
7 2 13 83.254 91.166 5.783 16.097 o
7 2 14 22.238 15.086 1.372 89.662 o
7 2 15 59.171 69.948 3.787 24.340 o
7 2 16 0.145 1.101 0.995 2246.220 o
7 2 17 36.488 54.051 2.842 38.349 o
7 3 0 3.741 2.938 1.080 490.066 o
7 3 1 25.676 30.172 2.389 61.641 o
7 3 2 133.668 136.357 4.779 9.900 o
7 3 3 47.752 57.989 2.454 31.841 o
7 3 4 70.741 70.311 3.596 21.563 o
7 3 5 31.922 33.272 1.348 53.956 o
7 3 6 55.833 65.857 1.447 27.765 o
7 3 7 21.678 19.752 1.266 84.945 o
7 3 8 1.412 1.953 0.552 1132.280 o
7 3 9 63.696 57.292 1.662 26.446 o
7 3 10 3.203 2.578 0.830 591.301 o
7 3 11 40.796 36.203 2.293 42.499 o
7 3 12 19.714 25.376 2.149 78.552 o
7 3 13 26.588 21.013 1.217 71.981 o
7 3 14 19.711 22.057 2.760 78.597 o
7 3 15 0.829 0.262 0.952 1929.290 o
7 3 16 60.377 57.466 5.706 23.490 o
7 3 17 61.855 54.952 2.894 26.598 o
7 4 0 83.237 99.946 3.973 16.480 o
7 4 1 48.203 57.105 2.335 31.959 o
7 4 2 75.493 84.355 3.232 19.365 o
7 4 3 23.894 22.090 1.814 74.447 o
7 4 4 12.298 9.854 1.302 155.457 o
7 4 5 81.238 85.216 2.177 18.674 o
7 4 6 0.834 1.128 0.462 1911.250 o
7 4 7 18.623 21.349 0.753 93.521 o
7 4 8 66.413 51.150 3.137 25.553 o
7 4 9 10.513 9.885 0.559 181.819 o
7 4 10 3.702 4.829 0.958 433.846 o
7 4 11 39.687 40.849 1.318 42.914 o
7 4 12 17.988 12.684 1.484 109.147 o
7 4 13 131.184 126.788 4.512 10.408 o
7 4 14 14.035 12.489 1.892 125.821 o
7 4 15 2.949 5.060 0.910 484.572 o
7 4 16 20.485 27.214 2.332 73.770 o
7 5 0 8.824 6.123 1.167 225.395 o
7 5 1 243.962 223.742 7.162 4.605 o
7 5 2 5.521 9.254 1.248 259.126 o
7 5 3 27.148 18.595 1.508 72.436 o
7 5 4 73.211 77.682 4.446 19.681 o
7 5 5 17.651 13.089 0.969 113.039 o
7 5 6 15.108 11.454 1.252 129.359 o
7 5 7 2.760 2.041 0.844 690.111 o
7 5 8 34.886 42.040 1.335 46.406 o
7 5 9 46.767 40.052 1.282 38.268 o
7 5 10 21.878 16.938 0.901 89.732 o
7 5 11 41.500 41.696 2.827 39.121 o
7 5 12 6.873 9.645 1.105 230.460 o
7 5 13 1.677 2.710 0.576 900.670 o
7 5 14 134.541 173.531 11.630 7.311 o
7 5 15 53.684 51.364 3.049 30.065 o
7 5 16 0.241 1.911 1.033 1579.160 o
7 6 0 102.540 88.237 9.590 11.935 o
7 6 1 48.046 51.211 2.781 32.898 o
7 6 2 72.996 73.850 3.113 20.986 o
7 6 3 39.303 42.495 4.322 36.976 o
7 6 4 1.192 2.119 0.675 1152.950 o
7 6 5 4.972 8.446 1.108 289.659 o
7 6 6 16.921 12.407 1.504 114.612 o
7 6 7 4.533 3.692 0.691 434.011 o
7 6 8 53.173 58.978 3.469 28.313 o
7 6 9 101.401 101.235 5.584 13.527 o
7 6 10 146.608 146.790 7.730 8.327 o
7 6 11 82.577 80.892 1.941 18.894 o
7 6 12 3.509 5.334 0.831 439.005 o
7 6 13 73.974 70.018 2.321 21.602 o
7 6 14 40.551 36.164 2.854 41.622 o
7 6 15 52.770 48.391 2.578 31.611 o
7 7 0 3.516 2.929 0.770 543.226 o
7 7 1 8.004 15.658 2.289 149.902 o
7 7 2 88.526 94.584 4.003 16.106 o
7 7 3 162.711 184.169 6.970 7.107 o
7 7 4 9.741 13.670 1.151 163.428 o
7 7 5 6.319 3.265 0.689 350.187 o
7 7 6 45.432 30.451 1.946 41.731 o
7 7 7 23.692 28.233 2.841 64.287 o
7 7 8 18.668 16.824 1.720 96.582 o
7 7 9 114.375 130.025 7.362 10.617 o
7 7 10 241.509 210.901 8.312 4.680 o
7 7 11 81.700 101.524 6.464 15.210 o
7 7 12 4.953 4.772 0.738 376.679 o
7 7 13 19.718 26.299 1.649 79.927 o
7 7 14 62.021 60.353 3.369 25.285 o
7 8 0 28.098 40.551 3.165 49.554 o
7 8 1 10.019 11.336 0.955 175.142 o
7 8 2 70.900 40.333 4.389 24.579 o
7 8 3 33.184 38.891 2.391 47.578 o
7 8 4 86.934 67.976 4.639 17.988 o
7 8 5 5.673 1.883 1.354 374.350 o
7 8 6 58.866 65.731 1.122 26.872 o
7 8 7 9.487 9.472 0.772 195.525 o
7 8 8 63.927 69.266 2.567 24.076 o
7 8 9 62.504 67.997 3.313 24.106 o
7 8 10 97.095 112.845 1.585 14.550 o
7 8 11 57.893 63.733 2.185 26.998 o
7 8 12 17.816 19.292 1.729 95.195 o
7 8 13 2.887 4.801 1.003 491.605 o
7 9 0 0.987 2.014 0.910 1166.990 o
7 9 1 1.884 8.395 1.788 360.858 o
7 9 2 85.601 80.263 3.011 18.045 o
7 9 3 6.820 15.870 1.735 172.016 o
7 9 4 12.716 10.563 1.029 151.949 o
7 9 5 20.020 11.369 1.248 104.806 o
7 9 6 39.702 30.873 4.617 39.479 o
7 9 7 94.069 99.067 6.876 13.743 o
7 9 8 109.726 108.802 6.893 11.897 o
7 9 9 29.592 31.573 1.878 56.794 o
7 9 10 21.142 17.718 2.172 84.517 o
7 9 11 17.439 22.045 1.072 95.263 o
7 9 12 9.246 9.291 1.065 195.779 o
7 10 0 176.344 194.748 10.309 6.024 o
7 10 1 12.751 9.825 2.671 129.282 o
7 10 2 17.284 19.805 1.553 97.276 o
7 10 3 11.514 14.128 3.673 106.351 o
7 10 4 52.680 58.531 3.094 29.003 o
7 10 5 33.672 29.271 4.736 43.939 o
7 10 6 67.307 69.479 4.974 21.275 o
7 10 7 72.785 65.651 4.394 21.019 o
7 10 8 23.820 24.241 3.822 61.741 o
7 10 9 65.202 49.522 7.505 20.853 o
7 10 10 5.414 6.501 1.059 308.387 o
7 11 0 28.090 21.210 2.320 65.194 o
7 11 1 54.399 61.339 2.627 28.301 o
7 11 2 22.173 25.834 1.810 74.141 o
7 11 3 16.177 14.407 4.065 84.641 o
7 11 4 34.501 39.413 4.645 40.001 o
7 11 5 60.725 77.788 5.018 21.768 o
7 11 6 26.791 46.496 3.945 45.410 o
7 11 7 3.937 7.047 1.137 350.278 o
7 12 0 0.882 1.524 1.009 1288.220 o
7 12 1 110.781 155.390 2.793 11.137 o
7 12 2 60.391 65.223 4.284 24.159 o
7 12 3 105.483 132.316 4.547 12.095 o
8 0 0 17.617 24.705 4.261 68.301 o
8 0 1 52.147 57.777 3.114 29.330 o
8 0 2 20.270 19.414 1.651 87.681 o
8 0 3 98.507 105.756 3.622 14.328 o
8 0 4 23.311 22.291 2.491 72.162 o
8 0 5 3.713 7.281 0.829 371.740 o
8 0 6 0.166 2.192 0.887 1675.170 o
8 0 7 138.554 170.264 3.364 8.906 o
8 0 8 149.272 146.173 3.368 8.974 o
8 0 9 42.290 40.278 2.169 40.150 o
8 0 10 0.511 0.286 0.762 2896.380 o
8 1 0 9.838 13.716 2.682 135.241 o
8 1 1 14.303 20.047 1.503 109.024 o
8 1 2 157.138 158.517 4.143 8.212 o
8 1 3 12.915 17.939 2.495 109.943 o
8 1 4 2.209 2.534 0.793 753.814 o
8 1 5 5.059 7.151 1.741 275.266 o
8 1 6 35.304 29.244 1.410 52.282 o
8 1 7 22.291 18.157 1.758 83.238 o
8 1 8 19.618 17.863 0.930 95.502 o
8 1 9 21.354 17.032 0.819 91.469 o
8 1 10 49.396 46.938 1.827 34.331 o
8 2 0 1.052 5.099 1.364 614.231 o
8 2 1 7.009 8.914 0.871 240.368 o
8 2 2 7.742 8.642 1.205 221.295 o
8 2 3 21.079 19.720 1.305 86.519 o
8 2 4 6.898 12.681 4.574 110.788 o
8 2 5 2.325 2.651 0.667 741.772 o
8 2 6 38.344 42.802 1.439 43.070 o
8 2 7 3.566 2.489 0.770 561.294 o
8 2 8 18.313 15.095 0.812 106.248 o
8 2 9 6.637 9.272 0.839 245.121 o
8 3 0 5.246 7.442 0.846 306.354 o
8 3 1 9.040 9.130 1.666 186.928 o
8 3 2 52.438 55.625 4.264 28.151 o
8 3 3 10.685 10.501 1.521 164.100 o
8 3 4 16.335 15.921 0.997 112.416 o
8 3 5 33.830 46.331 2.662 43.258 o
8 3 6 2.577 3.503 0.951 595.532 o
8 3 7 1.581 1.397 0.582 1173.340 o
8 3 8 4.135 4.462 0.668 436.089 o
8 3 9 13.023 15.887 1.704 124.089 o
8 4 0 91.104 87.454 7.256 14.438 o
8 4 1 34.499 31.519 1.685 51.437 o
8 4 2 43.431 42.623 1.163 39.698 o
8 4 3 2.436 3.423 0.757 646.382 o
8 4 4 33.042 36.044 2.780 48.083 o
8 4 5 22.306 16.267 2.222 83.021 o
8 4 6 39.168 51.141 3.977 35.431 o
8 4 7 22.736 21.902 1.209 79.593 o
8 4 8 86.354 84.497 3.056 17.561 o
8 5 0 9.940 12.255 2.217 149.513 o
8 5 1 1.894 2.157 0.791 868.230 o
8 5 2 35.052 32.243 2.285 49.222 o
8 5 3 13.424 10.288 1.298 144.490 o
8 5 4 40.556 49.284 3.186 36.722 o
8 5 5 30.430 34.084 1.253 55.428 o
8 5 6 83.702 87.430 2.362 18.003 o
8 5 7 44.984 42.240 3.334 35.941 o
8 6 0 35.550 33.112 1.028 50.442 o
8 6 1 18.234 16.715 1.316 100.885 o
8 6 2 24.346 19.232 1.729 76.976 o
8 6 3 0.303 -0.450 0.762 4437.830 o
8 6 4 7.615 9.811 0.889 220.087 o
8 6 5 96.180 87.251 5.631 14.819 o
8 7 0 9.049 14.075 2.361 146.344 o
