# Supplementary material for: Ibuprofen and sila-ibuprofen: polarization effects in the crystal and enzyme environments
Source: Acta Crystallogr B Struct Sci Cryst Eng Mater. 2021 Nov 12;77(Pt 6):892–905. doi: 10.1107/S2052520621009379 (PMC8662945; doi:10.1107/S2052520621009379)
Supplement: Supplementary file 3 [file b-77-00892-silaaminsup3.hkl]

data_silaamin
_computing_structure_refinement   'olex2.refine 1.3-dev (Bourhis et al., 2015)'
_shelx_refln_list_code            4
loop_
  _space_group_symop_id
  _space_group_symop_operation_xyz
  1  x,y,z
  2  x+1/2,-y+1/2,-z
  3  -x,y+1/2,-z+1/2
  4  -x+1/2,-y,z+1/2

_space_group_crystal_system       orthorhombic
_space_group_IT_number            19
_space_group_name_H-M_alt         'P 21 21 21'
_space_group_name_Hall            ' P 2ac 2ab'
_symmetry_space_group_name_H-M    'P 21 21 21'
_symmetry_space_group_name_Hall   ' P 2ac 2ab'
_symmetry_Int_Tables_number       19
_cell_length_a                    6.8160(14)
_cell_length_b                    12.721(3)
_cell_length_c                    23.613(5)
_cell_angle_alpha                 90
_cell_angle_beta                  90
_cell_angle_gamma                 90
_cell_volume                      2047.4(7)
loop_
  _refln_index_h
  _refln_index_k
  _refln_index_l
  _refln_F_squared_calc
  _refln_F_squared_meas
  _refln_F_squared_sigma
  _refln_F_squared_weight
  _refln_observed_status
-8 -5 -4 2.309 6.711 3.648 151.798 o
-8 -5 -3 0.719 4.586 4.098 140.863 o
-8 -5 -2 0.761 5.135 3.564 176.218 o
-8 -5 -1 0.070 -1.674 3.638 202.911 o
-8 -4 -7 2.925 10.273 3.496 144.875 o
-8 -4 -6 2.362 5.864 3.073 198.259 o
-8 -4 -5 2.154 -0.486 3.467 196.905 o
-8 -4 -4 0.019 1.510 3.422 219.073 o
-8 -4 -3 0.900 0.480 3.112 255.182 o
-8 -4 -2 6.359 9.591 3.270 137.472 o
-8 -4 -1 4.780 4.093 3.686 142.104 o
-8 -3 -8 0.715 0.670 3.741 182.101 o
-8 -3 -7 2.922 5.439 3.123 189.978 o
-8 -3 -6 0.980 4.255 3.301 202.455 o
-8 -3 -5 0.281 0.198 3.126 267.893 o
-8 -3 -4 1.132 2.066 3.610 183.276 o
-8 -3 -3 6.119 6.320 3.334 145.786 o
-8 -3 -2 2.720 10.250 3.640 138.535 o
-8 -3 -1 2.091 5.787 3.197 190.823 o
-8 -2 -9 2.632 -1.995 2.743 281.562 o
-8 -2 -8 6.866 4.210 3.660 131.357 o
-8 -2 -7 0.281 5.227 2.892 253.876 o
-8 -2 -6 2.186 4.428 3.043 212.210 o
-8 -2 -5 0.923 4.169 3.346 199.094 o
-8 -2 -4 3.085 8.977 6.114 62.167 o
-8 -2 -3 0.061 2.622 3.657 186.744 o
-8 -2 -2 2.862 7.453 3.100 182.114 o
-8 -2 -1 0.565 14.721 3.891 125.911 o
-8 -1 -10 2.789 1.406 2.901 241.920 o
-8 -1 -9 2.750 6.894 2.883 204.340 o
-8 -1 -8 0.140 6.288 5.716 76.529 o
-8 -1 -7 1.470 4.675 3.243 199.804 o
-8 -1 -6 4.806 7.231 2.984 172.996 o
-8 -1 -5 0.182 4.188 3.321 210.630 o
-8 -1 -4 3.674 7.398 5.928 65.815 o
-8 -1 -3 2.507 4.390 3.208 192.923 o
-8 -1 -2 1.082 3.386 3.248 212.088 o
-8 -1 -1 3.202 17.906 3.517 121.867 o
-7 -9 -2 0.412 10.339 3.813 142.443 o
-7 -9 -1 0.765 -0.372 3.679 190.873 o
-7 -8 -8 0.446 1.050 3.069 265.187 o
-7 -8 -7 0.610 0.505 2.778 321.662 o
-7 -8 -6 0.114 -0.203 2.776 345.919 o
-7 -8 -5 2.043 -1.771 3.045 248.296 o
-7 -8 -4 2.698 5.456 4.442 112.354 o
-7 -8 -3 2.621 1.663 3.762 160.050 o
-7 -8 -2 0.574 -1.836 3.810 180.305 o
-7 -8 -1 1.593 3.892 3.161 211.411 o
-7 -7 -10 1.300 2.531 2.924 255.645 o
-7 -7 -9 2.522 1.287 3.187 213.502 o
-7 -7 -8 0.654 -0.142 3.136 260.732 o
-7 -7 -7 2.693 2.363 2.670 265.369 o
-7 -7 -6 7.037 2.797 2.852 181.885 o
-7 -7 -5 1.147 10.319 3.535 154.357 o
-7 -7 -4 0.252 -0.331 3.451 222.764 o
-7 -7 -3 5.869 4.580 2.988 175.158 o
-7 -7 -2 4.561 -0.097 2.998 214.667 o
-7 -7 -1 3.115 -2.209 3.029 232.388 o
-7 -6 -12 0.094 -0.727 1.840 779.585 o
-7 -6 -11 3.987 10.002 1.922 248.738 o
-7 -6 -10 0.081 0.676 3.948 169.464 o
-7 -6 -9 1.055 5.561 3.616 167.746 o
-7 -6 -8 1.799 3.032 3.103 220.693 o
-7 -6 -7 3.674 10.965 3.065 161.710 o
-7 -6 -6 0.435 4.440 3.538 184.847 o
-7 -6 -5 0.789 3.660 3.310 207.444 o
-7 -6 -4 1.437 -2.438 3.775 175.518 o
-7 -6 -3 6.014 7.316 2.905 167.055 o
-7 -6 -2 1.793 2.821 2.976 237.455 o
-7 -6 -1 2.503 6.503 3.216 181.317 o
-7 -5 -14 0.120 -3.027 4.071 161.801 o
-7 -5 -13 3.579 -2.087 4.008 142.944 o
-7 -5 -12 0.033 3.993 5.371 88.618 o
-7 -5 -11 1.826 5.809 3.018 210.297 o
-7 -5 -10 0.637 -0.364 2.121 540.414 o
-7 -5 -9 6.533 3.088 3.591 139.748 o
-7 -5 -8 2.246 8.151 2.650 224.565 o
-7 -5 -7 1.347 -1.590 5.210 95.683 o
-7 -5 -6 1.324 6.296 2.808 236.761 o
-7 -5 -5 1.501 8.829 2.972 199.856 o
-7 -5 -4 3.178 3.181 3.419 174.797 o
-7 -5 -3 18.923 9.852 5.448 54.480 o
-7 -5 -2 0.815 1.708 3.225 230.568 o
-7 -5 -1 17.512 7.853 2.969 101.722 o
-7 -4 -15 0.509 -4.288 3.581 204.013 o
-7 -4 -14 2.516 5.602 7.002 50.689 o
-7 -4 -13 2.456 4.121 2.723 246.123 o
-7 -4 -12 0.519 6.366 4.434 119.572 o
-7 -4 -11 2.526 4.369 1.801 388.690 o
-7 -4 -10 1.189 4.319 2.267 347.750 o
-7 -4 -9 1.098 2.612 2.360 362.450 o
-7 -4 -8 1.379 3.714 4.166 135.659 o
-7 -4 -7 3.631 3.300 2.550 253.101 o
-7 -4 -6 3.189 0.045 3.337 197.710 o
-7 -4 -5 0.913 -0.554 2.774 320.945 o
-7 -4 -4 3.269 -3.469 2.957 238.651 o
-7 -4 -3 6.222 12.540 2.888 146.754 o
-7 -4 -2 6.810 10.963 2.801 152.190 o
-7 -4 -1 6.467 13.419 3.038 135.942 o
-7 -3 -15 0.390 3.627 2.945 259.571 o
-7 -3 -14 0.047 -2.729 3.372 236.456 o
-7 -3 -13 0.108 0.005 3.254 252.592 o
-7 -3 -12 1.786 -0.125 3.626 185.525 o
-7 -3 -11 7.592 3.387 3.473 138.631 o
-7 -3 -10 3.906 7.047 7.358 44.937 o
-7 -3 -9 4.787 8.551 2.379 209.620 o
-7 -3 -8 0.972 6.935 2.439 285.957 o
-7 -3 -7 2.925 4.551 3.465 167.577 o
-7 -3 -6 5.223 9.814 3.265 143.898 o
-7 -3 -5 10.681 9.350 2.733 135.398 o
-7 -3 -4 2.807 2.368 2.874 236.842 o
-7 -3 -3 13.603 17.111 4.160 75.688 o
-7 -3 -2 1.068 7.954 2.818 226.568 o
-7 -3 -1 4.604 6.662 3.114 168.672 o
-7 -2 -16 1.817 7.536 5.114 88.276 o
-7 -2 -15 0.820 2.802 2.907 264.962 o
-7 -2 -14 2.808 1.563 4.147 134.825 o
-7 -2 -13 1.612 3.644 4.122 137.095 o
-7 -2 -12 0.605 -0.906 3.727 187.842 o
-7 -2 -11 2.451 0.816 2.094 407.611 o
-7 -2 -10 1.941 4.886 2.635 259.833 o
-7 -2 -9 4.299 6.335 2.429 228.335 o
-7 -2 -8 15.576 15.677 2.448 106.055 o
-7 -2 -7 6.558 11.760 3.235 131.835 o
-7 -2 -6 6.206 17.775 2.953 128.753 o
-7 -2 -5 7.381 9.185 6.506 51.928 o
-7 -2 -4 14.146 21.335 2.655 97.245 o
-7 -2 -3 2.320 5.274 2.652 246.830 o
-7 -2 -2 18.162 21.179 2.922 82.274 o
-7 -2 -1 2.900 5.193 2.763 225.544 o
-7 -1 -16 2.093 -0.424 3.250 221.164 o
-7 -1 -15 1.607 6.146 3.350 181.099 o
-7 -1 -14 3.349 5.435 2.344 262.533 o
-7 -1 -13 0.813 1.665 2.431 375.164 o
-7 -1 -12 8.729 18.919 3.856 90.698 o
-7 -1 -11 1.360 5.271 2.629 268.612 o
-7 -1 -10 0.106 1.496 3.046 271.318 o
-7 -1 -9 4.493 7.132 2.690 197.911 o
-7 -1 -8 17.695 17.837 2.702 91.103 o
-7 -1 -7 3.059 11.602 2.628 193.332 o
-7 -1 -6 14.374 25.044 3.788 73.069 o
-7 -1 -5 6.707 15.379 3.283 120.323 o
-7 -1 -4 5.261 9.326 2.833 169.184 o
-7 -1 -3 1.480 12.299 3.424 151.794 o
-7 -1 -2 5.092 30.577 2.914 106.770 o
-7 -1 -1 7.531 43.927 5.276 51.121 o
-6 -11 -4 1.593 -1.992 3.832 169.400 o
-6 -11 -3 0.820 -1.830 3.620 196.273 o
-6 -11 -2 1.897 5.173 3.407 178.324 o
-6 -11 -1 2.625 4.931 3.625 157.322 o
-6 -10 -9 1.119 4.556 3.150 214.372 o
-6 -10 -8 5.802 6.213 3.188 156.384 o
-6 -10 -7 0.236 2.211 3.451 208.237 o
-6 -10 -6 11.340 13.981 3.374 102.257 o
-6 -10 -5 0.215 0.174 3.217 254.819 o
-6 -10 -4 2.373 3.917 3.208 197.080 o
-6 -10 -3 3.988 3.663 3.746 144.896 o
-6 -10 -2 0.956 -1.257 3.277 234.915 o
-6 -10 -1 3.060 9.971 3.747 132.058 o
-6 -9 -12 2.966 2.557 2.679 256.743 o
-6 -9 -11 2.810 8.159 3.267 167.354 o
-6 -9 -10 1.761 0.728 2.241 403.924 o
-6 -9 -9 6.381 5.725 3.044 162.266 o
-6 -9 -8 7.660 4.915 2.502 188.131 o
-6 -9 -7 1.193 6.069 3.146 204.137 o
-6 -9 -6 1.627 3.904 3.011 227.327 o
-6 -9 -5 0.202 3.109 3.044 253.591 o
-6 -9 -4 8.271 1.957 3.117 157.914 o
-6 -9 -3 0.961 -2.294 3.420 216.782 o
-6 -9 -2 1.578 8.448 3.893 136.736 o
-6 -9 -1 1.645 0.838 3.529 191.772 o
-6 -8 -14 0.117 7.520 4.806 103.212 o
-6 -8 -13 3.645 4.903 2.378 257.796 o
-6 -8 -12 0.048 -0.281 2.436 451.522 o
-6 -8 -11 1.458 0.886 1.929 518.582 o
-6 -8 -10 6.003 2.566 2.099 265.242 o
-6 -8 -9 3.094 2.384 2.303 311.256 o
-6 -8 -8 4.064 6.748 2.366 234.856 o
-6 -8 -7 6.160 6.488 2.791 176.526 o
-6 -8 -6 2.050 5.222 2.623 255.895 o
-6 -8 -5 0.239 -1.257 2.855 323.623 o
-6 -8 -4 3.397 6.095 3.162 178.825 o
-6 -8 -3 10.714 9.186 3.405 112.372 o
-6 -8 -2 3.196 2.025 3.699 158.850 o
-6 -8 -1 1.915 10.758 3.399 155.659 o
-6 -7 -16 0.187 4.656 5.388 87.016 o
-6 -7 -15 1.760 1.964 4.090 142.966 o
-6 -7 -14 0.764 -1.573 1.988 593.202 o
-6 -7 -13 2.390 13.289 4.054 114.164 o
-6 -7 -12 3.122 3.891 3.526 164.312 o
-6 -7 -11 2.569 -0.473 2.257 379.920 o
-6 -7 -10 4.307 4.678 2.504 234.154 o
-6 -7 -9 20.161 17.863 2.201 91.732 o
-6 -7 -8 10.342 5.959 2.241 171.170 o
-6 -7 -7 3.034 2.287 2.739 250.240 o
-6 -7 -6 0.519 -2.262 2.355 453.587 o
-6 -7 -5 25.235 9.520 2.994 78.529 o
-6 -7 -4 27.540 24.823 2.874 62.677 o
-6 -7 -3 1.381 4.425 2.839 248.142 o
-6 -7 -2 0.255 0.273 3.167 261.010 o
-6 -7 -1 4.186 5.219 3.691 142.022 o
-6 -6 -17 0.746 3.788 3.915 155.136 o
-6 -6 -16 0.976 8.851 4.855 96.936 o
-6 -6 -15 0.565 -6.080 4.626 123.509 o
-6 -6 -14 4.099 9.517 3.561 136.756 o
-6 -6 -13 3.363 11.592 3.395 143.340 o
-6 -6 -12 0.032 9.250 3.470 171.866 o
-6 -6 -11 12.336 6.066 2.329 150.813 o
-6 -6 -10 0.454 -8.734 3.674 194.706 o
-6 -6 -9 8.642 17.121 3.185 111.585 o
-6 -6 -8 4.999 3.470 3.390 160.442 o
-6 -6 -7 1.199 4.433 2.883 245.603 o
-6 -6 -6 11.682 9.334 2.550 136.253 o
-6 -6 -5 8.547 8.892 4.127 98.105 o
-6 -6 -4 3.893 2.161 2.678 243.429 o
-6 -6 -3 4.183 6.378 3.020 180.375 o
-6 -6 -2 21.807 29.038 4.387 53.355 o
-6 -6 -1 13.566 13.291 2.738 111.825 o
-6 -5 -18 7.026 6.768 3.732 121.269 o
-6 -5 -17 0.182 4.115 3.653 178.756 o
-6 -5 -16 1.601 11.263 4.373 108.543 o
-6 -5 -15 27.880 19.081 3.848 57.200 o
-6 -5 -14 1.388 0.338 4.769 112.578 o
-6 -5 -13 1.243 5.963 4.751 104.201 o
-6 -5 -12 1.265 1.376 3.096 242.903 o
-6 -5 -11 24.364 22.092 2.497 73.562 o
-6 -5 -10 1.848 1.803 3.706 169.801 o
-6 -5 -9 7.104 7.315 3.383 134.521 o
-6 -5 -8 8.630 6.102 2.567 169.031 o
-6 -5 -7 0.053 6.418 2.610 288.130 o
-6 -5 -6 8.025 6.649 3.006 148.784 o
-6 -5 -5 12.143 11.325 2.947 116.113 o
-6 -5 -4 12.073 4.274 2.812 139.131 o
-6 -5 -3 28.327 44.545 3.988 44.029 o
-6 -5 -2 0.196 1.563 2.881 297.780 o
-6 -5 -1 42.209 29.769 2.729 45.316 o
-6 -4 -19 7.211 7.584 3.739 118.384 o
-6 -4 -18 6.006 5.870 3.415 143.672 o
-6 -4 -17 9.910 5.769 3.558 117.520 o
-6 -4 -16 6.439 6.171 3.494 136.227 o
-6 -4 -15 3.080 11.901 4.379 102.318 o
-6 -4 -14 6.071 3.751 3.551 142.632 o
-6 -4 -13 15.768 22.098 3.489 77.816 o
-6 -4 -12 6.746 2.337 2.449 219.797 o
-6 -4 -11 1.461 6.224 4.367 119.046 o
-6 -4 -10 3.851 6.683 1.713 312.797 o
-6 -4 -9 2.365 1.651 4.066 141.779 o
-6 -4 -8 21.446 12.616 5.149 54.100 o
-6 -4 -7 4.640 8.599 2.526 199.991 o
-6 -4 -6 1.340 2.095 2.538 324.810 o
-6 -4 -5 2.932 6.918 2.628 225.680 o
-6 -4 -4 3.415 11.642 3.323 146.623 o
-6 -4 -3 25.186 19.211 2.910 70.391 o
-6 -4 -2 18.659 30.205 2.703 74.538 o
-6 -4 -1 52.777 46.538 2.723 33.599 o
-6 -3 -20 0.164 -5.490 5.845 78.645 o
-6 -3 -19 4.995 12.748 7.899 37.715 o
-6 -3 -18 8.150 6.691 4.441 93.213 o
-6 -3 -17 3.705 4.562 2.949 201.101 o
-6 -3 -16 0.396 6.760 2.960 230.241 o
-6 -3 -15 3.170 1.728 2.872 236.437 o
-6 -3 -14 4.415 11.556 3.371 138.321 o
-6 -3 -13 11.227 8.648 4.754 76.580 o
-6 -3 -12 7.733 11.009 2.240 172.013 o
-6 -3 -11 3.994 8.554 2.286 228.822 o
-6 -3 -10 3.813 4.078 2.726 224.007 o
-6 -3 -9 45.549 49.559 3.023 35.703 o
-6 -3 -8 36.258 52.462 2.371 42.520 o
-6 -3 -7 9.163 37.517 5.846 46.767 o
-6 -3 -6 8.701 10.546 2.304 162.561 o
-6 -3 -5 19.531 20.208 3.305 74.965 o
-6 -3 -4 12.811 18.187 3.194 95.271 o
-6 -3 -3 2.867 21.122 3.620 112.710 o
-6 -3 -2 9.221 6.259 2.789 152.376 o
-6 -3 -1 3.750 7.911 2.789 194.306 o
-6 -2 -20 4.966 11.542 2.517 180.785 o
-6 -2 -19 12.349 1.948 3.299 124.751 o
-6 -2 -18 2.799 4.454 2.562 256.529 o
-6 -2 -17 7.787 6.868 2.441 180.492 o
-6 -2 -16 14.341 12.828 4.601 70.483 o
-6 -2 -15 1.289 2.287 2.503 330.523 o
-6 -2 -14 40.528 31.160 7.018 26.892 o
-6 -2 -13 7.924 -0.606 3.419 150.083 o
-6 -2 -12 3.215 11.038 3.428 144.312 o
-6 -2 -11 5.089 6.436 1.474 307.736 o
-6 -2 -10 47.585 39.138 2.437 39.187 o
-6 -2 -9 3.478 2.927 2.263 299.569 o
-6 -2 -8 13.362 27.009 2.531 93.202 o
-6 -2 -7 8.351 16.826 2.247 144.272 o
-6 -2 -6 23.821 25.913 6.709 35.144 o
-6 -2 -5 21.279 23.074 3.766 63.951 o
-6 -2 -4 32.521 32.015 3.684 47.466 o
-6 -2 -3 31.284 29.752 3.093 53.471 o
-6 -2 -2 16.930 22.001 3.893 69.786 o
-6 -2 -1 45.526 42.500 4.193 33.690 o
-6 -1 -20 1.413 1.134 3.820 167.152 o
-6 -1 -19 1.076 1.124 3.380 212.420 o
-6 -1 -18 2.266 1.640 1.800 477.212 o
-6 -1 -17 1.812 2.786 2.426 321.450 o
-6 -1 -16 7.337 2.060 1.922 260.962 o
-6 -1 -15 3.861 2.490 2.624 247.469 o
-6 -1 -14 2.415 12.550 3.542 138.645 o
-6 -1 -13 33.502 59.889 11.571 13.992 o
-6 -1 -12 0.399 -0.742 2.302 480.949 o
-6 -1 -11 10.748 10.794 1.591 172.339 o
-6 -1 -10 2.157 4.538 3.867 146.389 o
-6 -1 -9 12.069 14.770 2.761 114.335 o
-6 -1 -8 45.818 33.459 3.120 39.891 o
-6 -1 -7 7.208 10.258 2.394 172.413 o
-6 -1 -6 11.956 22.855 2.404 107.071 o
-6 -1 -5 4.966 13.193 4.039 105.432 o
-6 -1 -4 23.142 14.392 2.446 85.136 o
-6 -1 -3 4.643 4.928 2.279 249.409 o
-6 -1 -2 0.178 13.304 2.569 224.808 o
-6 -1 -1 1.228 23.560 3.587 115.575 o
-5 -12 -8 0.661 -1.403 3.343 230.689 o
-5 -12 -7 0.010 -2.658 3.541 214.941 o
-5 -12 -6 0.417 -2.373 4.250 146.653 o
-5 -12 -5 0.010 -1.674 3.540 215.031 o
-5 -12 -4 1.744 -2.178 3.302 219.984 o
-5 -12 -3 0.089 -2.795 3.540 214.065 o
-5 -12 -2 1.286 0.862 4.102 148.479 o
-5 -12 -1 0.575 6.261 3.808 155.011 o
-5 -11 -12 3.432 0.052 3.309 197.575 o
-5 -11 -11 0.225 1.458 3.183 248.073 o
-5 -11 -10 1.616 2.335 3.161 221.708 o
-5 -11 -9 3.505 6.212 3.431 158.729 o
-5 -11 -8 1.459 -0.511 3.750 177.465 o
-5 -11 -7 2.070 3.563 3.152 208.289 o
-5 -11 -6 1.038 2.501 3.159 229.291 o
-5 -11 -5 0.403 2.590 3.170 237.156 o
-5 -11 -4 2.192 9.097 3.170 175.436 o
-5 -11 -3 0.740 -3.131 3.517 208.322 o
-5 -11 -2 6.027 5.223 3.814 125.957 o
-5 -11 -1 0.422 1.116 3.582 198.434 o
-5 -10 -15 2.549 4.002 3.823 148.289 o
-5 -10 -14 3.124 1.303 2.725 259.801 o
-5 -10 -13 0.632 4.009 2.380 349.296 o
-5 -10 -12 0.520 -1.332 3.896 173.074 o
-5 -10 -11 1.842 -0.481 3.104 243.688 o
-5 -10 -10 2.479 2.368 3.956 145.641 o
-5 -10 -9 9.126 4.778 3.205 138.305 o
-5 -10 -8 0.989 4.214 2.940 243.749 o
-5 -10 -7 2.248 3.352 3.412 183.265 o
-5 -10 -6 0.172 3.098 2.963 266.536 o
-5 -10 -5 5.919 7.658 3.513 134.105 o
-5 -10 -4 0.049 -0.362 3.027 293.057 o
-5 -10 -3 1.350 6.590 3.042 209.046 o
-5 -10 -2 3.492 4.595 3.681 148.900 o
-5 -10 -1 9.386 9.972 3.425 115.518 o
-5 -9 -17 1.930 4.247 9.766 27.364 o
-5 -9 -16 2.347 -1.398 2.238 394.352 o
-5 -9 -15 2.773 0.857 2.039 405.040 o
-5 -9 -14 1.032 -1.125 3.322 227.828 o
-5 -9 -13 1.207 3.393 2.605 298.020 o
-5 -9 -12 10.934 6.315 2.855 138.110 o
-5 -9 -11 0.085 2.869 2.725 313.453 o
-5 -9 -10 9.434 3.740 2.774 161.017 o
-5 -9 -9 6.525 8.430 3.541 127.673 o
-5 -9 -8 3.991 4.143 3.507 157.919 o
-5 -9 -7 4.256 2.342 3.070 196.910 o
-5 -9 -6 4.668 4.287 3.062 182.801 o
-5 -9 -5 1.022 -1.575 2.824 307.538 o
-5 -9 -4 16.195 8.642 3.084 102.160 o
-5 -9 -3 0.844 0.637 2.859 297.137 o
-5 -9 -2 17.039 0.876 2.899 119.007 o
-5 -9 -1 1.131 5.088 3.121 213.785 o
-5 -8 -18 1.090 11.123 6.174 62.176 o
-5 -8 -17 7.251 -0.139 4.029 122.744 o
-5 -8 -16 2.712 5.577 2.904 211.304 o
-5 -8 -15 2.876 1.756 1.843 425.803 o
-5 -8 -14 0.281 2.070 3.787 175.557 o
-5 -8 -13 4.994 4.119 3.894 130.052 o
-5 -8 -12 2.973 4.422 2.462 266.065 o
-5 -8 -11 19.515 12.924 2.566 95.251 o
-5 -8 -10 7.658 8.958 2.925 147.390 o
-5 -8 -9 3.791 10.101 2.015 243.223 o
-5 -8 -8 1.931 2.639 3.640 170.791 o
-5 -8 -7 7.690 1.519 3.786 128.183 o
-5 -8 -6 1.820 0.942 2.633 309.384 o
-5 -8 -5 6.543 3.004 2.853 185.796 o
-5 -8 -4 6.698 5.868 2.830 171.964 o
-5 -8 -3 6.612 4.406 2.740 185.800 o
-5 -8 -2 2.427 6.300 3.450 165.552 o
-5 -8 -1 23.265 20.998 3.025 70.919 o
-5 -7 -20 2.833 17.963 5.775 62.969 o
-5 -7 -19 5.005 8.598 5.680 67.986 o
-5 -7 -18 6.794 16.083 6.038 55.640 o
-5 -7 -17 6.357 6.053 4.698 91.282 o
-5 -7 -16 11.197 11.491 4.982 69.834 o
-5 -7 -15 9.401 12.013 3.667 103.964 o
-5 -7 -14 1.622 5.598 3.072 209.035 o
-5 -7 -13 16.335 16.157 1.514 119.224 o
-5 -7 -12 37.542 36.464 3.968 40.596 o
-5 -7 -11 3.050 6.933 2.198 270.415 o
-5 -7 -10 27.626 23.938 3.325 59.297 o
-5 -7 -9 5.855 8.136 3.779 121.519 o
-5 -7 -8 7.538 10.123 3.342 126.644 o
-5 -7 -7 22.040 17.438 2.132 88.046 o
-5 -7 -6 13.174 8.992 3.927 90.372 o
-5 -7 -5 27.404 26.819 2.705 62.827 o
-5 -7 -4 6.315 10.681 2.584 168.358 o
-5 -7 -3 85.787 64.970 4.284 18.756 o
-5 -7 -2 3.595 -1.641 3.617 169.672 o
-5 -7 -1 45.071 50.357 3.145 35.391 o
-5 -6 -21 2.085 12.440 5.513 72.912 o
-5 -6 -20 1.240 3.388 5.425 85.023 o
-5 -6 -19 17.829 16.651 6.576 41.405 o
-5 -6 -18 2.416 14.624 5.612 68.709 o
-5 -6 -17 8.544 8.326 5.521 66.258 o
-5 -6 -16 9.645 5.975 6.223 55.174 o
-5 -6 -15 24.140 21.948 4.024 58.199 o
-5 -6 -14 9.733 7.030 4.118 97.620 o
-5 -6 -13 3.456 9.083 3.611 139.149 o
-5 -6 -12 19.997 18.987 3.576 71.529 o
-5 -6 -11 107.531 116.053 5.087 12.232 o
-5 -6 -10 26.753 19.032 1.673 79.224 o
-5 -6 -9 56.208 55.800 2.277 30.855 o
-5 -6 -8 1.527 8.546 2.265 278.177 o
-5 -6 -7 125.834 108.548 4.719 11.222 o
-5 -6 -6 3.175 -1.971 2.330 341.084 o
-5 -6 -5 55.367 52.802 2.635 31.209 o
-5 -6 -4 35.171 36.361 3.275 45.790 o
-5 -6 -3 61.218 59.595 3.721 25.846 o
-5 -6 -2 81.895 49.433 3.862 21.582 o
-5 -6 -1 31.477 38.951 3.053 49.010 o
-5 -5 -22 13.098 15.634 5.355 58.743 o
-5 -5 -21 3.967 15.146 4.696 86.152 o
-5 -5 -20 12.166 22.579 4.903 61.983 o
-5 -5 -19 34.746 48.272 5.179 33.387 o
-5 -5 -18 7.704 10.608 4.906 78.072 o
-5 -5 -17 19.401 2.419 4.711 68.859 o
-5 -5 -16 0.558 8.705 3.785 148.332 o
-5 -5 -15 6.501 11.320 3.167 136.252 o
-5 -5 -14 41.723 41.817 4.222 35.587 o
-5 -5 -13 10.010 27.940 4.338 69.585 o
-5 -5 -12 34.730 17.501 3.361 54.473 o
-5 -5 -11 71.074 87.027 10.016 12.213 o
-5 -5 -10 116.944 131.322 3.564 11.481 o
-5 -5 -9 42.945 27.815 4.384 37.965 o
-5 -5 -8 119.405 109.419 2.495 12.573 o
-5 -5 -7 211.048 223.092 8.451 4.701 o
-5 -5 -6 20.235 26.322 2.605 76.352 o
-5 -5 -5 88.535 71.003 3.952 18.112 o
-5 -5 -4 44.584 33.424 4.906 33.463 o
-5 -5 -3 37.419 40.634 4.343 37.663 o
-5 -5 -2 32.669 35.296 2.609 51.998 o
-5 -5 -1 79.290 99.483 2.951 18.109 o
-5 -4 -22 2.314 -4.839 5.333 89.177 o
-5 -4 -21 12.061 17.342 5.475 57.312 o
-5 -4 -20 8.535 5.896 5.116 76.236 o
-5 -4 -19 12.956 7.012 5.069 68.996 o
-5 -4 -18 4.076 7.177 7.410 44.225 o
-5 -4 -17 15.224 8.935 6.267 48.638 o
-5 -4 -16 11.418 14.097 3.765 92.090 o
-5 -4 -15 10.991 13.058 2.913 118.388 o
-5 -4 -14 7.488 8.143 2.994 147.933 o
-5 -4 -13 24.568 9.032 3.028 79.990 o
-5 -4 -12 48.754 37.724 3.177 36.700 o
-5 -4 -11 105.825 85.216 3.806 14.755 o
-5 -4 -10 42.078 47.102 2.269 40.640 o
-5 -4 -9 92.465 70.168 2.380 18.753 o
-5 -4 -8 61.217 54.008 4.253 25.633 o
-5 -4 -7 140.449 132.552 6.377 8.862 o
-5 -4 -6 40.687 48.820 4.898 31.871 o
-5 -4 -5 132.329 158.237 6.390 8.618 o
-5 -4 -4 4.667 6.257 2.445 221.905 o
-5 -4 -3 85.412 95.723 4.135 16.515 o
-5 -4 -2 0.080 0.499 2.435 436.003 o
-5 -4 -1 3.740 4.469 4.028 128.854 o
-5 -3 -23 0.366 9.089 4.666 105.222 o
-5 -3 -22 1.449 7.114 4.574 108.508 o
-5 -3 -20 10.138 2.942 4.527 90.511 o
-5 -3 -19 4.230 9.769 4.347 103.136 o
-5 -3 -18 18.872 28.934 5.479 46.099 o
-5 -3 -17 0.177 -0.538 2.804 337.165 o
-5 -3 -16 39.685 36.581 2.964 43.653 o
-5 -3 -15 13.496 14.093 2.896 106.606 o
-5 -3 -14 10.287 19.704 5.682 55.208 o
-5 -3 -13 27.191 31.759 3.395 54.663 o
-5 -3 -12 72.321 56.612 2.810 24.449 o
-5 -3 -11 13.668 14.986 2.601 111.356 o
-5 -3 -10 49.818 35.973 2.113 39.624 o
-5 -3 -9 46.696 58.352 3.320 32.231 o
-5 -3 -8 18.381 23.149 2.688 82.811 o
-5 -3 -7 7.397 11.116 4.157 97.335 o
-5 -3 -6 90.200 71.293 5.038 16.734 o
-5 -3 -5 59.379 80.180 2.301 25.384 o
-5 -3 -4 62.620 75.202 3.483 23.651 o
-5 -3 -3 5.525 10.570 2.623 173.744 o
-5 -3 -2 37.540 25.834 2.453 52.653 o
-5 -3 -1 27.231 47.806 2.941 49.448 o
-5 -2 -23 5.838 6.869 7.008 47.739 o
-5 -2 -22 2.447 0.464 3.757 166.446 o
-5 -2 -21 18.715 24.765 7.569 32.228 o
-5 -2 -20 0.663 1.647 4.739 114.199 o
-5 -2 -19 2.103 -0.692 3.457 198.480 o
-5 -2 -18 2.344 3.223 3.197 202.492 o
-5 -2 -17 24.843 20.513 6.594 36.634 o
-5 -2 -16 14.230 11.779 2.448 119.683 o
-5 -2 -15 19.856 22.606 7.249 34.136 o
-5 -2 -14 1.738 3.226 2.140 374.542 o
-5 -2 -13 37.334 33.188 3.451 44.448 o
-5 -2 -12 13.778 15.828 2.396 113.998 o
-5 -2 -11 135.722 133.621 3.936 9.925 o
-5 -2 -10 15.104 13.213 1.942 124.245 o
-5 -2 -9 18.266 15.546 1.923 105.840 o
-5 -2 -8 13.161 21.959 2.211 108.002 o
-5 -2 -7 135.239 147.152 3.926 9.537 o
-5 -2 -6 44.252 51.742 6.294 25.495 o
-5 -2 -5 103.016 101.048 2.953 14.601 o
-5 -2 -4 35.677 44.910 2.635 44.872 o
-5 -2 -3 0.298 9.251 2.046 334.981 o
-5 -2 -2 94.361 100.905 3.584 15.344 o
-5 -2 -1 59.972 64.864 2.283 27.688 o
-5 -1 -23 1.162 0.683 3.340 218.818 o
-5 -1 -22 6.885 6.432 5.483 70.743 o
-5 -1 -21 3.674 3.645 2.960 206.117 o
-5 -1 -20 2.527 16.070 11.816 18.216 o
-5 -1 -19 0.338 4.491 4.507 120.780 o
-5 -1 -18 13.085 8.968 3.013 115.178 o
-5 -1 -17 7.777 8.422 2.445 172.902 o
-5 -1 -16 3.451 4.036 1.734 369.043 o
-5 -1 -15 7.355 10.173 6.302 54.255 o
-5 -1 -14 10.859 7.055 2.399 155.156 o
-5 -1 -13 7.512 14.808 3.639 106.539 o
-5 -1 -12 54.329 37.490 3.100 34.100 o
-5 -1 -11 6.895 5.871 1.911 234.775 o
-5 -1 -10 11.467 15.513 2.842 113.114 o
-5 -1 -9 33.718 29.713 2.893 52.204 o
-5 -1 -8 121.037 143.141 6.512 9.582 o
-5 -1 -7 34.096 29.415 4.352 43.173 o
-5 -1 -6 97.868 121.844 3.768 13.605 o
-5 -1 -5 42.758 43.540 3.921 35.775 o
-5 -1 -4 43.219 46.813 2.932 38.039 o
-5 -1 -3 54.139 48.288 5.675 25.059 o
-5 -1 -2 8.796 24.177 2.188 122.616 o
-5 -1 -1 34.102 49.049 3.312 41.711 o
-4 -14 -2 0.443 2.452 4.078 150.442 o
-4 -14 -1 0.293 -2.827 4.101 158.247 o
-4 -13 -9 2.539 0.617 3.943 151.801 o
-4 -13 -8 0.643 4.330 3.366 199.485 o
-4 -13 -7 0.411 -1.608 3.833 179.639 o
-4 -13 -6 0.401 6.046 4.617 112.402 o
-4 -13 -5 1.539 2.210 4.243 134.415 o
-4 -13 -4 0.985 -2.496 3.858 172.341 o
-4 -13 -3 2.980 2.770 3.866 146.841 o
-4 -13 -2 0.059 -4.252 6.811 58.077 o
-4 -13 -1 0.963 3.019 3.855 160.612 o
-4 -12 -13 1.807 0.162 3.150 236.694 o
-4 -12 -12 0.467 1.473 3.157 247.458 o
-4 -12 -11 4.619 8.994 3.754 126.363 o
-4 -12 -10 1.740 1.004 3.249 219.238 o
-4 -12 -9 2.202 -2.855 3.734 172.214 o
-4 -12 -8 3.963 8.768 3.319 152.868 o
-4 -12 -7 10.996 14.180 3.296 105.176 o
-4 -12 -6 0.369 -0.210 3.408 226.577 o
-4 -12 -5 2.121 -1.642 3.189 228.096 o
-4 -12 -4 1.298 6.405 4.154 129.762 o
-4 -12 -3 0.160 -6.383 4.278 146.380 o
-4 -12 -2 0.074 -1.622 3.629 203.912 o
-4 -12 -1 0.596 1.863 3.623 188.423 o
-4 -11 -16 0.996 0.630 2.926 281.595 o
-4 -11 -15 0.332 2.675 4.138 146.425 o
-4 -11 -14 0.485 3.611 2.865 269.872 o
-4 -11 -13 0.138 0.356 2.040 611.931 o
-4 -11 -12 0.779 1.587 3.510 199.176 o
-4 -11 -11 6.381 4.824 3.499 140.241 o
-4 -11 -10 8.548 12.193 3.067 126.899 o
-4 -11 -9 3.844 6.835 3.055 178.897 o
-4 -11 -8 3.430 2.296 3.607 162.465 o
-4 -11 -7 0.142 0.646 3.025 283.532 o
-4 -11 -6 20.869 19.755 3.397 71.704 o
-4 -11 -5 1.436 3.667 3.006 232.655 o
-4 -11 -4 3.962 1.517 3.427 174.545 o
-4 -11 -3 3.895 5.638 3.832 134.918 o
-4 -11 -2 13.032 7.929 4.064 88.834 o
-4 -11 -1 2.572 4.827 3.668 155.245 o
-4 -10 -18 4.233 3.633 3.616 151.136 o
-4 -10 -17 3.476 5.776 3.237 174.002 o
-4 -10 -16 0.593 -2.552 2.560 384.523 o
-4 -10 -15 0.896 4.883 3.173 212.800 o
-4 -10 -14 1.726 3.525 3.156 212.609 o
-4 -10 -13 8.671 9.536 2.677 149.840 o
-4 -10 -12 3.041 2.703 1.987 364.802 o
-4 -10 -11 12.700 29.063 3.358 79.011 o
-4 -10 -10 5.572 10.164 2.876 160.689 o
-4 -10 -9 0.704 -1.206 3.407 221.931 o
-4 -10 -8 5.159 3.388 3.190 173.013 o
-4 -10 -7 19.253 21.080 2.916 80.032 o
-4 -10 -6 0.378 -0.202 2.843 322.084 o
-4 -10 -5 12.826 13.938 3.043 105.675 o
-4 -10 -4 5.449 -1.500 2.856 216.748 o
-4 -10 -3 0.148 4.752 2.831 270.209 o
-4 -10 -2 5.665 6.503 2.844 177.695 o
-4 -10 -1 4.860 9.319 3.225 149.963 o
-4 -9 -20 2.518 1.288 5.252 89.724 o
-4 -9 -19 1.746 6.844 2.991 207.313 o
-4 -9 -18 1.609 4.514 4.185 131.299 o
-4 -9 -17 1.811 0.105 3.278 221.171 o
-4 -9 -16 0.058 -3.797 2.397 465.880 o
-4 -9 -15 5.911 8.524 2.374 196.056 o
-4 -9 -14 1.404 1.388 2.604 320.609 o
-4 -9 -13 4.274 2.056 2.943 210.196 o
-4 -9 -12 1.165 4.040 2.380 330.893 o
-4 -9 -11 0.342 3.593 2.901 267.471 o
-4 -9 -10 5.873 8.269 3.652 126.478 o
-4 -9 -9 17.814 12.535 2.652 99.641 o
-4 -9 -8 0.370 0.608 2.619 365.272 o
-4 -9 -7 3.729 9.397 3.562 139.171 o
-4 -9 -6 1.938 3.284 2.661 272.942 o
-4 -9 -5 5.500 5.086 2.690 198.119 o
-4 -9 -4 14.149 16.666 2.710 103.900 o
-4 -9 -3 1.130 8.106 3.411 171.666 o
-4 -9 -2 2.172 1.380 2.721 279.814 o
-4 -9 -1 26.434 30.055 3.001 59.605 o
-4 -8 -21 1.490 2.179 2.803 273.315 o
-4 -8 -20 2.714 8.081 2.570 225.901 o
-4 -8 -19 8.545 8.149 3.007 140.537 o
-4 -8 -18 2.662 1.883 2.505 296.638 o
-4 -8 -17 5.966 12.644 1.949 197.302 o
-4 -8 -16 3.369 5.707 2.554 236.020 o
-4 -8 -15 1.465 1.669 2.034 454.917 o
-4 -8 -14 7.577 6.202 4.590 91.106 o
-4 -8 -13 7.430 3.008 3.648 132.155 o
-4 -8 -12 3.886 4.943 2.714 217.791 o
-4 -8 -11 27.731 20.830 2.684 67.028 o
-4 -8 -10 77.278 67.611 2.806 21.794 o
-4 -8 -9 0.907 1.560 3.303 220.651 o
-4 -8 -8 43.627 50.399 2.922 36.809 o
-4 -8 -7 9.761 12.963 2.639 133.742 o
-4 -8 -6 8.543 14.369 2.727 133.502 o
-4 -8 -5 9.860 6.894 2.536 157.236 o
-4 -8 -4 63.702 59.958 3.048 26.171 o
-4 -8 -3 10.676 8.193 2.558 145.806 o
-4 -8 -2 19.840 12.829 2.879 89.108 o
-4 -8 -1 31.525 38.575 2.976 49.558 o
-4 -7 -22 6.054 7.811 3.561 130.784 o
-4 -7 -21 0.383 4.048 7.687 44.240 o
-4 -7 -20 4.793 6.817 4.068 116.992 o
-4 -7 -19 1.124 2.051 3.006 251.879 o
-4 -7 -18 7.329 2.078 8.902 31.401 o
-4 -7 -17 5.162 8.798 5.294 75.654 o
-4 -7 -16 8.953 12.758 4.861 74.788 o
-4 -7 -15 10.861 8.864 2.153 158.370 o
-4 -7 -14 3.156 1.546 2.115 357.259 o
-4 -7 -13 11.979 11.405 2.338 135.531 o
-4 -7 -12 28.361 29.979 2.607 60.085 o
-4 -7 -11 16.952 15.639 4.379 67.728 o
-4 -7 -10 29.817 20.361 2.737 63.744 o
-4 -7 -9 0.733 7.032 2.252 321.096 o
-4 -7 -8 1.217 -2.103 2.891 289.899 o
-4 -7 -7 5.714 -0.961 2.371 266.478 o
-4 -7 -6 9.829 6.378 2.299 171.072 o
-4 -7 -5 48.299 41.087 2.586 37.754 o
-4 -7 -4 4.373 6.147 2.350 236.247 o
-4 -7 -3 9.541 9.385 2.379 157.189 o
-4 -7 -2 12.143 10.806 2.605 127.819 o
-4 -7 -1 30.825 30.152 2.608 56.880 o
-4 -6 -23 4.520 0.626 2.203 311.875 o
-4 -6 -22 5.093 14.984 5.863 60.618 o
-4 -6 -21 15.629 15.553 3.327 88.430 o
-4 -6 -20 17.293 32.841 7.289 32.902 o
-4 -6 -19 9.851 17.282 5.328 61.971 o
-4 -6 -18 2.682 -3.431 5.125 95.102 o
-4 -6 -17 21.383 20.588 5.336 48.679 o
-4 -6 -16 34.482 26.531 1.871 58.680 o
-4 -6 -15 67.385 65.071 7.274 17.464 o
-4 -6 -14 32.240 16.549 3.751 54.606 o
-4 -6 -13 17.857 24.684 5.079 52.504 o
-4 -6 -12 9.960 16.659 3.074 110.512 o
-4 -6 -11 118.415 97.141 2.481 13.285 o
-4 -6 -10 51.515 41.633 2.003 37.120 o
-4 -6 -9 18.373 18.927 3.615 73.929 o
-4 -6 -8 89.205 72.640 4.714 17.116 o
-4 -6 -7 54.197 50.303 2.237 33.028 o
-4 -6 -6 23.562 24.985 2.132 75.788 o
-4 -6 -5 45.578 55.065 2.772 34.933 o
-4 -6 -4 51.346 37.600 2.268 37.805 o
-4 -6 -3 104.020 85.172 3.505 15.163 o
-4 -6 -2 72.091 72.377 2.563 22.705 o
-4 -6 -1 177.434 162.215 4.069 7.119 o
-4 -5 -24 4.027 12.280 10.173 24.164 o
-4 -5 -23 9.165 8.735 5.348 68.250 o
-4 -5 -22 22.280 27.390 7.668 30.046 o
-4 -5 -21 9.504 6.575 5.146 73.333 o
-4 -5 -20 5.292 13.996 4.527 88.816 o
-4 -5 -19 12.288 12.389 4.404 78.138 o
-4 -5 -18 114.885 97.633 5.640 12.068 o
-4 -5 -17 40.474 44.031 4.420 34.869 o
-4 -5 -16 28.708 23.591 4.090 51.828 o
-4 -5 -15 22.112 24.511 7.433 31.840 o
-4 -5 -14 26.242 28.398 4.040 52.296 o
-4 -5 -13 28.115 30.159 3.969 50.234 o
-4 -5 -12 92.658 100.258 4.251 15.151 o
-4 -5 -11 73.594 61.108 2.846 23.455 o
-4 -5 -10 186.303 209.709 6.263 5.735 o
-4 -5 -9 141.019 133.347 7.447 8.406 o
-4 -5 -8 60.064 56.495 6.137 21.593 o
-4 -5 -7 24.792 19.107 1.931 81.347 o
-4 -5 -6 277.735 289.999 8.959 3.206 o
-4 -5 -5 13.444 9.832 3.371 102.226 o
-4 -5 -4 133.629 127.611 2.528 10.629 o
-4 -5 -3 72.907 75.610 2.605 22.075 o
-4 -5 -2 172.287 158.954 2.899 7.553 o
-4 -5 -1 141.140 128.010 2.698 10.058 o
-4 -4 -25 1.408 -9.698 10.162 25.842 o
-4 -4 -24 4.829 7.285 5.117 81.948 o
-4 -4 -23 16.951 20.281 10.055 21.776 o
-4 -4 -22 14.972 13.861 4.441 71.295 o
-4 -4 -21 1.120 2.177 4.230 137.482 o
-4 -4 -20 28.310 21.958 4.267 51.531 o
-4 -4 -19 51.855 47.529 8.731 18.149 o
-4 -4 -18 10.106 26.148 10.027 22.518 o
-4 -4 -17 2.898 4.953 6.823 53.105 o
-4 -4 -16 30.230 26.819 4.180 48.294 o
-4 -4 -15 17.950 25.491 3.381 71.999 o
-4 -4 -14 79.381 65.037 3.874 20.438 o
-4 -4 -13 29.378 37.137 6.503 31.747 o
-4 -4 -12 44.771 51.604 5.351 28.299 o
-4 -4 -11 3.548 5.014 2.615 232.299 o
-4 -4 -10 200.584 166.464 3.251 6.335 o
-4 -4 -9 68.672 84.077 2.787 21.900 o
-4 -4 -8 224.862 185.099 5.550 5.177 o
-4 -4 -7 19.339 15.166 1.816 104.219 o
-4 -4 -6 14.093 11.453 1.889 135.871 o
-4 -4 -5 164.147 139.147 4.761 8.025 o
-4 -4 -4 133.552 114.765 4.914 10.359 o
-4 -4 -3 70.249 71.180 2.051 23.812 o
-4 -4 -2 49.883 48.436 2.455 35.177 o
-4 -4 -1 129.508 119.228 5.768 10.124 o
-4 -3 -25 7.011 9.200 2.591 168.344 o
-4 -3 -24 9.896 9.097 2.940 132.714 o
-4 -3 -23 12.006 18.486 11.476 18.071 o
-4 -3 -22 4.407 6.707 5.145 82.674 o
-4 -3 -21 15.964 8.018 4.005 83.099 o
-4 -3 -20 9.220 6.193 3.790 111.191 o
-4 -3 -19 1.980 16.862 9.239 28.793 o
-4 -3 -18 41.404 41.444 4.057 36.505 o
-4 -3 -17 19.272 23.096 3.533 69.825 o
-4 -3 -16 4.127 21.541 6.198 53.426 o
-4 -3 -15 45.832 42.710 3.461 36.008 o
-4 -3 -14 22.309 18.268 3.554 68.537 o
-4 -3 -13 76.567 73.165 3.682 20.408 o
-4 -3 -12 36.202 29.989 3.155 48.235 o
-4 -3 -11 54.955 50.757 2.743 31.609 o
-4 -3 -10 71.544 72.773 3.832 21.330 o
-4 -3 -9 136.801 102.549 2.522 11.345 o
-4 -3 -8 37.953 33.805 3.283 44.572 o
-4 -3 -7 35.885 31.197 2.875 49.469 o
-4 -3 -6 72.930 81.094 3.826 20.176 o
-4 -3 -5 15.984 27.112 3.162 77.135 o
-4 -3 -4 59.170 53.569 1.914 30.620 o
-4 -3 -3 243.973 252.942 6.533 4.071 o
-4 -3 -2 243.017 221.434 3.882 4.552 o
-4 -3 -1 21.797 20.957 5.411 47.507 o
-4 -2 -25 2.956 0.210 5.941 71.567 o
-4 -2 -24 13.028 14.500 2.477 118.211 o
-4 -2 -23 5.995 1.517 8.597 34.034 o
-4 -2 -22 14.716 19.597 1.889 112.450 o
-4 -2 -21 14.525 12.042 3.960 82.728 o
-4 -2 -20 14.098 11.090 7.285 38.971 o
-4 -2 -19 12.065 8.456 12.366 16.231 o
-4 -2 -18 15.117 18.367 3.282 87.001 o
-4 -2 -17 17.184 21.613 3.135 80.804 o
-4 -2 -16 16.587 19.175 6.227 44.440 o
-4 -2 -15 29.206 37.395 6.163 33.460 o
-4 -2 -14 1.348 4.055 3.251 204.166 o
-4 -2 -13 5.507 5.178 2.055 253.385 o
-4 -2 -12 146.373 131.706 6.488 8.545 o
-4 -2 -11 107.957 121.596 13.946 6.842 o
-4 -2 -10 25.236 38.830 3.497 52.266 o
-4 -2 -9 52.720 44.458 2.054 35.570 o
-4 -2 -8 226.030 245.808 4.860 4.578 o
-4 -2 -7 194.430 173.418 5.029 6.205 o
-4 -2 -6 34.707 34.788 2.676 49.901 o
-4 -2 -5 123.928 104.993 4.423 11.645 o
-4 -2 -4 377.779 381.197 4.990 2.159 o
-4 -2 -3 24.629 29.419 1.885 71.476 o
-4 -2 -2 3.635 7.420 3.157 170.907 o
-4 -2 -1 181.868 179.869 4.863 6.526 o
-4 -1 -26 2.950 3.146 4.467 114.735 o
-4 -1 -25 2.327 3.843 2.504 280.893 o
-4 -1 -24 15.803 17.190 6.472 43.362 o
-4 -1 -23 5.280 5.797 3.707 133.297 o
-4 -1 -22 0.052 -2.634 2.367 477.899 o
-4 -1 -21 9.251 16.088 3.566 100.553 o
-4 -1 -20 26.551 26.416 2.186 68.515 o
-4 -1 -19 13.632 13.999 7.719 35.221 o
-4 -1 -18 12.014 10.454 10.286 22.503 o
-4 -1 -17 57.616 39.775 4.365 28.821 o
-4 -1 -16 19.927 20.012 2.584 84.275 o
-4 -1 -15 181.838 195.051 3.948 6.403 o
-4 -1 -14 13.389 10.414 2.539 124.456 o
-4 -1 -13 166.473 197.801 10.566 5.528 o
-4 -1 -12 95.260 98.044 3.797 15.275 o
-4 -1 -11 10.954 11.787 1.579 166.352 o
-4 -1 -10 89.890 78.286 5.700 15.615 o
-4 -1 -9 431.777 394.578 7.259 1.798 o
-4 -1 -8 19.023 19.849 1.683 98.951 o
-4 -1 -7 14.937 21.560 3.296 83.348 o
-4 -1 -6 364.251 371.290 7.001 2.231 o
-4 -1 -5 152.949 179.872 5.516 7.460 o
-4 -1 -4 162.679 190.827 2.049 7.377 o
-4 -1 -3 1.771 7.349 2.752 227.421 o
-4 -1 -2 224.956 219.386 4.143 4.922 o
-4 -1 -1 230.905 232.800 5.269 4.577 o
-3 -14 -9 0.379 -4.875 6.537 62.676 o
-3 -14 -8 0.589 -3.049 4.956 107.816 o
-3 -14 -7 2.825 -6.562 4.873 103.927 o
-3 -14 -6 2.856 2.010 4.020 140.583 o
-3 -14 -5 2.472 2.549 3.983 143.479 o
-3 -14 -4 0.361 5.583 3.979 147.414 o
-3 -14 -3 0.800 0.912 4.067 153.978 o
-3 -14 -2 0.564 5.049 4.425 122.632 o
-3 -14 -1 2.439 5.973 3.978 134.240 o
-3 -13 -13 1.790 8.855 2.985 195.288 o
-3 -13 -12 0.666 7.033 3.412 180.742 o
-3 -13 -11 2.350 3.834 2.820 238.750 o
-3 -13 -10 5.277 7.499 2.833 177.402 o
-3 -13 -9 0.729 1.322 4.340 135.393 o
-3 -13 -8 0.509 0.432 4.597 124.334 o
-3 -13 -7 2.131 7.215 5.361 81.082 o
-3 -13 -6 3.756 5.918 3.769 138.248 o
-3 -13 -5 0.290 0.174 3.752 187.690 o
-3 -13 -4 1.931 1.720 3.788 163.163 o
-3 -13 -3 2.882 1.966 4.229 128.970 o
-3 -13 -2 0.011 3.544 3.737 175.653 o
-3 -13 -1 2.497 -4.016 4.313 131.253 o
-3 -12 -16 4.782 8.899 3.257 150.224 o
-3 -12 -15 1.699 7.014 3.429 170.119 o
-3 -12 -14 2.554 5.664 3.216 185.018 o
-3 -12 -13 0.224 4.604 3.429 196.411 o
-3 -12 -12 0.962 6.202 3.834 150.798 o
-3 -12 -11 0.390 -0.003 2.698 355.653 o
-3 -12 -10 0.690 -2.035 2.715 341.217 o
-3 -12 -9 0.239 -5.191 3.537 212.409 o
-3 -12 -8 3.516 2.769 3.559 163.324 o
-3 -12 -7 3.346 6.052 3.686 144.898 o
-3 -12 -6 0.352 -4.096 3.503 214.984 o
-3 -12 -5 0.128 1.097 4.522 128.562 o
-3 -12 -4 5.743 9.342 3.553 128.802 o
-3 -12 -3 4.757 7.041 3.575 139.369 o
-3 -12 -2 0.451 4.393 3.541 184.689 o
-3 -12 -1 4.941 5.417 4.897 89.778 o
-3 -11 -18 3.168 6.939 3.905 131.606 o
-3 -11 -17 0.428 3.477 2.382 366.325 o
-3 -11 -16 1.250 3.547 3.004 236.829 o
-3 -11 -15 6.183 10.159 3.512 126.321 o
-3 -11 -14 9.634 12.132 3.054 122.202 o
-3 -11 -13 5.682 4.127 2.501 217.700 o
-3 -11 -12 7.910 6.844 2.453 178.718 o
-3 -11 -11 1.083 5.662 2.402 305.373 o
-3 -11 -10 30.280 31.114 2.461 57.865 o
-3 -11 -9 12.891 7.097 3.395 108.345 o
-3 -11 -8 10.197 16.125 3.398 101.866 o
-3 -11 -7 11.582 20.657 3.346 92.021 o
-3 -11 -6 4.788 7.544 3.608 136.124 o
-3 -11 -5 10.393 6.474 3.738 108.019 o
-3 -11 -4 4.606 2.792 3.318 171.377 o
-3 -11 -3 0.664 -1.536 3.358 228.672 o
-3 -11 -2 12.022 14.683 4.424 76.071 o
-3 -11 -1 18.155 22.704 3.431 73.483 o
-3 -10 -20 1.181 10.096 3.725 143.532 o
-3 -10 -19 11.348 24.667 3.105 91.993 o
-3 -10 -18 3.180 2.091 2.802 241.568 o
-3 -10 -17 2.386 8.711 4.392 109.588 o
-3 -10 -16 2.658 5.800 1.938 331.718 o
-3 -10 -15 2.857 3.377 2.752 242.143 o
-3 -10 -14 2.017 3.711 2.915 233.897 o
-3 -10 -13 2.018 5.918 2.736 236.669 o
-3 -10 -12 9.732 12.217 2.576 138.327 o
-3 -10 -11 27.173 23.956 2.166 69.703 o
-3 -10 -10 1.355 4.064 2.286 342.577 o
-3 -10 -9 0.809 5.957 3.142 210.075 o
-3 -10 -8 8.449 7.635 3.118 137.769 o
-3 -10 -7 16.540 11.504 3.502 87.819 o
-3 -10 -6 0.216 2.912 3.177 236.659 o
-3 -10 -5 76.915 91.398 3.559 18.729 o
-3 -10 -4 32.055 29.144 2.856 54.487 o
-3 -10 -3 7.450 8.026 3.175 139.982 o
-3 -10 -2 9.716 15.336 3.114 112.959 o
-3 -10 -1 8.421 8.192 3.087 137.671 o
-3 -9 -22 3.148 6.641 3.233 173.384 o
-3 -9 -21 1.483 5.297 4.390 119.811 o
-3 -9 -20 1.499 9.352 3.202 178.326 o
-3 -9 -19 1.315 6.153 3.753 153.857 o
-3 -9 -18 0.546 5.238 2.787 263.426 o
-3 -9 -17 10.966 7.825 2.762 137.084 o
-3 -9 -16 15.059 5.991 3.565 98.193 o
-3 -9 -15 2.704 8.773 3.081 178.632 o
-3 -9 -14 2.468 1.882 2.496 303.225 o
-3 -9 -13 3.436 2.928 2.096 327.336 o
-3 -9 -12 23.727 24.262 2.572 71.977 o
-3 -9 -11 22.322 22.742 4.040 59.750 o
-3 -9 -10 20.738 19.507 1.959 90.876 o
-3 -9 -9 47.089 43.775 3.651 34.475 o
-3 -9 -8 32.508 27.075 3.237 52.641 o
-3 -9 -7 10.948 9.026 2.964 126.487 o
-3 -9 -6 21.189 15.358 3.706 70.812 o
-3 -9 -5 42.644 41.747 2.824 40.317 o
-3 -9 -4 3.644 9.725 2.955 174.120 o
-3 -9 -3 4.871 1.888 2.698 227.406 o
-3 -9 -2 17.646 20.549 2.941 83.920 o
-3 -9 -1 3.419 2.427 3.497 170.040 o
-3 -8 -23 10.220 8.532 3.456 114.004 o
-3 -8 -22 1.085 6.986 6.100 66.105 o
-3 -8 -21 10.139 6.810 2.569 153.930 o
-3 -8 -20 8.197 7.618 2.412 174.522 o
-3 -8 -19 2.784 12.912 4.971 84.106 o
-3 -8 -18 2.401 3.572 2.336 308.649 o
-3 -8 -17 32.321 32.987 4.220 43.963 o
-3 -8 -16 2.048 7.946 2.553 239.458 o
-3 -8 -15 16.706 10.238 3.141 96.665 o
-3 -8 -14 0.043 2.071 3.007 272.923 o
-3 -8 -13 0.843 2.521 5.154 95.635 o
-3 -8 -12 24.636 26.548 2.248 71.236 o
-3 -8 -11 15.832 15.068 2.754 99.963 o
-3 -8 -10 12.989 15.223 2.533 115.360 o
-3 -8 -9 103.389 100.582 4.444 13.763 o
-3 -8 -8 11.169 8.297 3.465 110.447 o
-3 -8 -7 76.024 87.311 3.686 19.137 o
-3 -8 -6 17.407 19.137 2.603 91.723 o
-3 -8 -5 16.376 12.736 2.363 110.399 o
-3 -8 -4 12.223 10.725 2.359 135.427 o
-3 -8 -3 7.026 11.987 2.402 165.962 o
-3 -8 -2 93.459 107.573 3.246 15.232 o
-3 -8 -1 33.129 41.748 2.459 49.134 o
-3 -7 -24 2.888 5.635 3.538 158.544 o
-3 -7 -23 2.101 7.453 3.713 146.776 o
-3 -7 -22 6.866 6.546 4.335 100.332 o
-3 -7 -21 2.662 4.082 2.901 222.806 o
-3 -7 -20 6.331 10.106 4.241 99.487 o
-3 -7 -19 4.801 5.755 2.804 193.401 o
-3 -7 -18 14.907 22.902 2.571 94.032 o
-3 -7 -17 5.284 7.625 3.726 127.698 o
-3 -7 -16 18.672 16.066 4.484 63.471 o
-3 -7 -15 5.163 7.546 3.470 140.860 o
-3 -7 -14 0.672 2.594 2.394 371.374 o
-3 -7 -13 34.114 26.575 2.103 57.953 o
-3 -7 -12 30.416 25.668 2.028 64.054 o
-3 -7 -11 72.208 71.320 3.390 21.897 o
-3 -7 -10 14.024 24.654 2.708 91.734 o
-3 -7 -9 38.643 31.421 2.478 48.728 o
-3 -7 -8 68.594 92.241 2.992 20.805 o
-3 -7 -7 33.359 34.515 2.781 50.789 o
-3 -7 -6 22.358 26.282 2.189 76.389 o
-3 -7 -5 15.310 22.059 2.175 100.696 o
-3 -7 -4 23.468 30.155 2.370 69.095 o
-3 -7 -3 93.257 90.512 2.707 16.747 o
-3 -7 -2 112.719 111.146 2.747 13.062 o
-3 -7 -1 3.809 7.976 2.196 245.185 o
-3 -6 -25 3.110 8.592 5.870 66.893 o
-3 -6 -24 4.335 0.071 3.084 208.450 o
-3 -6 -23 11.752 15.145 4.054 83.541 o
-3 -6 -22 1.101 6.995 2.752 241.157 o
-3 -6 -21 6.257 16.771 5.299 67.558 o
-3 -6 -20 14.311 11.905 2.564 116.040 o
-3 -6 -19 0.481 4.259 4.327 129.901 o
-3 -6 -18 31.375 33.099 2.462 55.379 o
-3 -6 -17 3.164 10.381 2.352 221.720 o
-3 -6 -16 6.747 8.166 2.587 175.684 o
-3 -6 -15 17.062 13.367 2.438 105.038 o
-3 -6 -14 15.047 17.669 2.701 99.341 o
-3 -6 -13 61.732 61.910 2.253 27.628 o
-3 -6 -12 44.556 45.774 4.126 33.617 o
-3 -6 -11 4.907 13.691 1.602 224.928 o
-3 -6 -10 76.788 54.309 3.826 22.241 o
-3 -6 -9 85.907 88.605 4.207 16.902 o
-3 -6 -8 46.743 45.635 2.619 37.249 o
-3 -6 -7 93.373 88.309 2.769 16.860 o
-3 -6 -6 6.837 4.548 1.914 247.204 o
-3 -6 -5 5.194 3.629 2.337 245.131 o
-3 -6 -4 93.997 94.673 2.196 16.583 o
-3 -6 -3 294.594 260.373 5.581 3.380 o
-3 -6 -2 255.775 243.173 3.996 4.126 o
-3 -6 -1 82.701 86.475 2.377 19.051 o
-3 -5 -26 0.018 6.604 3.015 230.847 o
-3 -5 -25 3.659 -2.284 3.218 204.044 o
-3 -5 -24 13.806 21.858 4.281 69.255 o
-3 -5 -23 0.075 5.594 3.255 210.128 o
-3 -5 -22 1.537 -1.005 3.045 257.746 o
-3 -5 -21 5.918 12.082 5.729 63.581 o
-3 -5 -20 0.512 5.810 2.460 309.203 o
-3 -5 -19 18.828 12.150 4.295 68.785 o
-3 -5 -18 6.230 7.476 2.107 217.714 o
-3 -5 -17 2.905 9.054 3.750 135.227 o
-3 -5 -16 7.634 17.400 4.453 81.446 o
-3 -5 -15 13.048 4.173 3.903 98.091 o
-3 -5 -14 21.123 22.485 3.681 65.582 o
-3 -5 -13 75.192 68.893 2.873 22.063 o
-3 -5 -12 5.010 7.728 1.192 318.217 o
-3 -5 -11 47.643 43.516 2.667 37.209 o
-3 -5 -10 14.013 16.795 2.581 106.966 o
-3 -5 -9 79.897 73.413 5.961 16.990 o
-3 -5 -8 62.996 62.406 4.043 24.353 o
-3 -5 -7 21.363 24.916 3.754 62.681 o
-3 -5 -6 158.416 138.175 2.013 8.822 o
-3 -5 -5 184.451 186.293 2.552 6.605 o
-3 -5 -4 49.963 58.510 1.875 33.704 o
-3 -5 -3 99.122 111.200 2.089 14.806 o
-3 -5 -2 40.732 40.804 2.574 42.822 o
-3 -5 -1 237.973 220.045 5.285 4.562 o
-3 -4 -26 10.569 8.364 4.961 73.799 o
-3 -4 -25 2.270 -3.712 2.933 260.096 o
-3 -4 -24 6.270 6.946 2.816 171.849 o
-3 -4 -23 10.940 6.416 3.073 129.237 o
-3 -4 -22 12.985 12.317 5.926 53.071 o
-3 -4 -21 1.027 7.749 8.702 33.894 o
-3 -4 -20 42.119 38.148 2.321 43.636 o
-3 -4 -19 20.612 27.252 3.595 63.835 o
-3 -4 -18 15.868 15.899 4.009 75.184 o
-3 -4 -17 38.226 25.113 2.517 51.993 o
-3 -4 -16 50.926 49.717 5.220 27.022 o
-3 -4 -15 65.734 61.292 6.110 20.062 o
-3 -4 -14 37.926 29.743 3.850 43.207 o
-3 -4 -13 20.490 20.643 4.208 61.519 o
-3 -4 -12 12.987 13.448 3.232 101.254 o
-3 -4 -11 35.440 39.492 3.703 42.282 o
-3 -4 -10 636.230 570.260 4.557 0.965 o
-3 -4 -9 142.036 141.110 7.411 8.195 o
-3 -4 -8 80.275 75.921 4.964 17.976 o
-3 -4 -7 38.982 32.840 1.536 51.216 o
-3 -4 -6 466.351 521.928 9.370 1.394 o
-3 -4 -5 23.815 32.454 1.650 71.765 o
-3 -4 -4 261.838 255.567 4.312 3.917 o
-3 -4 -3 384.396 319.293 5.595 2.303 o
-3 -4 -2 273.987 235.583 4.351 3.882 o
-3 -4 -1 192.532 184.193 5.134 6.085 o
-3 -3 -27 7.896 6.208 3.176 142.809 o
-3 -3 -26 2.676 2.588 4.983 96.544 o
-3 -3 -25 6.763 10.027 4.573 88.843 o
-3 -3 -24 1.401 11.226 6.830 51.676 o
-3 -3 -23 3.820 3.534 5.731 72.416 o
-3 -3 -22 13.081 7.307 4.666 76.206 o
-3 -3 -21 43.937 41.219 2.457 40.818 o
-3 -3 -20 0.763 2.314 2.910 270.729 o
-3 -3 -19 24.111 25.814 5.148 46.138 o
-3 -3 -18 24.241 28.121 2.664 66.955 o
-3 -3 -17 1.656 4.938 2.320 313.116 o
-3 -3 -16 8.801 13.902 1.463 180.727 o
-3 -3 -15 49.234 54.915 5.728 25.347 o
-3 -3 -14 44.686 50.351 5.577 27.809 o
-3 -3 -13 42.877 40.589 6.346 27.292 o
-3 -3 -12 16.367 19.059 2.991 88.127 o
-3 -3 -11 166.626 155.223 6.907 7.070 o
-3 -3 -10 50.571 58.100 5.180 25.982 o
-3 -3 -9 49.040 50.761 4.511 29.524 o
-3 -3 -8 19.491 17.701 1.979 97.071 o
-3 -3 -7 27.364 29.466 2.133 65.129 o
-3 -3 -6 101.000 82.255 2.680 16.231 o
-3 -3 -5 101.651 65.691 3.681 16.700 o
-3 -3 -4 353.918 327.806 2.818 2.545 o
-3 -3 -3 357.780 334.707 11.113 2.249 o
-3 -3 -2 18.352 23.105 1.860 93.781 o
-3 -3 -1 495.503 488.119 4.586 1.404 o
-3 -2 -27 10.306 8.821 3.383 115.498 o
-3 -2 -26 15.556 15.759 3.262 89.608 o
-3 -2 -25 3.389 1.792 2.937 225.067 o
-3 -2 -24 5.604 11.671 3.818 113.596 o
-3 -2 -23 4.217 6.516 2.709 203.484 o
-3 -2 -22 8.429 14.398 2.480 143.234 o
-3 -2 -21 17.146 16.505 5.378 53.801 o
-3 -2 -20 15.027 17.255 2.353 107.072 o
-3 -2 -19 5.407 5.007 1.998 262.833 o
-3 -2 -18 78.571 82.361 4.357 18.419 o
-3 -2 -17 5.822 11.269 6.176 56.989 o
-3 -2 -16 8.134 7.145 1.531 229.927 o
-3 -2 -15 10.603 19.945 5.266 60.370 o
-3 -2 -14 44.582 50.712 4.988 29.688 o
-3 -2 -13 41.725 43.364 3.479 38.036 o
-3 -2 -12 331.912 353.995 3.283 2.610 o
-3 -2 -11 9.281 21.284 5.412 59.066 o
-3 -2 -10 288.712 282.085 9.435 3.100 o
-3 -2 -9 78.946 64.668 3.949 20.474 o
-3 -2 -8 178.775 176.458 2.069 7.025 o
-3 -2 -7 97.148 96.868 2.027 16.037 o
-3 -2 -6 21.274 20.819 1.076 95.984 o
-3 -2 -5 357.585 392.974 3.259 2.276 o
-3 -2 -4 564.534 490.363 11.223 1.150 o
-3 -2 -3 496.122 475.856 7.990 1.390 o
-3 -2 -2 422.936 497.892 2.826 1.661 o
-3 -2 -1 317.109 328.785 2.323 2.866 o
-3 -1 -27 6.553 7.108 6.904 48.398 o
-3 -1 -26 0.862 -0.847 4.500 128.901 o
-3 -1 -25 7.928 9.931 3.430 121.810 o
-3 -1 -24 12.014 9.937 3.089 115.372 o
-3 -1 -23 4.957 9.394 3.969 115.045 o
-3 -1 -22 3.428 1.001 2.593 275.174 o
-3 -1 -21 54.812 64.767 3.820 26.838 o
-3 -1 -20 8.198 10.191 5.767 61.343 o
-3 -1 -19 59.909 44.284 2.267 31.750 o
-3 -1 -18 27.278 30.397 2.526 61.844 o
-3 -1 -17 126.199 127.254 3.357 10.982 o
-3 -1 -16 128.719 97.934 2.187 12.322 o
-3 -1 -15 8.481 12.084 2.498 149.953 o
-3 -1 -14 92.805 81.944 3.918 16.620 o
-3 -1 -13 292.598 268.709 6.897 3.287 o
-3 -1 -12 140.855 127.285 6.202 9.045 o
-3 -1 -11 276.337 270.049 6.130 3.518 o
-3 -1 -10 61.285 69.527 3.150 25.299 o
-3 -1 -9 158.656 130.731 3.204 8.831 o
-3 -1 -8 27.122 24.929 4.355 50.514 o
-3 -1 -7 144.653 146.478 4.188 8.950 o
-3 -1 -6 11.665 17.242 3.025 104.375 o
-3 -1 -5 906.411 849.547 9.761 0.497 o
-3 -1 -4 490.830 523.420 10.980 1.298 o
-3 -1 -3 772.672 833.390 28.285 0.523 o
-3 -1 -2 1366.410 1416.650 14.319 0.220 o
-3 -1 -1 461.632 501.008 7.970 1.461 o
-2 -15 -6 2.046 13.423 5.225 78.713 o
-2 -15 -5 0.681 5.686 5.275 88.174 o
-2 -15 -4 0.303 -10.656 6.551 62.495 o
-2 -15 -3 1.384 1.137 5.180 95.105 o
-2 -15 -2 4.124 9.671 4.170 110.008 o
-2 -15 -1 1.312 0.625 4.158 145.362 o
-2 -14 -12 0.487 2.810 3.576 189.168 o
-2 -14 -11 1.305 -0.164 4.276 139.743 o
-2 -14 -10 1.024 1.103 3.994 157.008 o
-2 -14 -9 0.929 5.932 3.591 169.178 o
-2 -14 -8 1.630 4.411 3.526 174.707 o
-2 -14 -7 6.566 9.206 4.916 81.467 o
-2 -14 -6 3.452 10.121 5.263 78.253 o
-2 -14 -5 0.907 -4.961 4.886 109.724 o
-2 -14 -4 5.383 2.217 4.868 93.579 o
-2 -14 -3 0.510 -1.627 4.789 115.606 o
-2 -14 -2 2.708 6.510 3.854 137.960 o
-2 -14 -1 0.292 1.565 4.205 145.638 o
-2 -13 -15 0.108 7.704 3.452 179.595 o
-2 -13 -14 1.658 -0.449 3.988 156.865 o
-2 -13 -13 0.107 1.730 2.925 289.650 o
-2 -13 -12 0.918 4.239 2.924 246.913 o
-2 -13 -11 2.376 2.601 4.727 106.929 o
-2 -13 -10 2.358 7.214 3.717 145.683 o
-2 -13 -9 8.660 5.867 3.341 131.862 o
-2 -13 -8 1.752 6.467 3.225 188.369 o
-2 -13 -7 0.119 1.758 8.207 39.580 o
-2 -13 -6 2.618 3.973 4.682 105.625 o
-2 -13 -5 7.486 9.696 5.753 62.706 o
-2 -13 -4 0.890 3.707 5.640 79.443 o
-2 -13 -3 2.158 3.888 4.506 114.671 o
-2 -13 -2 0.152 7.560 3.634 165.641 o
-2 -13 -1 3.242 7.749 3.675 140.972 o
-2 -12 -18 0.853 6.022 3.016 222.459 o
-2 -12 -17 0.828 3.668 4.176 138.222 o
-2 -12 -16 2.521 8.431 3.736 139.880 o
-2 -12 -15 1.822 -3.010 2.806 290.302 o
-2 -12 -14 1.538 1.166 3.989 153.576 o
-2 -12 -13 0.455 1.318 2.870 296.331 o
-2 -12 -12 2.244 5.030 3.888 143.067 o
-2 -12 -11 2.850 5.542 2.703 229.867 o
-2 -12 -10 11.074 14.667 2.984 112.555 o
-2 -12 -9 2.435 4.774 3.108 200.615 o
-2 -12 -8 3.132 8.236 3.000 183.012 o
-2 -12 -7 17.558 21.643 4.461 61.570 o
-2 -12 -6 12.885 5.960 4.373 84.281 o
-2 -12 -5 4.366 10.739 4.293 102.984 o
-2 -12 -4 7.024 6.299 4.798 86.599 o
-2 -12 -3 7.333 5.307 4.779 87.559 o
-2 -12 -2 0.801 0.935 3.405 214.377 o
-2 -12 -1 0.614 6.072 3.430 184.461 o
-2 -11 -20 3.486 4.886 3.122 187.060 o
-2 -11 -19 1.264 6.297 2.922 224.812 o
-2 -11 -18 0.538 4.142 2.977 247.513 o
-2 -11 -17 1.285 5.659 2.663 261.483 o
-2 -11 -16 0.950 2.234 2.761 292.058 o
-2 -11 -15 1.631 1.051 3.050 245.572 o
-2 -11 -14 0.886 0.165 3.017 273.668 o
-2 -11 -13 5.800 8.102 3.685 125.834 o
-2 -11 -12 3.569 2.166 2.501 272.248 o
-2 -11 -11 4.426 8.559 2.525 202.902 o
-2 -11 -10 1.820 -0.204 2.515 348.403 o
-2 -11 -9 13.284 17.535 2.576 108.439 o
-2 -11 -8 44.828 38.391 2.621 40.655 o
-2 -11 -7 1.844 0.534 4.121 144.807 o
-2 -11 -6 11.141 0.139 5.070 77.772 o
-2 -11 -5 3.917 10.063 4.106 112.506 o
-2 -11 -4 0.364 1.602 4.057 155.352 o
-2 -11 -3 28.663 30.654 4.083 48.694 o
-2 -11 -2 5.487 12.028 3.586 122.192 o
-2 -11 -1 0.935 2.253 3.209 226.641 o
-2 -10 -21 6.418 10.980 3.975 106.370 o
-2 -10 -20 1.991 0.451 3.736 171.979 o
-2 -10 -19 1.709 5.497 2.369 296.195 o
-2 -10 -18 15.327 7.464 2.634 119.549 o
-2 -10 -17 5.698 4.376 2.594 207.804 o
-2 -10 -16 0.235 1.665 2.334 429.611 o
-2 -10 -15 5.733 4.811 2.395 221.231 o
-2 -10 -14 11.520 14.923 2.403 126.460 o
-2 -10 -13 23.638 26.474 3.620 60.032 o
-2 -10 -12 8.614 15.999 2.431 138.826 o
-2 -10 -11 4.554 5.458 2.309 243.151 o
-2 -10 -10 0.761 -3.329 2.308 455.626 o
-2 -10 -9 44.761 44.077 2.863 38.151 o
-2 -10 -8 41.238 56.813 3.248 35.399 o
-2 -10 -7 63.531 52.978 3.285 26.946 o
-2 -10 -6 32.447 35.308 3.720 45.962 o
-2 -10 -5 11.572 16.982 3.812 86.930 o
-2 -10 -4 29.873 31.448 3.869 48.788 o
-2 -10 -3 25.459 21.229 3.765 59.619 o
-2 -10 -2 8.803 8.918 3.022 136.119 o
-2 -10 -1 29.565 32.214 3.095 53.977 o
-2 -9 -23 1.440 6.988 3.563 162.734 o
-2 -9 -22 6.434 13.916 4.220 94.295 o
-2 -9 -21 3.749 5.864 4.037 125.004 o
-2 -9 -20 6.863 11.382 4.044 101.976 o
-2 -9 -19 6.704 10.163 3.602 120.274 o
-2 -9 -18 9.118 9.798 2.891 137.060 o
-2 -9 -17 0.487 0.873 3.887 170.442 o
-2 -9 -16 8.344 10.304 2.780 144.933 o
-2 -9 -15 16.120 15.877 2.701 98.759 o
-2 -9 -14 5.896 1.612 2.344 250.036 o
-2 -9 -13 11.306 12.095 2.375 136.281 o
-2 -9 -12 4.710 8.235 2.563 198.531 o
-2 -9 -11 15.752 13.733 2.063 117.318 o
-2 -9 -10 2.431 0.717 2.068 417.859 o
-2 -9 -9 128.681 127.541 4.036 10.573 o
-2 -9 -8 26.513 31.013 2.497 62.691 o
-2 -9 -7 8.948 9.314 3.154 128.922 o
-2 -9 -6 23.590 24.752 3.514 62.275 o
-2 -9 -5 140.317 132.665 3.171 9.858 o
-2 -9 -4 52.931 61.658 3.673 28.299 o
-2 -9 -3 87.081 86.855 3.654 17.328 o
-2 -9 -2 11.439 13.490 2.870 116.740 o
-2 -9 -1 54.596 47.164 2.933 32.144 o
-2 -8 -24 11.870 1.685 4.876 79.319 o
-2 -8 -23 0.274 3.473 6.125 69.007 o
-2 -8 -22 0.850 5.977 3.953 144.757 o
-2 -8 -21 5.293 4.955 7.354 44.774 o
-2 -8 -20 2.038 3.672 3.181 205.101 o
-2 -8 -19 7.630 10.231 4.163 97.774 o
-2 -8 -18 7.098 7.826 3.362 134.111 o
-2 -8 -17 2.669 8.179 3.558 149.882 o
-2 -8 -16 60.162 55.073 2.902 28.413 o
-2 -8 -15 23.925 19.481 2.002 82.237 o
-2 -8 -14 20.489 18.768 2.190 89.707 o
-2 -8 -13 8.075 12.819 2.804 137.797 o
-2 -8 -12 29.557 31.512 2.543 58.003 o
-2 -8 -11 39.053 36.222 2.394 46.600 o
-2 -8 -10 76.873 67.413 5.274 18.856 o
-2 -8 -9 118.554 132.778 2.357 11.642 o
-2 -8 -8 0.949 -0.505 2.084 530.980 o
-2 -8 -7 65.221 57.813 2.768 26.448 o
-2 -8 -6 18.286 18.058 3.346 79.015 o
-2 -8 -5 254.566 239.220 5.018 4.120 o
-2 -8 -4 23.579 18.512 2.703 76.363 o
-2 -8 -3 33.748 36.964 3.338 46.371 o
-2 -8 -2 84.349 84.755 2.704 18.688 o
-2 -8 -1 44.558 43.098 2.588 39.410 o
-2 -7 -25 5.523 13.486 4.347 93.822 o
-2 -7 -24 2.670 3.991 6.885 52.814 o
-2 -7 -23 10.551 8.938 5.939 56.859 o
-2 -7 -22 18.650 29.690 3.785 62.787 o
-2 -7 -21 17.678 20.493 4.170 65.982 o
-2 -7 -20 0.266 4.150 2.982 251.710 o
-2 -7 -19 8.347 14.391 3.984 94.689 o
-2 -7 -18 28.705 24.907 3.143 58.856 o
-2 -7 -17 34.654 34.617 3.528 45.564 o
-2 -7 -16 18.793 24.965 5.186 50.447 o
-2 -7 -15 10.227 12.932 2.746 127.671 o
-2 -7 -14 2.113 7.067 2.588 242.053 o
-2 -7 -13 33.828 37.040 2.310 51.396 o
-2 -7 -12 18.176 18.110 1.655 105.358 o
-2 -7 -11 66.754 53.779 5.508 21.740 o
-2 -7 -10 78.715 70.639 2.200 21.643 o
-2 -7 -9 2.823 0.698 1.563 548.081 o
-2 -7 -8 24.273 21.832 1.876 79.932 o
-2 -7 -7 7.330 6.950 2.393 187.718 o
-2 -7 -6 480.912 490.653 10.501 1.381 o
-2 -7 -5 120.778 116.686 3.717 11.713 o
-2 -7 -4 335.324 329.489 3.630 2.678 o
-2 -7 -3 80.255 68.789 2.546 21.224 o
-2 -7 -2 120.918 116.815 2.523 12.086 o
-2 -7 -1 31.393 35.637 2.445 54.030 o
-2 -6 -26 8.264 5.700 3.683 120.079 o
-2 -6 -25 3.085 15.639 4.430 95.130 o
-2 -6 -24 0.546 14.970 5.599 71.507 o
-2 -6 -23 1.767 6.254 4.107 130.225 o
-2 -6 -22 49.023 53.943 4.661 28.533 o
-2 -6 -21 32.005 35.468 4.872 39.537 o
-2 -6 -20 10.888 10.260 2.848 127.691 o
-2 -6 -19 85.118 89.322 4.035 17.119 o
-2 -6 -18 23.598 20.702 2.924 71.719 o
-2 -6 -17 37.086 33.423 5.127 35.998 o
-2 -6 -16 67.044 82.379 3.505 21.674 o
-2 -6 -15 14.544 15.681 3.238 92.958 o
-2 -6 -14 83.792 85.940 2.767 18.637 o
-2 -6 -13 180.879 159.478 4.672 6.945 o
-2 -6 -12 33.627 37.131 2.064 52.636 o
-2 -6 -11 127.641 103.616 3.810 11.650 o
-2 -6 -10 80.048 80.430 2.676 19.935 o
-2 -6 -9 823.824 754.925 10.293 0.594 o
-2 -6 -8 130.286 120.085 2.833 11.090 o
-2 -6 -7 56.764 49.200 2.758 31.141 o
-2 -6 -6 43.403 37.331 3.204 39.882 o
-2 -6 -5 645.106 614.117 8.002 0.898 o
-2 -6 -4 214.763 214.381 5.655 5.063 o
-2 -6 -3 318.190 300.384 6.507 2.877 o
-2 -6 -2 7.106 11.562 1.938 190.922 o
-2 -6 -1 169.440 192.127 3.239 6.968 o
-2 -5 -27 1.598 8.486 3.449 163.471 o
-2 -5 -26 3.132 9.106 4.007 121.807 o
-2 -5 -25 1.370 -1.090 4.231 142.226 o
-2 -5 -24 17.463 12.288 3.139 91.536 o
-2 -5 -23 2.582 5.412 2.989 206.019 o
-2 -5 -22 20.514 20.520 4.535 57.797 o
-2 -5 -21 31.157 31.404 3.052 53.003 o
-2 -5 -20 20.491 14.654 4.243 65.154 o
-2 -5 -19 31.009 31.964 3.072 52.737 o
-2 -5 -18 80.292 78.249 8.324 13.741 o
-2 -5 -17 50.245 63.342 4.119 27.916 o
-2 -5 -16 39.498 33.694 3.018 44.656 o
-2 -5 -15 51.820 56.347 8.456 18.111 o
-2 -5 -14 26.278 23.670 2.559 68.187 o
-2 -5 -13 34.509 46.801 3.416 41.751 o
-2 -5 -12 311.298 298.699 9.657 2.795 o
-2 -5 -11 177.436 141.669 4.716 7.410 o
-2 -5 -10 57.976 48.982 2.746 30.707 o
-2 -5 -9 147.236 166.911 2.531 8.587 o
-2 -5 -8 369.415 339.191 5.823 2.332 o
-2 -5 -7 757.363 658.288 3.373 0.725 o
-2 -5 -6 442.966 398.086 2.567 1.793 o
-2 -5 -5 42.558 48.010 3.274 36.966 o
-2 -5 -4 475.749 409.308 5.972 1.599 o
-2 -5 -3 1045.030 989.322 5.575 0.386 o
-2 -5 -2 146.102 133.306 2.048 9.678 o
-2 -5 -1 388.332 367.365 4.774 2.141 o
-2 -4 -27 6.479 15.087 3.803 104.606 o
-2 -4 -26 2.917 7.113 3.577 150.645 o
-2 -4 -25 13.890 19.157 4.796 63.472 o
-2 -4 -24 4.004 4.533 3.297 170.532 o
-2 -4 -23 12.607 11.422 3.162 107.972 o
-2 -4 -22 2.177 0.699 3.025 242.502 o
-2 -4 -21 18.838 11.770 4.303 68.935 o
-2 -4 -20 25.313 34.912 2.855 59.057 o
-2 -4 -19 46.290 49.384 4.384 31.232 o
-2 -4 -18 20.017 22.369 3.947 64.100 o
-2 -4 -17 75.612 77.350 2.637 21.226 o
-2 -4 -16 117.100 114.718 4.321 11.854 o
-2 -4 -15 208.251 179.225 3.764 5.863 o
-2 -4 -14 298.515 267.825 4.571 3.332 o
-2 -4 -13 211.535 219.701 2.525 5.332 o
-2 -4 -12 66.722 61.485 4.639 22.481 o
-2 -4 -11 137.159 126.945 5.342 9.582 o
-2 -4 -10 348.952 332.147 3.333 2.560 o
-2 -4 -9 432.267 441.119 9.506 1.654 o
-2 -4 -8 73.380 78.307 2.471 21.770 o
-2 -4 -7 708.140 634.809 8.141 0.790 o
-2 -4 -6 235.886 186.890 1.968 5.167 o
-2 -4 -5 389.309 373.603 2.305 2.146 o
-2 -4 -4 70.847 85.794 2.825 21.175 o
-2 -4 -3 139.665 146.094 4.168 9.244 o
-2 -4 -2 2508.860 2442.120 15.435 0.073 o
-2 -4 -1 184.320 147.926 4.665 7.032 o
-2 -3 -28 14.696 21.728 4.416 66.017 o
-2 -3 -27 5.011 6.678 3.654 134.971 o
-2 -3 -26 1.379 -4.445 3.488 203.774 o
-2 -3 -25 1.204 -0.373 3.318 225.837 o
-2 -3 -24 2.949 12.178 8.093 37.105 o
-2 -3 -23 20.174 25.526 3.396 68.044 o
-2 -3 -22 34.264 39.691 3.725 42.925 o
-2 -3 -21 8.029 13.088 3.942 98.706 o
-2 -3 -20 30.406 26.756 2.662 59.145 o
-2 -3 -19 58.535 46.875 6.547 22.002 o
-2 -3 -18 121.923 123.636 4.763 10.929 o
-2 -3 -17 28.479 40.359 2.382 54.978 o
-2 -3 -16 19.249 28.104 5.322 47.502 o
-2 -3 -15 11.984 18.153 2.627 111.144 o
-2 -3 -14 333.488 318.092 9.688 2.535 o
-2 -3 -13 42.856 44.482 2.080 41.518 o
-2 -3 -12 40.658 53.826 4.422 32.533 o
-2 -3 -11 394.711 349.682 20.691 1.628 o
-2 -3 -10 779.710 728.504 16.608 0.622 o
-2 -3 -9 148.953 139.461 2.498 9.252 o
-2 -3 -8 425.220 453.974 11.675 1.611 o
-2 -3 -7 560.823 537.878 6.470 1.145 o
-2 -3 -6 244.737 241.436 8.133 4.006 o
-2 -3 -5 212.225 211.157 6.350 5.075 o
-2 -3 -4 439.351 482.662 4.794 1.610 o
-2 -3 -3 266.563 263.685 3.112 3.835 o
-2 -3 -2 524.700 505.095 3.559 1.296 o
-2 -3 -1 416.909 357.562 3.137 2.024 o
-2 -2 -28 28.962 23.700 3.630 55.280 o
-2 -2 -27 18.290 15.652 3.724 75.497 o
-2 -2 -26 1.646 2.293 3.909 154.483 o
-2 -2 -25 2.879 2.902 3.729 155.863 o
-2 -2 -24 0.708 -0.920 3.538 206.385 o
-2 -2 -23 48.402 51.732 5.948 25.393 o
-2 -2 -22 39.176 57.136 5.813 27.710 o
-2 -2 -21 84.323 67.284 3.886 19.246 o
-2 -2 -20 17.432 22.039 2.603 87.718 o
-2 -2 -19 31.905 40.368 3.401 46.150 o
-2 -2 -18 49.496 57.204 3.544 30.727 o
-2 -2 -17 37.134 37.756 3.349 43.392 o
-2 -2 -16 18.707 19.415 2.028 96.163 o
-2 -2 -15 12.403 12.965 2.949 111.589 o
-2 -2 -14 26.666 25.222 3.737 56.085 o
-2 -2 -13 33.335 36.772 3.573 45.510 o
-2 -2 -12 117.930 120.824 1.641 12.380 o
-2 -2 -11 198.388 206.899 8.087 5.185 o
-2 -2 -10 37.643 39.514 5.136 34.239 o
-2 -2 -9 678.793 665.190 4.301 0.821 o
-2 -2 -8 386.736 379.019 4.532 2.119 o
-2 -2 -7 965.218 1069.690 13.024 0.397 o
-2 -2 -6 234.553 196.395 9.480 4.377 o
-2 -2 -5 323.310 326.692 3.905 2.790 o
-2 -2 -4 1051.470 1018.790 11.299 0.372 o
-2 -2 -3 75.455 82.981 2.131 21.038 o
-2 -2 -2 954.027 949.435 9.101 0.439 o
-2 -2 -1 320.553 323.805 4.274 2.819 o
-2 -1 -28 15.904 21.730 3.695 74.718 o
-2 -1 -27 24.209 21.988 3.724 61.150 o
-2 -1 -26 10.029 7.209 3.539 114.680 o
-2 -1 -25 1.323 2.965 3.386 197.562 o
-2 -1 -24 8.305 11.761 4.043 96.993 o
-2 -1 -23 7.257 9.396 3.114 139.836 o
-2 -1 -22 78.223 64.185 4.631 19.785 o
-2 -1 -21 17.734 16.131 4.351 66.599 o
-2 -1 -20 165.750 160.865 11.561 5.723 o
-2 -1 -19 8.034 13.624 2.465 149.088 o
-2 -1 -18 12.011 10.286 2.303 139.842 o
-2 -1 -17 128.584 137.848 3.465 10.393 o
-2 -1 -16 384.545 410.107 6.535 2.008 o
-2 -1 -15 60.467 63.884 3.340 26.093 o
-2 -1 -14 507.291 463.647 4.865 1.403 o
-2 -1 -13 483.357 473.208 8.243 1.432 o
-2 -1 -12 143.565 128.432 2.788 9.868 o
-2 -1 -11 244.330 245.745 6.398 4.134 o
-2 -1 -10 1685.470 1653.850 21.266 0.152 o
-2 -1 -9 606.338 650.364 10.067 0.921 o
-2 -1 -8 1501.490 1463.760 22.992 0.188 o
-2 -1 -7 231.899 251.349 5.266 4.387 o
-2 -1 -6 619.595 647.013 6.200 0.921 o
-2 -1 -5 16.493 17.490 1.865 109.887 o
-2 -1 -4 985.785 1018.040 6.717 0.407 o
-2 -1 -3 6.508 10.494 1.345 240.034 o
-2 -1 -2 152.600 122.728 3.347 9.369 o
-2 -1 -1 1726.840 2075.770 42.230 0.120 o
-1 -15 -9 0.672 1.842 3.942 160.718 o
-1 -15 -8 0.403 7.814 5.070 92.728 o
-1 -15 -7 1.847 8.741 3.920 133.063 o
-1 -15 -6 3.737 9.321 3.884 123.993 o
-1 -15 -5 0.174 6.487 6.124 67.135 o
-1 -15 -4 0.143 2.343 5.126 98.782 o
-1 -15 -3 0.256 -2.002 6.248 68.745 o
-1 -15 -2 1.900 -0.505 5.133 96.913 o
-1 -15 -1 1.553 2.954 5.076 95.880 o
-1 -14 -13 0.214 4.743 3.743 168.272 o
-1 -14 -12 0.183 0.675 3.737 187.743 o
-1 -14 -11 0.054 0.316 4.194 151.901 o
-1 -14 -10 3.411 5.708 3.738 142.574 o
-1 -14 -9 1.089 2.214 4.073 147.348 o
-1 -14 -8 0.912 6.046 4.330 123.531 o
-1 -14 -7 2.659 5.138 4.079 129.967 o
-1 -14 -6 1.257 9.454 3.623 151.166 o
-1 -14 -5 1.796 2.993 4.877 102.336 o
-1 -14 -4 0.576 -0.524 5.820 78.588 o
-1 -14 -3 0.343 14.985 6.014 63.632 o
-1 -14 -2 0.473 6.202 4.830 103.242 o
-1 -14 -1 0.151 4.954 4.827 106.397 o
-1 -13 -16 5.580 3.612 3.106 174.078 o
-1 -13 -15 0.635 4.919 3.219 211.051 o
-1 -13 -14 1.085 8.096 4.093 129.751 o
-1 -13 -13 4.413 11.415 4.835 85.745 o
-1 -13 -12 2.187 9.139 3.516 152.358 o
-1 -13 -11 0.956 0.168 3.508 205.673 o
-1 -13 -10 0.012 2.594 3.861 169.365 o
-1 -13 -9 0.063 4.524 3.419 199.793 o
-1 -13 -8 0.094 -2.195 3.412 230.156 o
-1 -13 -7 3.443 9.789 3.408 147.935 o
-1 -13 -6 2.104 3.878 3.347 187.690 o
-1 -13 -5 5.807 9.061 4.564 92.716 o
-1 -13 -4 0.594 8.707 4.562 109.204 o
-1 -13 -3 0.763 -4.563 5.221 96.838 o
-1 -13 -2 4.438 2.845 4.566 105.917 o
-1 -13 -1 21.186 30.361 11.893 15.609 o
-1 -12 -19 1.328 -1.324 2.973 273.187 o
-1 -12 -18 1.687 4.023 2.961 231.233 o
-1 -12 -17 2.311 3.266 3.201 202.221 o
-1 -12 -16 3.086 0.849 3.498 180.035 o
-1 -12 -15 1.673 7.556 2.932 209.342 o
-1 -12 -14 0.161 2.645 3.179 239.495 o
-1 -12 -13 0.998 5.070 3.134 214.310 o
-1 -12 -12 1.317 6.487 3.252 190.596 o
-1 -12 -11 2.839 5.387 3.851 140.567 o
-1 -12 -10 3.070 0.140 3.252 206.982 o
-1 -12 -9 9.324 6.477 3.238 131.028 o
-1 -12 -8 4.511 10.711 4.004 112.843 o
-1 -12 -7 4.875 5.361 3.201 166.195 o
-1 -12 -6 1.409 4.096 4.952 99.047 o
-1 -12 -5 20.395 21.454 4.486 57.945 o
-1 -12 -4 5.449 10.150 4.377 97.821 o
-1 -12 -3 23.267 37.179 4.439 47.881 o
-1 -12 -2 6.088 15.375 4.294 91.255 o
-1 -12 -1 7.853 11.472 4.403 88.882 o
-1 -11 -21 6.841 16.059 4.893 74.960 o
-1 -11 -20 0.372 0.850 3.221 245.297 o
-1 -11 -19 5.244 5.200 3.413 150.981 o
-1 -11 -18 6.069 9.230 3.380 135.074 o
-1 -11 -17 1.591 2.131 2.995 244.258 o
-1 -11 -16 1.849 2.367 2.755 270.901 o
-1 -11 -15 3.011 6.611 2.722 217.653 o
-1 -11 -14 3.755 1.926 2.733 241.427 o
-1 -11 -13 12.819 21.439 3.050 93.481 o
-1 -11 -12 5.376 6.010 2.934 176.705 o
-1 -11 -11 13.995 19.278 3.142 91.407 o
-1 -11 -10 11.182 21.369 3.507 88.801 o
-1 -11 -9 26.745 28.329 3.690 54.683 o
-1 -11 -8 34.617 32.598 3.500 46.565 o
-1 -11 -7 8.452 19.923 3.065 110.274 o
-1 -11 -6 5.409 7.830 3.002 164.123 o
-1 -11 -5 10.147 6.100 7.272 42.462 o
-1 -11 -4 50.470 57.918 4.273 28.387 o
-1 -11 -3 3.222 7.033 4.086 122.474 o
-1 -11 -2 30.501 20.767 5.120 43.577 o
-1 -11 -1 28.480 48.366 4.157 41.658 o
-1 -10 -22 12.668 18.002 7.660 35.219 o
-1 -10 -21 2.045 5.930 3.347 178.191 o
-1 -10 -20 6.939 10.040 3.057 142.403 o
-1 -10 -19 1.497 4.220 2.991 229.221 o
-1 -10 -18 3.087 10.046 3.510 143.806 o
-1 -10 -17 14.535 22.189 3.275 83.912 o
-1 -10 -16 11.974 13.326 3.102 108.406 o
-1 -10 -15 33.632 34.624 2.640 51.205 o
-1 -10 -14 13.169 9.915 2.826 118.282 o
-1 -10 -13 2.071 1.408 2.502 320.070 o
-1 -10 -12 42.187 46.751 3.959 35.108 o
-1 -10 -11 56.603 60.193 2.752 29.037 o
-1 -10 -10 38.530 42.537 2.900 42.579 o
-1 -10 -9 30.884 48.033 2.563 47.866 o
-1 -10 -8 56.331 62.925 3.215 27.819 o
-1 -10 -7 23.728 22.393 3.197 67.105 o
-1 -10 -6 22.691 22.459 2.848 72.627 o
-1 -10 -5 38.863 36.860 3.987 39.560 o
-1 -10 -4 97.434 100.127 7.931 11.736 o
-1 -10 -3 66.379 79.573 4.156 21.278 o
-1 -10 -2 28.341 30.373 3.886 50.540 o
-1 -10 -1 56.947 51.125 3.895 28.237 o
-1 -9 -24 15.871 16.585 4.135 72.500 o
-1 -9 -23 11.082 6.848 5.492 64.374 o
-1 -9 -22 11.036 8.370 3.912 97.571 o
-1 -9 -21 2.751 7.635 6.395 58.522 o
-1 -9 -20 10.899 12.652 3.861 93.153 o
-1 -9 -19 0.910 3.299 3.135 228.103 o
-1 -9 -18 28.482 30.241 2.868 57.919 o
-1 -9 -17 0.800 1.438 3.177 239.204 o
-1 -9 -16 72.588 64.297 3.320 22.728 o
-1 -9 -15 16.012 16.771 2.675 98.179 o
-1 -9 -14 3.142 3.809 2.659 244.401 o
-1 -9 -13 6.786 8.285 2.792 163.098 o
-1 -9 -12 47.035 48.323 2.857 35.706 o
-1 -9 -11 69.070 72.104 3.059 22.954 o
-1 -9 -10 28.741 36.167 2.313 57.524 o
-1 -9 -9 0.297 1.607 2.285 443.792 o
-1 -9 -8 120.484 130.079 3.259 11.347 o
-1 -9 -7 82.644 91.015 3.323 17.976 o
-1 -9 -6 183.062 203.819 3.024 6.320 o
-1 -9 -5 1.632 1.455 4.016 150.125 o
-1 -9 -4 17.271 16.939 4.527 64.205 o
-1 -9 -3 44.567 42.476 4.205 34.102 o
-1 -9 -2 47.009 46.419 3.522 34.277 o
-1 -9 -1 20.550 28.328 3.450 64.716 o
-1 -8 -25 9.471 11.663 4.050 93.623 o
-1 -8 -24 1.182 1.605 3.915 159.862 o
-1 -8 -23 11.241 21.590 5.577 54.677 o
-1 -8 -22 0.167 3.107 3.437 205.075 o
-1 -8 -21 11.494 16.068 4.050 83.165 o
-1 -8 -20 4.939 4.843 3.225 166.209 o
-1 -8 -19 12.596 11.183 4.462 77.554 o
-1 -8 -18 13.473 13.188 4.095 81.068 o
-1 -8 -17 127.314 141.528 8.406 8.451 o
-1 -8 -16 7.034 5.346 2.940 164.627 o
-1 -8 -15 2.198 3.138 2.666 268.193 o
-1 -8 -14 77.186 72.970 3.028 20.995 o
-1 -8 -13 37.536 27.037 2.898 49.752 o
-1 -8 -12 45.832 49.939 2.904 35.788 o
-1 -8 -11 58.914 61.634 2.463 28.385 o
-1 -8 -10 29.529 30.225 2.484 59.234 o
-1 -8 -9 16.545 16.786 2.302 103.353 o
-1 -8 -8 54.678 49.642 2.179 33.060 o
-1 -8 -7 22.587 18.909 2.019 86.034 o
-1 -8 -6 46.021 53.218 2.053 36.847 o
-1 -8 -5 105.307 114.026 3.571 13.334 o
-1 -8 -4 365.389 345.416 14.249 2.039 o
-1 -8 -3 430.680 450.933 7.242 1.680 o
-1 -8 -2 22.719 24.554 6.195 39.422 o
-1 -8 -1 378.385 313.167 9.447 2.251 o
-1 -7 -26 0.310 -0.030 4.110 157.423 o
-1 -7 -25 15.662 13.769 3.497 87.282 o
-1 -7 -24 1.624 5.168 4.732 104.998 o
-1 -7 -23 8.009 12.113 3.356 119.233 o
-1 -7 -22 18.463 22.215 4.119 64.275 o
-1 -7 -21 1.933 6.923 3.502 163.383 o
-1 -7 -20 4.757 8.922 3.815 123.212 o
-1 -7 -19 32.103 33.032 3.420 49.004 o
-1 -7 -18 12.840 17.929 3.013 99.534 o
-1 -7 -17 78.741 80.470 6.510 15.980 o
-1 -7 -16 16.131 21.664 2.413 94.828 o
-1 -7 -15 81.647 77.382 3.268 19.415 o
-1 -7 -14 4.848 2.424 2.965 198.821 o
-1 -7 -13 66.725 72.952 3.135 23.349 o
-1 -7 -12 68.153 68.797 2.972 23.724 o
-1 -7 -11 85.705 94.995 3.082 17.333 o
-1 -7 -10 135.636 133.009 2.535 10.294 o
-1 -7 -9 73.030 67.059 1.904 23.739 o
-1 -7 -8 47.772 62.328 2.040 33.570 o
-1 -7 -7 489.426 474.194 5.761 1.437 o
-1 -7 -6 197.544 176.029 2.681 6.330 o
-1 -7 -5 131.174 119.752 3.472 10.855 o
-1 -7 -4 145.505 155.812 3.287 8.848 o
-1 -7 -3 223.977 236.361 5.295 4.674 o
-1 -7 -2 301.424 285.728 5.588 3.157 o
-1 -7 -1 21.163 10.916 3.506 77.949 o
-1 -6 -27 11.078 15.500 3.640 94.063 o
-1 -6 -26 6.975 11.950 3.708 111.591 o
-1 -6 -25 1.331 10.770 3.386 160.842 o
-1 -6 -24 30.539 43.609 3.726 44.199 o
-1 -6 -23 2.399 4.351 3.241 191.338 o
-1 -6 -22 56.921 58.277 4.820 25.025 o
-1 -6 -21 60.949 51.619 3.474 27.678 o
-1 -6 -20 4.789 10.191 3.298 143.752 o
-1 -6 -19 35.944 44.103 3.190 42.675 o
-1 -6 -18 33.525 23.534 3.162 53.930 o
-1 -6 -17 79.066 82.681 3.583 19.105 o
-1 -6 -16 56.850 67.073 4.146 25.221 o
-1 -6 -15 79.499 74.235 3.047 20.355 o
-1 -6 -14 61.983 52.413 3.880 26.403 o
-1 -6 -13 95.412 72.331 4.348 16.576 o
-1 -6 -12 29.175 34.934 2.128 58.783 o
-1 -6 -11 9.566 13.483 2.491 138.574 o
-1 -6 -10 19.710 16.877 2.335 92.540 o
-1 -6 -9 672.331 560.649 9.531 0.890 o
-1 -6 -8 133.881 129.800 3.831 10.201 o
-1 -6 -7 247.399 257.989 3.992 4.142 o
-1 -6 -6 38.600 35.525 2.215 47.983 o
-1 -6 -5 120.584 108.652 2.276 12.559 o
-1 -6 -4 53.249 51.379 2.198 33.291 o
-1 -6 -3 648.817 616.610 12.508 0.864 o
-1 -6 -2 781.761 786.278 20.025 0.578 o
-1 -6 -1 1745.480 1620.490 21.444 0.147 o
-1 -5 -27 1.781 4.050 3.528 174.874 o
-1 -5 -26 21.411 25.766 3.500 64.791 o
-1 -5 -25 30.729 38.020 3.691 46.421 o
-1 -5 -24 9.573 8.030 4.207 94.102 o
-1 -5 -23 48.632 53.988 3.247 32.526 o
-1 -5 -22 1.354 6.390 3.332 183.814 o
-1 -5 -21 66.265 53.700 3.413 25.755 o
-1 -5 -20 243.525 226.280 5.945 4.349 o
-1 -5 -19 50.086 55.090 4.592 28.163 o
-1 -5 -18 4.789 7.978 2.946 172.269 o
-1 -5 -17 94.555 93.710 4.810 14.896 o
-1 -5 -16 236.696 237.638 4.355 4.488 o
-1 -5 -15 10.202 6.009 3.533 116.641 o
-1 -5 -14 19.752 31.080 3.147 67.054 o
-1 -5 -13 393.586 407.554 3.397 2.012 o
-1 -5 -12 7.002 10.629 1.890 200.300 o
-1 -5 -11 63.373 71.809 2.634 25.053 o
-1 -5 -10 292.406 284.244 2.797 3.361 o
-1 -5 -9 45.708 56.871 2.196 35.716 o
-1 -5 -8 28.405 22.062 1.701 72.562 o
-1 -5 -7 213.807 215.929 2.413 5.329 o
-1 -5 -6 1024.020 1017.710 10.765 0.385 o
-1 -5 -5 1491.490 1474.200 18.296 0.191 o
-1 -5 -4 447.025 427.920 5.030 1.688 o
-1 -5 -3 162.833 184.161 2.726 7.442 o
-1 -5 -2 253.956 227.374 2.539 4.357 o
-1 -5 -1 2511.110 2466.720 64.237 0.066 o
-1 -4 -28 3.253 8.322 4.613 99.351 o
-1 -4 -27 48.215 44.493 4.318 31.657 o
-1 -4 -26 36.622 35.142 3.749 42.741 o
-1 -4 -25 22.874 17.181 4.910 53.037 o
-1 -4 -24 0.843 4.837 3.561 177.131 o
-1 -4 -23 36.692 34.315 3.476 44.380 o
-1 -4 -22 12.928 19.334 3.305 91.010 o
-1 -4 -21 169.903 164.983 3.701 7.417 o
-1 -4 -20 60.071 66.391 3.220 26.027 o
-1 -4 -19 130.967 130.044 6.839 9.248 o
-1 -4 -18 25.137 20.608 2.772 70.709 o
-1 -4 -17 284.020 278.173 8.314 3.245 o
-1 -4 -16 20.772 32.078 3.579 60.512 o
-1 -4 -15 488.279 457.750 3.979 1.482 o
-1 -4 -14 280.440 258.631 5.383 3.579 o
-1 -4 -13 39.494 45.556 3.816 37.385 o
-1 -4 -12 184.346 150.614 2.255 7.296 o
-1 -4 -11 206.540 221.695 6.029 5.123 o
-1 -4 -10 902.940 870.659 11.813 0.488 o
-1 -4 -9 35.484 34.509 4.007 42.406 o
-1 -4 -8 52.683 56.809 2.399 31.942 o
-1 -4 -7 69.473 62.794 1.460 25.722 o
-1 -4 -6 628.439 575.407 7.390 0.963 o
-1 -4 -5 197.559 218.443 2.125 5.734 o
-1 -4 -4 184.988 205.202 2.056 6.309 o
-1 -4 -3 376.779 364.722 3.065 2.245 o
-1 -4 -2 475.612 382.509 9.222 1.605 o
-1 -4 -1 859.279 882.084 17.205 0.499 o
-1 -3 -28 34.274 27.755 3.705 47.656 o
-1 -3 -27 12.206 17.587 3.537 90.442 o
-1 -3 -26 38.082 31.669 3.483 44.294 o
-1 -3 -25 19.631 23.822 4.061 62.283 o
-1 -3 -24 23.570 28.972 3.220 62.261 o
-1 -3 -23 0.918 1.332 3.342 217.535 o
-1 -3 -22 14.455 13.202 3.267 96.213 o
-1 -3 -21 2.380 1.895 3.190 211.061 o
-1 -3 -20 205.703 226.476 3.279 5.346 o
-1 -3 -19 19.838 20.625 2.643 82.960 o
-1 -3 -18 45.238 52.095 7.559 21.643 o
-1 -3 -17 87.623 78.286 3.423 18.128 o
-1 -3 -16 89.577 79.083 4.391 16.896 o
-1 -3 -15 16.566 28.340 4.865 54.233 o
-1 -3 -14 76.553 90.774 4.241 18.173 o
-1 -3 -13 23.204 26.872 4.191 54.861 o
-1 -3 -12 49.426 55.286 1.955 34.644 o
-1 -3 -11 962.748 952.148 15.462 0.423 o
-1 -3 -10 288.025 293.816 8.615 3.100 o
-1 -3 -9 318.838 299.088 9.152 2.755 o
-1 -3 -8 359.767 335.924 6.209 2.401 o
-1 -3 -7 590.486 573.998 12.954 0.993 o
-1 -3 -6 160.326 200.577 5.243 6.845 o
-1 -3 -5 703.220 685.259 6.654 0.768 o
-1 -3 -4 1556.620 1630.790 32.964 0.163 o
-1 -3 -3 2893.300 2956.210 35.021 0.053 o
-1 -3 -2 4770.990 5301.070 49.188 0.019 o
-1 -3 -1 4067.780 4208.480 40.107 0.027 o
-1 -2 -29 8.978 8.556 3.946 102.742 o
-1 -2 -28 12.616 11.091 3.907 89.557 o
-1 -2 -27 47.215 37.443 3.849 35.316 o
-1 -2 -26 25.585 35.000 3.710 52.275 o
-1 -2 -25 0.354 2.940 4.294 135.839 o
-1 -2 -24 17.947 16.366 5.126 56.022 o
-1 -2 -23 2.273 0.553 3.642 176.809 o
-1 -2 -22 65.814 68.374 3.680 23.419 o
-1 -2 -21 56.560 50.571 3.529 29.310 o
-1 -2 -20 61.972 47.626 3.080 28.784 o
-1 -2 -19 236.334 208.255 4.952 4.737 o
-1 -2 -18 232.031 223.127 4.515 4.708 o
-1 -2 -17 5.665 13.794 2.565 161.724 o
-1 -2 -16 328.640 307.094 3.915 2.830 o
-1 -2 -15 98.241 104.788 3.201 14.831 o
-1 -2 -14 573.756 580.147 4.866 1.077 o
-1 -2 -13 24.657 32.300 2.064 67.657 o
-1 -2 -12 2056.280 1892.510 33.692 0.106 o
-1 -2 -11 260.116 243.136 5.187 3.990 o
-1 -2 -10 3.496 7.091 1.625 328.629 o
-1 -2 -9 618.276 658.162 16.413 0.848 o
-1 -2 -8 2178.660 2237.550 29.822 0.090 o
-1 -2 -7 214.130 229.405 3.474 5.098 o
-1 -2 -6 1353.390 1378.330 19.261 0.223 o
-1 -2 -5 768.176 700.787 5.047 0.686 o
-1 -2 -4 146.813 153.376 4.827 8.495 o
-1 -2 -3 1951.560 2082.850 32.609 0.107 o
-1 -2 -2 7417.770 8306.370 73.718 0.008 o
-1 -2 -1 9813.190 11444.600 131.342 0.004 o
-1 -1 -29 45.905 46.457 4.029 33.172 o
-1 -1 -28 29.114 26.895 3.882 51.486 o
-1 -1 -27 6.785 11.919 5.128 73.783 o
-1 -1 -26 67.350 70.236 4.599 21.423 o
-1 -1 -25 13.737 14.543 4.217 76.836 o
-1 -1 -24 67.784 80.158 3.564 21.685 o
-1 -1 -23 85.916 82.313 3.797 17.755 o
-1 -1 -22 58.768 57.720 4.112 26.103 o
-1 -1 -21 52.858 46.041 4.896 27.910 o
-1 -1 -20 651.773 646.760 10.607 0.849 o
-1 -1 -19 370.183 359.886 4.045 2.292 o
-1 -1 -18 231.771 210.389 5.347 4.774 o
-1 -1 -17 40.331 38.784 6.130 29.179 o
-1 -1 -16 221.459 209.581 5.249 5.009 o
-1 -1 -15 99.626 91.251 2.984 15.637 o
-1 -1 -14 36.587 47.216 2.460 43.922 o
-1 -1 -13 545.019 501.229 8.421 1.213 o
-1 -1 -12 156.664 159.235 2.949 8.247 o
-1 -1 -11 971.802 950.885 6.146 0.432 o
-1 -1 -10 584.281 660.408 7.442 0.965 o
-1 -1 -9 677.150 662.733 7.444 0.816 o
-1 -1 -8 3583.010 3690.600 21.104 0.035 o
-1 -1 -7 398.854 465.868 9.842 1.734 o
-1 -1 -6 5101.160 5717.430 84.526 0.016 o
-1 -1 -5 347.704 362.544 4.693 2.428 o
-1 -1 -4 953.885 1011.470 16.499 0.410 o
-1 -1 -3 2897.420 2895.360 70.163 0.050 o
-1 -1 -2 6392.210 7665.910 101.940 0.010 o
-1 -1 -1 1827.480 2238.430 23.075 0.113 o
0 0 2 246.612 389.567 24.034 1.937 o
0 0 4 25369.100 30089.700 87.095 0.001 o
0 0 6 6980.240 7696.250 50.667 0.009 o
0 0 8 6887.530 7828.460 159.761 0.009 o
0 0 10 288.350 290.821 3.246 3.359 o
0 0 12 3790.390 3694.710 29.527 0.033 o
0 0 14 3349.200 3106.150 28.176 0.043 o
0 0 16 695.820 647.165 33.863 0.605 o
0 0 18 1689.070 1687.690 92.523 0.103 o
0 0 20 21.793 9.942 4.390 64.658 o
0 0 22 29.105 36.823 9.478 20.421 o
0 0 24 47.922 51.825 5.013 28.250 o
0 0 26 74.060 80.648 5.494 17.930 o
0 0 28 92.542 107.649 14.668 7.090 o
0 1 1 4103.190 4566.620 64.809 0.025 o
0 1 2 10.747 14.770 1.758 150.570 o
0 1 3 421.238 394.534 3.770 1.897 o
0 1 4 6840.940 7082.370 81.234 0.010 o
0 1 5 1897.700 1975.110 15.049 0.119 o
0 1 6 35.364 68.487 1.861 39.053 o
0 1 7 100.611 74.212 4.266 15.794 o
0 1 8 1977.870 2217.460 23.165 0.103 o
0 1 9 666.858 550.018 6.051 0.924 o
0 1 10 5254.610 5193.220 66.450 0.017 o
0 1 11 343.197 300.929 3.310 2.739 o
0 1 12 47.149 51.630 2.441 35.809 o
0 1 13 34.472 55.698 2.791 41.228 o
0 1 14 560.979 535.874 8.215 1.134 o
0 1 15 437.795 345.694 6.112 1.906 o
0 1 16 1553.490 1542.250 18.480 0.177 o
0 1 17 64.992 61.375 3.002 25.628 o
0 1 18 24.494 24.750 3.296 63.191 o
0 1 19 379.301 369.007 9.344 2.082 o
0 1 20 568.294 516.172 8.875 1.135 o
0 1 21 378.957 402.637 4.863 2.090 o
0 1 22 114.275 111.233 3.893 12.449 o
0 1 23 1.868 3.267 3.672 166.274 o
0 1 24 0.011 9.508 3.844 145.626 o
0 1 25 3.013 12.262 5.212 78.312 o
0 1 26 14.350 12.201 4.284 76.654 o
0 1 27 0.709 4.266 3.776 163.716 o
0 1 28 31.562 36.289 4.068 44.218 o
0 1 29 112.604 119.424 4.996 11.709 o
0 2 0 33.083 24.970 1.564 63.121 o
0 2 1 55.651 53.176 1.728 32.490 o
0 2 2 2889.480 3151.530 23.552 0.051 o
0 2 3 6049.210 6872.750 66.867 0.012 o
0 2 4 116.004 104.370 2.084 13.278 o
0 2 5 7511.720 8220.300 69.366 0.008 o
0 2 6 13880.900 15626.100 123.326 0.002 o
0 2 7 243.563 196.778 7.084 4.505 o
0 2 8 48.770 32.077 2.471 40.601 o
0 2 9 2.181 19.313 1.754 214.544 o
0 2 10 6.857 5.812 1.950 232.858 o
0 2 11 1196.580 1098.460 5.664 0.307 o
0 2 12 1270.640 1099.720 17.034 0.277 o
0 2 13 9.825 13.318 2.186 148.306 o
0 2 14 88.077 94.306 3.136 16.981 o
0 2 15 5.666 6.105 2.381 214.073 o
0 2 16 285.552 263.475 4.547 3.519 o
0 2 17 0.446 7.863 3.108 206.038 o
0 2 18 879.771 829.821 23.393 0.480 o
0 2 19 69.480 71.882 3.017 22.930 o
0 2 20 163.008 173.501 4.090 7.463 o
0 2 21 15.101 27.874 3.291 76.324 o
0 2 22 474.377 498.740 9.704 1.400 o
0 2 23 4.960 3.567 3.283 167.499 o
0 2 24 54.425 58.691 3.552 28.556 o
0 2 25 12.227 10.391 3.548 100.628 o
0 2 26 2.013 10.068 4.219 115.417 o
0 2 27 16.272 14.320 4.432 68.984 o
0 2 28 52.215 60.463 4.681 26.393 o
0 2 29 6.584 8.942 3.998 108.620 o
0 3 1 924.049 1155.560 18.807 0.386 o
0 3 2 8558.200 9862.060 106.390 0.006 o
0 3 3 4460.340 5138.270 47.036 0.021 o
0 3 4 1.211 7.353 1.498 443.343 o
0 3 5 6.789 23.125 2.314 132.445 o
0 3 6 1673.150 1568.760 13.671 0.161 o
0 3 7 1851.490 2150.390 21.161 0.115 o
0 3 8 857.592 791.135 12.057 0.547 o
0 3 9 170.647 183.977 2.157 7.186 o
0 3 10 161.445 175.645 2.712 7.683 o
0 3 11 7.045 20.311 2.955 118.543 o
0 3 12 570.418 547.284 10.022 1.086 o
0 3 13 21.663 32.445 2.040 72.997 o
0 3 14 259.281 311.715 4.245 3.560 o
0 3 15 0.404 8.466 2.148 326.830 o
0 3 16 35.201 24.837 2.286 56.709 o
0 3 17 194.292 201.223 7.833 5.387 o
0 3 18 3.323 7.016 3.153 175.839 o
0 3 19 264.684 274.322 8.547 3.475 o
0 3 20 13.054 22.368 3.270 87.388 o
0 3 21 31.677 37.805 3.281 48.083 o
0 3 22 54.153 35.698 4.101 31.695 o
0 3 23 87.728 88.688 4.169 16.660 o
0 3 24 19.091 28.060 5.267 48.145 o
0 3 25 46.598 52.237 3.633 32.780 o
0 3 26 40.370 39.851 3.726 38.894 o
0 3 27 18.446 25.917 6.058 42.550 o
0 3 28 0.000 -0.227 4.311 145.133 o
0 3 29 27.380 13.040 6.127 40.529 o
0 4 0 19112.600 20691.100 160.344 0.001 o
0 4 1 2741.920 2791.100 42.682 0.058 o
0 4 2 531.144 628.492 8.219 1.098 o
0 4 3 362.029 312.677 5.743 2.482 o
0 4 4 1535.650 1444.520 17.453 0.187 o
0 4 5 69.391 83.050 2.173 22.405 o
0 4 6 1440.620 1591.540 17.072 0.190 o
0 4 7 30.746 34.381 4.392 43.540 o
0 4 8 1.760 20.175 1.941 203.216 o
0 4 9 266.535 279.979 2.127 3.744 o
0 4 10 1002.340 1002.870 6.587 0.403 o
0 4 11 65.751 59.003 4.812 22.692 o
0 4 12 2.641 8.768 3.159 173.606 o
0 4 13 18.225 22.256 2.068 92.778 o
0 4 14 13.853 20.819 2.182 108.084 o
0 4 15 136.818 115.657 4.886 10.123 o
0 4 16 49.629 58.634 2.797 32.102 o
0 4 17 185.908 179.457 4.777 6.414 o
0 4 18 146.822 173.227 3.837 8.233 o
0 4 19 58.299 75.466 3.631 24.552 o
0 4 20 20.558 23.172 4.505 56.589 o
0 4 21 28.261 52.008 4.718 37.783 o
0 4 22 0.843 5.957 2.964 228.996 o
0 4 23 9.221 11.971 3.527 108.923 o
0 4 24 33.150 29.884 3.671 47.919 o
0 4 25 35.126 42.316 3.820 40.979 o
0 4 26 10.954 5.050 3.749 108.213 o
0 4 27 6.193 5.403 3.442 142.539 o
0 4 28 41.237 44.259 3.640 37.456 o
0 5 1 3495.910 3802.940 28.375 0.036 o
0 5 2 1078.560 1033.130 12.132 0.357 o
0 5 3 296.703 349.032 4.148 2.929 o
0 5 4 102.748 116.464 2.369 13.971 o
0 5 5 1187.530 1471.200 16.745 0.251 o
0 5 6 364.396 338.115 4.772 2.394 o
0 5 7 56.799 47.027 1.962 33.042 o
0 5 8 18.317 17.153 2.007 101.456 o
0 5 9 1264.600 1306.740 12.183 0.255 o
0 5 10 61.910 47.436 2.814 29.333 o
0 5 11 37.715 22.803 1.868 56.978 o
0 5 12 76.690 71.852 2.007 22.121 o
0 5 13 1.375 5.917 1.976 369.280 o
0 5 14 41.613 45.846 2.317 41.243 o
0 5 15 6.843 11.642 2.640 157.210 o
0 5 16 18.968 22.149 2.798 81.097 o
0 5 17 8.107 7.627 4.082 102.821 o
0 5 18 0.147 3.472 2.620 323.815 o
0 5 19 92.988 110.279 5.732 13.438 o
0 5 20 0.233 8.541 3.266 189.949 o
0 5 21 0.655 4.559 2.937 247.023 o
0 5 22 1.371 1.857 3.353 206.869 o
0 5 23 8.644 20.337 6.206 50.014 o
0 5 24 5.235 18.033 3.946 99.573 o
0 5 25 25.158 15.384 3.804 63.466 o
0 5 26 1.593 8.829 3.378 167.031 o
0 5 27 5.457 9.556 4.032 110.426 o
0 5 28 1.333 7.805 3.615 156.977 o
0 6 0 363.848 323.347 16.849 1.981 o
0 6 1 173.246 144.842 3.864 7.673 o
0 6 2 72.070 85.237 2.524 21.235 o
0 6 3 1379.200 1267.010 23.316 0.226 o
0 6 4 82.085 75.951 5.364 17.219 o
0 6 5 758.004 764.581 9.982 0.652 o
0 6 6 8.091 9.002 1.834 199.987 o
0 6 7 4.565 5.104 2.308 246.253 o
0 6 8 1.667 1.249 2.134 425.491 o
0 6 9 83.382 84.422 2.856 18.782 o
0 6 10 113.756 117.506 4.593 11.892 o
0 6 11 15.024 20.672 2.040 106.442 o
0 6 12 63.955 70.994 2.529 25.129 o
0 6 13 8.223 10.998 2.689 147.402 o
0 6 14 39.025 35.385 3.445 42.443 o
0 6 15 5.668 6.234 3.103 162.376 o
0 6 16 7.312 7.859 2.572 172.719 o
0 6 17 54.210 46.191 2.742 32.964 o
0 6 18 53.590 54.666 2.851 31.138 o
0 6 19 10.866 25.966 3.487 84.319 o
0 6 20 0.446 3.283 2.846 277.371 o
0 6 21 0.352 4.027 2.958 254.551 o
0 6 22 122.599 141.369 4.121 10.486 o
0 6 23 11.075 21.818 4.352 72.663 o
0 6 24 70.034 91.464 10.008 12.136 o
0 6 25 15.528 14.127 3.691 83.404 o
0 6 26 0.007 4.623 4.440 125.343 o
0 6 27 1.358 6.104 4.982 95.381 o
0 7 1 220.355 228.084 4.755 4.879 o
0 7 2 283.166 279.235 6.823 3.339 o
0 7 3 640.309 620.120 14.962 0.855 o
0 7 4 0.368 -1.377 2.302 482.762 o
0 7 5 258.241 271.875 2.707 3.911 o
0 7 6 231.952 219.600 2.674 4.858 o
0 7 7 121.451 122.412 3.627 11.455 o
0 7 8 244.014 208.698 5.485 4.539 o
0 7 9 71.478 79.093 3.146 21.457 o
0 7 10 26.555 23.721 2.212 70.627 o
0 7 11 151.674 136.332 2.902 9.117 o
0 7 12 16.550 5.636 2.509 121.586 o
0 7 13 90.877 109.141 5.934 13.548 o
0 7 14 2.897 4.439 2.644 244.913 o
0 7 15 149.551 134.447 4.049 9.045 o
0 7 16 4.667 4.174 2.807 204.109 o
0 7 17 30.372 32.637 2.754 55.055 o
0 7 18 26.985 23.716 2.967 63.448 o
0 7 19 79.898 81.885 4.309 18.286 o
0 7 20 19.291 14.751 3.327 80.710 o
0 7 21 14.795 15.529 3.171 93.850 o
0 7 22 8.822 3.757 3.250 141.107 o
0 7 23 102.650 88.895 7.349 12.241 o
0 7 24 10.671 12.585 3.833 94.601 o
0 7 25 42.012 47.791 9.200 18.453 o
0 7 26 3.799 9.618 3.543 139.066 o
0 8 0 80.209 94.612 4.921 16.616 o
0 8 1 39.432 41.724 3.078 41.535 o
0 8 2 31.763 26.932 4.481 44.933 o
0 8 3 0.694 -0.009 2.676 350.379 o
0 8 4 72.664 65.868 2.556 23.395 o
0 8 5 160.845 138.543 3.957 8.370 o
0 8 6 341.817 316.553 8.303 2.537 o
0 8 7 320.662 320.930 4.944 2.813 o
0 8 8 0.314 -1.861 2.461 428.165 o
0 8 9 3.828 5.107 2.495 239.578 o
0 8 10 87.710 95.638 3.465 16.707 o
0 8 11 20.576 17.106 2.656 85.239 o
0 8 12 19.539 15.214 2.466 93.430 o
0 8 13 32.878 36.923 2.715 50.436 o
0 8 14 17.245 19.678 2.766 88.786 o
0 8 15 10.000 6.112 2.566 157.786 o
0 8 16 23.873 22.825 2.901 69.640 o
0 8 17 57.473 58.051 3.733 27.242 o
0 8 18 27.076 32.137 3.613 52.942 o
0 8 19 11.703 17.892 3.139 100.412 o
0 8 20 0.240 -0.953 3.651 199.488 o
0 8 21 26.569 33.634 8.278 25.288 o
0 8 22 15.323 12.183 3.785 84.285 o
0 8 23 24.900 26.381 3.488 59.734 o
0 8 24 21.747 31.675 4.945 47.357 o
0 8 25 21.625 24.475 4.606 53.736 o
0 9 1 63.449 61.370 3.539 25.241 o
0 9 2 448.045 454.391 8.899 1.578 o
0 9 3 33.899 26.052 3.230 51.797 o
0 9 4 2.784 4.538 2.831 225.068 o
0 9 5 410.558 488.519 10.653 1.623 o
0 9 6 8.089 3.148 2.804 173.281 o
0 9 7 1.118 -1.255 2.726 324.894 o
0 9 8 30.722 33.445 4.944 40.492 o
0 9 9 225.038 241.507 6.070 4.535 o
0 9 10 94.053 76.409 3.827 16.919 o
0 9 11 8.374 1.362 2.809 178.669 o
0 9 12 11.256 11.165 2.696 128.567 o
0 9 13 56.128 37.355 4.147 30.427 o
0 9 14 53.269 55.809 3.101 30.510 o
0 9 15 29.330 41.352 2.817 51.194 o
0 9 16 94.146 104.236 4.027 14.877 o
0 9 17 11.857 18.546 2.894 104.536 o
0 9 18 1.498 4.409 2.855 244.148 o
0 9 19 64.502 74.658 3.513 23.195 o
0 9 20 58.672 60.089 8.322 17.181 o
0 9 21 0.223 5.899 3.908 151.933 o
0 9 22 13.364 19.741 4.074 75.166 o
0 9 23 15.502 23.117 4.168 67.301 o
0 9 24 0.195 7.137 4.728 106.605 o
0 10 0 368.681 325.037 22.320 1.692 o
0 10 1 121.988 169.046 3.918 9.679 o
0 10 2 72.184 74.964 4.078 20.643 o
0 10 3 3.620 3.534 3.462 166.264 o
0 10 4 158.905 147.703 3.854 8.262 o
0 10 5 40.598 56.108 3.235 35.958 o
0 10 6 136.757 119.382 5.236 9.877 o
0 10 7 65.468 72.612 3.684 22.966 o
0 10 8 0.025 -0.539 3.081 283.502 o
0 10 9 13.639 18.466 3.035 95.741 o
0 10 10 0.184 1.498 3.726 184.649 o
0 10 11 85.618 98.174 3.871 16.523 o
0 10 12 201.944 223.596 7.816 4.969 o
0 10 13 2.953 6.995 2.892 200.445 o
0 10 14 2.369 6.311 2.896 211.782 o
0 10 15 0.008 3.461 3.149 239.384 o
0 10 16 3.222 4.767 2.907 209.643 o
0 10 17 4.440 7.786 3.454 145.411 o
0 10 18 64.107 71.451 4.216 22.628 o
0 10 19 43.164 42.232 5.676 29.327 o
0 10 20 0.277 -0.011 3.195 258.734 o
0 10 21 0.004 4.216 3.172 230.333 o
0 10 22 11.319 13.191 3.239 107.351 o
0 10 23 0.668 2.410 4.409 129.042 o
0 11 1 5.072 13.482 3.490 124.563 o
0 11 2 22.878 44.650 4.202 46.839 o
0 11 3 70.542 117.548 3.988 17.231 o
0 11 4 27.876 11.286 3.636 64.413 o
0 11 5 21.716 35.208 3.630 56.970 o
0 11 6 17.417 23.616 3.284 76.056 o
0 11 7 8.060 13.333 3.742 104.071 o
0 11 8 88.544 68.445 3.431 18.819 o
0 11 9 32.949 57.531 3.401 39.346 o
0 11 10 8.180 14.057 3.313 115.750 o
0 11 11 30.984 36.423 3.865 45.818 o
0 11 12 1.425 5.195 3.713 159.225 o
0 11 13 2.092 6.761 3.736 147.694 o
0 11 14 11.738 14.271 3.105 107.432 o
0 11 15 72.062 98.766 4.119 18.384 o
0 11 16 8.563 4.961 3.438 130.548 o
0 11 17 36.685 56.370 3.450 37.307 o
0 11 18 0.790 9.604 3.599 155.428 o
0 11 19 10.707 10.131 3.694 101.982 o
0 11 20 7.068 21.188 5.025 67.985 o
0 11 21 19.492 24.194 3.470 69.346 o
0 12 0 0.499 2.098 14.297 13.117 o
0 12 1 30.321 24.131 4.065 50.250 o
0 12 2 1.582 4.808 3.668 162.706 o
0 12 3 0.942 1.895 3.700 177.925 o
0 12 4 9.567 18.016 3.335 102.450 o
0 12 5 40.229 45.867 6.412 27.063 o
0 12 6 30.892 17.904 3.789 55.016 o
0 12 7 11.153 14.342 3.385 101.984 o
0 12 8 0.080 0.544 3.363 232.813 o
0 12 9 6.489 13.290 3.431 120.675 o
0 12 10 6.641 -5.372 3.681 143.497 o
0 12 11 0.121 6.399 3.821 156.846 o
0 12 12 0.041 1.119 4.797 114.890 o
0 12 13 7.055 7.771 4.003 108.842 o
0 12 14 11.405 7.322 4.000 95.638 o
0 12 15 0.970 14.332 4.085 116.555 o
0 12 16 1.556 7.144 4.034 132.832 o
0 12 17 0.313 -5.582 3.613 202.845 o
0 12 18 0.430 0.066 3.313 237.954 o
0 12 19 1.172 3.449 4.460 121.726 o
0 13 1 0.053 0.160 3.815 183.968 o
0 13 2 0.119 1.866 3.816 175.364 o
0 13 3 1.074 2.673 3.857 160.992 o
0 13 4 0.223 5.445 3.462 188.841 o
0 13 5 0.548 2.499 3.520 195.616 o
0 13 6 0.020 -5.306 3.917 175.557 o
0 13 7 1.549 7.152 3.983 135.570 o
0 13 8 2.398 -0.222 3.548 186.548 o
0 13 9 2.224 6.342 3.609 156.198 o
0 13 10 0.608 10.746 4.434 110.644 o
0 13 11 0.379 -0.010 3.629 200.356 o
0 13 12 3.127 -0.929 4.640 112.513 o
0 13 13 0.039 -2.618 4.201 152.571 o
0 13 14 2.247 6.302 4.547 108.213 o
0 13 15 0.494 -4.719 3.786 183.252 o
0 13 16 4.618 3.973 5.801 69.381 o
0 13 17 0.485 3.687 3.864 161.073 o
0 14 0 4.892 3.580 7.715 41.617 o
0 14 1 5.078 12.569 4.432 93.831 o
0 14 2 0.517 0.073 4.092 157.032 o
0 14 3 2.965 6.175 5.873 68.687 o
0 14 4 4.179 8.310 4.146 113.311 o
0 14 5 0.214 -2.529 3.712 193.407 o
0 14 6 0.557 -3.157 4.162 151.897 o
0 14 7 0.323 0.806 4.221 146.739 o
0 14 8 4.730 1.156 4.281 119.862 o
0 14 9 2.368 5.829 4.269 120.514 o
0 14 10 3.881 4.882 3.858 135.713 o
0 14 11 0.675 2.537 4.380 130.284 o
0 14 12 1.132 1.399 3.860 165.210 o
0 14 13 1.223 3.400 4.431 123.044 o
0 14 14 0.006 -1.653 5.744 81.715 o
0 15 1 0.138 3.529 4.321 133.810 o
0 15 2 0.444 8.010 4.338 120.890 o
0 15 3 0.171 3.388 3.868 164.320 o
0 15 4 0.078 -1.986 4.322 143.917 o
0 15 5 1.713 12.071 4.003 121.695 o
0 15 6 3.325 12.893 4.467 97.221 o
0 15 7 0.373 3.418 4.036 150.608 o
0 15 8 1.882 0.921 5.361 88.222 o
0 15 9 0.474 5.712 4.487 118.604 o
1 0 1 3180.440 3873.830 41.674 0.039 o
1 0 2 1882.490 2505.040 13.254 0.102 o
1 0 3 2308.590 2455.520 46.709 0.076 o
1 0 4 6340.230 7943.530 23.600 0.010 o
1 0 5 122.629 138.737 6.637 9.562 o
1 0 6 2528.350 2532.450 33.812 0.069 o
1 0 7 5457.120 5612.470 73.323 0.015 o
1 0 8 5868.840 6130.560 107.426 0.013 o
1 0 9 564.942 709.240 6.020 0.963 o
1 0 10 5407.260 5459.510 231.732 0.012 o
1 0 11 63.279 76.793 2.627 24.377 o
1 0 12 631.877 628.852 8.703 0.904 o
1 0 13 834.310 745.894 7.342 0.596 o
1 0 14 218.656 203.561 2.992 5.328 o
1 0 15 32.654 30.802 2.254 56.363 o
1 0 16 72.344 91.570 2.594 20.435 o
1 0 17 1.136 -1.019 2.483 382.737 o
1 0 18 124.346 115.373 2.916 11.738 o
1 0 19 422.507 410.301 6.859 1.811 o
1 0 20 6.944 25.009 4.285 78.589 o
1 0 21 356.523 392.230 11.152 2.085 o
1 0 22 243.862 219.468 11.572 3.793 o
1 0 23 8.581 13.857 4.152 90.458 o
1 0 24 0.969 2.818 3.296 212.120 o
1 0 25 8.515 6.112 3.453 127.237 o
1 0 26 28.445 33.529 3.692 50.359 o
1 0 27 79.138 69.672 4.736 18.977 o
1 0 28 46.300 60.230 12.071 12.315 o
1 0 29 3.341 8.014 5.411 76.840 o
1 1 0 175.918 187.253 3.256 6.819 o
1 1 1 1831.820 2229.370 29.267 0.111 o
1 1 2 6392.310 7203.230 91.252 0.010 o
1 1 3 2902.990 2862.120 35.565 0.054 o
1 1 4 951.133 974.096 15.142 0.424 o
1 1 5 348.333 354.678 5.999 2.422 o
1 1 6 5106.810 5605.250 115.163 0.016 o
1 1 7 399.414 461.249 4.682 1.831 o
1 1 8 3584.640 3722.320 26.714 0.035 o
1 1 9 675.140 665.551 5.492 0.823 o
1 1 10 585.340 634.859 5.291 0.997 o
1 1 11 970.950 944.903 6.152 0.434 o
1 1 12 155.904 156.369 2.223 8.453 o
1 1 13 543.635 481.605 8.097 1.245 o
1 1 14 36.709 45.189 3.110 42.089 o
1 1 15 99.590 92.152 2.861 15.646 o
1 1 16 221.510 214.814 2.782 5.138 o
1 1 17 40.482 40.834 4.676 34.592 o
1 1 18 232.093 210.925 3.106 4.927 o
1 1 19 370.497 361.383 7.348 2.214 o
1 1 20 651.674 650.117 16.452 0.807 o
1 1 21 52.965 52.980 3.388 30.558 o
1 1 22 58.721 58.792 4.104 25.971 o
1 1 23 86.024 87.292 4.366 16.837 o
1 1 24 67.783 82.211 3.875 21.067 o
1 1 25 13.716 11.502 3.447 96.822 o
1 1 26 67.273 63.489 5.129 21.287 o
1 1 27 6.766 9.506 4.417 93.838 o
1 1 28 29.134 24.253 5.318 41.931 o
1 1 29 45.889 44.967 5.697 27.895 o
1 2 0 4706.510 5352.640 55.254 0.019 o
1 2 1 9825.150 11498.100 98.987 0.004 o
1 2 2 7414.820 8284.500 74.939 0.008 o
1 2 3 1948.300 2101.260 32.484 0.107 o
1 2 4 147.983 153.574 4.634 8.481 o
1 2 5 771.594 698.883 8.509 0.676 o
1 2 6 1356.150 1395.710 17.645 0.222 o
1 2 7 214.004 234.167 2.856 5.084 o
1 2 8 2177.550 2229.900 27.103 0.091 o
1 2 9 616.378 641.951 9.577 0.914 o
1 2 10 3.497 2.704 1.909 361.890 o
1 2 11 261.150 252.679 3.282 3.995 o
1 2 12 2057.360 1886.420 14.893 0.110 o
1 2 13 24.764 37.434 2.304 61.961 o
1 2 14 573.796 575.479 9.979 1.050 o
1 2 15 98.159 110.365 2.447 14.845 o
1 2 16 328.927 304.150 11.154 2.548 o
1 2 17 5.589 10.704 3.243 139.957 o
1 2 18 231.637 215.335 8.075 4.441 o
1 2 19 236.547 202.745 3.327 4.906 o
1 2 20 61.831 49.904 3.047 28.482 o
1 2 21 56.678 53.152 3.105 29.683 o
1 2 22 65.683 71.005 5.165 20.779 o
1 2 23 2.281 0.762 3.184 220.857 o
1 2 24 17.917 18.587 3.373 78.821 o
1 2 25 0.357 4.622 3.487 189.422 o
1 2 26 25.594 23.023 3.638 59.570 o
1 2 27 47.217 35.912 5.326 30.275 o
1 2 28 12.623 10.735 10.871 20.297 o
1 2 29 8.979 4.776 3.879 111.675 o
1 3 0 178.962 217.504 2.322 6.287 o
1 3 1 4069.810 4227.250 45.209 0.027 o
1 3 2 4767.980 5181.840 77.523 0.019 o
1 3 3 2894.910 2927.830 30.084 0.053 o
1 3 4 1561.500 1603.910 16.822 0.172 o
1 3 5 706.337 710.871 5.459 0.751 o
1 3 6 158.988 196.196 3.390 7.273 o
1 3 7 589.690 568.694 5.060 1.055 o
1 3 8 360.035 340.887 3.901 2.432 o
1 3 9 319.605 308.322 5.357 2.868 o
1 3 10 286.745 297.579 4.581 3.295 o
1 3 11 961.632 958.442 8.074 0.433 o
1 3 12 49.596 52.258 5.027 27.587 o
1 3 13 23.269 27.804 2.840 67.140 o
1 3 14 76.957 89.350 5.702 16.596 o
1 3 15 16.523 31.167 5.312 48.548 o
1 3 16 89.506 74.721 4.404 17.223 o
1 3 17 87.651 84.995 3.555 17.464 o
1 3 18 45.304 51.171 3.104 35.180 o
1 3 19 19.905 26.628 2.823 74.215 o
1 3 20 205.334 235.569 3.521 5.228 o
1 3 21 2.396 3.298 3.467 177.564 o
1 3 22 14.488 20.140 3.525 82.023 o
1 3 23 0.907 1.205 3.229 232.472 o
1 3 24 23.531 23.502 3.384 64.579 o
1 3 25 19.603 23.313 6.179 41.663 o
1 3 26 38.059 33.064 4.563 38.376 o
1 3 27 12.193 13.600 5.822 54.531 o
1 3 28 34.265 36.045 4.769 38.629 o
1 4 0 31.605 30.931 2.252 57.562 o
1 4 1 862.486 880.898 3.436 0.524 o
1 4 2 475.422 397.143 5.650 1.628 o
1 4 3 376.610 357.140 8.633 2.153 o
1 4 4 186.275 202.231 4.403 6.098 o
1 4 5 197.805 215.912 4.276 5.598 o
1 4 6 629.871 577.824 3.173 0.973 o
1 4 7 69.714 59.622 1.438 26.162 o
1 4 8 52.860 62.342 2.144 31.097 o
1 4 9 35.332 38.009 3.050 46.109 o
1 4 10 905.145 853.585 4.655 0.503 o
1 4 11 206.336 216.782 6.510 5.124 o
1 4 12 184.406 158.089 4.588 6.856 o
1 4 13 39.337 40.098 2.779 43.349 o
1 4 14 280.285 265.874 7.475 3.413 o
1 4 15 488.148 444.714 16.729 1.312 o
1 4 16 20.860 29.123 2.220 76.249 o
1 4 17 284.168 292.728 6.226 3.281 o
1 4 18 25.061 22.675 5.582 43.136 o
1 4 19 131.219 119.119 7.148 9.396 o
1 4 20 60.105 75.635 3.955 23.523 o
1 4 21 170.109 171.558 8.737 6.225 o
1 4 22 12.928 12.529 3.046 107.824 o
1 4 23 36.715 36.960 5.212 34.911 o
1 4 24 0.846 6.274 3.868 149.161 o
1 4 25 22.912 15.016 4.699 56.359 o
1 4 26 36.638 41.682 4.411 37.495 o
1 4 27 48.196 47.262 3.815 32.639 o
1 4 28 3.263 2.149 4.009 138.518 o
1 5 0 1.807 18.557 2.970 152.425 o
1 5 1 2508.290 2433.320 20.451 0.073 o
1 5 2 253.097 228.360 5.012 4.235 o
1 5 3 163.311 176.935 6.873 6.812 o
1 5 4 446.389 411.646 9.142 1.664 o
1 5 5 1488.590 1457.560 23.707 0.190 o
1 5 6 1024.380 991.895 20.190 0.375 o
1 5 7 214.831 207.097 6.591 5.033 o
1 5 8 28.666 25.818 1.525 69.737 o
1 5 9 45.495 58.845 1.831 35.997 o
1 5 10 293.251 296.244 2.870 3.278 o
1 5 11 63.157 80.008 4.141 21.968 o
1 5 12 6.916 11.940 2.935 142.069 o
1 5 13 394.148 410.656 7.467 1.937 o
1 5 14 19.731 23.596 2.765 78.306 o
1 5 15 10.179 13.305 2.696 128.576 o
1 5 16 236.382 227.415 6.662 4.401 o
1 5 17 94.606 86.049 3.383 16.457 o
1 5 18 4.747 9.620 2.432 199.349 o
1 5 19 49.986 45.922 3.151 34.024 o
1 5 20 243.287 221.023 8.890 4.107 o
1 5 21 66.222 64.227 10.220 13.221 o
1 5 22 1.357 7.149 2.835 226.444 o
1 5 23 48.619 52.604 4.303 29.938 o
1 5 24 9.546 4.659 3.323 131.128 o
1 5 25 30.751 33.238 3.390 50.342 o
1 5 26 21.395 25.996 3.294 66.887 o
1 5 27 1.782 3.024 3.433 187.854 o
1 6 0 734.549 805.837 11.858 0.648 o
1 6 1 1746.570 1587.420 14.762 0.151 o
1 6 2 784.236 775.470 7.468 0.627 o
1 6 3 648.052 612.940 15.008 0.849 o
1 6 4 52.802 50.554 2.169 33.757 o
1 6 5 120.946 98.618 3.644 12.524 o
1 6 6 38.810 33.068 4.145 40.004 o
1 6 7 247.928 257.544 9.928 3.672 o
1 6 8 133.088 133.639 5.718 9.485 o
1 6 9 672.500 568.239 12.490 0.865 o
1 6 10 19.701 18.870 2.515 87.229 o
1 6 11 9.620 16.548 1.822 150.386 o
1 6 12 29.069 37.851 1.945 58.010 o
1 6 13 95.438 79.441 4.241 16.162 o
1 6 14 61.716 54.638 2.613 28.409 o
1 6 15 79.681 80.670 7.812 14.283 o
1 6 16 56.985 66.148 2.375 28.393 o
1 6 17 78.958 88.918 8.642 13.021 o
1 6 18 33.568 28.892 3.175 51.067 o
1 6 19 36.033 43.148 4.692 36.142 o
1 6 20 4.803 4.468 3.288 164.728 o
1 6 21 60.882 47.915 4.671 25.707 o
1 6 22 56.971 59.445 3.622 27.403 o
1 6 23 2.394 2.678 4.043 139.968 o
1 6 24 30.553 41.130 5.792 33.955 o
1 6 25 1.324 8.286 3.445 166.768 o
1 6 26 6.973 9.995 5.397 69.630 o
1 6 27 11.088 15.700 3.734 91.547 o
1 7 0 50.500 39.246 2.481 37.289 o
1 7 1 21.194 10.239 2.052 102.773 o
1 7 2 302.016 285.457 4.585 3.190 o
1 7 3 223.024 229.391 2.455 4.956 o
1 7 4 145.484 141.804 2.671 9.358 o
1 7 5 131.254 116.396 2.500 11.241 o
1 7 6 198.178 173.458 5.860 5.969 o
1 7 7 489.967 468.745 5.997 1.442 o
1 7 8 47.431 57.507 4.551 28.777 o
1 7 9 72.868 61.829 4.554 21.210 o
1 7 10 135.765 123.343 3.804 10.300 o
1 7 11 85.755 94.694 4.163 16.516 o
1 7 12 68.024 77.845 3.733 21.677 o
1 7 13 66.959 80.743 7.036 16.805 o
1 7 14 4.822 6.213 2.140 248.210 o
1 7 15 81.596 79.411 4.131 18.396 o
1 7 16 16.190 22.101 2.302 95.750 o
1 7 17 78.677 79.299 3.455 19.622 o
1 7 18 12.905 14.527 3.007 105.232 o
1 7 19 32.087 31.269 3.570 48.875 o
1 7 20 4.760 6.672 2.983 176.081 o
1 7 21 1.920 10.534 3.492 150.879 o
1 7 22 18.498 18.723 3.963 68.915 o
1 7 23 7.982 10.946 3.353 122.116 o
1 7 24 1.625 4.802 3.142 207.028 o
1 7 25 15.664 23.574 4.451 62.905 o
1 7 26 0.311 2.538 4.067 151.787 o
1 8 0 197.837 191.254 3.755 5.990 o
1 8 1 378.464 320.774 7.192 2.298 o
1 8 2 22.955 19.899 2.683 76.457 o
1 8 3 430.611 446.715 7.291 1.688 o
1 8 4 365.520 341.405 7.227 2.314 o
1 8 5 105.641 112.357 4.103 13.119 o
1 8 6 45.914 51.755 3.042 34.893 o
1 8 7 22.380 19.921 3.083 72.785 o
1 8 8 54.790 59.256 3.675 28.065 o
1 8 9 16.494 14.121 3.708 80.963 o
1 8 10 29.479 29.733 6.655 32.353 o
1 8 11 58.868 60.174 3.451 26.991 o
1 8 12 45.654 50.319 4.510 30.901 o
1 8 13 37.592 32.597 2.820 47.580 o
1 8 14 77.148 74.612 3.676 20.151 o
1 8 15 2.194 5.557 2.536 260.858 o
1 8 16 7.062 17.457 3.016 123.067 o
1 8 17 127.212 126.469 5.147 10.299 o
1 8 18 13.500 14.864 2.927 104.469 o
1 8 19 12.593 13.911 2.614 117.889 o
1 8 20 4.941 8.109 3.272 150.991 o
1 8 21 11.476 27.321 4.692 62.734 o
1 8 22 0.165 4.800 3.783 165.366 o
1 8 23 11.245 15.900 3.217 103.371 o
1 8 24 1.184 10.978 3.562 150.201 o
1 8 25 9.460 15.663 3.683 97.493 o
1 9 0 0.001 3.454 2.921 273.121 o
1 9 1 20.670 23.761 2.521 79.094 o
1 9 2 47.041 44.010 2.858 36.873 o
1 9 3 44.571 40.418 2.544 40.400 o
1 9 4 17.283 23.643 2.848 82.538 o
1 9 5 1.609 2.457 2.543 310.740 o
1 9 6 182.789 199.130 4.099 6.290 o
1 9 7 82.835 83.416 4.097 17.888 o
1 9 8 120.519 128.781 3.759 11.229 o
1 9 9 0.292 -0.702 4.017 164.797 o
1 9 10 28.718 30.664 4.139 48.234 o
1 9 11 69.175 74.381 4.437 20.839 o
1 9 12 46.967 59.931 4.291 29.226 o
1 9 13 6.772 6.546 3.689 124.724 o
1 9 14 3.120 3.141 2.533 267.172 o
1 9 15 16.023 24.277 2.618 88.248 o
1 9 16 72.721 65.535 4.417 21.052 o
1 9 17 0.789 2.410 2.630 318.416 o
1 9 18 28.511 29.713 3.456 53.890 o
1 9 19 0.913 4.137 2.794 266.179 o
1 9 20 10.926 13.006 2.996 116.298 o
1 9 21 2.740 4.605 3.032 204.989 o
1 9 22 11.027 8.755 3.123 121.268 o
1 9 23 11.086 1.881 4.023 104.377 o
1 9 24 15.866 15.910 4.155 72.765 o
1 10 0 4.259 13.471 4.172 102.927 o
1 10 1 56.901 62.936 3.455 27.177 o
1 10 2 28.397 27.396 2.794 60.381 o
1 10 3 66.390 75.105 4.304 21.551 o
1 10 4 97.676 96.334 4.330 14.722 o
1 10 5 39.022 28.714 3.128 46.511 o
1 10 6 22.612 15.300 3.171 75.586 o
1 10 7 23.765 19.948 4.017 59.945 o
1 10 8 56.397 64.906 5.240 23.383 o
1 10 9 30.824 50.417 4.443 38.146 o
1 10 10 38.422 39.271 4.495 36.797 o
1 10 11 56.544 56.879 3.977 27.221 o
1 10 12 42.195 35.455 4.047 37.752 o
1 10 13 2.079 0.772 3.889 158.234 o
1 10 14 13.135 5.679 4.707 76.763 o
1 10 15 33.585 34.098 4.680 40.082 o
1 10 16 11.969 12.773 2.815 117.571 o
1 10 17 14.518 22.390 2.877 90.598 o
1 10 18 3.091 9.335 4.727 94.669 o
1 10 19 1.495 6.387 4.097 131.764 o
1 10 20 6.949 11.462 3.277 128.843 o
1 10 21 2.039 2.684 4.588 113.814 o
1 10 22 12.681 18.965 3.116 96.171 o
1 11 0 43.566 45.921 3.885 34.895 o
1 11 1 28.405 41.127 3.342 49.159 o
1 11 2 30.495 26.870 2.907 57.247 o
1 11 3 3.247 7.160 2.943 191.908 o
1 11 4 50.375 53.328 3.016 32.461 o
1 11 5 10.107 10.275 2.946 128.236 o
1 11 6 5.432 5.812 3.723 131.723 o
1 11 7 8.435 15.219 3.834 97.259 o
1 11 8 34.576 34.983 3.422 46.053 o
1 11 9 26.703 29.780 3.444 55.919 o
1 11 10 11.216 23.322 3.898 78.951 o
1 11 11 13.999 24.633 4.643 61.873 o
1 11 12 5.375 -0.545 4.039 131.305 o
1 11 13 12.856 26.744 4.911 58.531 o
1 11 14 3.770 1.041 4.135 131.804 o
1 11 15 3.027 5.938 4.849 95.502 o
1 11 16 1.850 3.458 4.259 128.790 o
1 11 17 1.593 8.032 4.338 116.085 o
1 11 18 6.069 11.003 5.103 76.378 o
1 11 19 5.231 10.404 3.656 124.289 o
1 11 20 0.370 3.093 3.112 241.383 o
1 11 21 6.832 9.952 3.429 127.025 o
1 12 0 56.822 59.977 3.915 26.765 o
1 12 1 7.836 7.722 3.354 130.754 o
1 12 2 6.100 8.950 3.079 150.426 o
1 12 3 23.249 35.635 3.189 58.596 o
1 12 4 5.427 10.925 3.084 147.994 o
1 12 5 20.390 21.384 3.427 70.739 o
1 12 6 1.414 6.691 3.961 138.827 o
1 12 7 4.869 1.112 3.535 160.898 o
1 12 8 4.512 15.796 4.517 88.789 o
1 12 9 9.342 13.707 3.935 94.146 o
1 12 10 3.078 -2.566 3.970 148.462 o
1 12 11 2.841 15.534 4.021 109.416 o
1 12 12 1.311 6.621 5.861 71.002 o
1 12 13 1.005 2.321 4.565 119.737 o
1 12 14 0.157 -1.990 4.371 140.242 o
1 12 15 1.672 6.817 4.409 115.081 o
1 12 16 3.086 -2.059 5.143 93.445 o
1 12 17 2.320 6.619 4.471 110.448 o
1 12 18 1.686 10.750 4.580 101.558 o
1 12 19 1.329 5.679 5.365 84.136 o
1 13 0 3.833 -1.174 3.887 148.918 o
1 13 1 21.159 30.099 3.618 60.916 o
1 13 2 4.447 4.559 3.240 170.624 o
1 13 3 0.772 1.271 3.552 196.662 o
1 13 4 0.597 0.245 3.229 245.518 o
1 13 5 5.807 6.381 3.260 151.682 o
1 13 6 2.092 -2.256 3.655 179.908 o
1 13 7 3.426 9.349 3.720 133.082 o
1 13 8 0.096 -2.313 3.739 191.905 o
1 13 9 0.062 -3.133 3.684 198.054 o
1 13 10 0.012 11.925 4.962 91.967 o
1 13 11 0.954 1.642 4.877 107.158 o
1 13 12 2.190 7.637 4.634 102.915 o
1 13 13 4.401 8.967 3.949 119.036 o
1 13 14 1.085 7.206 3.952 139.754 o
1 13 15 0.637 4.977 5.401 85.299 o
1 13 16 5.570 6.704 4.696 92.533 o
1 14 0 1.382 9.700 4.201 119.542 o
1 14 1 0.150 1.561 3.413 218.026 o
1 14 2 0.470 1.335 3.410 215.606 o
1 14 3 0.345 6.946 3.708 161.133 o
1 14 4 0.576 2.093 3.434 206.561 o
1 14 5 1.798 7.839 3.444 164.825 o
1 14 6 1.255 9.893 4.404 111.068 o
1 14 7 2.652 7.835 3.923 131.083 o
1 14 8 0.915 1.643 3.945 159.458 o
1 14 9 1.091 1.972 3.923 158.591 o
1 14 10 3.411 5.126 4.390 112.471 o
1 14 11 0.055 5.842 4.460 121.406 o
1 14 12 0.182 -2.119 4.462 134.518 o
1 14 13 0.215 0.955 6.097 71.505 o
1 15 0 1.373 2.732 3.990 149.360 o
1 15 1 1.550 1.688 3.654 177.215 o
1 15 2 1.897 4.678 3.612 164.801 o
1 15 3 0.256 1.248 3.662 191.349 o
1 15 4 0.144 2.269 3.970 160.953 o
1 15 5 0.174 7.735 4.101 134.957 o
1 15 6 3.740 8.403 4.664 96.142 o
1 15 7 1.849 5.728 4.620 107.707 o
1 15 8 0.403 6.122 4.319 126.252 o
1 15 9 0.675 4.315 5.378 86.635 o
2 0 0 3244.820 2989.070 21.517 0.046 o
2 0 1 1647.260 1732.440 12.933 0.155 o
2 0 2 9.702 7.930 2.270 166.729 o
2 0 3 901.826 865.753 7.838 0.498 o
2 0 4 569.803 512.848 5.561 1.159 o
2 0 5 19.655 35.314 4.033 55.606 o
2 0 6 620.426 642.629 6.120 0.924 o
2 0 7 685.068 706.776 8.213 0.773 o
2 0 8 337.380 304.018 3.741 2.768 o
2 0 9 704.572 736.403 20.203 0.669 o
2 0 10 751.636 757.743 10.584 0.659 o
2 0 11 91.076 79.794 6.155 14.914 o
2 0 12 658.303 601.926 3.542 0.902 o
2 0 13 277.409 282.813 4.732 3.492 o
2 0 14 60.903 75.754 3.795 23.556 o
2 0 15 27.899 24.902 2.026 68.688 o
2 0 16 91.262 89.232 2.916 17.024 o
2 0 17 258.477 257.583 3.614 3.985 o
2 0 18 3.433 6.425 3.885 132.602 o
2 0 19 3.491 8.386 2.491 219.418 o
2 0 20 26.737 32.547 2.899 58.430 o
2 0 21 7.385 5.853 2.906 161.723 o
2 0 22 0.499 2.079 4.300 136.997 o
2 0 23 5.292 3.982 4.966 88.654 o
2 0 24 31.241 42.039 4.219 41.589 o
2 0 25 6.637 2.314 3.473 147.902 o
2 0 26 8.752 4.805 4.935 81.037 o
2 0 27 18.546 19.439 9.961 21.922 o
2 0 28 21.972 18.392 3.895 64.782 o
2 1 0 4.645 3.672 1.382 383.932 o
2 1 1 1725.610 2148.560 22.011 0.124 o
2 1 2 152.138 127.719 5.531 8.673 o
2 1 3 6.516 5.967 1.167 302.126 o
2 1 4 988.433 1008.230 22.357 0.382 o
2 1 5 16.434 34.004 3.673 64.112 o
2 1 6 622.012 612.517 9.083 0.932 o
2 1 7 230.820 245.912 3.374 4.579 o
2 1 8 1501.050 1483.570 7.369 0.193 o
2 1 9 606.377 636.527 14.883 0.895 o
2 1 10 1684.130 1666.490 16.298 0.153 o
2 1 11 244.875 240.319 4.525 4.305 o
2 1 12 143.364 126.080 3.594 9.771 o
2 1 13 483.673 470.102 4.367 1.474 o
2 1 14 506.203 445.923 6.251 1.424 o
2 1 15 60.504 66.601 3.151 25.973 o
2 1 16 384.479 407.118 5.999 2.027 o
2 1 17 128.481 138.020 4.930 9.924 o
2 1 18 11.953 6.390 4.070 93.515 o
2 1 19 8.060 9.978 7.942 36.655 o
2 1 20 166.032 174.553 3.319 7.435 o
2 1 21 17.738 19.175 3.284 79.949 o
2 1 22 78.269 68.873 5.529 18.152 o
2 1 23 7.234 10.037 3.221 133.421 o
2 1 24 8.308 14.701 3.690 102.451 o
2 1 25 1.325 3.449 3.814 159.345 o
2 1 26 10.021 10.412 6.796 46.079 o
2 1 27 24.222 20.828 4.302 55.950 o
2 1 28 15.920 22.714 10.226 21.156 o
2 2 0 1308.670 1205.810 17.353 0.253 o
2 2 1 322.257 322.885 4.865 2.792 o
2 2 2 956.868 963.074 11.800 0.430 o
2 2 3 75.428 84.800 1.619 21.159 o
2 2 4 1054.120 1018.650 8.069 0.374 o
2 2 5 321.922 319.590 5.592 2.788 o
2 2 6 235.198 195.471 10.386 4.250 o
2 2 7 965.312 1076.270 18.623 0.385 o
2 2 8 387.696 370.278 3.745 2.151 o
2 2 9 680.195 662.376 18.535 0.747 o
2 2 10 37.602 43.452 3.763 39.321 o
2 2 11 198.939 208.830 3.408 5.742 o
2 2 12 117.454 106.250 4.023 12.328 o
2 2 13 33.424 36.331 2.677 50.385 o
2 2 14 26.839 20.779 3.481 60.915 o
2 2 15 12.507 15.118 1.886 134.499 o
2 2 16 18.835 20.597 2.081 93.244 o
2 2 17 37.116 41.175 2.699 44.954 o
2 2 18 49.293 55.477 4.334 29.072 o
2 2 19 31.793 44.686 4.074 41.126 o
2 2 20 17.464 21.875 4.107 66.122 o
2 2 21 84.290 62.344 4.260 19.290 o
2 2 22 39.153 59.657 3.973 33.423 o
2 2 25 2.894 1.526 5.901 71.579 o
2 2 26 1.637 3.419 6.198 65.732 o
2 2 27 18.291 22.154 5.281 51.183 o
2 2 28 28.935 35.545 3.706 48.901 o
2 3 0 17.851 19.531 1.898 100.587 o
2 3 1 418.031 365.274 3.261 1.996 o
2 3 2 523.815 499.658 5.630 1.294 o
2 3 3 265.374 263.258 3.427 3.844 o
2 3 4 439.937 489.864 10.180 1.522 o
2 3 5 212.212 199.299 2.120 5.597 o
2 3 6 244.902 248.059 3.370 4.300 o
2 3 7 560.465 542.812 3.963 1.153 o
2 3 8 424.664 431.352 4.808 1.781 o
2 3 9 149.729 145.331 5.871 8.258 o
2 3 10 779.177 723.826 10.360 0.650 o
2 3 11 394.846 363.149 13.384 1.883 o
2 3 12 40.572 57.202 1.750 39.558 o
2 3 13 42.872 47.021 2.860 38.410 o
2 3 14 333.563 319.217 13.050 2.361 o
2 3 15 12.007 17.217 3.170 99.796 o
2 3 16 19.215 28.387 3.228 69.207 o
2 3 17 28.706 46.524 3.184 47.410 o
2 3 18 122.004 127.470 5.675 10.387 o
2 3 19 58.672 40.296 4.287 28.563 o
2 3 20 30.314 22.803 2.612 62.275 o
2 3 21 8.076 10.038 3.168 131.043 o
2 3 22 34.261 37.904 3.165 46.460 o
2 3 23 20.151 31.083 3.239 65.481 o
2 3 24 2.942 3.512 4.910 97.041 o
2 3 25 1.207 -2.143 3.461 208.791 o
2 3 26 1.378 -5.712 3.958 161.159 o
2 3 27 5.022 6.886 3.801 127.407 o
2 3 28 14.696 25.097 4.049 68.686 o
2 4 0 677.365 655.979 8.126 0.818 o
2 4 1 183.978 152.044 2.859 7.222 o
2 4 2 2507.290 2370.620 43.323 0.071 o
2 4 3 139.962 141.134 3.869 9.449 o
2 4 4 70.956 85.429 5.130 18.523 o
2 4 5 389.635 355.783 6.737 2.129 o
2 4 6 235.862 186.823 5.479 4.922 o
2 4 7 708.067 636.533 14.747 0.756 o
2 4 8 74.321 69.803 6.915 16.724 o
2 4 9 432.639 434.130 9.386 1.669 o
2 4 10 349.022 324.377 12.589 2.269 o
2 4 11 137.205 137.680 6.318 8.919 o
2 4 12 66.265 65.736 5.863 19.991 o
2 4 13 211.739 226.780 4.742 5.082 o
2 4 14 298.582 282.475 4.169 3.260 o
2 4 15 208.233 190.272 10.383 4.765 o
2 4 16 116.914 115.029 7.653 10.087 o
2 4 17 75.525 77.817 2.587 21.237 o
2 4 18 19.878 17.725 2.108 94.055 o
2 4 19 46.267 43.220 3.098 36.804 o
2 4 20 25.299 31.673 2.777 61.808 o
2 4 21 18.836 23.951 4.520 57.922 o
2 4 22 2.178 0.706 3.177 223.497 o
2 4 23 12.611 4.322 5.041 72.185 o
2 4 24 4.013 4.935 3.173 177.635 o
2 4 25 13.890 14.049 3.630 88.670 o
2 4 26 2.929 -0.043 4.901 102.514 o
2 4 27 6.478 4.070 4.738 92.343 o
2 5 0 2894.450 2684.540 36.480 0.056 o
2 5 1 387.228 353.448 5.627 2.175 o
2 5 2 146.522 131.834 4.210 9.248 o
2 5 3 1047.930 996.532 4.793 0.384 o
2 5 4 476.842 397.344 3.519 1.641 o
2 5 5 42.623 50.952 3.004 36.969 o
2 5 6 442.555 396.268 5.427 1.772 o
2 5 7 757.208 625.014 19.062 0.679 o
2 5 8 369.356 333.704 4.857 2.373 o
2 5 9 146.933 153.081 3.562 8.791 o
2 5 10 57.967 49.994 2.962 30.083 o
2 5 11 177.058 157.930 13.452 5.012 o
2 5 12 311.246 309.727 9.282 2.768 o
2 5 13 34.401 45.642 3.161 43.361 o
2 5 14 26.360 28.092 4.224 50.836 o
2 5 15 51.767 55.953 2.812 31.721 o
2 5 16 39.557 37.738 3.406 41.444 o
2 5 17 50.267 61.249 3.491 29.756 o
2 5 18 80.320 85.060 7.997 13.787 o
2 5 19 31.035 31.015 5.123 39.957 o
2 5 20 20.456 27.638 4.070 58.728 o
2 5 21 31.240 37.823 4.520 41.287 o
2 5 22 20.506 23.923 4.395 57.402 o
2 5 23 2.568 2.196 2.774 255.334 o
2 5 24 17.453 19.790 2.844 86.843 o
2 5 25 1.366 3.653 3.714 165.599 o
2 5 26 3.133 9.367 3.539 144.068 o
2 5 27 1.594 7.382 3.603 157.369 o
2 6 0 60.905 85.367 2.291 24.206 o
2 6 1 168.829 194.210 2.745 7.006 o
2 6 2 7.232 10.650 2.438 168.175 o
2 6 3 318.853 293.439 7.157 2.876 o
2 6 4 214.934 212.332 3.881 5.249 o
2 6 5 646.681 617.380 7.267 0.896 o
2 6 6 43.448 39.216 2.263 42.445 o
2 6 7 56.644 48.321 2.552 31.782 o
2 6 8 130.201 121.650 3.227 10.929 o
2 6 9 823.545 740.537 24.967 0.539 o
2 6 10 79.971 82.619 3.573 18.955 o
2 6 11 127.183 111.160 8.464 9.170 o
2 6 12 33.763 35.615 4.081 42.814 o
2 6 13 180.652 164.958 9.716 5.787 o
2 6 14 83.820 82.217 1.745 19.606 o
2 6 15 14.567 16.536 1.825 121.183 o
2 6 16 67.234 76.631 3.757 21.962 o
2 6 17 37.058 34.963 2.694 47.600 o
2 6 18 23.582 22.404 2.687 72.773 o
2 6 19 85.293 80.989 5.322 16.442 o
2 6 20 10.862 14.477 4.154 84.151 o
2 6 21 32.010 31.937 3.810 47.142 o
2 6 22 48.953 44.592 4.653 30.276 o
2 6 23 1.765 3.975 3.159 208.819 o
2 6 24 0.546 9.449 3.741 148.702 o
2 6 25 3.079 6.001 2.808 212.716 o
2 6 26 8.281 11.769 4.072 96.240 o
2 7 0 107.286 102.709 2.907 14.028 o
2 7 1 31.331 36.267 2.419 53.888 o
2 7 2 120.971 118.310 2.881 11.912 o
2 7 3 80.271 62.342 2.528 21.974 o
2 7 4 334.134 338.714 4.570 2.629 o
2 7 5 120.794 109.103 3.789 12.006 o
2 7 6 480.455 495.548 11.797 1.355 o
2 7 7 7.353 8.157 2.384 181.740 o
2 7 8 24.317 21.973 3.172 66.775 o
2 7 9 2.801 0.440 3.696 168.353 o
2 7 10 79.205 68.739 13.080 9.291 o
2 7 11 66.678 59.785 4.408 23.098 o
2 7 12 18.199 20.494 3.400 75.919 o
2 7 13 33.827 29.517 4.341 43.393 o
2 7 14 2.134 4.792 3.517 169.377 o
2 7 15 10.247 13.380 1.797 158.417 o
2 7 16 18.786 19.436 2.244 92.838 o
2 7 17 34.679 32.025 2.977 49.664 o
2 7 18 28.642 30.405 4.394 46.592 o
2 7 19 8.343 7.927 3.969 105.206 o
2 7 20 0.271 -1.169 3.242 251.496 o
2 7 21 17.700 20.862 3.676 72.512 o
2 7 22 18.653 11.684 3.250 87.106 o
2 7 23 10.553 8.273 5.972 56.715 o
2 7 24 2.683 -1.793 2.855 263.246 o
2 7 25 5.518 4.920 4.178 113.406 o
2 8 0 2.891 1.945 2.529 286.299 o
2 8 1 44.498 36.451 2.578 41.678 o
2 8 2 84.614 82.669 2.934 18.659 o
2 8 3 33.632 34.281 2.604 51.563 o
2 8 4 23.650 25.220 4.876 49.029 o
2 8 5 254.996 236.923 11.652 3.533 o
2 8 6 18.342 14.365 2.888 90.921 o
2 8 7 65.196 57.230 3.444 25.495 o
2 8 8 0.974 -2.514 3.408 218.019 o
2 8 9 118.307 125.716 7.119 9.971 o
2 8 10 76.900 62.505 3.687 21.466 o
2 8 11 38.899 28.011 3.593 44.490 o
2 8 12 29.498 31.208 4.038 48.050 o
2 8 13 8.079 13.587 3.660 106.031 o
2 8 14 20.423 21.973 3.740 66.305 o
2 8 15 23.887 22.072 4.426 54.421 o
2 8 16 60.167 62.964 4.609 23.969 o
2 8 17 2.671 4.795 2.577 253.823 o
2 8 18 7.121 5.215 2.094 222.217 o
2 8 19 7.616 13.022 5.920 58.055 o
2 8 20 2.032 5.306 2.449 278.856 o
2 8 21 5.288 7.240 3.280 151.169 o
2 8 22 0.849 -0.126 2.790 319.433 o
2 8 23 0.275 5.670 3.991 146.936 o
2 8 24 11.881 10.773 4.161 85.912 o
2 9 0 47.856 44.877 3.188 35.244 o
2 9 1 54.484 45.999 2.955 32.402 o
2 9 2 11.491 13.577 3.221 106.508 o
2 9 3 86.871 82.280 2.759 18.421 o
2 9 4 53.115 54.755 2.751 31.525 o
2 9 5 140.310 120.548 4.711 9.806 o
2 9 6 23.523 30.158 2.906 64.341 o
2 9 7 9.028 4.899 3.061 145.278 o
2 9 8 26.528 33.641 5.240 41.148 o
2 9 9 128.508 124.122 4.532 10.530 o
2 9 10 2.461 1.850 3.735 162.509 o
2 9 11 15.802 20.264 3.771 75.100 o
2 9 12 4.713 11.432 3.942 113.006 o
2 9 13 11.329 15.795 6.079 51.150 o
2 9 14 5.940 10.408 3.936 110.481 o
2 9 15 16.121 18.955 4.040 71.519 o
2 9 16 8.350 5.890 4.121 103.611 o
2 9 17 0.481 7.837 4.678 106.474 o
2 9 18 9.109 8.221 4.773 80.680 o
2 9 19 6.701 11.438 3.129 136.400 o
2 9 20 6.879 10.687 4.766 82.913 o
2 9 21 3.756 4.239 2.744 221.799 o
2 9 22 6.423 4.197 4.279 107.566 o
2 9 23 1.438 5.008 2.729 255.981 o
2 10 0 18.936 19.273 3.418 75.414 o
2 10 1 29.552 31.810 3.074 54.350 o
2 10 2 8.899 3.246 3.571 127.476 o
2 10 3 25.490 19.852 3.023 68.153 o
2 10 4 29.971 29.433 2.834 56.853 o
2 10 5 11.557 14.513 2.803 115.927 o
2 10 6 32.292 32.914 3.752 46.863 o
2 10 7 63.610 54.459 3.412 26.458 o
2 10 8 41.285 51.008 4.547 32.432 o
2 10 9 44.779 47.232 4.538 31.787 o
2 10 10 0.760 1.334 4.569 122.664 o
2 10 11 4.546 5.908 4.024 121.856 o
2 10 12 8.554 9.829 4.046 99.044 o
2 10 13 23.616 23.802 4.163 56.349 o
2 10 14 11.509 16.808 4.777 68.838 o
2 10 15 5.740 2.492 4.183 117.180 o
2 10 16 0.233 1.642 4.224 144.496 o
2 10 17 5.712 -6.883 6.560 56.737 o
2 10 18 15.339 11.581 4.479 71.953 o
2 10 19 1.698 11.579 5.595 72.440 o
2 10 20 1.995 2.805 4.570 114.581 o
2 10 21 6.418 11.369 2.762 155.484 o
2 11 0 0.513 1.336 3.684 186.177 o
2 11 1 0.935 2.926 3.576 183.968 o
2 11 2 5.488 6.082 3.249 155.648 o
2 11 3 28.599 24.200 3.043 60.258 o
2 11 4 0.359 2.633 2.974 265.802 o
2 11 5 3.922 6.282 2.967 187.431 o
2 11 6 11.103 8.780 2.998 125.137 o
2 11 7 1.819 -1.017 3.261 223.850 o
2 11 8 44.809 30.979 4.699 34.781 o
2 11 9 13.284 19.301 4.622 66.793 o
2 11 10 1.830 5.756 4.621 107.669 o
2 11 11 4.458 6.584 7.137 47.246 o
2 11 12 3.574 0.239 4.942 98.729 o
2 11 13 5.819 7.339 4.268 104.658 o
2 11 14 0.886 -0.427 4.295 140.931 o
2 11 15 1.639 -1.155 5.053 100.620 o
2 11 16 0.944 -2.012 4.425 132.772 o
2 11 17 1.281 6.142 4.538 112.365 o
2 11 18 0.534 0.190 4.566 126.384 o
2 11 19 1.266 0.178 5.629 82.384 o
2 11 20 3.487 4.927 4.763 98.528 o
2 12 0 0.312 4.664 3.413 196.684 o
2 12 1 0.624 2.858 3.446 200.177 o
2 12 2 0.809 -2.392 3.830 176.321 o
2 12 3 7.336 12.678 4.002 99.719 o
2 12 4 7.013 3.667 3.150 159.067 o
2 12 5 4.374 3.578 3.143 183.024 o
2 12 6 12.905 10.514 3.790 92.319 o
2 12 7 17.567 23.017 3.462 73.847 o
2 12 8 3.139 2.826 3.686 157.175 o
2 12 9 2.428 5.594 4.108 128.515 o
2 12 10 11.048 18.910 12.903 14.708 o
2 12 11 2.849 3.606 8.925 32.374 o
2 12 12 2.240 1.919 4.508 118.156 o
2 12 13 0.453 7.767 5.189 88.921 o
2 12 14 1.534 6.645 4.531 110.790 o
2 12 15 1.825 -7.863 4.579 120.445 o
2 12 16 2.524 3.918 9.161 30.840 o
2 12 17 0.829 -4.224 4.717 117.785 o
2 12 18 0.856 2.722 4.831 107.607 o
2 13 0 3.206 4.140 3.630 155.688 o
2 13 1 3.243 6.307 3.650 146.802 o
2 13 2 0.155 3.378 3.672 180.801 o
2 13 3 2.158 0.507 3.305 210.634 o
2 13 4 0.886 -2.267 3.377 223.085 o
2 13 5 7.497 13.790 3.385 116.796 o
2 13 6 2.629 4.552 3.362 177.972 o
2 13 7 0.120 0.549 3.682 194.504 o
2 13 8 1.764 1.838 3.862 158.565 o
2 13 9 8.672 12.307 3.976 96.972 o
2 13 10 2.349 8.571 4.347 111.736 o
2 13 11 2.384 11.313 4.394 105.007 o
2 13 12 0.919 11.184 5.229 83.033 o
2 13 13 0.108 2.530 5.420 88.579 o
2 13 14 1.654 4.218 4.731 106.478 o
2 13 15 0.109 -3.753 4.793 116.955 o
2 14 0 0.622 5.295 3.878 153.317 o
2 14 1 0.295 0.997 3.862 173.681 o
2 14 2 2.708 -2.228 3.862 158.369 o
2 14 3 0.511 1.620 3.848 170.296 o
2 14 4 5.369 7.513 3.547 135.934 o
2 14 5 0.912 4.256 3.528 181.981 o
2 14 6 3.450 -0.526 4.184 133.474 o
2 14 7 6.554 8.366 4.216 102.310 o
2 14 8 1.624 6.491 4.104 130.495 o
2 14 9 0.926 5.208 4.086 138.617 o
2 14 10 1.020 1.803 4.585 119.793 o
2 14 11 1.304 6.129 5.924 70.019 o
2 14 12 0.486 4.677 5.414 85.578 o
2 15 0 0.518 -2.932 4.185 150.554 o
2 15 1 1.317 -4.908 4.768 113.501 o
2 15 2 4.127 11.561 5.307 74.784 o
2 15 3 1.389 -5.306 4.152 147.215 o
2 15 4 0.302 8.139 3.795 151.244 o
2 15 5 0.683 7.609 4.119 131.666 o
2 15 6 2.049 9.182 3.761 139.120 o
2 15 7 3.735 5.173 4.858 94.348 o
3 0 1 1286.910 1326.230 16.672 0.245 o
3 0 2 68.843 84.100 1.924 22.602 o
3 0 3 534.237 640.821 9.768 1.066 o
3 0 4 1047.570 1142.950 14.300 0.345 o
3 0 5 213.438 214.932 2.579 5.341 o
3 0 6 320.948 349.644 3.559 2.716 o
3 0 7 3046.830 3084.840 57.421 0.046 o
3 0 8 181.263 170.003 9.013 5.871 o
3 0 9 270.377 261.663 7.782 3.540 o
3 0 10 229.892 245.916 5.246 4.474 o
3 0 11 466.152 437.145 2.741 1.609 o
3 0 12 164.125 132.827 8.257 7.181 o
3 0 13 185.272 162.894 5.286 6.627 o
3 0 14 3.923 13.466 4.892 83.115 o
3 0 15 113.328 100.257 4.499 12.749 o
3 0 16 5.460 4.773 3.864 127.542 o
3 0 17 69.713 60.289 2.056 25.523 o
3 0 18 23.945 33.339 3.017 60.579 o
3 0 19 13.074 19.297 2.162 114.764 o
3 0 20 51.051 48.795 3.711 31.380 o
3 0 21 92.629 104.904 6.518 13.105 o
3 0 22 0.009 1.758 2.736 329.822 o
3 0 23 59.571 59.683 4.375 25.040 o
3 0 24 24.787 21.395 4.403 54.061 o
3 0 25 0.161 1.967 3.251 235.376 o
3 0 26 1.435 11.796 3.452 152.231 o
3 0 27 5.787 7.798 5.112 79.674 o
3 1 0 1.758 3.667 1.620 496.391 o
3 1 1 460.549 487.480 11.716 1.429 o
3 1 2 1365.450 1435.790 14.086 0.218 o
3 1 3 774.093 808.996 11.881 0.609 o
3 1 4 490.083 520.945 7.205 1.348 o
3 1 5 906.022 863.896 13.222 0.485 o
3 1 6 11.605 13.287 4.523 76.222 o
3 1 7 145.320 172.154 7.531 7.375 o
3 1 8 27.032 16.983 3.865 59.309 o
3 1 9 158.581 136.737 7.932 7.419 o
3 1 10 61.179 64.397 1.700 28.013 o
3 1 11 276.290 259.936 9.582 3.343 o
3 1 12 140.612 128.288 5.243 9.376 o
3 1 13 292.384 262.972 11.107 3.039 o
3 1 14 92.875 84.954 5.866 14.691 o
3 1 16 128.664 100.020 7.132 10.117 o
3 1 17 126.410 135.593 2.902 10.779 o
3 1 18 27.218 29.193 2.036 66.216 o
3 1 19 59.834 38.205 2.400 32.916 o
3 1 21 54.872 65.922 4.341 25.562 o
3 1 22 3.457 9.716 2.701 194.079 o
3 1 23 4.944 7.097 2.914 177.062 o
3 1 24 12.028 16.017 3.120 102.929 o
3 1 25 7.934 9.423 3.915 105.775 o
3 1 26 0.857 4.606 3.414 190.929 o
3 1 27 6.529 5.005 3.520 137.808 o
3 2 0 181.947 153.472 2.590 7.303 o
3 2 1 317.896 345.112 5.222 2.722 o
3 2 2 423.167 494.253 5.523 1.644 o
3 2 3 497.586 496.110 2.921 1.393 o
3 2 4 563.897 500.348 13.485 1.114 o
3 2 5 358.337 396.686 7.832 2.167 o
3 2 6 21.308 19.963 3.119 74.292 o
3 2 7 97.630 95.918 5.566 13.827 o
3 2 8 178.782 156.769 11.368 5.518 o
3 2 9 78.851 61.640 3.335 21.550 o
3 2 10 288.131 291.068 5.101 3.296 o
3 2 11 9.220 11.627 3.044 125.783 o
3 2 12 332.137 332.468 5.645 2.643 o
3 2 13 41.717 39.740 8.770 20.163 o
3 2 14 44.812 38.671 12.505 12.487 o
3 2 15 10.572 10.577 3.479 107.958 o
3 2 16 8.232 7.382 1.469 230.066 o
3 2 17 5.840 6.331 3.225 153.563 o
3 2 18 78.471 78.932 2.704 20.386 o
3 2 19 5.445 8.919 2.484 191.698 o
3 2 20 15.077 15.638 2.284 111.455 o
3 2 21 17.130 20.816 2.651 89.410 o
3 2 22 8.446 17.221 4.069 88.553 o
3 2 23 4.201 8.689 3.276 153.946 o
3 2 24 5.619 9.507 5.114 78.323 o
3 2 25 3.385 1.343 3.200 201.053 o
3 2 26 15.557 18.581 4.454 66.506 o
3 2 27 10.300 7.060 5.729 61.326 o
3 3 0 324.599 349.815 10.726 2.436 o
3 3 1 495.390 464.016 10.567 1.377 o
3 3 2 18.445 24.920 4.693 55.898 o
3 3 3 358.663 305.877 10.891 2.345 o
3 3 4 353.680 335.971 4.957 2.477 o
3 3 5 101.482 72.370 8.665 11.851 o
3 3 6 101.367 80.347 5.127 14.626 o
3 3 7 27.186 31.875 3.483 53.945 o
3 3 8 19.581 20.489 3.536 71.484 o
3 3 9 49.013 49.300 4.938 28.530 o
3 3 10 50.308 44.377 10.079 15.826 o
3 3 11 167.344 150.207 17.772 4.174 o
3 3 12 16.353 20.379 3.838 72.959 o
3 3 13 42.757 48.521 6.927 24.358 o
3 3 14 44.675 48.003 3.436 35.312 o
3 3 16 8.850 14.028 2.757 131.693 o
3 3 17 1.665 0.238 1.536 720.048 o
3 3 18 24.311 20.855 3.859 60.350 o
3 3 19 24.041 28.744 4.772 48.104 o
3 3 20 0.775 5.231 4.226 131.510 o
3 3 21 43.868 43.220 8.030 21.483 o
3 3 22 13.062 11.425 2.506 124.556 o
3 3 23 3.816 2.812 2.980 207.721 o
3 3 24 1.399 7.691 5.415 80.629 o
3 3 25 6.744 12.227 5.572 65.154 o
3 3 26 2.662 -0.531 5.781 75.981 o
3 4 0 22.280 26.177 2.012 78.318 o
3 4 1 192.366 184.093 3.003 6.339 o
3 4 2 274.496 239.365 5.571 3.781 o
3 4 3 384.673 315.853 6.059 2.302 o
3 4 4 261.607 248.809 4.974 3.936 o
3 4 5 23.663 32.287 1.915 70.421 o
3 4 6 465.988 507.786 15.580 1.310 o
3 4 7 38.910 33.924 1.685 50.291 o
3 4 8 80.485 71.802 4.105 19.298 o
3 4 9 142.098 142.936 7.163 8.242 o
3 4 10 635.072 589.587 29.280 0.734 o
3 4 11 35.528 38.829 3.341 44.224 o
3 4 12 12.915 18.441 5.516 55.339 o
3 4 13 20.627 21.781 5.043 51.652 o
3 4 14 37.752 35.103 5.887 31.786 o
3 4 15 65.587 75.948 4.107 21.925 o
3 4 16 51.057 52.702 3.623 30.808 o
3 4 17 38.277 31.859 4.434 39.245 o
3 4 18 15.908 25.913 6.062 44.148 o
3 4 19 20.618 24.756 8.713 25.910 o
3 4 20 42.237 39.188 2.744 41.729 o
3 4 21 1.032 -0.202 4.925 107.620 o
3 4 22 12.988 9.617 2.597 126.761 o
3 4 23 10.940 -1.685 4.795 84.964 o
3 4 24 6.276 8.416 4.968 81.575 o
3 4 25 2.270 2.874 3.047 221.360 o
3 4 26 10.546 9.249 3.234 118.562 o
3 5 0 4.964 10.275 2.458 191.231 o
3 5 1 237.599 230.036 2.539 4.641 o
3 5 2 40.994 35.070 3.061 42.843 o
3 5 3 99.341 112.267 4.109 13.772 o
3 5 4 49.803 58.130 2.417 32.914 o
3 5 5 184.797 193.752 3.334 6.396 o
3 5 6 158.557 135.103 4.033 8.554 o
3 5 7 21.374 13.949 5.309 51.804 o
3 5 8 63.202 54.013 2.806 27.689 o
3 5 9 80.259 83.987 6.784 15.249 o
3 5 10 13.892 24.327 6.430 42.707 o
3 5 11 47.721 44.961 3.157 35.381 o
3 5 12 5.047 6.329 3.147 164.272 o
3 5 13 75.375 65.709 7.394 16.166 o
3 5 14 21.186 22.800 5.023 50.881 o
3 5 15 12.995 9.017 3.620 98.494 o
3 5 16 7.640 9.533 5.359 69.702 o
3 5 17 2.918 9.503 3.248 162.245 o
3 5 18 6.238 6.372 2.135 223.598 o
3 5 19 18.764 21.709 4.313 61.804 o
3 5 20 0.502 1.635 1.813 625.278 o
3 5 21 5.915 10.270 2.615 171.995 o
3 5 22 1.534 6.651 1.974 349.676 o
3 5 23 0.076 0.050 2.575 401.853 o
3 5 24 13.809 15.578 2.337 115.754 o
3 5 25 3.663 4.708 3.150 183.920 o
3 5 26 0.019 8.771 5.582 77.930 o
3 6 0 24.097 30.832 2.368 67.503 o
3 6 1 82.197 86.648 2.359 19.141 o
3 6 2 256.017 240.766 8.827 3.782 o
3 6 3 294.438 252.053 11.042 3.077 o
3 6 4 93.946 81.848 3.764 16.582 o
3 6 5 5.239 5.433 2.411 222.574 o
3 6 6 6.886 3.527 3.796 126.734 o
3 6 7 93.053 86.355 3.003 16.915 o
3 6 8 46.854 46.445 3.205 35.303 o
3 6 9 85.599 82.967 2.602 18.694 o
3 6 10 76.651 56.205 3.400 22.621 o
3 6 11 4.863 13.043 3.391 130.793 o
3 6 12 44.435 50.428 4.261 32.183 o
3 6 13 61.594 62.105 4.370 24.169 o
3 6 14 15.085 14.679 3.568 86.180 o
3 6 15 17.131 10.186 4.789 65.264 o
3 6 16 6.763 11.770 4.040 101.794 o
3 6 17 3.135 13.660 3.777 121.403 o
3 6 18 31.428 51.567 5.264 33.754 o
3 6 19 0.489 -0.913 4.799 115.221 o
3 6 20 14.325 19.152 3.652 81.210 o
3 6 21 6.245 20.514 4.490 80.315 o
3 6 22 1.100 9.100 1.869 339.688 o
3 6 23 11.781 16.214 3.141 102.901 o
3 6 24 4.330 3.300 2.591 236.101 o
3 6 25 3.110 6.996 2.241 263.374 o
3 7 0 24.223 23.884 2.344 73.607 o
3 7 1 3.790 1.048 2.700 252.775 o
3 7 2 112.987 111.977 3.191 12.830 o
3 7 3 93.026 88.089 3.365 16.550 o
3 7 4 23.461 29.071 2.984 64.531 o
3 7 5 15.361 24.386 2.905 85.371 o
3 7 6 22.403 25.840 4.250 55.707 o
3 7 7 33.391 38.227 2.631 49.738 o
3 7 8 68.439 83.366 2.920 21.902 o
3 7 9 38.634 33.191 3.785 41.849 o
3 7 10 13.995 25.557 3.880 71.922 o
3 7 11 72.279 66.135 4.618 20.786 o
3 7 12 30.395 23.709 5.567 39.659 o
3 7 13 34.080 32.780 3.800 45.206 o
3 7 14 0.673 8.019 4.006 136.740 o
3 7 15 5.145 8.590 5.666 68.073 o
3 7 16 18.660 9.584 3.877 78.170 o
3 7 17 5.255 4.784 5.112 83.791 o
3 7 18 14.918 18.732 5.272 56.182 o
3 7 19 4.791 7.107 5.271 78.395 o
3 7 20 6.330 9.583 4.237 100.441 o
3 7 21 2.674 2.779 3.858 149.268 o
3 7 22 6.857 6.745 7.662 40.326 o
3 7 23 2.095 4.768 4.668 106.604 o
3 7 24 2.882 9.557 3.449 150.125 o
3 8 0 59.009 55.999 2.841 28.769 o
3 8 1 33.001 43.976 3.601 42.921 o
3 8 2 93.655 100.658 4.730 14.651 o
3 8 3 7.078 8.637 2.983 149.623 o
3 8 4 12.312 23.011 4.681 64.666 o
3 8 5 16.387 16.561 3.208 87.443 o
3 8 6 17.253 15.876 3.218 85.942 o
3 8 7 76.085 86.968 7.037 15.262 o
3 8 8 11.238 7.945 2.692 137.784 o
3 8 9 103.310 96.974 5.641 13.145 o
3 8 10 13.022 13.184 5.437 59.060 o
3 8 11 15.905 9.733 3.823 84.999 o
3 8 12 24.753 18.845 3.898 60.655 o
3 8 13 0.838 6.245 3.842 151.012 o
3 8 14 0.044 -0.067 4.280 146.921 o
3 8 15 16.730 10.786 4.003 78.582 o
3 8 16 2.035 11.798 8.545 34.009 o
3 8 17 32.399 33.438 4.273 43.429 o
3 8 18 2.406 3.864 4.644 108.018 o
3 8 19 2.787 13.570 6.665 51.817 o
3 8 20 8.178 9.717 5.637 63.797 o
3 8 21 10.142 7.486 4.469 86.511 o
3 8 22 1.083 1.148 1.574 716.408 o
3 8 23 10.219 8.169 2.895 135.262 o
3 9 0 3.031 -2.923 3.325 200.971 o
3 9 1 3.477 3.306 2.883 218.514 o
3 9 2 17.627 28.064 2.934 75.914 o
3 9 3 4.861 8.962 3.219 151.512 o
3 9 4 3.639 13.055 3.253 144.264 o
3 9 5 42.593 45.681 5.198 30.640 o
3 9 6 21.180 26.795 3.672 62.533 o
3 9 7 10.982 10.622 3.140 116.714 o
3 9 8 32.562 19.358 3.248 56.717 o
3 9 9 46.966 38.133 3.048 38.014 o
3 9 10 20.719 26.631 4.064 59.080 o
3 9 11 22.202 11.749 4.694 59.069 o
3 9 12 23.719 26.366 4.493 51.830 o
3 9 13 3.424 0.240 4.079 138.933 o
3 9 14 2.455 2.227 4.303 126.552 o
3 9 15 2.697 9.597 4.647 97.983 o
3 9 16 15.045 14.546 4.788 65.145 o
3 9 17 11.001 4.368 5.458 66.741 o
3 9 18 0.543 3.898 9.333 30.288 o
3 9 19 1.315 10.126 4.435 109.195 o
3 9 20 1.496 4.866 5.022 95.292 o
3 9 21 1.491 -0.117 5.096 99.425 o
3 9 22 3.149 3.080 6.292 62.326 o
3 10 0 1.305 1.342 3.093 242.807 o
3 10 1 8.429 4.305 3.550 128.094 o
3 10 2 9.669 8.252 3.165 127.534 o
3 10 3 7.465 11.786 3.133 131.057 o
3 10 4 32.053 32.368 3.654 47.898 o
3 10 5 76.949 85.831 5.042 17.626 o
3 10 6 0.210 -0.960 3.893 176.069 o
3 10 7 16.547 11.751 3.363 90.296 o
3 10 8 8.471 2.426 4.388 99.981 o
3 10 9 0.822 3.740 3.129 226.871 o
3 10 10 1.365 6.184 4.853 99.697 o
3 10 11 27.146 21.545 4.279 52.751 o
3 10 12 9.746 8.231 4.271 91.639 o
3 10 13 2.026 3.182 4.387 122.190 o
3 10 14 2.027 3.780 4.346 122.852 o
3 10 15 2.839 0.441 4.407 123.648 o
3 10 16 2.654 3.290 4.948 96.832 o
3 10 17 2.377 -0.093 4.956 102.095 o
3 10 18 3.175 -5.028 5.689 77.406 o
3 10 19 11.350 31.404 8.617 27.816 o
3 10 20 1.177 10.375 7.916 39.849 o
3 11 0 4.414 9.820 3.397 142.252 o
3 11 1 18.184 17.823 3.428 78.206 o
3 11 2 12.016 11.699 3.757 93.958 o
3 11 3 0.665 -1.822 3.337 231.436 o
3 11 4 4.584 4.552 3.315 164.360 o
3 11 5 10.417 8.218 3.727 105.211 o
3 11 6 4.802 6.041 3.697 135.767 o
3 11 7 11.579 11.132 4.001 89.952 o
3 11 8 10.136 12.624 3.534 104.274 o
3 11 9 12.918 7.177 3.405 107.784 o
3 11 10 30.327 35.923 4.476 42.780 o
3 11 11 1.081 -0.620 5.136 99.082 o
3 11 12 7.897 4.223 4.509 95.237 o
3 11 13 5.680 0.547 4.534 106.804 o
3 11 14 9.657 10.779 5.677 60.718 o
3 11 15 6.183 3.676 4.606 97.794 o
3 11 16 1.246 3.090 5.142 94.224 o
3 11 17 0.429 1.093 5.232 95.882 o
3 11 18 3.168 6.545 5.876 68.083 o
3 12 0 21.592 21.948 4.194 59.474 o
3 12 1 4.948 1.141 4.235 121.065 o
3 12 2 0.452 2.204 3.545 195.835 o
3 12 3 4.767 14.050 6.295 54.950 o
3 12 4 5.745 4.167 3.570 142.311 o
3 12 5 0.124 -5.768 3.564 210.769 o
3 12 6 0.350 1.613 3.545 200.307 o
3 12 7 3.336 0.298 3.843 154.173 o
3 12 8 3.508 0.397 3.815 154.544 o
3 12 9 0.245 5.404 3.794 161.555 o
3 12 10 0.689 5.250 6.222 65.302 o
3 12 11 0.391 10.419 5.295 83.117 o
3 12 12 0.956 0.075 4.696 118.142 o
3 12 13 0.226 2.108 4.728 115.531 o
3 12 14 2.558 9.288 6.089 63.055 o
3 12 15 1.704 2.233 4.862 104.378 o
3 12 16 4.786 5.973 4.938 88.294 o
3 13 0 1.411 1.974 3.713 172.264 o
3 13 1 2.495 1.923 4.045 141.459 o
3 13 2 0.011 2.148 4.410 132.888 o
3 13 3 2.885 -0.522 3.775 163.395 o
3 13 4 1.933 1.885 3.794 162.111 o
3 13 5 0.294 -7.099 3.748 188.945 o
3 13 6 3.758 -0.311 3.767 157.409 o
3 13 7 2.122 5.093 3.475 171.374 o
3 13 8 0.513 8.040 3.695 156.735 o
3 13 9 0.730 1.045 4.112 150.855 o
3 13 10 5.267 10.077 5.287 74.542 o
3 13 11 2.350 -0.440 4.827 107.319 o
3 13 12 0.670 3.114 4.871 105.920 o
3 13 13 1.786 2.683 4.923 101.077 o
3 14 0 2.959 8.559 3.999 124.167 o
3 14 1 2.439 8.091 4.648 100.926 o
3 14 2 0.569 1.713 3.981 159.041 o
3 14 3 0.801 0.113 4.006 161.383 o
3 14 4 0.364 -4.749 4.745 118.318 o
3 14 5 2.474 2.233 5.156 91.749 o
3 14 6 2.857 5.480 4.488 109.866 o
3 14 7 2.828 -1.548 3.985 149.098 o
3 14 8 0.590 -0.298 3.914 170.921 o
3 14 9 0.378 5.191 4.260 131.740 o
4 0 0 10.095 29.078 2.723 96.528 o
4 0 1 77.016 77.630 2.469 21.027 o
4 0 2 33.724 25.550 3.880 47.936 o
4 0 3 2.745 8.135 2.054 280.899 o
4 0 4 179.636 144.176 4.537 7.306 o
4 0 5 175.268 192.839 4.846 6.532 o
4 0 6 294.491 320.639 10.115 2.820 o
4 0 7 0.811 5.264 2.994 231.364 o
4 0 8 1.015 7.023 1.264 524.002 o
4 0 9 49.043 56.227 4.149 29.528 o
4 0 10 27.966 27.302 2.224 65.245 o
4 0 11 25.842 29.832 1.594 70.799 o
4 0 12 143.538 116.977 8.559 8.207 o
4 0 13 76.695 63.855 8.136 15.079 o
4 0 14 172.134 201.808 7.006 6.111 o
4 0 15 72.648 77.321 13.569 8.981 o
4 0 16 51.086 44.462 2.215 36.125 o
4 0 17 30.810 16.015 3.278 60.711 o
4 0 19 0.781 2.750 1.722 580.888 o
4 0 21 6.579 13.678 2.087 177.785 o
4 0 22 9.908 11.957 9.082 28.273 o
4 0 23 44.057 44.183 3.526 36.342 o
4 0 24 5.205 6.394 2.534 206.019 o
4 0 26 2.549 8.761 2.800 202.559 o
4 1 0 154.470 144.813 2.065 8.850 o
4 1 1 230.394 233.029 7.819 4.338 o
4 1 2 224.497 230.839 3.191 4.871 o
4 1 3 1.741 8.903 2.367 257.182 o
4 1 4 162.596 182.566 3.109 7.439 o
4 1 5 152.215 164.754 5.287 7.862 o
4 1 6 363.886 353.789 4.760 2.343 o
4 1 7 14.961 24.132 2.476 93.633 o
4 1 8 19.064 18.000 3.369 77.133 o
4 1 9 431.511 403.391 3.382 1.829 o
4 1 10 90.170 85.188 5.556 15.294 o
4 1 11 11.078 6.587 4.123 94.242 o
4 1 12 95.476 95.903 10.682 9.807 o
4 1 13 166.310 212.963 6.270 6.257 o
4 1 14 13.414 10.473 2.897 113.978 o
4 1 15 181.503 178.516 12.193 5.031 o
4 1 16 20.025 19.020 4.247 62.725 o
4 1 17 57.638 42.391 8.950 17.270 o
4 1 18 12.016 14.033 3.728 91.428 o
4 1 19 13.568 13.073 2.681 113.715 o
4 1 20 26.516 24.440 3.349 60.181 o
4 1 21 9.254 11.242 3.458 112.365 o
4 1 22 0.050 -0.241 5.095 103.722 o
4 1 23 5.287 7.578 2.911 171.847 o
4 1 24 15.809 20.506 2.599 94.430 o
4 1 25 2.332 0.629 4.090 143.491 o
4 1 26 2.956 -2.661 4.287 130.368 o
4 2 0 195.997 277.559 6.711 4.681 o
4 2 1 182.504 179.758 3.175 6.727 o
4 2 2 3.633 6.213 2.191 266.383 o
4 2 3 24.555 27.004 1.986 73.101 o
4 2 4 377.740 367.582 10.301 2.065 o
4 2 5 124.102 111.470 6.029 10.619 o
4 2 6 34.901 36.904 1.988 51.740 o
4 2 7 194.422 169.446 12.066 4.897 o
4 2 8 226.637 233.790 20.812 2.737 o
4 2 9 52.639 44.549 5.624 26.134 o
4 2 10 25.072 32.370 6.043 37.172 o
4 2 11 108.187 119.868 9.710 9.206 o
4 2 12 146.551 137.661 8.009 7.854 o
4 2 13 5.539 4.382 4.383 106.465 o
4 2 14 1.334 3.620 4.539 116.948 o
4 2 15 29.215 34.961 2.803 54.745 o
4 2 16 16.607 11.474 3.300 91.782 o
4 2 17 17.101 17.557 5.298 54.258 o
4 2 18 15.109 13.766 3.256 93.690 o
4 2 19 12.046 8.594 3.639 101.655 o
4 2 20 14.152 5.093 3.801 96.184 o
4 2 21 14.540 15.126 1.823 124.853 o
4 2 22 14.718 18.789 1.919 113.592 o
4 2 23 5.991 4.731 4.229 110.019 o
4 2 24 13.021 16.312 4.519 71.174 o
4 2 25 2.962 1.872 4.575 112.453 o
4 3 0 207.236 251.028 4.572 4.929 o
4 3 1 21.824 20.660 2.114 84.688 o
4 3 2 242.057 233.281 4.786 4.401 o
4 3 3 243.756 250.822 5.282 4.185 o
4 3 4 59.212 57.273 2.407 29.164 o
4 3 5 16.030 22.735 1.734 103.664 o
4 3 6 72.568 82.171 3.002 21.024 o
4 3 7 35.912 30.331 5.309 36.432 o
4 3 8 37.893 35.171 6.104 30.773 o
4 3 9 136.490 129.896 7.630 8.629 o
4 3 10 71.526 77.873 7.075 16.333 o
4 3 11 55.027 48.673 6.479 22.730 o
4 3 12 36.108 22.425 6.196 33.536 o
4 3 13 76.490 64.084 5.302 19.175 o
4 3 14 22.373 13.941 3.360 74.768 o
4 3 15 45.850 38.621 4.873 31.936 o
4 3 16 4.172 9.451 6.323 57.316 o
4 3 17 19.248 20.191 1.858 95.514 o
4 3 18 41.383 35.950 2.421 44.709 o
4 3 20 9.210 6.030 4.261 96.416 o
4 3 21 15.947 21.411 4.516 63.112 o
4 3 22 4.429 6.875 1.773 287.662 o
4 3 23 12.026 11.047 4.824 71.751 o
4 3 24 9.909 10.378 2.168 159.299 o
4 3 25 7.002 11.687 2.422 166.490 o
4 4 0 8.421 6.176 2.125 196.300 o
4 4 1 129.740 124.994 3.283 10.823 o
4 4 2 50.098 45.847 3.371 33.385 o
4 4 3 70.011 70.406 2.172 23.874 o
4 4 4 133.500 116.360 3.769 10.716 o
4 4 5 164.087 142.897 4.012 8.099 o
4 4 6 14.082 10.064 3.458 97.621 o
4 4 7 19.212 20.215 3.359 74.830 o
4 4 8 225.064 197.808 15.088 3.679 o
4 4 9 68.653 98.024 6.690 15.922 o
4 4 10 200.779 175.903 7.958 5.514 o
4 4 11 3.612 10.450 4.615 95.215 o
4 4 13 29.287 34.400 4.570 43.443 o
4 4 14 79.537 74.557 6.355 16.458 o
4 4 15 17.925 25.787 5.987 43.508 o
4 4 16 30.185 27.806 4.524 45.494 o
4 4 17 2.911 1.986 4.453 117.821 o
4 4 18 10.093 18.229 5.722 55.615 o
4 4 19 51.824 45.950 11.552 13.164 o
4 4 20 28.314 26.775 4.986 43.969 o
4 4 21 1.111 6.339 4.388 119.282 o
4 4 22 14.976 21.785 4.651 62.340 o
4 4 23 16.920 5.638 10.133 22.684 o
4 4 24 4.840 -2.301 5.588 76.987 o
4 4 25 1.411 4.021 2.459 309.177 o
4 5 0 301.449 248.298 5.402 3.379 o
4 5 1 141.328 127.420 3.235 9.947 o
4 5 2 172.578 165.793 5.867 6.906 o
4 5 3 72.954 72.295 4.965 19.553 o
4 5 4 133.977 129.661 5.632 9.582 o
4 5 5 13.584 12.940 2.831 110.091 o
4 5 6 278.088 301.981 5.624 3.327 o
4 5 7 24.710 20.494 2.884 70.379 o
4 5 8 59.830 83.070 8.107 15.951 o
4 5 9 140.897 147.452 5.472 8.762 o
4 5 10 186.343 205.993 9.062 5.296 o
4 5 11 73.504 73.577 5.732 18.261 o
4 5 12 92.266 98.459 6.187 13.737 o
4 5 13 28.066 32.445 3.518 52.481 o
4 5 14 26.289 37.263 8.265 24.981 o
4 5 15 22.166 23.018 3.970 60.530 o
4 5 16 28.598 18.733 4.042 54.816 o
4 5 17 40.495 42.131 10.506 16.131 o
4 5 18 114.976 99.453 9.424 9.561 o
4 5 19 12.309 5.800 4.658 79.279 o
4 5 20 5.298 6.689 9.397 28.337 o
4 5 21 9.507 2.833 4.880 82.840 o
4 5 22 22.313 11.793 5.084 54.374 o
4 5 23 9.164 10.665 4.502 84.303 o
4 5 24 4.028 4.117 10.381 23.960 o
4 6 0 7.622 10.379 2.610 157.551 o
4 6 1 177.796 156.597 4.682 7.111 o
4 6 2 72.195 74.566 3.887 20.926 o
4 6 3 103.812 80.458 2.596 16.004 o
4 6 4 51.579 36.876 2.829 36.419 o
4 6 5 45.620 54.220 5.602 26.841 o
4 6 6 23.476 27.264 2.586 69.641 o
4 6 7 54.098 45.941 2.948 32.606 o
4 6 8 89.224 76.768 2.657 18.562 o
4 6 9 18.448 21.131 5.301 51.290 o
4 6 10 51.322 39.071 5.708 27.085 o
4 6 11 118.652 97.937 6.655 11.137 o
4 6 12 9.971 24.990 7.155 38.639 o
4 6 13 17.891 20.089 4.005 68.213 o
4 6 14 32.112 17.608 4.201 50.547 o
4 6 15 67.468 64.141 7.901 16.498 o
4 6 16 34.521 33.831 4.877 38.535 o
4 6 17 21.406 19.670 6.933 36.155 o
4 6 18 2.672 0.525 4.484 120.402 o
4 6 19 9.861 13.529 4.996 70.076 o
4 6 20 17.316 25.495 8.621 27.032 o
4 6 21 15.585 12.446 9.716 23.991 o
4 6 22 5.089 8.820 5.312 75.363 o
4 6 23 4.522 -4.193 9.334 29.746 o
4 7 0 0.404 -1.126 2.991 291.182 o
4 7 1 30.672 25.986 2.766 58.563 o
4 7 2 12.139 9.111 2.684 129.709 o
4 7 3 9.592 11.725 3.132 120.722 o
4 7 4 4.367 7.314 2.888 183.467 o
4 7 5 48.058 47.589 3.144 34.581 o
4 7 6 9.857 15.446 4.487 78.229 o
4 7 7 5.757 -2.403 4.564 106.336 o
4 7 8 1.218 -0.956 2.607 348.241 o
4 7 9 0.756 0.588 2.617 352.032 o
4 7 10 29.730 18.633 6.822 33.526 o
4 7 11 16.965 8.410 4.014 80.341 o
4 7 12 28.300 35.011 4.330 45.506 o
4 7 13 12.012 12.425 4.366 79.404 o
4 7 14 3.156 -0.051 6.740 56.303 o
4 7 15 10.925 2.359 4.383 93.218 o
4 7 16 8.928 12.757 7.798 36.835 o
4 7 17 5.172 8.980 9.078 29.928 o
4 7 18 7.320 8.927 5.164 74.677 o
4 7 19 1.110 8.350 6.597 56.574 o
4 7 20 4.794 6.888 6.460 55.869 o
4 7 21 0.385 -3.736 5.476 89.061 o
4 7 22 6.069 12.203 7.244 43.321 o
4 8 0 0.009 1.755 2.745 327.908 o
4 8 1 31.491 35.199 2.776 52.347 o
4 8 2 19.711 16.419 3.433 76.465 o
4 8 3 10.666 8.902 4.885 74.692 o
4 8 4 63.719 61.282 5.055 22.447 o
4 8 5 9.833 10.562 3.214 119.482 o
4 8 6 8.566 15.504 3.185 115.191 o
4 8 7 9.779 12.214 4.002 93.279 o
4 8 8 43.569 47.022 4.230 33.422 o
4 8 9 0.912 -4.484 5.180 97.928 o
4 8 10 77.261 71.160 9.754 12.642 o
4 8 11 27.752 21.592 5.079 45.548 o
4 8 12 3.886 6.482 4.956 89.314 o
4 8 13 7.438 7.236 4.433 94.625 o
4 8 14 7.573 11.389 4.186 95.613 o
4 8 15 1.463 1.067 4.747 111.978 o
4 8 16 3.378 2.562 5.368 83.045 o
4 8 17 5.971 8.232 4.725 88.788 o
4 8 18 2.645 4.343 5.514 78.882 o
4 8 19 8.545 7.770 5.651 64.328 o
4 8 20 2.715 3.687 4.967 95.477 o
4 8 21 1.489 3.052 5.226 90.897 o
4 9 0 12.672 6.638 3.121 118.649 o
4 9 1 26.482 28.869 4.139 51.037 o
4 9 2 2.175 6.294 3.362 174.092 o
4 9 3 1.153 0.080 3.633 190.890 o
4 9 4 14.148 15.826 3.724 83.998 o
4 9 5 5.496 3.069 3.596 145.879 o
4 9 6 1.958 4.944 3.331 185.094 o
4 9 7 3.727 1.227 6.318 62.254 o
4 9 8 0.373 -0.468 3.243 249.617 o
4 9 9 17.904 15.450 3.491 80.269 o
4 9 10 5.892 5.627 5.200 79.418 o
4 9 11 0.344 -2.606 2.840 323.751 o
4 9 12 1.169 -0.407 4.212 144.633 o
4 9 13 4.281 -2.952 4.270 124.946 o
4 9 14 1.402 3.398 6.633 58.100 o
4 9 15 5.903 -0.015 4.900 94.099 o
4 9 16 0.056 2.394 4.453 129.663 o
4 9 17 1.819 -4.894 5.699 79.570 o
4 9 18 1.611 5.435 4.932 97.308 o
4 9 19 1.756 3.407 5.270 88.487 o
4 9 20 2.513 -3.559 5.977 71.558 o
4 10 0 10.195 12.940 3.240 112.101 o
4 10 1 4.855 4.080 3.226 170.131 o
4 10 2 5.635 1.012 3.556 154.253 o
4 10 3 0.147 -2.163 3.565 210.346 o
4 10 4 5.438 0.874 5.734 71.902 o
4 10 5 12.773 9.167 3.905 91.732 o
4 10 6 0.380 1.425 4.746 115.402 o
4 10 7 19.206 17.020 3.648 73.676 o
4 10 8 5.131 3.401 3.599 146.982 o
4 10 9 0.710 4.948 5.137 93.404 o
4 10 10 5.558 10.638 4.182 102.973 o
4 10 11 12.678 21.999 3.274 88.749 o
4 10 12 3.045 3.888 4.555 109.349 o
4 10 13 8.687 10.680 4.527 84.763 o
4 10 14 1.718 -1.645 4.933 105.055 o
4 10 15 0.894 9.400 5.994 66.862 o
4 10 16 0.592 -1.175 4.728 118.239 o
4 10 17 3.466 -0.271 4.770 105.919 o
4 10 18 4.225 7.819 4.731 93.541 o
4 11 0 1.405 7.150 3.417 173.031 o
4 11 1 2.572 -0.620 4.785 108.304 o
4 11 2 13.029 11.480 3.492 97.832 o
4 11 3 3.897 -1.972 3.831 152.105 o
4 11 4 3.964 0.054 3.772 155.412 o
4 11 5 1.437 2.814 6.207 66.188 o
4 11 6 20.913 14.373 6.279 42.759 o
4 11 7 0.142 -4.074 4.091 160.115 o
4 11 8 3.428 6.733 3.866 132.764 o
4 11 9 3.844 1.869 3.867 144.180 o
4 11 10 8.564 12.925 3.855 99.784 o
4 11 11 6.383 6.756 3.969 114.611 o
4 11 12 0.784 3.194 4.692 112.984 o
4 11 13 0.139 -4.393 5.859 78.304 o
4 11 14 0.484 5.502 4.706 109.308 o
4 11 15 0.333 -5.051 4.810 115.299 o
4 11 16 0.997 0.435 5.299 92.922 o
4 12 0 0.031 -1.328 3.662 200.692 o
4 12 1 0.595 -1.583 3.607 200.182 o
4 12 2 0.072 -0.977 3.615 205.477 o
4 12 3 0.159 1.542 3.621 194.966 o
4 12 4 1.303 3.459 3.645 172.301 o
4 12 5 2.116 2.164 14.132 13.337 o
4 12 6 0.366 5.769 7.886 41.663 o
4 12 7 10.974 10.413 5.262 66.041 o
4 12 8 3.971 9.220 4.194 110.493 o
4 12 9 2.209 -3.417 4.114 144.618 o
4 12 10 1.737 1.110 4.095 145.345 o
4 12 11 4.598 12.185 5.302 73.568 o
4 12 12 0.469 0.361 4.923 108.997 o
4 12 13 1.802 -2.667 5.681 80.089 o
4 13 0 1.358 -0.581 4.095 151.299 o
4 13 1 0.959 4.219 3.885 154.219 o
4 13 2 0.058 -4.767 4.211 151.725 o
4 13 3 2.979 1.843 4.318 124.300 o
4 13 4 0.989 7.113 3.841 147.241 o
4 13 5 1.538 3.538 3.842 155.472 o
4 13 6 0.405 6.868 4.175 131.965 o
4 13 7 0.407 0.655 4.640 122.039 o
4 13 8 0.643 -4.083 4.710 118.873 o
4 13 9 2.535 3.540 5.886 70.924 o
4 13 10 1.382 17.566 12.063 17.555 o
4 14 0 0.952 0.467 4.839 110.809 o
4 14 1 0.292 2.502 4.101 149.656 o
4 14 2 0.444 3.393 4.597 118.280 o
5 0 1 29.775 33.138 2.531 56.825 o
5 0 2 207.506 205.389 3.390 5.560 o
5 0 3 0.014 6.244 1.992 420.306 o
5 0 4 84.483 101.713 4.883 15.590 o
5 0 5 163.366 181.776 6.087 6.903 o
5 0 6 56.142 93.944 5.190 20.354 o
5 0 7 235.110 254.129 17.592 2.970 o
5 0 8 35.469 34.294 2.372 50.849 o
5 0 9 14.366 17.345 2.073 115.239 o
5 0 10 2.156 1.560 3.086 228.307 o
5 0 11 32.899 47.682 10.209 17.297 o
5 0 12 131.956 122.199 4.283 10.447 o
5 0 13 25.568 28.747 1.468 73.052 o
5 0 14 52.677 35.746 6.029 26.184 o
5 0 15 0.119 -0.556 1.559 1068.710 o
5 0 16 42.529 40.915 11.507 14.137 o
5 0 17 33.252 27.385 3.499 50.038 o
5 0 18 15.456 10.747 2.727 109.642 o
5 0 19 1.950 5.305 2.795 236.100 o
5 0 20 0.379 -0.355 3.848 178.574 o
5 0 21 20.372 -4.149 12.525 15.531 o
5 0 22 0.190 2.525 2.363 401.680 o
5 0 23 0.766 5.612 5.267 88.308 o
5 1 0 24.072 32.896 3.193 59.247 o
5 1 1 33.958 40.507 3.207 45.446 o
5 1 2 8.825 16.383 2.656 128.941 o
5 1 3 54.123 49.433 4.365 28.355 o
5 1 4 43.348 45.512 2.216 40.468 o
5 1 5 42.773 42.426 3.585 37.313 o
5 1 6 98.150 118.341 3.406 13.947 o
5 1 7 34.179 21.743 3.831 49.538 o
5 1 8 120.959 141.466 5.966 9.876 o
5 1 9 33.607 21.590 1.926 62.962 o
5 1 10 11.561 12.478 4.381 79.955 o
5 1 11 6.891 6.699 4.034 110.327 o
5 1 12 54.401 69.130 8.624 16.607 o
5 1 13 7.603 28.005 8.385 30.595 o
5 1 14 10.834 7.476 10.996 20.323 o
5 1 15 7.362 8.242 10.269 23.523 o
5 1 16 3.470 2.383 6.735 55.011 o
5 1 17 7.808 3.412 6.042 61.177 o
5 1 18 13.083 14.651 3.949 83.268 o
5 1 19 0.339 6.122 5.138 92.816 o
5 1 20 2.534 7.189 7.596 43.129 o
5 1 21 3.683 1.329 4.963 96.197 o
5 1 22 6.892 0.127 3.159 174.241 o
5 1 23 1.161 7.611 3.193 191.320 o
5 2 0 27.063 34.181 2.794 57.764 o
5 2 1 59.754 61.472 2.555 27.979 o
5 2 2 94.565 101.560 2.822 15.710 o
5 2 3 0.305 8.281 2.087 343.989 o
5 2 4 35.753 45.746 3.910 39.103 o
5 2 5 102.599 111.096 4.465 13.287 o
5 2 6 44.174 51.566 2.707 36.786 o
5 2 7 135.040 143.766 5.220 9.260 o
5 2 8 13.194 19.548 2.490 106.837 o
5 2 9 18.328 14.708 2.145 103.476 o
5 2 10 15.091 22.198 3.544 78.218 o
5 2 11 135.403 120.744 11.388 7.208 o
5 2 12 13.710 11.790 3.415 97.162 o
5 2 13 37.345 36.404 8.338 22.479 o
5 2 14 1.730 -0.419 3.565 191.854 o
5 2 17 24.816 24.276 10.355 19.385 o
5 2 18 2.341 2.198 3.350 193.816 o
5 2 19 2.094 4.657 3.468 174.048 o
5 2 20 0.663 2.203 3.930 160.349 o
5 2 22 2.436 4.307 2.891 225.515 o
5 2 23 5.839 4.952 2.873 181.606 o
5 3 0 151.082 146.890 2.582 8.909 o
5 3 1 27.217 47.303 2.511 51.935 o
5 3 2 37.684 29.840 3.240 46.578 o
5 3 3 5.522 15.427 2.350 166.637 o
5 3 4 62.809 75.892 2.888 24.316 o
5 3 5 59.419 83.540 5.197 20.725 o
5 3 6 90.507 69.227 4.191 17.702 o
5 3 7 7.393 15.352 1.954 168.312 o
5 3 8 18.315 24.637 4.753 55.535 o
5 3 9 46.700 57.220 3.594 31.754 o
5 3 10 50.005 53.851 8.167 19.187 o
5 3 11 13.653 13.510 7.231 39.041 o
5 3 12 72.438 61.978 8.585 15.011 o
5 3 13 27.259 25.675 10.958 17.399 o
5 3 14 10.220 9.241 2.556 145.434 o
5 3 17 0.180 0.611 2.534 396.873 o
5 3 19 4.218 5.285 2.133 270.576 o
5 3 20 10.160 12.915 4.167 87.327 o
5 3 21 5.927 5.251 2.322 221.387 o
5 3 22 1.452 1.166 3.598 185.595 o
5 3 23 0.367 4.840 4.452 122.608 o
5 4 0 138.832 133.424 7.123 8.636 o
5 4 1 3.643 1.585 2.498 277.501 o
5 4 2 0.084 -2.226 2.258 522.102 o
5 4 3 85.617 88.421 3.190 17.801 o
5 4 4 4.706 3.542 2.322 256.762 o
5 4 5 132.373 147.352 4.041 9.674 o
5 4 6 40.722 52.876 3.331 36.452 o
5 4 7 140.341 154.824 6.485 8.283 o
5 4 8 61.079 49.693 8.173 17.840 o
5 4 9 92.470 87.318 8.563 12.061 o
5 4 10 42.020 45.372 6.634 25.879 o
5 4 11 105.516 91.468 8.964 10.665 o
5 4 12 48.675 55.437 8.797 17.904 o
5 4 13 24.551 14.194 6.726 37.382 o
5 4 14 7.524 14.819 6.577 48.729 o
5 4 18 4.095 10.489 4.702 91.297 o
5 4 19 12.998 -0.857 4.751 81.650 o
5 4 21 12.058 16.914 5.211 61.233 o
5 4 22 2.307 -1.209 4.996 100.803 o
5 5 0 137.452 146.066 6.034 8.791 o
5 5 1 79.490 99.616 3.528 17.622 o
5 5 2 32.600 41.252 3.205 46.251 o
5 5 3 37.343 43.168 3.660 40.016 o
5 5 4 44.358 38.977 3.769 36.702 o
5 5 5 88.626 84.659 4.945 16.113 o
5 5 6 20.349 29.047 4.804 50.887 o
5 5 7 211.000 231.326 17.650 3.276 o
5 5 8 119.304 129.790 7.916 9.380 o
5 5 9 43.108 32.691 6.662 27.257 o
5 5 10 117.198 123.624 4.685 11.322 o
5 5 11 71.075 97.157 9.190 12.736 o
5 5 12 34.750 27.656 6.873 29.788 o
5 5 13 9.962 30.609 6.240 44.930 o
5 5 14 41.783 55.345 9.054 18.297 o
5 5 15 6.499 6.681 8.593 33.018 o
5 5 16 0.557 -2.074 7.268 50.645 o
5 5 17 19.351 12.282 4.212 69.100 o
5 5 18 7.689 7.067 4.699 86.817 o
5 5 19 34.775 36.111 7.619 25.518 o
5 5 20 12.148 1.080 10.168 23.742 o
5 5 21 3.965 22.511 4.988 72.462 o
5 5 22 13.095 8.463 5.099 67.201 o
5 6 0 11.932 8.158 2.884 126.499 o
5 6 1 31.517 40.005 2.898 49.317 o
5 6 2 81.630 50.664 4.100 21.183 o
5 6 3 61.160 62.116 2.993 26.722 o
5 6 4 34.996 37.870 2.725 47.991 o
5 6 5 55.430 47.438 8.270 18.623 o
5 6 6 3.142 -2.833 3.845 156.427 o
5 6 7 125.847 109.939 3.117 11.780 o
5 6 8 1.517 9.955 5.052 88.000 o
5 6 9 56.298 55.529 11.155 13.053 o
5 6 10 26.804 17.526 3.156 66.531 o
5 6 11 107.522 133.244 7.754 10.046 o
5 6 12 20.083 12.020 8.702 27.646 o
5 6 13 3.451 12.569 8.637 32.748 o
5 6 14 9.736 19.984 5.639 56.190 o
5 6 15 24.090 28.344 9.177 22.979 o
5 6 16 9.640 5.488 9.356 27.667 o
5 6 17 8.536 16.396 5.370 63.515 o
5 6 18 2.400 5.525 5.029 91.902 o
5 6 19 17.839 11.030 9.040 26.674 o
5 6 20 1.236 3.582 5.188 92.114 o
5 6 21 2.092 3.010 7.050 51.349 o
5 7 0 7.800 0.927 3.018 172.179 o
5 7 1 44.990 46.396 3.085 36.673 o
5 7 2 3.583 -1.368 3.249 201.922 o
5 7 3 86.104 66.897 2.971 19.831 o
5 7 4 6.329 11.958 3.290 130.208 o
5 7 5 27.336 28.776 10.414 18.607 o
5 7 6 13.122 6.472 3.031 119.929 o
5 7 7 22.190 15.609 3.516 71.453 o
5 7 8 7.529 12.950 5.051 73.255 o
5 7 9 5.843 8.628 5.293 74.655 o
5 7 10 27.575 29.090 5.446 40.528 o
5 7 11 3.029 4.022 2.506 263.445 o
5 7 12 37.527 31.501 5.973 32.192 o
5 7 13 16.317 13.620 6.447 44.394 o
5 7 14 1.628 1.810 9.219 31.011 o
5 7 15 9.388 11.910 9.295 27.289 o
5 7 16 11.179 17.730 9.515 25.202 o
5 7 17 6.373 16.907 4.639 80.464 o
5 7 18 6.782 7.685 5.284 74.067 o
5 7 19 5.010 8.580 8.361 34.887 o
5 7 20 2.825 1.761 5.514 80.984 o
5 8 0 0.021 -5.022 5.105 103.419 o
5 8 1 23.332 25.943 3.831 58.687 o
5 8 2 2.397 2.016 3.093 220.577 o
5 8 3 6.591 9.563 3.446 128.515 o
5 8 4 6.699 5.338 3.331 145.387 o
5 8 5 6.521 11.064 3.588 119.621 o
5 8 6 1.843 -0.654 3.471 200.027 o
5 8 7 7.700 3.118 5.144 79.717 o
5 8 8 1.914 -1.561 3.079 245.792 o
5 8 9 3.798 12.729 3.036 155.632 o
5 8 10 7.654 9.163 3.080 139.644 o
5 8 11 19.575 16.881 3.372 77.180 o
5 8 12 2.987 6.423 2.738 217.733 o
5 8 13 4.999 -9.674 9.208 30.402 o
5 8 14 0.280 10.577 7.225 47.659 o
5 8 15 2.892 15.364 8.059 36.747 o
5 8 16 2.720 7.239 5.511 76.253 o
5 8 17 7.269 5.930 5.094 79.041 o
5 8 18 1.085 -3.068 9.269 31.085 o
5 9 0 0.707 3.344 3.054 241.280 o
5 9 1 1.132 2.233 3.253 218.725 o
5 9 2 17.007 6.362 3.867 85.473 o
5 9 3 0.846 4.232 4.643 113.004 o
5 9 4 16.229 13.911 4.983 61.197 o
5 9 5 1.017 7.470 3.501 168.663 o
5 9 6 4.653 -0.334 3.525 167.739 o
5 9 7 4.260 1.801 3.850 142.841 o
5 9 8 3.990 6.398 3.419 155.231 o
5 9 9 6.517 9.257 5.592 67.096 o
5 9 10 9.395 11.125 3.415 113.450 o
5 9 11 0.083 -0.220 3.221 258.353 o
5 9 12 10.927 6.630 3.120 126.971 o
5 9 13 1.204 1.256 6.794 56.677 o
5 9 14 1.032 -0.255 7.300 49.853 o
5 9 15 2.764 11.601 7.614 41.636 o
5 9 16 2.336 -2.983 6.673 58.181 o
5 9 17 1.922 4.155 5.202 89.307 o
5 10 0 4.274 9.822 3.263 150.190 o
5 10 1 9.423 12.928 5.064 69.962 o
5 10 2 3.494 5.504 4.047 126.596 o
5 10 3 1.333 2.348 4.024 148.635 o
5 10 4 0.050 0.386 5.464 89.774 o
5 10 5 5.922 8.097 3.759 122.118 o
5 10 6 0.173 -0.631 3.688 196.345 o
5 10 7 2.248 3.872 3.863 148.197 o
5 10 8 0.988 4.204 4.504 118.800 o
5 10 9 9.139 6.212 3.670 115.749 o
5 10 10 2.479 10.665 5.877 66.215 o
5 10 11 1.853 -5.059 6.155 68.568 o
5 10 12 0.523 -0.820 3.458 218.152 o
5 10 13 0.626 -0.123 5.946 75.243 o
5 10 14 3.135 5.833 7.094 48.950 o
5 10 15 2.551 10.059 7.290 45.594 o
5 11 0 0.369 -1.345 3.600 203.629 o
5 11 1 0.427 3.443 3.600 184.317 o
5 11 2 6.025 5.839 4.283 105.933 o
5 11 3 0.736 2.887 4.272 135.180 o
5 11 4 2.195 1.759 5.951 71.318 o
5 11 5 0.402 2.769 5.065 99.733 o
5 11 6 1.039 6.971 3.936 141.615 o
5 11 7 2.071 3.199 3.942 146.498 o
5 11 8 1.456 1.938 3.956 153.782 o
5 11 9 3.494 4.479 3.882 137.732 o
5 11 10 1.610 0.882 3.829 165.891 o
5 11 11 0.225 2.509 7.941 42.002 o
5 11 12 3.436 6.206 4.065 124.350 o
5 12 0 0.791 -11.159 4.777 115.097 o
5 12 1 0.578 -2.079 4.733 118.011 o
5 12 2 1.281 0.239 4.553 123.589 o
5 12 3 0.087 6.248 4.557 115.869 o
5 12 4 1.741 2.929 4.555 115.966 o
5 12 5 0.010 0.518 4.451 134.708 o
5 12 6 0.414 3.908 4.580 118.184 o
5 12 7 0.010 9.002 5.808 72.350 o
5 12 8 0.665 -2.093 4.142 152.618 o
6 0 0 55.067 57.083 3.522 28.680 o
6 0 1 50.117 78.454 3.818 26.171 o
6 0 2 57.231 55.596 3.175 28.876 o
6 0 3 0.096 7.559 3.211 202.075 o
6 0 4 8.742 18.787 3.009 112.947 o
6 0 5 24.718 47.371 4.142 44.740 o
6 0 6 108.261 169.862 6.259 9.659 o
6 0 7 16.361 19.471 4.006 71.186 o
6 0 8 61.838 56.477 2.920 27.550 o
6 0 9 13.909 22.523 5.385 53.930 o
6 0 10 104.054 88.928 4.133 14.538 o
6 0 11 0.036 3.973 1.846 541.361 o
6 0 12 38.207 38.219 2.034 47.786 o
6 0 13 8.987 6.686 11.729 18.286 o
6 0 14 30.324 24.980 2.407 62.210 o
6 0 15 2.496 1.911 2.046 391.854 o
6 0 16 17.293 17.548 1.909 105.966 o
6 0 17 1.330 2.305 3.629 178.587 o
6 0 18 4.721 1.057 1.591 405.011 o
6 0 19 5.342 7.966 5.196 78.345 o
6 0 20 19.290 9.236 2.837 96.573 o
6 1 0 9.151 30.994 2.392 102.711 o
6 1 1 1.195 19.479 4.748 86.181 o
6 1 2 0.184 9.430 3.341 179.644 o
6 1 3 4.655 1.492 2.642 240.199 o
6 1 4 23.230 19.321 2.974 73.071 o
6 1 5 4.945 9.846 2.488 191.857 o
6 1 6 11.911 21.779 2.357 110.308 o
6 1 7 7.232 7.687 2.163 199.128 o
6 1 8 45.851 33.895 2.379 42.272 o
6 1 9 12.052 17.403 3.829 84.931 o
6 1 10 2.136 4.029 2.541 277.720 o
6 1 11 10.756 1.530 10.978 20.785 o
6 1 12 0.392 6.028 4.875 102.035 o
6 1 13 33.475 35.969 6.102 32.313 o
6 1 14 2.396 4.264 9.158 30.851 o
6 1 15 3.877 -1.194 5.216 89.187 o
6 1 16 7.351 22.287 12.086 16.730 o
6 1 17 1.801 0.282 12.263 17.754 o
6 1 18 2.279 -8.555 12.610 16.773 o
6 1 19 1.076 4.253 11.934 18.607 o
6 1 20 1.417 10.073 4.452 108.243 o
6 2 0 66.896 76.018 5.845 18.991 o
6 2 1 45.644 42.002 2.968 37.914 o
6 2 2 16.931 31.066 2.705 77.090 o
6 2 3 31.231 24.160 2.362 61.820 o
6 2 4 32.514 32.518 4.177 44.256 o
6 2 5 21.294 17.387 3.124 76.769 o
6 2 6 23.765 23.281 3.846 59.647 o
6 2 7 8.418 18.983 2.256 136.781 o
6 2 8 13.401 30.510 2.528 88.296 o
6 2 9 3.437 1.908 2.138 336.543 o
6 2 10 47.559 36.126 5.163 30.696 o
6 2 11 5.068 9.218 2.565 188.724 o
6 2 12 3.239 2.850 1.429 473.106 o
6 2 13 7.933 6.564 4.172 102.231 o
6 2 14 40.512 50.570 12.242 12.765 o
6 2 15 1.294 0.419 4.132 147.836 o
6 2 16 14.319 24.111 12.318 15.517 o
6 2 17 7.791 5.948 4.063 107.376 o
6 2 18 2.801 1.672 10.983 21.842 o
6 2 19 12.333 21.244 12.697 14.962 o
6 2 20 4.967 4.573 12.992 15.451 o
6 3 0 14.085 19.757 2.531 102.417 o
6 3 1 3.767 8.522 2.714 196.415 o
6 3 2 9.230 5.350 3.859 110.321 o
6 3 3 2.881 19.611 2.548 161.541 o
6 3 4 12.900 18.540 2.611 107.217 o
6 3 5 19.564 20.114 3.231 76.014 o
6 3 6 8.656 8.426 3.241 129.280 o
6 3 7 9.173 35.243 4.074 69.039 o
6 3 8 36.261 51.864 3.864 37.240 o
6 3 9 45.532 54.848 2.926 34.617 o
6 3 10 3.826 -2.388 4.121 135.023 o
6 3 11 3.984 5.833 7.846 40.246 o
6 3 12 7.706 6.816 9.652 26.428 o
6 3 13 11.197 8.199 7.209 41.902 o
6 3 15 3.178 -1.523 6.632 58.044 o
6 3 17 3.721 3.799 3.138 189.006 o
6 3 19 4.998 7.362 3.213 156.618 o
6 4 0 0.124 12.989 2.692 216.222 o
6 4 1 52.833 49.168 2.943 32.460 o
6 4 2 18.641 25.414 4.189 61.044 o
6 4 3 25.075 19.210 2.586 74.038 o
6 4 4 3.447 7.538 2.498 225.710 o
6 4 5 2.925 1.550 2.517 292.135 o
6 4 6 1.358 3.767 2.578 293.925 o
6 4 7 4.674 4.253 3.089 180.810 o
6 4 9 2.392 14.065 10.998 20.994 o
6 4 10 3.836 1.247 11.185 20.970 o
6 4 13 15.777 16.366 11.726 17.131 o
6 4 16 6.410 3.780 2.417 216.976 o
6 5 0 20.620 14.505 2.943 84.005 o
6 5 1 42.262 34.942 2.736 43.258 o
6 5 2 0.190 1.804 3.070 262.503 o
6 5 3 28.270 39.354 3.028 52.033 o
6 5 4 12.079 6.926 4.601 79.839 o
6 5 5 12.146 8.537 2.858 125.354 o
6 5 6 8.017 6.000 2.595 173.465 o
6 5 7 0.049 4.235 3.035 247.444 o
6 5 8 8.603 1.703 6.304 57.057 o
6 5 9 7.078 -0.993 3.102 177.243 o
6 5 10 1.849 5.672 6.173 64.542 o
6 5 11 24.392 43.093 11.884 14.828 o
6 5 15 27.894 28.503 12.537 13.896 o
6 5 16 1.601 14.934 10.162 24.412 o
6 6 0 0.114 1.930 3.159 249.265 o
6 6 1 13.543 9.935 3.065 109.899 o
6 6 2 21.799 31.957 2.941 65.255 o
6 6 3 4.199 10.948 2.873 168.980 o
6 6 4 3.934 5.888 2.869 197.406 o
6 6 5 8.523 9.969 2.815 143.353 o
6 6 6 11.715 9.563 2.925 122.729 o
6 6 7 1.193 6.366 3.137 203.221 o
6 6 8 5.015 9.694 6.190 58.404 o
6 6 9 8.653 18.901 4.363 79.706 o
6 6 10 0.455 -4.662 3.228 250.381 o
6 6 11 12.343 6.534 2.166 155.408 o
6 6 12 0.032 2.987 9.078 32.260 o
6 6 13 3.372 13.160 6.011 61.194 o
6 6 14 4.102 12.862 9.681 26.405 o
6 6 15 0.570 -2.034 9.773 28.104 o
6 6 16 0.965 -5.245 9.976 26.896 o
6 6 17 0.746 13.507 7.985 38.695 o
6 7 0 23.424 19.224 3.663 64.810 o
6 7 1 4.196 6.502 3.106 173.556 o
6 7 2 0.256 3.478 3.064 246.546 o
6 7 3 1.373 1.325 4.535 121.748 o
6 7 4 27.550 20.606 3.069 63.952 o
6 7 5 25.219 16.712 3.487 66.006 o
6 7 6 0.524 -0.226 3.490 214.274 o
6 7 7 3.049 1.703 5.398 83.767 o
6 7 8 10.361 8.419 4.409 86.375 o
6 7 9 20.154 19.863 3.169 75.956 o
6 7 10 4.285 -4.322 3.989 139.975 o
6 7 11 2.582 1.092 2.443 320.670 o
6 7 12 3.131 4.721 5.038 90.809 o
6 7 13 2.388 3.059 4.511 115.168 o
6 7 14 0.753 0.758 9.629 28.814 o
6 7 15 1.752 19.168 7.799 38.584 o
6 7 16 0.187 0.073 10.193 25.915 o
6 8 0 1.828 -1.351 3.218 229.031 o
6 8 1 1.914 4.314 3.965 142.604 o
6 8 2 3.193 0.545 3.231 205.105 o
6 8 3 10.728 13.300 3.189 110.795 o
6 8 4 3.406 4.393 3.602 155.121 o
6 8 5 0.243 -0.698 3.566 209.029 o
6 8 6 2.056 -0.035 3.439 200.882 o
6 8 7 6.170 6.495 3.447 139.157 o
6 8 8 4.067 2.506 4.749 100.883 o
6 8 9 3.100 -0.591 3.137 219.925 o
6 8 10 6.012 7.136 6.744 50.782 o
6 8 11 1.462 2.971 9.105 31.650 o
6 8 12 0.048 2.554 9.432 29.969 o
6 8 13 3.624 5.811 3.697 143.310 o
6 8 14 0.118 14.191 7.075 48.369 o
6 9 0 6.494 9.573 3.564 124.080 o
6 9 1 1.644 3.085 4.240 131.780 o
6 9 2 1.580 0.781 3.720 175.413 o
6 9 3 0.965 -2.164 3.862 172.172 o
6 9 4 8.265 6.437 3.809 113.764 o
6 9 5 0.201 6.056 3.708 165.710 o
6 9 6 1.628 1.650 7.918 41.740 o
6 9 7 1.189 4.401 3.903 150.801 o
6 9 8 7.676 4.437 3.841 119.098 o
6 9 9 6.380 2.970 6.783 51.617 o
6 9 10 1.751 4.225 4.302 125.265 o
6 9 11 2.802 0.102 3.287 207.006 o
6 9 12 2.977 -1.704 3.136 221.867 o
6 10 0 0.216 4.130 3.699 174.440 o
6 10 1 3.058 7.483 4.017 125.384 o
6 10 2 0.956 3.210 4.339 129.506 o
6 10 3 3.994 5.438 4.038 124.840 o
6 10 4 2.364 -0.171 3.992 151.682 o
6 10 5 0.217 2.993 3.983 156.863 o
6 10 6 11.350 6.321 4.204 91.725 o
6 10 7 0.233 6.773 3.893 149.955 o
6 10 8 5.798 4.839 4.443 102.708 o
6 10 9 1.122 4.886 3.809 155.950 o
6 11 0 0.439 3.433 4.648 115.835 o
6 11 1 2.617 2.783 4.668 108.199 o
6 11 2 1.897 3.022 5.548 80.650 o
6 11 3 0.821 5.831 4.289 126.477 o
6 11 4 1.591 -3.443 4.240 140.357 o
6 11 5 0.108 -21.198 13.005 15.937 o
7 0 1 0.206 41.460 5.914 51.637 o
7 0 2 99.737 125.617 3.538 13.326 o
7 0 3 11.158 13.426 3.485 100.854 o
7 0 4 0.006 11.189 5.049 90.190 o
7 0 5 5.576 16.579 3.765 106.309 o
7 0 6 3.398 7.395 2.859 195.649 o
7 0 7 1.691 14.340 4.898 86.891 o
7 0 8 7.233 6.394 2.673 174.293 o
7 0 9 0.184 2.436 3.190 239.351 o
7 0 10 19.708 11.354 2.634 95.854 o
7 0 11 4.390 3.988 2.397 250.114 o
7 0 12 2.254 4.342 3.127 203.580 o
7 0 13 0.630 4.315 2.404 339.072 o
7 0 14 9.110 7.407 2.003 188.335 o
7 0 15 0.118 16.193 6.907 49.732 o
7 0 16 6.682 6.468 2.270 206.498 o
7 1 0 16.224 18.633 3.077 87.551 o
7 1 1 7.497 35.121 4.107 71.397 o
7 1 2 5.050 34.097 5.160 60.063 o
7 1 3 1.481 6.070 3.123 202.862 o
7 1 4 5.236 11.757 2.455 180.727 o
7 1 5 6.714 24.182 3.482 97.969 o
7 1 6 14.301 20.373 2.952 92.661 o
7 1 7 3.054 12.673 3.379 142.716 o
7 1 8 17.721 20.367 2.647 88.494 o
7 1 9 4.520 10.231 2.365 203.218 o
7 1 10 0.103 5.660 2.378 339.423 o
7 1 11 1.369 4.829 2.951 231.169 o
7 1 12 8.760 -2.263 6.144 60.323 o
7 1 13 0.807 2.072 5.318 90.770 o
7 1 14 3.337 3.984 6.705 54.866 o
7 1 15 1.594 -0.513 1.247 965.092 o
7 1 16 2.104 -5.438 5.454 85.920 o
7 2 0 11.446 14.837 2.965 111.245 o
7 2 1 2.882 13.677 3.328 143.268 o
7 2 2 18.163 22.661 2.845 81.688 o
7 2 3 2.333 5.412 2.821 226.322 o
7 2 4 14.085 17.490 2.648 103.998 o
7 2 5 7.384 3.629 2.699 184.687 o
7 2 6 6.220 14.662 3.059 132.946 o
7 2 7 6.605 9.270 2.802 160.070 o
7 2 8 15.556 17.922 3.600 80.802 o
7 2 9 4.285 6.873 2.593 210.079 o
7 2 10 1.952 3.554 3.002 226.043 o
7 2 11 2.458 21.251 12.079 17.240 o
7 2 12 0.609 -1.154 2.678 352.883 o
7 2 13 1.609 4.249 1.767 446.371 o
7 2 14 2.814 0.686 4.874 102.846 o
7 2 15 0.815 9.301 13.016 15.524 o
7 2 16 1.821 -1.872 9.756 27.922 o
7 3 0 1.339 9.427 2.717 221.890 o
7 3 1 4.568 12.159 3.450 132.103 o
7 3 2 1.068 6.134 2.759 248.544 o
7 3 3 13.622 12.527 3.098 103.973 o
7 3 4 2.796 4.770 3.428 170.411 o
7 3 5 10.740 12.081 3.779 96.511 o
7 3 6 5.203 6.527 3.289 153.748 o
7 3 7 2.919 4.466 3.465 167.978 o
7 3 8 0.970 2.678 3.491 192.797 o
7 3 9 4.801 5.068 2.658 209.619 o
7 3 10 3.899 11.460 4.595 93.681 o
7 3 11 7.575 5.003 4.825 86.106 o
7 3 12 1.784 3.692 5.406 84.101 o
7 3 14 0.047 4.031 4.384 129.517 o
7 3 15 0.385 1.151 7.950 42.177 o
7 4 0 13.504 13.735 3.389 95.466 o
7 4 1 6.472 10.462 3.597 120.820 o
7 4 2 6.848 6.523 3.555 130.256 o
7 4 3 6.234 17.476 3.171 121.599 o
7 4 4 3.240 9.016 3.376 153.822 o
7 4 5 0.911 3.535 3.206 218.047 o
7 4 6 3.195 3.307 2.826 228.694 o
7 4 7 3.642 0.766 3.146 206.700 o
7 4 8 1.362 5.832 3.818 150.422 o
7 4 9 1.090 0.891 2.990 266.110 o
7 4 10 1.195 4.810 2.558 288.150 o
7 4 11 2.531 13.053 12.511 16.473 o
7 4 12 0.514 2.036 11.860 19.012 o
7 4 13 2.452 18.225 8.671 31.930 o
7 4 14 2.514 5.812 12.622 16.486 o
7 4 15 0.510 -5.255 12.657 16.792 o
7 5 0 5.243 5.087 2.982 179.034 o
7 5 1 17.466 7.757 2.970 102.028 o
7 5 2 0.816 -0.348 3.129 258.708 o
7 5 3 18.924 10.339 4.340 69.376 o
7 5 4 3.172 1.679 3.322 190.207 o
7 5 5 1.493 4.335 2.843 246.412 o
7 5 6 1.321 1.697 3.874 161.528 o
7 5 7 1.352 -2.784 2.812 301.006 o
7 5 8 2.261 2.935 2.967 230.070 o
7 5 9 6.529 9.942 6.097 58.134 o
7 5 10 0.639 -2.077 6.043 72.872 o
7 5 11 1.832 2.275 8.930 32.860 o
7 5 12 0.031 0.927 1.817 732.151 o
7 5 13 3.586 11.007 9.623 27.016 o
7 5 14 0.119 3.589 7.110 51.827 o
7 6 0 3.111 7.986 3.009 183.846 o
7 6 1 2.505 13.846 3.667 128.704 o
7 6 2 1.801 0.788 3.962 154.916 o
7 6 3 6.003 3.850 2.948 180.087 o
7 6 4 1.440 0.639 2.897 276.339 o
7 6 5 0.793 -0.396 3.015 277.909 o
7 6 6 0.431 3.201 3.041 249.058 o
7 6 7 3.658 5.440 3.264 171.961 o
7 6 8 1.808 2.967 3.290 201.371 o
7 6 9 1.060 -7.067 7.058 53.258 o
7 6 10 0.080 1.180 2.858 310.528 o
7 6 11 3.983 7.742 4.516 101.315 o
7 6 12 0.094 8.825 9.623 28.052 o
7 7 0 3.996 11.960 3.176 149.466 o
7 7 1 3.114 2.113 3.075 211.935 o
7 7 2 4.573 5.295 3.627 142.927 o
7 7 3 5.857 3.885 3.445 149.410 o
7 7 4 0.248 3.032 3.363 212.645 o
7 7 5 1.142 -0.634 4.688 117.930 o
7 7 6 7.048 2.815 3.575 138.365 o
7 7 7 2.692 0.754 3.895 153.506 o
7 7 8 0.656 -1.082 3.390 224.677 o
7 7 9 2.517 -2.421 6.829 55.493 o
7 7 10 1.308 1.122 6.036 71.192 o
7 8 0 0.251 -5.832 3.445 223.602 o
7 8 1 1.586 5.792 3.583 164.891 o
7 8 2 0.571 -2.193 4.017 162.651 o
7 8 3 2.626 2.502 3.554 172.121 o
7 8 4 2.711 -3.273 3.362 200.978 o
7 8 5 2.052 -0.877 3.818 166.727 o
7 8 6 0.115 2.712 3.928 162.753 o
7 8 7 0.607 9.195 4.081 129.991 o
7 9 0 13.460 8.677 3.710 95.312 o
7 9 1 0.768 5.415 3.950 147.190 o
7 9 2 0.416 -4.274 3.645 198.169 o
8 0 0 0.282 28.126 4.112 94.627 o
8 0 1 0.546 12.364 3.141 177.695 o
8 0 2 0.326 8.212 4.511 113.190 o
8 0 3 0.770 7.230 3.150 201.875 o
8 0 4 2.875 2.572 3.169 202.750 o
8 0 5 5.556 5.809 3.476 143.441 o
8 0 6 0.493 6.480 5.482 81.796 o
8 0 7 0.036 8.727 3.119 204.712 o
8 0 8 0.435 1.868 3.054 259.553 o
8 0 9 2.930 6.758 2.805 209.938 o
8 0 10 1.549 3.815 6.803 55.061 o
8 1 0 12.075 27.226 3.388 81.863 o
8 1 1 3.195 19.726 3.574 115.817 o
8 1 2 1.078 5.732 3.371 186.607 o
8 1 3 2.499 3.997 3.053 209.887 o
8 1 4 3.676 6.282 3.016 186.230 o
8 1 5 0.181 -3.567 4.243 148.616 o
8 1 6 4.810 5.529 2.914 186.161 o
8 1 7 1.464 11.124 3.636 143.653 o
8 1 8 0.140 0.861 2.894 305.804 o
8 1 9 2.738 8.499 3.633 144.033 o
8 1 10 2.787 5.213 4.321 117.710 o
8 2 0 0.018 11.680 3.354 170.036 o
8 2 1 0.558 5.313 3.406 191.071 o
8 2 2 2.879 4.165 3.377 176.224 o
8 2 3 0.064 3.549 3.496 197.527 o
8 2 4 3.096 10.437 3.854 125.727 o
8 2 5 0.914 2.990 2.907 261.107 o
8 2 6 2.188 4.954 2.849 229.047 o
8 2 7 0.278 4.604 2.855 265.344 o
8 2 8 6.873 5.457 3.389 140.946 o
8 2 9 2.634 4.013 2.687 248.371 o
8 3 0 2.526 11.548 4.686 94.479 o
8 3 1 2.088 6.601 3.346 174.745 o
8 3 2 2.716 6.485 3.455 162.191 o
8 3 3 6.089 8.389 3.348 138.873 o
8 3 4 1.126 6.600 3.084 207.742 o
8 3 5 0.282 2.615 2.956 270.417 o
8 3 6 0.981 3.073 3.453 194.222 o
8 3 7 2.912 4.049 4.466 113.208 o
8 3 8 0.719 2.708 3.343 210.859 o
8 4 0 0.653 7.379 3.563 167.523 o
8 4 1 4.764 3.815 4.094 122.440 o
8 4 2 6.354 5.907 3.146 155.829 o
8 4 3 0.904 2.811 4.389 128.042 o
8 4 4 0.019 -0.552 3.577 210.499 o
8 4 5 2.150 -0.322 4.301 133.668 o
8 4 6 2.354 1.690 3.341 197.446 o
8 4 7 2.932 0.983 3.533 177.953 o
8 5 0 4.521 1.105 3.138 194.926 o
8 5 1 0.070 -1.035 3.408 231.103 o
8 5 2 0.767 1.215 3.246 232.349 o
8 5 3 0.725 4.547 4.158 137.391 o
8 5 4 2.307 4.543 4.069 133.828 o
