# Supplementary material for: Ibuprofen and sila-ibuprofen: polarization effects in the crystal and enzyme environments
Source: Acta Crystallogr B Struct Sci Cryst Eng Mater. 2021 Nov 12;77(Pt 6):892–905. doi: 10.1107/S2052520621009379 (PMC8662945; doi:10.1107/S2052520621009379)
Supplement: Supplementary file 4 [file b-77-00892-ibuargsup4.hkl]

data_ibu_arg
_computing_structure_refinement   'olex2.refine 1.3-dev (Bourhis et al., 2015)'
_shelx_refln_list_code            4
loop_
  _space_group_symop_id
  _space_group_symop_operation_xyz
  1  x,y,z
  2  x+1/2,-y+1/2,-z
  3  -x,y+1/2,-z+1/2
  4  -x+1/2,-y,z+1/2

_space_group_crystal_system       orthorhombic
_space_group_IT_number            19
_space_group_name_H-M_alt         'P 21 21 21'
_space_group_name_Hall            ' P 2ac 2ab'
_symmetry_space_group_name_H-M    'P 21 21 21'
_symmetry_space_group_name_Hall   ' P 2ac 2ab'
_symmetry_Int_Tables_number       19
_cell_length_a                    9.3033(6)
_cell_length_b                    14.8134(10)
_cell_length_c                    29.664(2)
_cell_angle_alpha                 90
_cell_angle_beta                  90
_cell_angle_gamma                 90
_cell_volume                      4088.1(5)
loop_
  _refln_index_h
  _refln_index_k
  _refln_index_l
  _refln_F_squared_calc
  _refln_F_squared_meas
  _refln_F_squared_sigma
  _refln_F_squared_weight
  _refln_observed_status
-9 -3 -4 2558.390 2285.990 84.104 6.425 o
-9 -3 -3 606.946 747.903 54.793 23.486 o
-9 -3 -2 506.079 655.086 52.988 27.405 o
-9 -3 -1 1041.490 872.675 48.697 16.233 o
-9 -2 -6 262.387 449.464 47.738 45.294 o
-9 -2 -5 356.396 337.666 44.407 43.047 o
-9 -2 -4 527.607 536.592 66.838 27.061 o
-9 -2 -3 163.956 279.793 41.260 70.900 o
-9 -2 -2 213.488 496.702 65.331 42.684 o
-9 -2 -1 1212.170 1003.230 52.614 13.994 o
-9 -1 -7 864.725 916.733 59.647 17.590 o
-9 -1 -6 407.896 477.100 56.448 33.908 o
-9 -1 -5 491.316 525.560 48.365 30.515 o
-9 -1 -4 1676.710 1453.690 73.266 9.806 o
-9 -1 -3 471.900 517.139 62.759 29.652 o
-9 -1 -2 244.233 236.030 39.208 61.607 o
-9 -1 -1 358.157 467.237 37.953 39.606 o
-8 -7 -5 29.595 252.155 43.685 118.298 o
-8 -7 -4 865.881 1037.300 56.548 16.987 o
-8 -7 -3 277.452 681.819 50.864 36.148 o
-8 -7 -2 532.567 671.276 49.512 26.707 o
-8 -7 -1 730.788 775.235 48.048 21.174 o
-8 -6 -9 1166.500 1085.200 55.368 13.962 o
-8 -6 -8 153.834 376.934 47.461 61.404 o
-8 -6 -7 349.467 504.137 46.684 37.719 o
-8 -6 -6 855.426 904.969 58.763 17.818 o
-8 -6 -5 422.212 530.997 41.914 33.968 o
-8 -6 -4 221.693 361.151 33.268 57.756 o
-8 -6 -3 335.482 459.148 32.778 42.102 o
-8 -6 -2 439.649 472.939 37.912 34.965 o
-8 -6 -1 751.081 756.638 45.915 21.085 o
-8 -5 -11 103.333 298.256 41.370 82.846 o
-8 -5 -10 1320.380 1077.670 51.115 12.977 o
-8 -5 -9 277.510 387.870 39.358 48.567 o
-8 -5 -8 645.887 789.590 47.988 22.661 o
-8 -5 -7 802.967 702.580 43.436 20.767 o
-8 -5 -6 323.266 466.443 36.992 42.089 o
-8 -5 -5 83.130 433.856 43.234 70.667 o
-8 -5 -4 571.877 503.019 44.655 28.475 o
-8 -5 -3 147.268 134.923 27.597 105.881 o
-8 -5 -2 252.435 316.830 30.998 57.199 o
-8 -5 -1 848.509 751.044 43.031 19.651 o
-8 -4 -12 252.054 353.758 44.643 51.481 o
-8 -4 -11 4.897 111.073 50.137 185.833 o
-8 -4 -10 1134.610 1375.810 60.103 13.024 o
-8 -4 -9 152.366 358.980 36.158 67.794 o
-8 -4 -8 350.753 507.351 38.593 38.745 o
-8 -4 -7 546.246 500.147 45.882 29.263 o
-8 -4 -6 86.536 157.172 35.877 123.557 o
-8 -4 -5 420.142 571.607 40.167 33.338 o
-8 -4 -4 276.764 366.579 30.080 51.616 o
-8 -4 -3 645.933 626.651 40.974 24.906 o
-8 -4 -2 146.267 253.307 28.246 84.728 o
-8 -4 -1 1441.240 1293.230 47.059 11.671 o
-8 -3 -13 35.606 133.300 41.707 163.184 o
-8 -3 -12 280.271 384.528 58.001 43.892 o
-8 -3 -11 738.995 762.671 51.481 20.960 o
-8 -3 -10 118.901 249.995 37.988 87.627 o
-8 -3 -9 1049.250 960.114 50.360 15.663 o
-8 -3 -8 285.288 653.403 51.831 36.326 o
-8 -3 -7 541.049 623.809 51.040 27.014 o
-8 -3 -6 591.045 555.410 44.910 27.063 o
-8 -3 -5 1040.800 988.465 61.271 15.264 o
-8 -3 -4 214.897 306.430 29.787 63.713 o
-8 -3 -3 944.667 838.151 38.077 17.866 o
-8 -3 -2 440.582 464.704 33.853 35.551 o
-8 -3 -1 174.979 431.857 35.232 58.749 o
-8 -2 -14 600.080 527.267 48.406 26.928 o
-8 -2 -13 159.370 259.534 53.121 67.365 o
-8 -2 -12 1.866 54.801 34.521 388.259 o
-8 -2 -11 910.086 866.124 49.858 17.737 o
-8 -2 -10 35.187 114.646 33.719 198.931 o
-8 -2 -9 568.227 607.457 45.405 26.932 o
-8 -2 -8 742.188 809.940 44.100 20.859 o
-8 -2 -7 854.945 1017.110 56.487 17.235 o
-8 -2 -6 1181.360 1109.610 52.490 13.825 o
-8 -2 -5 94.578 190.279 29.547 116.531 o
-8 -2 -4 680.775 781.881 43.010 22.308 o
-8 -2 -3 618.718 614.126 28.983 26.437 o
-8 -2 -2 1378.070 1146.830 48.990 12.426 o
-8 -2 -1 315.283 379.059 30.486 47.206 o
-8 -1 -15 528.719 721.016 51.315 25.978 o
-8 -1 -14 500.921 790.078 57.332 25.293 o
-8 -1 -13 301.111 540.807 55.913 37.823 o
-8 -1 -12 97.263 645.110 46.006 52.061 o
-8 -1 -11 2329.190 2154.160 83.381 6.957 o
-8 -1 -10 469.722 549.077 51.778 30.503 o
-8 -1 -9 559.894 599.556 42.083 27.550 o
-8 -1 -8 135.291 286.191 48.263 72.288 o
-8 -1 -7 650.932 507.417 39.683 26.417 o
-8 -1 -6 689.157 678.556 51.878 22.675 o
-8 -1 -5 78.974 241.583 26.805 113.660 o
-8 -1 -4 777.608 661.744 46.751 21.419 o
-8 -1 -3 1505.890 1407.590 46.047 11.060 o
-8 -1 -2 1085.970 887.393 45.535 15.795 o
-8 -1 -1 975.421 1022.500 43.401 16.293 o
-7 -9 -7 828.626 761.584 54.113 19.387 o
-7 -9 -6 188.297 262.730 39.357 68.721 o
-7 -9 -5 631.866 655.260 47.800 24.463 o
-7 -9 -4 377.242 447.381 39.966 38.762 o
-7 -9 -3 1277.060 1219.820 60.174 12.601 o
-7 -9 -2 535.077 570.569 40.565 28.914 o
-7 -9 -1 696.079 783.374 41.801 22.054 o
-7 -8 -11 406.907 652.311 78.000 27.496 o
-7 -8 -10 136.191 316.338 50.190 68.056 o
-7 -8 -9 454.875 609.622 45.879 30.567 o
-7 -8 -8 351.581 431.883 40.629 40.762 o
-7 -8 -7 205.401 352.634 45.577 56.670 o
-7 -8 -6 339.003 420.978 34.688 42.945 o
-7 -8 -5 205.682 309.049 31.764 64.412 o
-7 -8 -4 253.365 374.144 32.290 53.314 o
-7 -8 -3 78.006 287.460 32.837 99.026 o
-7 -8 -2 924.401 785.608 41.710 18.361 o
-7 -8 -1 256.818 355.526 29.838 54.516 o
-7 -7 -13 506.208 624.617 46.135 28.503 o
-7 -7 -12 483.040 591.739 40.098 30.403 o
-7 -7 -11 403.237 641.756 67.415 29.248 o
-7 -7 -10 755.547 662.922 49.166 21.689 o
-7 -7 -9 506.909 502.353 47.870 30.420 o
-7 -7 -8 271.138 350.475 41.080 50.616 o
-7 -7 -7 1394.310 1211.520 55.398 12.019 o
-7 -7 -6 62.431 140.733 36.697 145.392 o
-7 -7 -5 0.247 91.476 28.891 354.868 o
-7 -7 -4 419.018 448.747 39.949 36.382 o
-7 -7 -3 514.833 456.206 36.770 32.095 o
-7 -7 -2 1035.200 1347.930 48.798 14.121 o
-7 -7 -1 36.297 105.646 21.523 244.255 o
-7 -6 -15 219.473 295.027 45.960 58.474 o
-7 -6 -14 215.854 382.459 52.189 51.492 o
-7 -6 -13 81.278 356.492 37.514 83.393 o
-7 -6 -12 1056.720 895.898 46.372 16.024 o
-7 -6 -11 115.495 182.418 36.549 101.985 o
-7 -6 -10 1212.660 1107.290 50.933 13.635 o
-7 -6 -9 242.798 371.517 34.498 54.175 o
-7 -6 -8 216.743 439.056 35.683 53.011 o
-7 -6 -7 816.334 824.861 52.926 19.157 o
-7 -6 -6 40.601 153.851 30.630 172.812 o
-7 -6 -5 654.190 481.776 36.913 26.865 o
-7 -6 -4 224.404 301.578 26.451 63.472 o
-7 -6 -3 156.278 132.551 22.855 105.569 o
-7 -6 -2 267.830 457.153 28.992 48.206 o
-7 -6 -1 468.785 468.323 27.730 34.631 o
-7 -5 -16 461.197 696.874 45.725 28.830 o
-7 -5 -15 593.394 758.942 53.497 23.757 o
-7 -5 -14 154.731 354.194 48.330 62.628 o
-7 -5 -13 232.771 335.932 38.143 56.607 o
-7 -5 -12 1118.960 1058.870 49.497 14.603 o
-7 -5 -11 1328.830 1285.710 53.232 12.226 o
-7 -5 -10 897.937 934.928 44.986 17.631 o
-7 -5 -9 384.606 451.231 34.896 38.882 o
-7 -5 -8 1521.320 1547.880 53.368 10.561 o
-7 -5 -7 247.620 372.622 29.651 54.632 o
-7 -5 -6 474.879 465.957 32.046 34.040 o
-7 -5 -5 1416.130 1315.380 43.788 11.796 o
-7 -5 -4 1598.140 1452.620 48.179 10.502 o
-7 -5 -3 542.454 468.752 29.102 31.340 o
-7 -5 -2 675.661 552.967 30.708 25.644 o
-7 -5 -1 28.702 118.852 22.956 242.126 o
-7 -4 -17 185.005 207.249 40.164 74.666 o
-7 -4 -16 467.616 573.776 42.619 31.087 o
-7 -4 -15 663.014 750.341 48.708 22.670 o
-7 -4 -14 281.268 369.984 44.944 47.752 o
-7 -4 -13 15.315 75.257 27.715 331.576 o
-7 -4 -12 608.989 644.444 40.428 25.653 o
-7 -4 -11 876.044 1021.510 47.108 17.301 o
-7 -4 -10 219.429 436.110 34.358 53.184 o
-7 -4 -9 507.805 582.077 36.008 30.015 o
-7 -4 -8 84.135 144.412 25.029 143.644 o
-7 -4 -7 271.530 329.091 28.224 54.669 o
-7 -4 -6 226.991 567.291 32.383 46.389 o
-7 -4 -5 2910.240 2389.890 88.555 5.794 o
-7 -4 -4 976.508 1213.840 40.367 15.403 o
-7 -4 -3 165.133 330.740 23.232 72.529 o
-7 -4 -2 1183.130 1017.610 38.443 14.480 o
-7 -4 -1 331.669 432.526 30.346 43.689 o
-7 -3 -18 66.358 164.114 42.380 124.510 o
-7 -3 -17 1005.400 1178.520 74.922 14.268 o
-7 -3 -16 203.330 264.889 35.998 67.146 o
-7 -3 -15 128.585 301.988 46.864 72.868 o
-7 -3 -14 311.059 460.925 39.323 42.781 o
-7 -3 -13 764.669 607.646 49.391 22.028 o
-7 -3 -12 623.875 651.360 34.153 25.538 o
-7 -3 -11 271.970 488.393 37.956 44.962 o
-7 -3 -10 1109.250 1181.740 49.402 14.179 o
-7 -3 -9 221.361 440.884 33.202 52.961 o
-7 -3 -8 813.133 741.198 38.928 20.455 o
-7 -3 -7 496.814 633.114 45.046 28.767 o
-7 -3 -6 437.628 465.680 31.051 35.952 o
-7 -3 -5 406.919 362.987 26.487 41.255 o
-7 -3 -4 469.847 480.196 29.515 34.158 o
-7 -3 -3 2022.840 1845.640 49.733 8.325 o
-7 -3 -2 2566.070 2558.270 58.838 6.366 o
-7 -3 -1 2984.830 2732.390 61.554 5.631 o
-7 -2 -19 875.762 782.516 52.842 18.617 o
-7 -2 -18 474.600 651.083 54.515 28.287 o
-7 -2 -17 150.612 330.951 38.278 69.880 o
-7 -2 -16 544.293 562.165 50.270 27.910 o
-7 -2 -15 38.300 231.231 36.698 129.564 o
-7 -2 -14 1139.830 1148.490 52.161 14.003 o
-7 -2 -13 1166.580 1102.220 60.364 13.764 o
-7 -2 -12 120.336 180.102 27.409 107.996 o
-7 -2 -11 358.134 331.602 35.754 44.727 o
-7 -2 -10 451.265 528.059 34.203 33.510 o
-7 -2 -9 1407.080 1147.670 47.866 12.267 o
-7 -2 -8 511.789 416.719 45.418 32.162 o
-7 -2 -7 361.481 422.462 36.297 41.077 o
-7 -2 -6 637.564 560.854 32.245 26.489 o
-7 -2 -5 353.221 425.403 32.667 42.056 o
-7 -2 -4 152.765 169.241 18.573 101.497 o
-7 -2 -3 199.458 277.892 21.791 71.301 o
-7 -2 -2 918.523 849.035 34.692 18.230 o
-7 -2 -1 1495.540 1371.870 38.923 11.289 o
-7 -1 -19 290.320 548.535 47.631 39.765 o
-7 -1 -18 500.309 649.445 44.472 28.438 o
-7 -1 -17 200.216 381.967 38.029 57.884 o
-7 -1 -16 128.997 246.999 43.806 81.184 o
-7 -1 -15 243.399 458.982 47.768 46.478 o
-7 -1 -14 2793.120 3110.260 103.128 5.388 o
-7 -1 -13 43.046 106.019 28.553 208.903 o
-7 -1 -12 767.265 1008.110 47.329 18.786 o
-7 -1 -11 509.742 531.250 45.215 30.059 o
-7 -1 -10 475.007 409.212 34.142 35.189 o
-7 -1 -9 442.508 524.980 34.456 33.952 o
-7 -1 -8 78.624 83.249 24.265 182.443 o
-7 -1 -7 416.043 393.916 34.755 38.733 o
-7 -1 -6 1024.180 995.687 40.187 16.009 o
-7 -1 -5 487.645 445.756 23.745 34.561 o
-7 -1 -4 1.650 14.236 16.685 1473.820 o
-7 -1 -3 868.138 760.880 26.914 19.790 o
-7 -1 -2 12.478 19.626 15.978 840.934 o
-7 -1 -1 52.407 79.697 14.991 254.042 o
-6 -11 -5 3.956 121.072 34.889 249.550 o
-6 -11 -4 490.236 496.523 41.791 31.798 o
-6 -11 -3 76.928 146.121 37.996 130.263 o
-6 -11 -2 148.923 248.542 35.927 80.664 o
-6 -11 -1 104.788 113.909 49.066 107.692 o
-6 -10 -10 55.251 198.196 46.139 115.452 o
-6 -10 -9 494.545 606.293 52.257 28.597 o
-6 -10 -8 652.373 494.301 41.307 26.450 o
-6 -10 -7 1851.210 1709.720 73.248 8.771 o
-6 -10 -6 1213.040 1246.800 52.995 13.091 o
-6 -10 -5 377.176 716.053 46.794 31.405 o
-6 -10 -4 1003.000 1284.630 68.219 14.091 o
-6 -10 -3 200.688 342.949 37.130 60.833 o
-6 -10 -2 373.719 458.807 52.457 36.693 o
-6 -10 -1 781.118 762.314 73.737 18.983 o
-6 -9 -13 401.578 586.798 53.182 32.260 o
-6 -9 -12 9.641 81.151 46.221 220.855 o
-6 -9 -11 173.947 249.078 46.348 69.354 o
-6 -9 -10 36.979 34.397 59.953 155.958 o
-6 -9 -9 30.417 147.722 39.547 166.649 o
-6 -9 -8 382.537 411.548 43.713 38.959 o
-6 -9 -7 306.112 387.465 38.136 46.280 o
-6 -9 -6 32.294 159.489 30.867 179.032 o
-6 -9 -5 476.126 490.259 37.511 32.938 o
-6 -9 -4 251.872 467.432 38.041 47.547 o
-6 -9 -3 755.085 640.478 39.249 22.419 o
-6 -9 -2 193.316 321.091 28.862 66.382 o
-6 -9 -1 1360.330 1084.140 56.800 12.578 o
-6 -8 -16 43.203 46.348 54.062 163.882 o
-6 -8 -15 714.697 743.289 56.024 21.306 o
-6 -8 -14 253.030 325.195 47.527 52.056 o
-6 -8 -13 916.912 1353.280 92.682 13.593 o
-6 -8 -12 648.149 621.884 55.180 23.945 o
-6 -8 -11 60.526 376.411 46.206 80.491 o
-6 -8 -10 2341.050 2481.700 82.420 6.643 o
-6 -8 -9 241.106 430.025 33.756 51.294 o
-6 -8 -8 1318.180 1312.990 54.849 12.177 o
-6 -8 -7 208.828 470.715 36.776 51.887 o
-6 -8 -6 998.918 780.484 43.531 17.389 o
-6 -8 -5 294.124 499.274 29.747 44.091 o
-6 -8 -4 2444.520 2195.600 61.274 6.879 o
-6 -8 -3 2365.290 2079.740 62.330 7.139 o
-6 -8 -2 1834.420 1775.240 66.244 8.811 o
-6 -8 -1 479.065 576.095 27.272 31.848 o
-6 -7 -17 535.664 504.485 45.163 29.620 o
-6 -7 -16 81.223 198.059 40.446 109.789 o
-6 -7 -15 320.001 441.134 45.130 41.810 o
-6 -7 -14 101.015 167.830 37.136 111.231 o
-6 -7 -13 75.122 180.454 44.299 112.333 o
-6 -7 -12 211.760 283.257 38.978 63.059 o
-6 -7 -11 141.786 232.827 31.938 87.108 o
-6 -7 -10 1153.990 693.519 92.018 14.341 o
-6 -7 -9 158.425 245.112 29.855 81.740 o
-6 -7 -8 369.510 255.753 28.948 48.123 o
-6 -7 -7 565.736 549.547 32.665 28.817 o
-6 -7 -6 0.138 137.014 22.183 301.777 o
-6 -7 -5 624.290 556.249 29.729 27.065 o
-6 -7 -4 22.877 289.288 26.090 133.857 o
-6 -7 -3 258.326 256.090 18.366 63.409 o
-6 -7 -2 426.113 384.082 21.561 39.773 o
-6 -7 -1 263.274 271.358 20.681 61.057 o
-6 -6 -19 1034.310 845.441 70.344 15.668 o
-6 -6 -18 23.946 112.263 36.457 210.093 o
-6 -6 -17 1794.490 1621.430 79.937 8.992 o
-6 -6 -16 561.105 935.795 107.923 18.271 o
-6 -6 -15 120.572 341.582 43.841 72.111 o
-6 -6 -14 978.566 1175.140 62.171 14.951 o
-6 -6 -13 400.899 519.956 35.747 35.965 o
-6 -6 -12 696.675 729.398 38.673 22.729 o
-6 -6 -11 1612.360 1924.570 59.840 9.375 o
-6 -6 -10 583.016 574.905 35.718 27.669 o
-6 -6 -9 455.172 519.008 33.832 33.571 o
-6 -6 -8 446.587 474.893 30.422 35.324 o
-6 -6 -7 63.601 64.432 21.994 228.062 o
-6 -6 -6 640.615 635.174 30.709 25.486 o
-6 -6 -5 223.752 300.418 25.039 64.021 o
-6 -6 -4 60.048 99.307 16.589 213.210 o
-6 -6 -3 89.314 199.348 19.809 125.263 o
-6 -6 -2 199.790 308.452 20.481 68.584 o
-6 -6 -1 529.059 478.512 22.113 32.108 o
-6 -5 -20 169.778 260.014 42.139 71.279 o
-6 -5 -19 28.441 128.386 40.160 178.722 o
-6 -5 -18 228.407 294.080 38.333 59.964 o
-6 -5 -17 404.976 440.461 90.857 28.861 o
-6 -5 -16 417.767 528.512 49.797 33.256 o
-6 -5 -15 68.539 213.384 41.765 110.656 o
-6 -5 -14 154.261 215.004 28.877 87.709 o
-6 -5 -13 514.940 573.877 39.195 29.655 o
-6 -5 -12 160.216 140.786 27.359 99.396 o
-6 -5 -11 70.632 181.200 32.108 130.972 o
-6 -5 -10 947.838 831.099 38.908 17.847 o
-6 -5 -9 425.194 359.367 27.335 40.082 o
-6 -5 -8 645.015 547.134 31.288 26.523 o
-6 -5 -7 163.053 255.056 21.855 82.468 o
-6 -5 -6 124.832 138.640 23.393 119.445 o
-6 -5 -5 182.630 274.934 17.378 76.382 o
-6 -5 -4 32.501 101.658 17.218 272.759 o
-6 -5 -3 42.503 125.638 18.183 218.265 o
-6 -5 -2 492.214 372.953 26.300 35.946 o
-6 -5 -1 177.736 277.958 22.002 75.911 o
-6 -4 -21 3342.860 3372.960 114.483 4.638 o
-6 -4 -20 605.021 832.643 51.859 22.822 o
-6 -4 -19 45.663 82.277 36.616 198.373 o
-6 -4 -18 10.302 61.702 34.021 332.456 o
-6 -4 -17 143.630 179.647 46.936 84.058 o
-6 -4 -16 235.653 280.345 39.650 59.477 o
-6 -4 -15 29.964 53.461 25.834 328.310 o
-6 -4 -14 777.567 802.399 34.614 20.698 o
-6 -4 -13 134.526 292.506 27.097 83.058 o
-6 -4 -12 238.407 344.159 37.676 55.520 o
-6 -4 -11 393.285 444.131 28.785 39.274 o
-6 -4 -10 905.608 1054.180 38.683 17.016 o
-6 -4 -9 503.554 434.586 28.780 33.717 o
-6 -4 -8 1172.530 1184.530 39.975 13.869 o
-6 -4 -7 1443.710 1153.770 35.200 12.217 o
-6 -4 -6 545.590 681.819 28.268 27.613 o
-6 -4 -5 3164.670 2660.950 63.478 5.447 o
-6 -4 -4 158.469 237.063 21.009 86.635 o
-6 -4 -3 569.387 434.853 18.040 31.558 o
-6 -4 -2 782.230 745.708 30.736 21.244 o
-6 -4 -1 939.584 943.713 27.099 17.537 o
-6 -3 -21 197.556 285.650 49.760 60.703 o
-6 -3 -20 491.154 440.396 48.795 32.134 o
-6 -3 -19 71.543 187.836 34.172 125.542 o
-6 -3 -18 1101.260 799.886 87.726 14.527 o
-6 -3 -17 104.289 283.776 34.924 88.983 o
-6 -3 -16 545.727 568.376 41.622 28.516 o
-6 -3 -15 867.250 811.063 55.114 18.439 o
-6 -3 -14 548.037 625.257 40.387 27.646 o
-6 -3 -13 12.827 78.772 21.222 383.056 o
-6 -3 -12 195.353 143.927 23.567 88.555 o
-6 -3 -11 80.428 110.802 27.855 158.162 o
-6 -3 -10 278.986 364.031 25.419 52.341 o
-6 -3 -9 204.617 305.658 23.880 67.134 o
-6 -3 -8 380.292 369.474 25.642 42.997 o
-6 -3 -7 440.594 345.314 19.900 40.215 o
-6 -3 -6 20.888 78.058 16.514 369.456 o
-6 -3 -5 391.970 392.080 17.762 42.076 o
-6 -3 -4 156.242 187.467 14.917 97.959 o
-6 -3 -3 127.873 126.271 16.397 126.305 o
-6 -3 -2 873.040 745.186 22.411 19.940 o
-6 -3 -1 253.519 292.903 19.368 61.138 o
-6 -2 -22 576.947 666.345 69.904 23.813 o
-6 -2 -21 1336.320 1477.190 80.677 11.080 o
-6 -2 -20 7.080 91.348 38.670 258.423 o
-6 -2 -19 436.158 499.289 45.917 33.579 o
-6 -2 -18 32.219 195.268 62.803 101.656 o
-6 -2 -17 993.803 1249.370 57.551 14.639 o
-6 -2 -16 351.963 600.946 37.695 36.181 o
-6 -2 -15 2549.240 2450.120 78.287 6.353 o
-6 -2 -14 971.921 1269.980 52.593 14.880 o
-6 -2 -13 245.862 359.870 22.830 56.958 o
-6 -2 -12 760.412 743.742 47.930 20.935 o
-6 -2 -11 487.487 462.094 24.025 34.166 o
-6 -2 -10 112.579 151.360 17.848 127.117 o
-6 -2 -9 866.388 804.759 36.127 19.223 o
-6 -2 -8 481.196 503.172 24.619 33.478 o
-6 -2 -7 241.695 276.445 24.533 63.183 o
-6 -2 -6 792.349 674.643 25.747 21.869 o
-6 -2 -5 250.421 238.303 18.412 66.207 o
-6 -2 -4 71.941 79.071 17.259 208.871 o
-6 -2 -3 1.910 -2.932 11.698 4200.740 o
-6 -2 -2 57.322 115.124 12.236 210.626 o
-6 -2 -1 1970.950 1896.290 40.415 8.470 o
-6 -1 -22 102.977 249.442 52.486 81.162 o
-6 -1 -21 224.338 281.385 49.528 57.382 o
-6 -1 -20 455.754 579.216 56.400 29.922 o
-6 -1 -19 1694.600 1534.810 75.768 9.547 o
-6 -1 -18 87.800 226.907 49.127 92.041 o
-6 -1 -17 323.050 356.605 37.146 46.340 o
-6 -1 -16 463.344 312.915 34.469 38.366 o
-6 -1 -15 50.468 133.201 27.037 181.059 o
-6 -1 -14 60.173 121.199 25.868 178.661 o
-6 -1 -13 177.323 195.431 25.421 85.418 o
-6 -1 -12 706.086 642.720 30.510 23.822 o
-6 -1 -11 555.392 464.322 26.156 31.112 o
-6 -1 -10 212.947 244.871 31.932 68.728 o
-6 -1 -9 121.407 135.224 22.379 123.261 o
-6 -1 -8 709.329 475.238 22.998 26.110 o
-6 -1 -7 287.161 277.575 23.696 56.784 o
-6 -1 -6 92.860 137.819 21.724 142.968 o
-6 -1 -5 20.056 67.947 12.701 427.257 o
-6 -1 -4 142.782 200.685 13.858 101.013 o
-6 -1 -3 149.028 139.802 12.394 112.465 o
-6 -1 -2 1354.060 819.724 21.025 14.145 o
-6 -1 -1 10.941 159.996 13.269 261.344 o
-5 -12 -6 98.436 134.395 46.746 108.964 o
-5 -12 -5 393.866 446.374 47.908 36.675 o
-5 -12 -4 332.920 281.751 40.906 48.006 o
-5 -12 -3 32.635 113.039 42.544 175.736 o
-5 -12 -2 182.515 106.594 37.276 90.687 o
-5 -12 -1 49.212 51.656 36.865 217.639 o
-5 -11 -11 176.439 250.528 49.789 66.941 o
-5 -11 -10 580.681 536.389 53.612 26.900 o
-5 -11 -9 31.188 143.614 42.705 159.816 o
-5 -11 -8 1200.950 1135.460 47.939 13.683 o
-5 -11 -7 31.755 172.191 41.452 148.735 o
-5 -11 -6 1291.080 1555.300 62.397 11.506 o
-5 -11 -5 189.312 305.000 29.127 68.479 o
-5 -11 -4 509.342 564.798 34.728 30.371 o
-5 -11 -3 990.313 895.625 42.931 16.836 o
-5 -11 -2 142.238 193.509 26.435 96.754 o
-5 -11 -1 121.536 248.269 28.688 93.039 o
-5 -10 -14 138.590 353.452 61.048 58.970 o
-5 -10 -13 48.795 146.871 55.773 117.005 o
-5 -10 -12 120.691 178.512 44.491 93.488 o
-5 -10 -11 32.336 74.330 39.548 216.581 o
-5 -10 -10 62.352 195.401 35.596 127.098 o
-5 -10 -9 258.984 230.840 33.083 61.762 o
-5 -10 -8 388.731 421.647 34.189 39.625 o
-5 -10 -7 222.876 297.511 27.559 63.759 o
-5 -10 -6 900.131 885.093 39.900 18.083 o
-5 -10 -5 777.443 690.377 38.283 21.553 o
-5 -10 -4 583.635 769.581 44.956 24.438 o
-5 -10 -3 1259.400 852.969 42.000 14.459 o
-5 -10 -2 100.291 191.469 23.461 118.338 o
-5 -10 -1 411.880 236.045 24.215 45.923 o
-5 -9 -17 242.159 307.857 49.554 53.574 o
-5 -9 -16 636.161 664.516 54.022 23.819 o
-5 -9 -15 406.476 442.787 66.470 33.100 o
-5 -9 -14 576.672 638.971 49.928 25.904 o
-5 -9 -13 10.568 76.359 36.703 282.916 o
-5 -9 -12 728.808 683.829 45.224 22.213 o
-5 -9 -11 392.770 441.803 43.353 37.538 o
-5 -9 -10 723.601 686.127 62.709 21.235 o
-5 -9 -9 1849.830 1678.870 61.023 8.977 o
-5 -9 -8 385.456 530.039 33.727 36.731 o
-5 -9 -7 1291.620 1209.140 47.521 12.802 o
-5 -9 -6 48.372 106.121 20.701 220.128 o
-5 -9 -5 50.571 57.776 19.659 276.333 o
-5 -9 -4 1793.570 1426.690 41.662 9.824 o
-5 -9 -3 772.900 785.455 38.624 20.773 o
-5 -9 -2 554.028 742.451 32.700 26.263 o
-5 -9 -1 2592.520 2349.570 56.296 6.509 o
-5 -8 -19 113.248 185.796 50.867 88.768 o
-5 -8 -18 224.004 410.177 56.746 47.883 o
-5 -8 -17 52.617 85.666 37.373 183.441 o
-5 -8 -16 54.088 118.595 53.164 127.258 o
-5 -8 -15 328.804 178.734 33.977 55.545 o
-5 -8 -14 355.440 376.772 36.465 43.085 o
-5 -8 -13 902.647 683.432 55.600 18.809 o
-5 -8 -12 238.278 246.038 30.736 64.548 o
-5 -8 -11 401.845 442.694 38.279 37.696 o
-5 -8 -10 244.063 441.012 34.682 50.235 o
-5 -8 -9 858.739 1071.200 49.369 17.136 o
-5 -8 -8 2216.370 1887.150 57.284 7.716 o
-5 -8 -7 60.255 511.686 33.782 71.803 o
-5 -8 -6 699.299 648.912 27.030 24.042 o
-5 -8 -5 124.196 125.715 18.843 127.193 o
-5 -8 -4 391.255 357.262 23.453 42.876 o
-5 -8 -3 78.254 92.575 16.093 190.065 o
-5 -8 -2 122.446 140.411 16.582 125.157 o
-5 -8 -1 236.207 327.366 21.970 60.678 o
-5 -7 -20 380.724 404.664 58.622 36.676 o
-5 -7 -19 529.164 592.817 43.653 28.489 o
-5 -7 -18 2131.540 2010.020 70.346 7.654 o
-5 -7 -17 147.315 269.080 43.573 74.285 o
-5 -7 -16 68.585 132.440 38.561 140.372 o
-5 -7 -15 1841.470 1574.930 57.622 9.215 o
-5 -7 -14 1501.120 1579.330 63.527 10.426 o
-5 -7 -13 2371.420 2329.970 66.125 6.856 o
-5 -7 -12 2155.350 2100.810 66.049 7.536 o
-5 -7 -11 5903.890 5601.020 153.971 2.671 o
-5 -7 -10 2760.930 2242.850 78.944 6.179 o
-5 -7 -9 180.661 144.464 22.229 93.931 o
-5 -7 -8 645.514 494.419 30.550 27.307 o
-5 -7 -7 3.623 36.675 17.076 820.371 o
-5 -7 -6 944.189 811.863 27.438 18.314 o
-5 -7 -5 1736.720 1634.650 40.221 9.660 o
-5 -7 -4 1694.490 1719.890 60.193 9.442 o
-5 -7 -3 550.132 645.516 33.137 27.757 o
-5 -7 -2 1000.620 685.958 29.241 18.360 o
-5 -7 -1 263.127 309.136 21.312 58.291 o
-5 -6 -21 527.657 497.541 51.938 29.340 o
-5 -6 -20 7.239 111.216 39.654 229.230 o
-5 -6 -19 22.175 73.668 34.574 265.730 o
-5 -6 -18 258.601 311.160 48.235 51.995 o
-5 -6 -17 161.745 246.062 36.605 77.422 o
-5 -6 -16 233.944 396.917 33.588 53.942 o
-5 -6 -15 1098.810 966.366 42.611 15.364 o
-5 -6 -14 457.973 556.283 32.369 32.759 o
-5 -6 -13 1485.820 1347.440 49.848 11.254 o
-5 -6 -12 145.344 564.574 44.914 51.542 o
-5 -6 -11 344.786 312.449 27.996 47.939 o
-5 -6 -10 362.521 445.894 34.718 40.454 o
-5 -6 -9 384.656 336.505 26.880 43.760 o
-5 -6 -8 93.393 176.012 19.022 130.802 o
-5 -6 -7 290.541 336.601 22.248 53.078 o
-5 -6 -6 465.793 373.175 26.684 37.318 o
-5 -6 -5 107.883 168.743 14.987 126.350 o
-5 -6 -4 1008.720 737.334 21.908 18.062 o
-5 -6 -3 25.198 78.382 13.195 361.297 o
-5 -6 -2 239.592 283.969 14.921 64.750 o
-5 -6 -1 253.279 260.576 14.498 64.481 o
-5 -5 -22 2972.190 2891.030 110.057 5.261 o
-5 -5 -21 9.587 159.624 40.830 180.804 o
-5 -5 -20 293.194 407.040 41.751 45.819 o
-5 -5 -19 133.846 272.877 43.591 76.905 o
-5 -5 -18 1487.140 1448.670 59.242 10.854 o
-5 -5 -17 275.396 383.428 41.181 48.564 o
-5 -5 -16 2646.290 2240.200 66.651 6.447 o
-5 -5 -15 348.833 455.775 27.391 41.960 o
-5 -5 -14 1148.280 975.634 42.756 14.869 o
-5 -5 -13 856.438 934.579 37.533 18.406 o
-5 -5 -12 957.002 797.805 37.512 17.983 o
-5 -5 -11 1073.820 1092.170 43.396 14.998 o
-5 -5 -10 853.159 786.636 45.511 19.215 o
-5 -5 -9 993.405 786.540 35.379 17.653 o
-5 -5 -8 116.760 208.759 16.600 109.601 o
-5 -5 -7 4790.430 5174.370 93.563 3.291 o
-5 -5 -6 259.659 357.022 18.601 56.049 o
-5 -5 -5 421.979 359.245 16.312 41.239 o
-5 -5 -4 1009.380 1024.310 26.557 16.295 o
-5 -5 -3 266.092 365.525 14.938 55.184 o
-5 -5 -2 4223.400 4025.560 77.493 3.918 o
-5 -5 -1 6471.330 6601.950 119.551 2.465 o
-5 -4 -23 907.956 843.067 61.071 17.450 o
-5 -4 -22 158.425 446.228 44.318 57.127 o
-5 -4 -21 310.661 304.288 46.494 47.683 o
-5 -4 -20 18.907 85.900 44.681 207.252 o
-5 -4 -19 506.132 644.967 46.399 28.157 o
-5 -4 -18 783.715 874.675 42.611 19.713 o
-5 -4 -17 516.232 478.453 34.534 31.779 o
-5 -4 -16 153.243 194.689 24.716 93.522 o
-5 -4 -15 141.932 400.351 34.209 66.684 o
-5 -4 -14 1408.250 1050.920 39.617 12.692 o
-5 -4 -13 9.423 93.715 19.486 371.925 o
-5 -4 -12 338.832 292.568 20.808 50.474 o
-5 -4 -11 448.517 366.312 23.733 38.764 o
-5 -4 -10 903.637 1426.090 38.957 15.125 o
-5 -4 -9 3381.960 2576.300 54.107 5.284 o
-5 -4 -8 221.295 406.227 24.168 56.895 o
-5 -4 -7 235.539 240.595 15.532 69.243 o
-5 -4 -6 341.172 400.337 17.220 45.688 o
-5 -4 -5 735.622 762.278 23.975 22.169 o
-5 -4 -4 3198.570 2789.500 52.383 5.377 o
-5 -4 -3 3344.330 2984.930 54.771 5.103 o
-5 -4 -2 659.707 674.187 19.580 24.931 o
-5 -4 -1 517.642 592.879 17.553 30.533 o
-5 -3 -24 81.649 170.836 50.525 103.416 o
-5 -3 -23 1126.200 987.244 78.804 13.928 o
-5 -3 -22 208.627 165.349 41.850 73.190 o
-5 -3 -21 3284.010 3246.590 120.625 4.707 o
-5 -3 -20 289.766 268.927 44.364 52.061 o
-5 -3 -19 2038.830 1955.470 84.509 7.784 o
-5 -3 -18 413.833 409.147 32.453 38.686 o
-5 -3 -17 170.012 286.495 34.269 72.185 o
-5 -3 -16 592.014 604.907 34.570 27.027 o
-5 -3 -15 564.388 670.278 36.488 26.765 o
-5 -3 -14 138.221 293.932 26.765 82.007 o
-5 -3 -13 519.683 434.406 28.099 33.057 o
-5 -3 -12 2004.930 1723.450 49.889 8.548 o
-5 -3 -11 1184.700 1208.360 37.396 13.732 o
-5 -3 -10 1708.790 1470.930 40.685 10.081 o
-5 -3 -9 2381.910 2419.000 60.498 6.793 o
-5 -3 -8 382.634 467.423 25.115 39.577 o
-5 -3 -7 66.040 91.560 12.772 215.435 o
-5 -3 -6 4913.370 4770.910 93.132 3.326 o
-5 -3 -5 2732.750 2488.830 50.201 6.203 o
-5 -3 -4 1447.350 1363.990 30.640 11.652 o
-5 -3 -3 1984.870 2068.080 41.671 8.186 o
-5 -3 -2 4169.770 4104.180 74.684 3.935 o
-5 -3 -1 4386.140 3982.270 72.675 3.847 o
-5 -2 -24 49.047 21.614 40.614 230.698 o
-5 -2 -23 80.619 119.670 33.298 144.911 o
-5 -2 -22 1140.560 852.587 58.203 15.072 o
-5 -2 -21 548.483 726.727 79.790 22.823 o
-5 -2 -20 158.306 315.497 40.910 68.702 o
-5 -2 -19 4.005 96.296 31.482 307.826 o
-5 -2 -18 2245.490 1746.790 64.377 7.753 o
-5 -2 -17 208.182 722.167 41.313 40.538 o
-5 -2 -16 782.020 766.892 51.101 20.219 o
-5 -2 -15 392.758 371.809 55.311 37.532 o
-5 -2 -14 1014.100 1045.830 45.019 15.736 o
-5 -2 -13 3075.670 2597.130 70.197 5.560 o
-5 -2 -12 923.490 1079.040 44.580 16.513 o
-5 -2 -11 304.011 310.446 22.748 52.959 o
-5 -2 -10 336.990 449.037 25.490 43.275 o
-5 -2 -9 141.997 231.200 16.946 94.446 o
-5 -2 -8 92.403 161.407 16.849 138.448 o
-5 -2 -7 624.043 594.858 23.073 26.817 o
-5 -2 -6 143.008 224.105 14.099 96.316 o
-5 -2 -5 333.497 322.278 14.802 50.156 o
-5 -2 -4 151.071 130.509 10.633 114.416 o
-5 -2 -3 2079.280 1514.580 30.503 8.776 o
-5 -2 -2 333.620 547.014 16.126 40.881 o
-5 -2 -1 50.693 126.411 12.758 211.684 o
-5 -1 -24 160.230 4.433 33.171 128.772 o
-5 -1 -23 732.627 680.471 48.297 22.005 o
-5 -1 -22 1060.120 1301.610 55.249 13.951 o
-5 -1 -21 1315.020 1289.320 80.196 11.685 o
-5 -1 -20 697.892 830.620 52.088 21.053 o
-5 -1 -19 30.143 93.702 23.057 270.810 o
-5 -1 -18 1042.230 1241.700 44.614 14.594 o
-5 -1 -17 2245.180 2393.810 78.188 6.936 o
-5 -1 -16 1959.130 1767.400 51.685 8.601 o
-5 -1 -15 1334.790 1181.190 38.292 12.766 o
-5 -1 -14 410.654 377.401 25.920 40.584 o
-5 -1 -13 1606.980 1767.700 52.438 9.770 o
-5 -1 -12 15.794 68.000 15.994 437.848 o
-5 -1 -11 1039.670 947.141 33.006 16.262 o
-5 -1 -10 136.857 201.061 14.032 103.336 o
-5 -1 -9 974.200 1003.470 28.620 16.754 o
-5 -1 -8 1580.660 1521.300 35.352 10.568 o
-5 -1 -7 524.852 557.583 18.183 30.899 o
-5 -1 -6 1466.140 1320.490 32.778 11.646 o
-5 -1 -5 1915.350 1952.580 42.816 8.532 o
-5 -1 -4 200.117 233.136 11.018 78.477 o
-5 -1 -3 2071.440 1857.280 39.253 8.252 o
-5 -1 -2 43.424 86.592 9.892 280.434 o
-5 -1 -1 1882.100 1938.570 38.055 8.684 o
-4 -13 -6 305.350 435.315 48.834 42.317 o
-4 -13 -5 358.369 307.196 35.570 45.733 o
-4 -13 -4 67.587 120.252 43.615 136.359 o
-4 -13 -3 179.932 270.400 42.826 67.986 o
-4 -13 -2 322.031 374.330 46.310 43.865 o
-4 -13 -1 267.933 216.541 45.707 57.337 o
-4 -12 -11 351.911 460.520 46.166 38.934 o
-4 -12 -10 325.538 420.908 41.467 42.809 o
-4 -12 -9 665.406 657.598 43.278 23.940 o
-4 -12 -8 1056.350 750.240 53.461 16.575 o
-4 -12 -7 769.310 673.200 45.106 21.549 o
-4 -12 -6 258.494 379.612 34.447 51.975 o
-4 -12 -5 1899.650 1454.410 59.065 9.205 o
-4 -12 -4 580.999 487.805 36.229 29.094 o
-4 -12 -3 1101.750 974.065 48.124 15.163 o
-4 -12 -2 571.712 573.369 37.801 27.900 o
-4 -12 -1 1488.130 1226.580 64.822 11.290 o
-4 -11 -15 398.518 502.508 52.640 34.327 o
-4 -11 -14 216.766 159.743 45.765 70.021 o
-4 -11 -13 616.855 534.047 62.572 25.125 o
-4 -11 -12 156.760 162.921 31.252 94.039 o
-4 -11 -11 326.439 140.852 27.740 59.881 o
-4 -11 -10 380.944 281.104 30.307 45.799 o
-4 -11 -9 181.564 175.147 25.959 86.917 o
-4 -11 -8 346.082 440.280 31.693 42.166 o
-4 -11 -7 239.131 450.710 33.632 50.458 o
-4 -11 -6 3.554 140.736 26.657 264.382 o
-4 -11 -5 54.097 164.497 26.213 160.307 o
-4 -11 -4 344.978 337.380 29.843 46.533 o
-4 -11 -3 115.395 331.938 31.603 80.799 o
-4 -11 -2 577.934 528.167 34.381 28.655 o
-4 -11 -1 226.081 354.477 36.880 56.638 o
-4 -10 -17 2290.310 1958.220 83.402 7.230 o
-4 -10 -16 362.060 573.200 53.036 34.321 o
-4 -10 -15 820.633 595.812 45.352 21.306 o
-4 -10 -14 1155.470 1107.850 59.410 13.853 o
-4 -10 -13 852.760 913.511 51.418 18.107 o
-4 -10 -12 1658.820 1468.300 54.659 10.128 o
-4 -10 -11 354.069 408.478 29.876 42.977 o
-4 -10 -10 866.356 926.553 41.083 18.216 o
-4 -10 -9 881.515 687.912 28.972 20.102 o
-4 -10 -8 343.734 449.430 24.626 42.858 o
-4 -10 -7 229.013 272.276 23.768 65.807 o
-4 -10 -6 218.434 302.798 23.555 65.061 o
-4 -10 -5 1888.420 1750.580 52.306 8.835 o
-4 -10 -4 834.296 748.591 33.538 20.237 o
-4 -10 -3 968.981 916.533 35.151 17.169 o
-4 -10 -2 693.626 668.155 30.639 23.811 o
-4 -10 -1 491.202 487.644 30.412 32.963 o
-4 -9 -19 444.326 515.371 52.987 31.997 o
-4 -9 -18 15.058 71.216 46.691 217.512 o
-4 -9 -17 223.712 308.935 41.978 58.370 o
-4 -9 -16 24.368 200.242 46.931 132.259 o
-4 -9 -15 1026.130 1011.660 62.777 15.241 o
-4 -9 -14 1108.730 1066.480 56.420 14.473 o
-4 -9 -13 244.380 354.273 32.387 55.520 o
-4 -9 -12 59.394 111.727 30.512 175.813 o
-4 -9 -11 654.400 613.004 45.563 24.578 o
-4 -9 -10 589.443 331.722 25.789 32.429 o
-4 -9 -9 497.779 402.386 24.586 35.059 o
-4 -9 -8 299.116 238.400 18.930 58.595 o
-4 -9 -7 127.464 247.990 24.747 93.204 o
-4 -9 -6 1902.410 1651.880 56.233 8.906 o
-4 -9 -5 17.276 570.452 38.549 72.493 o
-4 -9 -4 576.320 460.049 27.930 30.300 o
-4 -9 -3 501.690 405.119 23.392 34.885 o
-4 -9 -2 230.659 495.769 31.737 49.429 o
-4 -9 -1 1880.100 1696.470 64.123 8.817 o
-4 -8 -21 103.165 166.937 51.329 94.832 o
-4 -8 -20 186.953 283.315 48.806 62.916 o
-4 -8 -19 331.014 511.358 39.767 39.661 o
-4 -8 -18 245.050 480.399 44.642 46.158 o
-4 -8 -17 1491.190 1442.380 77.921 10.504 o
-4 -8 -16 1022.570 1205.800 56.774 14.602 o
-4 -8 -15 3625.590 3179.800 96.672 4.575 o
-4 -8 -14 154.715 274.035 31.543 78.221 o
-4 -8 -13 3524.090 3383.150 98.512 4.566 o
-4 -8 -12 1427.650 1471.510 52.054 11.201 o
-4 -8 -11 3228.140 3013.820 96.385 5.016 o
-4 -8 -10 2016.240 2075.400 65.635 7.899 o
-4 -8 -9 462.574 431.117 26.513 35.957 o
-4 -8 -8 823.058 662.744 25.096 21.426 o
-4 -8 -7 190.979 222.078 17.186 80.873 o
-4 -8 -6 230.094 304.670 21.311 63.483 o
-4 -8 -5 2033.480 1813.500 52.538 8.317 o
-4 -8 -4 1206.440 1138.280 33.136 13.901 o
-4 -8 -3 2237.750 2282.650 55.295 7.244 o
-4 -8 -2 200.602 247.989 15.409 75.788 o
-4 -8 -1 966.025 861.832 29.290 17.671 o
-4 -7 -22 76.533 188.769 41.813 112.738 o
-4 -7 -21 18.564 79.747 53.820 173.756 o
-4 -7 -20 60.991 159.236 41.256 131.414 o
-4 -7 -19 314.761 309.724 33.904 49.889 o
-4 -7 -18 259.233 252.773 27.334 61.629 o
-4 -7 -17 325.098 336.346 30.685 48.218 o
-4 -7 -16 218.898 184.928 24.232 76.439 o
-4 -7 -15 529.583 450.908 27.737 32.311 o
-4 -7 -14 6.007 102.825 20.146 361.664 o
-4 -7 -13 580.100 415.773 27.379 31.021 o
-4 -7 -12 61.356 77.244 25.965 209.386 o
-4 -7 -11 500.292 321.836 27.660 36.750 o
-4 -7 -10 26.720 78.256 18.401 331.061 o
-4 -7 -9 145.668 169.722 18.069 104.626 o
-4 -7 -8 496.455 501.836 26.967 32.686 o
-4 -7 -7 46.671 81.410 12.582 272.956 o
-4 -7 -6 206.758 171.392 16.544 83.620 o
-4 -7 -5 133.552 145.372 12.584 119.156 o
-4 -7 -4 997.040 890.448 30.033 17.110 o
-4 -7 -3 876.049 964.710 30.634 18.131 o
-4 -7 -2 1098.620 842.425 25.992 16.323 o
-4 -7 -1 555.038 461.868 17.408 31.618 o
-4 -6 -23 748.687 861.177 70.490 18.939 o
-4 -6 -22 3179.360 3147.140 106.588 4.937 o
-4 -6 -21 144.087 298.936 48.833 68.953 o
-4 -6 -20 2012.480 1946.690 115.882 7.425 o
-4 -6 -19 1649.160 1535.760 52.051 10.064 o
-4 -6 -18 505.304 540.707 30.406 31.296 o
-4 -6 -17 1232.280 1169.100 42.873 13.431 o
-4 -6 -16 2746.130 2601.880 73.602 5.973 o
-4 -6 -15 1432.140 1238.270 40.356 11.971 o
-4 -6 -14 1271.980 1374.940 51.436 12.332 o
-4 -6 -13 174.360 109.720 19.585 104.456 o
-4 -6 -12 234.199 209.908 20.196 71.553 o
-4 -6 -11 228.586 284.648 17.527 66.138 o
-4 -6 -10 426.540 490.122 20.586 36.737 o
-4 -6 -9 682.508 695.500 37.999 23.421 o
-4 -6 -8 2339.250 2067.090 50.836 7.286 o
-4 -6 -7 554.848 639.936 23.290 28.212 o
-4 -6 -6 2631.950 2611.850 52.988 6.251 o
-4 -6 -5 71.765 181.273 11.516 151.105 o
-4 -6 -4 234.028 327.012 13.642 62.361 o
-4 -6 -3 1138.970 1117.690 26.048 14.631 o
-4 -6 -2 1046.360 1156.980 26.573 15.272 o
-4 -6 -1 537.861 597.230 18.026 29.707 o
-4 -5 -24 74.183 87.397 44.793 141.526 o
-4 -5 -23 85.120 58.110 40.359 154.531 o
-4 -5 -22 96.794 124.052 42.805 117.809 o
-4 -5 -21 23.890 189.184 59.154 112.898 o
-4 -5 -20 559.669 573.492 42.437 27.928 o
-4 -5 -19 1001.600 1096.770 56.420 15.283 o
-4 -5 -18 863.235 791.717 38.506 19.288 o
-4 -5 -17 352.534 346.328 23.986 46.306 o
-4 -5 -16 330.581 282.147 20.218 51.953 o
-4 -5 -15 160.722 123.711 16.942 108.757 o
-4 -5 -14 59.778 137.653 19.637 179.437 o
-4 -5 -13 507.412 324.506 23.134 36.663 o
-4 -5 -12 105.774 92.150 14.481 158.998 o
-4 -5 -11 227.428 207.969 16.605 74.013 o
-4 -5 -10 45.532 60.500 14.206 307.330 o
-4 -5 -9 347.648 204.991 13.923 55.134 o
-4 -5 -8 433.115 374.755 19.335 39.796 o
-4 -5 -7 383.746 548.536 20.503 37.487 o
-4 -5 -6 957.978 859.819 21.666 17.931 o
-4 -5 -5 1445.710 1132.700 24.938 12.379 o
-4 -5 -4 706.317 701.817 18.477 23.549 o
-4 -5 -3 586.236 435.743 12.822 31.071 o
-4 -5 -2 237.918 302.433 12.343 63.851 o
-4 -5 -1 1020.160 997.191 25.681 16.339 o
-4 -4 -25 308.684 361.763 43.721 45.998 o
-4 -4 -24 200.195 371.503 62.098 50.199 o
-4 -4 -23 84.935 185.032 33.132 119.623 o
-4 -4 -22 797.418 563.364 80.274 19.778 o
-4 -4 -21 216.238 171.583 30.677 76.160 o
-4 -4 -20 1639.710 1605.060 57.369 9.895 o
-4 -4 -19 3145.350 3335.960 98.019 4.929 o
-4 -4 -18 1195.600 1157.740 43.584 13.728 o
-4 -4 -17 335.291 383.820 26.346 45.880 o
-4 -4 -16 279.143 381.478 24.786 51.491 o
-4 -4 -15 1717.630 1513.750 49.086 9.872 o
-4 -4 -14 199.667 183.592 17.252 83.697 o
-4 -4 -13 50.521 55.207 14.326 298.411 o
-4 -4 -12 805.405 635.479 23.616 22.054 o
-4 -4 -11 1436.450 1633.590 37.790 10.949 o
-4 -4 -10 1538.320 1577.650 35.497 10.630 o
-4 -4 -9 993.463 887.449 24.822 17.270 o
-4 -4 -8 392.229 289.462 15.412 46.204 o
-4 -4 -7 3434.510 3350.220 67.896 4.791 o
-4 -4 -6 5227.120 5112.800 94.492 3.123 o
-4 -4 -5 5804.860 6176.800 108.775 2.719 o
-4 -4 -4 1430.400 1518.760 30.492 11.336 o
-4 -4 -3 1448.520 1292.070 26.587 11.881 o
-4 -4 -2 3932.480 3863.930 72.755 4.174 o
-4 -4 -1 476.972 520.545 22.962 33.384 o
-4 -3 -26 63.475 173.074 37.305 131.301 o
-4 -3 -25 198.730 214.851 32.066 74.640 o
-4 -3 -24 370.479 363.789 31.845 43.148 o
-4 -3 -23 1924.200 1477.130 47.989 9.203 o
-4 -3 -22 815.390 881.700 47.678 18.986 o
-4 -3 -21 113.503 193.304 25.215 109.726 o
-4 -3 -20 358.707 222.343 20.673 52.085 o
-4 -3 -19 208.242 210.281 20.685 77.077 o
-4 -3 -18 199.616 246.295 30.657 71.666 o
-4 -3 -17 71.784 110.162 24.250 174.110 o
-4 -3 -16 129.047 175.906 20.910 109.281 o
-4 -3 -15 152.904 176.228 24.447 97.123 o
-4 -3 -14 207.235 242.079 20.241 73.828 o
-4 -3 -13 179.658 352.870 24.314 67.265 o
-4 -3 -12 2277.850 1558.230 42.840 8.078 o
-4 -3 -11 667.180 627.813 25.051 25.142 o
-4 -3 -10 708.578 667.500 26.702 23.634 o
-4 -3 -9 2506.530 1904.830 42.060 7.158 o
-4 -3 -8 941.963 1045.720 30.548 16.840 o
-4 -3 -7 1159.110 1066.090 28.135 14.651 o
-4 -3 -6 2834.580 1807.460 37.294 6.650 o
-4 -3 -5 896.085 887.294 22.161 18.560 o
-4 -3 -4 56.967 75.725 8.783 258.801 o
-4 -3 -3 349.756 301.185 16.317 49.454 o
-4 -3 -2 280.835 243.273 11.195 61.881 o
-4 -3 -1 1024.340 721.901 17.529 18.026 o
-4 -2 -26 72.326 142.258 33.773 141.685 o
-4 -2 -25 377.141 380.508 34.443 41.705 o
-4 -2 -24 5.166 46.640 25.998 517.143 o
-4 -2 -23 1349.660 1350.060 67.041 11.645 o
-4 -2 -22 720.234 813.905 40.305 21.383 o
-4 -2 -21 453.268 460.069 36.470 34.772 o
-4 -2 -20 3170.110 3217.100 77.934 5.068 o
-4 -2 -19 612.017 624.917 25.590 26.628 o
-4 -2 -18 222.095 292.663 21.615 65.744 o
-4 -2 -17 872.385 735.687 29.469 19.854 o
-4 -2 -16 4396.140 4187.140 116.315 3.647 o
-4 -2 -15 177.693 207.216 18.963 86.081 o
-4 -2 -14 513.850 358.568 19.915 35.657 o
-4 -2 -13 38.634 71.739 16.230 305.256 o
-4 -2 -12 5127.320 5224.650 102.423 3.122 o
-4 -2 -11 3068.420 2794.690 58.849 5.502 o
-4 -2 -10 560.181 487.454 22.889 30.672 o
-4 -2 -9 5642.730 5625.550 112.296 2.846 o
-4 -2 -8 17264.800 18506.200 347.172 0.835 o
-4 -2 -7 1635.830 1921.350 41.294 9.495 o
-4 -2 -6 2485.640 2351.440 49.056 6.734 o
-4 -2 -5 3768.620 3834.640 75.010 4.294 o
-4 -2 -4 1829.610 1905.600 38.644 8.892 o
-4 -2 -3 2992.370 2981.390 57.260 5.487 o
-4 -2 -2 2082.730 2283.540 45.505 7.649 o
-4 -2 -1 373.127 355.479 12.656 45.239 o
-4 -1 -26 40.671 152.717 32.498 169.305 o
-4 -1 -25 207.717 221.904 26.607 73.986 o
-4 -1 -24 86.449 66.163 24.064 183.787 o
-4 -1 -23 523.804 398.422 35.504 33.051 o
-4 -1 -22 742.013 670.878 31.524 22.706 o
-4 -1 -21 162.754 222.069 23.460 86.625 o
-4 -1 -20 130.974 273.020 23.170 88.675 o
-4 -1 -19 593.907 482.599 26.546 29.358 o
-4 -1 -18 98.560 72.013 15.934 176.861 o
-4 -1 -17 417.646 461.636 23.712 37.787 o
-4 -1 -16 434.739 405.687 23.563 38.428 o
-4 -1 -15 222.133 200.822 20.398 75.049 o
-4 -1 -14 402.496 244.798 21.931 46.617 o
-4 -1 -13 535.545 439.887 22.617 32.614 o
-4 -1 -12 760.602 827.825 22.230 21.137 o
-4 -1 -11 2505.810 2297.230 50.165 6.740 o
-4 -1 -10 2334.900 1839.410 41.549 7.603 o
-4 -1 -9 709.986 852.246 21.930 21.849 o
-4 -1 -8 85.987 349.350 21.047 91.789 o
-4 -1 -7 773.254 549.869 17.627 23.771 o
-4 -1 -6 193.696 110.769 11.491 99.348 o
-4 -1 -5 27.193 131.267 11.560 259.659 o
-4 -1 -4 273.837 332.008 12.757 56.526 o
-4 -1 -3 2438.650 2125.960 40.212 7.081 o
-4 -1 -2 200.808 386.006 16.457 62.548 o
-4 -1 -1 80.786 185.132 9.108 142.964 o
-3 -14 -1 31.158 165.746 41.609 151.818 o
-3 -13 -10 256.925 244.355 42.988 57.903 o
-3 -13 -9 1258.500 1271.390 78.428 12.100 o
-3 -13 -8 100.375 78.181 34.387 143.912 o
-3 -13 -7 547.856 560.704 44.250 28.355 o
-3 -13 -6 111.632 234.392 32.223 96.775 o
-3 -13 -5 906.946 929.219 55.712 17.170 o
-3 -13 -4 843.655 887.296 66.549 17.712 o
-3 -13 -3 1701.900 1521.190 64.035 9.726 o
-3 -13 -2 681.930 730.181 43.191 22.798 o
-3 -13 -1 733.195 671.895 52.102 21.858 o
-3 -12 -14 6.637 62.383 38.877 303.500 o
-3 -12 -13 26.569 116.214 37.289 199.388 o
-3 -12 -12 90.192 127.706 39.331 125.622 o
-3 -12 -11 228.408 342.508 45.723 54.420 o
-3 -12 -10 283.001 309.801 37.885 52.299 o
-3 -12 -9 95.866 127.344 29.764 135.207 o
-3 -12 -8 244.680 278.428 36.475 59.354 o
-3 -12 -7 301.267 316.727 34.773 50.716 o
-3 -12 -6 107.175 113.062 29.260 132.861 o
-3 -12 -5 103.097 225.507 34.607 99.945 o
-3 -12 -4 704.352 529.590 39.680 24.740 o
-3 -12 -3 712.057 762.812 42.145 21.927 o
-3 -12 -2 681.904 765.423 44.757 22.358 o
-3 -12 -1 207.973 376.648 37.456 57.381 o
-3 -11 -17 693.198 612.894 42.530 23.860 o
-3 -11 -16 388.821 540.255 40.312 35.537 o
-3 -11 -15 206.983 388.042 32.901 58.021 o
-3 -11 -14 3221.940 2670.980 80.350 5.292 o
-3 -11 -13 571.993 735.770 47.441 24.965 o
-3 -11 -12 4075.880 3556.670 111.633 4.038 o
-3 -11 -11 864.109 711.450 51.071 19.373 o
-3 -11 -10 1428.170 1536.550 64.981 10.825 o
-3 -11 -9 3507.010 2910.260 80.839 4.875 o
-3 -11 -8 1920.810 2033.440 69.511 8.157 o
-3 -11 -7 956.013 1023.810 39.925 16.587 o
-3 -11 -6 1201.850 1003.130 44.228 14.269 o
-3 -11 -5 11.038 100.708 28.755 292.264 o
-3 -11 -4 3466.670 3309.790 91.010 4.682 o
-3 -11 -3 889.820 974.289 49.512 17.336 o
-3 -11 -2 845.300 938.602 35.322 18.595 o
-3 -11 -1 374.008 443.084 28.535 40.556 o
-3 -10 -19 148.007 184.779 38.837 88.106 o
-3 -10 -18 212.591 256.046 35.565 66.451 o
-3 -10 -17 753.395 641.911 38.236 22.486 o
-3 -10 -16 267.863 228.602 25.474 62.609 o
-3 -10 -15 279.889 247.120 33.075 57.650 o
-3 -10 -14 175.822 241.643 25.215 79.653 o
-3 -10 -13 124.780 123.477 22.453 124.730 o
-3 -10 -12 135.403 147.830 23.809 111.127 o
-3 -10 -11 110.242 160.058 21.617 123.107 o
-3 -10 -10 47.377 88.139 25.327 227.393 o
-3 -10 -9 433.634 411.431 23.086 38.363 o
-3 -10 -8 145.291 243.085 22.139 89.318 o
-3 -10 -7 113.095 178.678 22.869 115.302 o
-3 -10 -6 399.544 351.625 28.277 41.953 o
-3 -10 -5 250.721 300.831 30.608 58.589 o
-3 -10 -4 1007.590 667.981 31.047 18.344 o
-3 -10 -3 149.327 102.987 21.718 116.988 o
-3 -10 -2 84.014 195.771 19.590 130.022 o
-3 -10 -1 267.038 277.631 25.849 59.041 o
-3 -9 -21 654.518 683.367 67.454 22.212 o
-3 -9 -20 703.954 734.861 52.967 21.765 o
-3 -9 -19 429.072 503.944 39.379 34.566 o
-3 -9 -18 1378.440 1116.290 43.733 12.609 o
-3 -9 -17 546.327 491.945 38.344 30.065 o
-3 -9 -16 1603.030 1471.700 51.637 10.394 o
-3 -9 -15 1150.320 1092.760 54.564 14.079 o
-3 -9 -14 480.321 445.583 31.803 34.282 o
-3 -9 -13 1002.300 1051.690 41.189 15.923 o
-3 -9 -12 791.897 658.368 32.721 21.802 o
-3 -9 -11 1969.980 1860.470 51.167 8.440 o
-3 -9 -10 1752.170 1711.050 47.834 9.394 o
-3 -9 -9 324.636 434.846 23.966 44.954 o
-3 -9 -8 2931.890 2502.160 60.003 5.859 o
-3 -9 -7 134.468 211.812 18.947 100.121 o
-3 -9 -6 788.270 749.435 28.271 21.180 o
-3 -9 -5 161.770 293.238 20.364 78.371 o
-3 -9 -4 2264.860 1992.840 50.679 7.531 o
-3 -9 -3 197.385 293.864 18.185 70.974 o
-3 -9 -2 1503.100 1371.410 37.443 11.269 o
-3 -9 -1 1480.790 1564.840 54.524 10.688 o
-3 -8 -23 228.123 296.477 35.531 60.724 o
-3 -8 -22 620.979 525.869 51.751 26.085 o
-3 -8 -21 204.302 427.605 56.369 49.028 o
-3 -8 -20 973.315 921.395 73.094 15.779 o
-3 -8 -19 50.245 34.112 28.018 277.229 o
-3 -8 -18 325.232 286.201 27.181 51.264 o
-3 -8 -17 297.627 257.316 33.100 54.775 o
-3 -8 -16 85.542 278.382 36.313 95.218 o
-3 -8 -15 846.175 719.737 37.086 20.158 o
-3 -8 -14 81.917 123.175 16.786 165.487 o
-3 -8 -13 245.987 180.794 18.997 72.412 o
-3 -8 -12 40.415 34.980 15.489 386.433 o
-3 -8 -11 463.212 356.849 19.052 38.526 o
-3 -8 -10 72.416 95.910 15.085 197.697 o
-3 -8 -9 74.888 63.028 15.069 222.127 o
-3 -8 -8 160.401 96.085 13.597 117.488 o
-3 -8 -7 253.806 204.011 17.181 68.942 o
-3 -8 -6 1.508 21.661 13.966 1385.290 o
-3 -8 -5 23.899 41.974 12.719 505.737 o
-3 -8 -4 152.262 149.755 13.956 107.909 o
-3 -8 -3 11.156 -6.669 12.609 1582.060 o
-3 -8 -2 138.679 44.867 11.372 152.375 o
-3 -8 -1 225.839 233.269 13.314 72.282 o
-3 -7 -24 283.116 386.123 39.174 48.167 o
-3 -7 -23 134.527 205.717 31.069 94.455 o
-3 -7 -22 341.430 228.844 26.535 52.717 o
-3 -7 -21 41.090 31.990 30.369 297.331 o
-3 -7 -20 2942.730 2679.490 86.029 5.582 o
-3 -7 -19 272.659 273.005 32.675 57.005 o
-3 -7 -18 954.344 875.726 32.431 17.658 o
-3 -7 -17 1777.020 1628.750 47.261 9.457 o
-3 -7 -16 800.686 723.877 25.661 21.262 o
-3 -7 -15 424.653 433.482 19.529 38.508 o
-3 -7 -14 1567.550 1355.910 38.855 10.974 o
-3 -7 -13 352.036 379.176 19.779 45.432 o
-3 -7 -12 8043.220 8004.410 146.226 1.982 o
-3 -7 -11 1012.370 896.031 34.061 16.814 o
-3 -7 -10 217.778 218.542 12.774 75.733 o
-3 -7 -9 2086.940 2026.390 43.379 7.964 o
-3 -7 -8 655.824 676.865 19.293 25.003 o
-3 -7 -7 5561.240 5440.390 93.047 2.944 o
-3 -7 -6 5537.020 5764.700 106.013 2.871 o
-3 -7 -5 566.864 560.557 22.624 29.148 o
-3 -7 -4 1513.920 1460.380 33.175 11.040 o
-3 -7 -3 1751.510 1788.270 38.771 9.343 o
-3 -7 -2 3244.250 3354.350 68.617 4.966 o
-3 -7 -1 5581.760 5498.860 100.963 2.911 o
-3 -6 -25 274.569 254.413 37.338 56.706 o
-3 -6 -24 247.641 248.477 41.376 59.446 o
-3 -6 -23 18.827 -0.050 28.085 594.125 o
-3 -6 -22 22.126 30.216 29.528 397.793 o
-3 -6 -21 20.691 44.474 26.422 394.548 o
-3 -6 -20 179.583 114.564 22.979 99.516 o
-3 -6 -19 133.739 110.454 18.783 126.016 o
-3 -6 -18 351.416 244.206 23.307 51.331 o
-3 -6 -17 140.021 219.392 20.148 96.013 o
-3 -6 -16 330.576 313.574 20.674 50.264 o
-3 -6 -15 349.171 382.664 28.760 44.479 o
-3 -6 -14 336.607 271.814 18.490 52.075 o
-3 -6 -13 383.022 291.912 22.771 46.171 o
-3 -6 -12 395.045 353.045 20.251 43.058 o
-3 -6 -11 62.979 76.722 14.099 234.356 o
-3 -6 -10 153.562 137.047 13.790 110.369 o
-3 -6 -9 86.626 132.129 11.120 160.746 o
-3 -6 -8 331.868 301.848 12.476 51.569 o
-3 -6 -7 1390.580 1114.920 23.491 12.795 o
-3 -6 -6 641.230 800.900 20.493 23.844 o
-3 -6 -5 2281.730 1366.480 29.104 8.406 o
-3 -6 -4 567.803 680.125 20.842 27.298 o
-3 -6 -3 653.070 531.133 17.610 27.090 o
-3 -6 -2 346.180 319.391 14.969 49.042 o
-3 -6 -1 554.510 528.013 16.334 30.414 o
-3 -5 -26 202.031 241.823 37.024 69.103 o
-3 -5 -25 830.749 757.537 50.545 19.553 o
-3 -5 -24 2352.080 2337.220 70.723 6.850 o
-3 -5 -23 798.781 797.420 48.089 19.850 o
-3 -5 -22 3388.360 3326.820 90.677 4.746 o
-3 -5 -21 1158.840 1253.780 49.122 13.532 o
-3 -5 -20 67.935 62.690 21.573 222.181 o
-3 -5 -19 1149.900 954.654 33.126 15.143 o
-3 -5 -18 957.798 1185.870 39.763 15.732 o
-3 -5 -17 807.683 736.928 29.050 20.925 o
-3 -5 -16 546.890 525.992 25.090 30.335 o
-3 -5 -15 2365.450 2105.020 52.035 7.185 o
-3 -5 -14 42.497 105.384 14.805 247.128 o
-3 -5 -13 6333.880 5808.080 108.039 2.622 o
-3 -5 -12 866.055 805.343 22.680 19.576 o
-3 -5 -11 3340.190 3359.730 62.860 4.893 o
-3 -5 -10 1777.680 1837.960 37.383 9.180 o
-3 -5 -9 2017.760 2229.740 43.838 7.880 o
-3 -5 -8 569.603 505.395 16.323 30.276 o
-3 -5 -7 2356.270 2497.560 48.120 6.842 o
-3 -5 -6 1549.110 1702.510 35.111 10.314 o
-3 -5 -5 5064.390 5118.560 90.419 3.195 o
-3 -5 -4 7423.330 7788.340 132.900 2.122 o
-3 -5 -3 901.023 918.640 23.081 18.265 o
-3 -5 -2 3816.230 3906.570 69.915 4.250 o
-3 -5 -1 1091.810 1086.610 22.800 15.229 o
-3 -4 -26 91.803 129.244 33.411 132.537 o
-3 -4 -25 134.194 188.742 33.401 96.022 o
-3 -4 -24 72.629 169.438 33.003 132.455 o
-3 -4 -23 206.482 341.688 32.872 61.384 o
-3 -4 -22 1003.460 772.724 34.404 17.639 o
-3 -4 -21 587.552 743.809 31.219 25.429 o
-3 -4 -20 823.776 708.383 34.879 20.702 o
-3 -4 -19 38.316 59.259 17.435 326.464 o
-3 -4 -18 125.700 184.652 18.084 110.362 o
-3 -4 -17 818.806 720.453 26.469 20.949 o
-3 -4 -16 215.062 414.348 24.076 57.194 o
-3 -4 -15 1028.350 782.980 30.439 17.366 o
-3 -4 -14 395.874 345.096 17.003 43.562 o
-3 -4 -13 58.660 50.707 11.828 285.062 o
-3 -4 -12 115.709 111.085 11.052 143.728 o
-3 -4 -11 98.533 377.909 17.270 84.815 o
-3 -4 -10 4168.360 3310.480 60.964 4.236 o
-3 -4 -9 81.829 603.519 55.577 52.859 o
-3 -4 -8 1971.790 1442.630 30.588 9.238 o
-3 -4 -7 97.366 186.081 12.700 128.767 o
-3 -4 -6 264.106 213.234 10.430 67.216 o
-3 -4 -5 1006.420 905.316 21.192 17.071 o
-3 -4 -4 290.100 311.998 13.390 55.681 o
-3 -4 -3 469.086 396.900 16.185 37.220 o
-3 -4 -2 258.968 305.747 10.353 60.565 o
-3 -4 -1 43.154 96.687 7.453 269.843 o
-3 -3 -27 1407.480 1320.090 55.151 11.648 o
-3 -3 -26 781.065 846.732 45.271 19.864 o
-3 -3 -25 1592.090 1339.500 59.644 10.616 o
-3 -3 -24 318.736 567.067 44.473 38.019 o
-3 -3 -23 1139.540 1236.130 44.216 13.843 o
-3 -3 -22 59.899 117.726 22.378 188.049 o
-3 -3 -21 3818.640 4041.330 102.598 4.085 o
-3 -3 -20 1896.650 2222.830 67.409 7.997 o
-3 -3 -19 733.938 795.267 31.458 21.650 o
-3 -3 -18 123.510 231.536 18.713 100.665 o
-3 -3 -17 224.835 341.272 25.279 60.643 o
-3 -3 -16 650.860 736.812 28.279 24.098 o
-3 -3 -15 728.604 676.907 23.136 23.210 o
-3 -3 -14 398.939 319.607 16.645 44.333 o
-3 -3 -13 364.511 405.124 16.267 43.719 o
-3 -3 -12 197.924 214.232 13.219 81.021 o
-3 -3 -11 1423.510 1536.580 34.782 11.283 o
-3 -3 -10 9376.240 9527.560 176.179 1.669 o
-3 -3 -9 2048.540 2262.050 45.235 7.757 o
-3 -3 -8 364.910 417.767 18.558 43.038 o
-3 -3 -7 11382.300 12327.400 233.224 1.312 o
-3 -3 -6 115.263 131.001 8.552 137.401 o
-3 -3 -5 5805.000 6551.280 116.578 2.650 o
-3 -3 -4 4859.030 5189.390 97.989 3.248 o
-3 -3 -3 6363.220 6346.010 112.825 2.535 o
-3 -3 -2 4547.400 5076.090 92.333 3.425 o
-3 -3 -1 1239.870 1197.980 25.624 13.526 o
-3 -2 -27 38.610 117.155 32.253 196.142 o
-3 -2 -26 589.293 610.868 36.216 26.919 o
-3 -2 -25 138.488 409.604 42.152 63.446 o
-3 -2 -24 1102.230 1041.220 44.970 14.935 o
-3 -2 -23 136.012 199.667 30.820 95.169 o
-3 -2 -22 75.559 103.270 21.585 178.191 o
-3 -2 -21 496.831 440.474 33.088 33.530 o
-3 -2 -20 677.908 620.643 28.935 24.810 o
-3 -2 -19 508.786 456.903 22.683 33.401 o
-3 -2 -18 55.791 47.243 19.209 278.064 o
-3 -2 -17 66.363 21.418 13.690 304.125 o
-3 -2 -16 104.388 157.047 13.538 133.443 o
-3 -2 -15 183.378 121.424 12.160 101.155 o
-3 -2 -14 5.646 29.515 10.409 1063.810 o
-3 -2 -13 305.232 233.040 11.704 59.029 o
-3 -2 -12 22.753 51.334 8.933 494.853 o
-3 -2 -11 950.265 695.805 18.825 19.207 o
-3 -2 -10 247.431 353.020 14.806 58.393 o
-3 -2 -9 539.206 411.528 14.394 33.464 o
-3 -2 -8 1727.720 1254.010 28.563 10.566 o
-3 -2 -7 606.027 1057.200 42.511 21.151 o
-3 -2 -6 5000.450 3648.490 75.030 3.595 o
-3 -2 -5 646.937 1138.320 40.403 19.875 o
-3 -2 -4 2001.000 1339.200 37.580 9.266 o
-3 -2 -3 798.853 633.432 24.622 22.174 o
-3 -2 -2 920.646 605.364 18.334 20.381 o
-3 -2 -1 207.722 201.075 10.962 80.607 o
-3 -1 -28 773.375 964.533 59.764 18.456 o
-3 -1 -27 273.600 422.779 37.942 47.621 o
-3 -1 -26 37.288 93.563 27.081 237.355 o
-3 -1 -25 1092.930 1121.430 52.372 14.485 o
-3 -1 -24 160.006 451.108 33.089 60.112 o
-3 -1 -23 2428.210 2691.840 74.523 6.381 o
-3 -1 -22 61.016 125.053 21.690 182.746 o
-3 -1 -21 1421.560 1465.190 46.169 11.335 o
-3 -1 -20 1426.610 1298.990 38.659 11.853 o
-3 -1 -19 357.975 407.866 21.911 43.624 o
-3 -1 -18 33.635 64.496 14.965 346.470 o
-3 -1 -17 1222.110 1309.780 38.568 13.083 o
-3 -1 -16 1465.380 1338.850 37.445 11.549 o
-3 -1 -15 1296.910 1141.880 33.343 13.223 o
-3 -1 -14 4236.360 4028.080 75.160 3.916 o
-3 -1 -13 2502.830 2514.880 49.452 6.558 o
-3 -1 -12 519.587 451.804 13.400 33.478 o
-3 -1 -11 2413.090 2260.920 48.336 6.957 o
-3 -1 -10 1118.340 1117.580 27.515 14.789 o
-3 -1 -9 5317.200 6053.420 108.541 2.891 o
-3 -1 -8 2729.730 2914.010 55.386 5.876 o
-3 -1 -7 298.274 332.244 15.298 53.327 o
-3 -1 -6 816.703 796.962 22.031 20.442 o
-3 -1 -5 3702.570 3727.740 74.605 4.385 o
-3 -1 -4 2326.840 2453.820 51.514 6.919 o
-3 -1 -3 1627.840 2019.160 36.866 9.387 o
-3 -1 -2 9053.480 9806.500 161.924 1.706 o
-3 -1 -1 821.910 867.779 19.094 19.845 o
-2 -14 -7 329.154 584.529 44.745 36.910 o
-2 -14 -6 381.042 484.508 50.397 35.965 o
-2 -14 -5 78.214 213.315 53.249 93.347 o
-2 -14 -4 576.982 616.919 51.969 26.025 o
-2 -14 -3 52.349 155.296 47.051 128.313 o
-2 -14 -2 2259.700 1953.060 75.377 7.381 o
-2 -14 -1 62.386 246.565 34.295 113.904 o
-2 -13 -12 162.442 141.143 35.426 92.969 o
-2 -13 -11 229.152 258.145 36.956 63.017 o
-2 -13 -10 29.517 117.570 32.685 209.287 o
-2 -13 -9 10.314 76.673 36.937 281.595 o
-2 -13 -8 41.069 77.169 35.238 215.547 o
-2 -13 -7 156.443 208.769 34.154 85.048 o
-2 -13 -6 454.781 279.014 35.031 39.847 o
-2 -13 -5 133.223 264.977 39.121 80.754 o
-2 -13 -4 466.466 427.699 43.360 34.139 o
-2 -13 -3 20.759 126.837 32.265 218.259 o
-2 -13 -2 43.467 135.433 31.390 178.888 o
-2 -13 -1 173.464 297.203 34.798 70.191 o
-2 -12 -16 413.881 478.421 46.818 34.992 o
-2 -12 -15 582.565 655.589 47.660 25.702 o
-2 -12 -14 48.266 104.760 36.354 179.561 o
-2 -12 -13 70.823 82.047 30.523 180.085 o
-2 -12 -12 1804.020 1507.790 59.871 9.433 o
-2 -12 -11 1190.520 1351.040 57.600 12.793 o
-2 -12 -10 1934.680 1862.460 72.442 8.317 o
-2 -12 -9 343.061 432.253 37.322 41.848 o
-2 -12 -8 864.810 839.017 42.542 18.784 o
-2 -12 -7 2251.620 1953.550 69.336 7.456 o
-2 -12 -6 53.856 139.903 25.051 176.409 o
-2 -12 -5 1391.720 1212.240 49.512 12.138 o
-2 -12 -4 1255.770 1100.530 43.322 13.500 o
-2 -12 -3 403.547 515.316 32.984 36.241 o
-2 -12 -2 776.684 747.860 37.322 21.086 o
-2 -12 -1 342.985 362.165 51.106 41.767 o
-2 -11 -18 83.106 110.152 36.452 141.424 o
-2 -11 -17 29.113 136.231 33.661 191.941 o
-2 -11 -16 786.930 632.119 45.146 21.601 o
-2 -11 -15 247.874 447.032 38.406 48.780 o
-2 -11 -14 956.582 830.424 44.078 17.582 o
-2 -11 -13 79.623 222.260 29.527 115.992 o
-2 -11 -12 97.789 88.646 28.752 150.768 o
-2 -11 -11 479.205 418.970 30.418 35.095 o
-2 -11 -10 774.825 810.158 49.741 20.052 o
-2 -11 -9 485.735 476.292 37.647 32.812 o
-2 -11 -8 49.902 150.352 25.538 173.962 o
-2 -11 -7 308.584 277.598 26.306 53.712 o
-2 -11 -6 159.784 169.958 24.406 95.759 o
-2 -11 -5 155.038 82.001 22.190 119.301 o
-2 -11 -4 119.228 76.786 23.097 144.876 o
-2 -11 -3 242.180 303.114 25.554 60.837 o
-2 -11 -2 497.813 401.591 27.535 34.854 o
-2 -11 -1 10.636 133.790 19.712 282.120 o
-2 -10 -20 167.774 347.622 41.685 63.909 o
-2 -10 -19 1121.420 1263.130 60.605 13.497 o
-2 -10 -18 616.808 757.961 45.915 23.746 o
-2 -10 -17 934.073 877.223 45.398 17.528 o
-2 -10 -16 1797.230 1751.710 61.947 9.018 o
-2 -10 -15 143.592 225.804 25.829 90.957 o
-2 -10 -14 1144.730 1219.060 44.303 13.867 o
-2 -10 -13 108.700 121.636 22.154 136.515 o
-2 -10 -12 1876.490 1628.510 51.121 9.079 o
-2 -10 -11 354.898 424.413 27.573 42.623 o
-2 -10 -10 642.589 610.115 28.127 25.882 o
-2 -10 -9 320.520 375.737 33.492 46.396 o
-2 -10 -8 225.551 345.227 21.705 60.982 o
-2 -10 -7 206.593 319.654 23.532 65.646 o
-2 -10 -6 3007.850 2757.900 66.461 5.563 o
-2 -10 -5 263.854 374.003 23.549 53.783 o
-2 -10 -4 885.643 768.038 28.928 19.417 o
-2 -10 -3 525.091 597.831 26.040 29.776 o
-2 -10 -2 1484.270 1358.880 41.690 11.346 o
-2 -10 -1 297.043 461.625 22.598 46.286 o
-2 -9 -22 5.383 21.902 38.328 418.492 o
-2 -9 -21 45.807 64.379 28.353 246.610 o
-2 -9 -20 96.075 157.548 37.126 116.436 o
-2 -9 -19 171.430 221.802 35.498 78.589 o
-2 -9 -18 220.931 337.515 71.998 46.207 o
-2 -9 -17 902.585 551.382 34.054 20.726 o
-2 -9 -16 108.739 97.374 24.137 143.826 o
-2 -9 -15 89.838 90.772 33.764 148.594 o
-2 -9 -14 640.562 543.086 27.458 26.897 o
-2 -9 -13 45.797 140.537 20.922 194.710 o
-2 -9 -12 523.072 282.432 20.675 37.128 o
-2 -9 -11 69.311 156.028 21.710 155.782 o
-2 -9 -10 529.502 308.160 19.961 36.144 o
-2 -9 -9 104.745 81.618 17.847 162.132 o
-2 -9 -8 11.487 62.246 15.198 507.949 o
-2 -9 -7 179.585 210.357 25.658 82.587 o
-2 -9 -6 256.540 142.205 16.355 74.898 o
-2 -9 -5 68.258 93.080 15.199 206.586 o
-2 -9 -4 383.200 329.725 19.693 44.918 o
-2 -9 -3 67.667 94.424 18.199 201.512 o
-2 -9 -2 359.115 291.721 25.201 47.981 o
-2 -9 -1 287.669 219.907 17.875 61.739 o
-2 -8 -24 225.635 244.470 41.905 62.818 o
-2 -8 -23 393.013 529.639 32.670 36.450 o
-2 -8 -22 155.481 259.294 31.218 80.016 o
-2 -8 -21 77.799 196.090 28.046 126.149 o
-2 -8 -20 435.655 356.581 31.641 39.047 o
-2 -8 -19 267.345 216.893 28.957 62.722 o
-2 -8 -18 319.355 322.347 26.326 50.156 o
-2 -8 -17 451.310 666.998 31.809 30.845 o
-2 -8 -16 1860.580 1741.110 52.690 8.933 o
-2 -8 -15 2584.600 2377.980 63.790 6.454 o
-2 -8 -14 1506.630 1418.870 44.915 11.043 o
-2 -8 -13 1709.790 1604.920 45.277 9.768 o
-2 -8 -12 202.486 240.733 16.373 75.979 o
-2 -8 -11 305.176 322.177 18.806 52.719 o
-2 -8 -10 649.119 616.273 21.035 25.902 o
-2 -8 -9 261.377 298.791 17.309 59.892 o
-2 -8 -8 2052.400 1823.700 42.250 8.330 o
-2 -8 -7 1617.720 1895.090 42.988 9.593 o
-2 -8 -6 1398.670 1419.600 35.868 11.709 o
-2 -8 -5 1704.070 1764.510 42.478 9.521 o
-2 -8 -4 863.566 902.760 27.209 18.801 o
-2 -8 -3 1508.500 1494.580 37.764 10.937 o
-2 -8 -2 300.546 324.040 16.188 53.440 o
-2 -8 -1 820.376 982.575 27.520 18.840 o
-2 -7 -25 39.217 49.092 34.088 255.571 o
-2 -7 -24 113.272 64.510 31.418 143.709 o
-2 -7 -23 92.943 81.990 29.377 157.468 o
-2 -7 -22 175.635 200.442 25.270 85.246 o
-2 -7 -21 209.211 239.827 31.642 70.031 o
-2 -7 -20 440.049 396.472 27.497 38.039 o
-2 -7 -19 435.836 397.648 23.282 38.624 o
-2 -7 -18 45.604 67.022 17.602 284.544 o
-2 -7 -17 60.800 62.714 17.889 247.202 o
-2 -7 -16 53.020 56.506 21.257 265.361 o
-2 -7 -15 114.451 138.037 13.689 132.962 o
-2 -7 -14 2.429 36.794 11.690 1009.740 o
-2 -7 -13 999.222 642.942 34.883 18.524 o
-2 -7 -12 73.439 158.046 15.457 157.520 o
-2 -7 -11 381.080 252.580 12.989 49.057 o
-2 -7 -10 337.631 241.095 13.073 54.259 o
-2 -7 -9 29.909 19.558 13.977 552.402 o
-2 -7 -8 10.872 87.782 10.802 431.626 o
-2 -7 -7 79.009 75.345 10.881 209.110 o
-2 -7 -6 234.748 226.703 13.464 71.108 o
-2 -7 -5 190.185 217.646 12.703 82.736 o
-2 -7 -4 92.459 115.079 11.305 163.431 o
-2 -7 -3 711.250 605.835 19.224 24.519 o
-2 -7 -2 595.598 593.897 25.544 27.562 o
-2 -7 -1 336.185 589.747 27.323 38.477 o
-2 -6 -26 209.863 276.457 34.298 65.611 o
-2 -6 -25 148.436 170.319 33.212 94.344 o
-2 -6 -24 572.791 546.749 35.183 28.466 o
-2 -6 -23 210.282 366.971 33.412 58.867 o
-2 -6 -22 1933.240 1923.010 57.190 8.401 o
-2 -6 -21 93.465 57.269 22.410 183.411 o
-2 -6 -20 7.252 1.295 20.922 1201.000 o
-2 -6 -19 131.543 134.846 20.895 118.588 o
-2 -6 -18 424.212 541.280 27.313 35.055 o
-2 -6 -17 217.458 205.361 16.596 76.556 o
-2 -6 -16 176.907 222.005 18.109 84.443 o
-2 -6 -15 183.441 152.542 13.655 94.760 o
-2 -6 -14 115.778 190.894 15.063 115.315 o
-2 -6 -13 2479.110 2423.100 43.966 6.706 o
-2 -6 -12 2446.390 2234.460 40.199 6.960 o
-2 -6 -11 3166.350 3253.150 60.681 5.127 o
-2 -6 -10 4256.980 4537.870 81.574 3.738 o
-2 -6 -9 5218.080 5126.430 90.728 3.132 o
-2 -6 -8 436.141 655.045 18.717 32.472 o
-2 -6 -7 114.564 170.733 9.794 123.954 o
-2 -6 -6 2454.980 2515.030 48.566 6.645 o
-2 -6 -5 4005.010 4385.460 90.936 3.901 o
-2 -6 -4 12457.100 13184.700 251.714 1.201 o
-2 -6 -3 1691.200 1818.000 49.842 9.400 o
-2 -6 -2 7470.950 7853.730 147.100 2.087 o
-2 -6 -1 807.720 1049.900 27.515 18.548 o
-2 -5 -27 135.972 214.035 38.943 87.238 o
-2 -5 -26 603.802 539.728 42.771 27.083 o
-2 -5 -25 1081.820 1018.180 49.334 15.112 o
-2 -5 -24 178.673 519.607 40.747 51.519 o
-2 -5 -23 1674.700 1458.380 49.840 10.144 o
-2 -5 -22 97.500 286.027 26.535 96.133 o
-2 -5 -21 333.682 315.046 32.435 48.105 o
-2 -5 -20 2.715 76.100 20.894 467.550 o
-2 -5 -19 4.520 37.794 20.912 689.917 o
-2 -5 -18 492.119 409.103 23.715 35.234 o
-2 -5 -17 13.368 73.541 14.750 443.987 o
-2 -5 -16 333.875 247.328 17.022 53.921 o
-2 -5 -15 244.615 177.255 12.911 74.322 o
-2 -5 -14 41.588 47.457 10.493 366.448 o
-2 -5 -13 233.793 128.814 10.444 83.385 o
-2 -5 -12 256.511 152.279 11.218 74.722 o
-2 -5 -11 126.587 129.542 9.613 129.496 o
-2 -5 -10 1303.660 934.306 19.549 14.104 o
-2 -5 -9 1773.120 1208.600 25.377 10.488 o
-2 -5 -8 469.851 923.522 32.158 26.118 o
-2 -5 -7 4902.130 3620.550 70.733 3.663 o
-2 -5 -6 552.458 760.665 26.075 26.375 o
-2 -5 -5 514.320 241.850 12.396 39.286 o
-2 -5 -4 38.498 95.431 11.543 278.734 o
-2 -5 -3 72.829 57.329 7.604 243.534 o
-2 -5 -2 41.962 168.452 11.230 193.442 o
-2 -5 -1 426.879 336.220 13.671 41.855 o
-2 -4 -27 564.725 689.867 42.753 26.073 o
-2 -4 -26 1019.410 1132.500 48.824 15.173 o
-2 -4 -25 1540.660 1495.970 59.530 10.499 o
-2 -4 -24 105.548 288.199 32.782 89.250 o
-2 -4 -23 1140.360 1090.250 42.527 14.452 o
-2 -4 -22 78.457 205.413 24.269 126.506 o
-2 -4 -21 247.396 271.474 22.111 63.206 o
-2 -4 -20 162.078 146.611 18.783 102.227 o
-2 -4 -19 480.348 439.948 22.951 35.106 o
-2 -4 -18 37.632 47.948 15.368 366.224 o
-2 -4 -17 1578.530 1392.830 35.698 10.868 o
-2 -4 -16 1125.640 1105.650 32.825 14.695 o
-2 -4 -15 1390.960 1385.670 32.581 11.883 o
-2 -4 -14 1392.730 1488.220 32.794 11.590 o
-2 -4 -13 1098.910 905.763 21.408 16.057 o
-2 -4 -12 416.417 424.964 14.422 39.579 o
-2 -4 -11 232.346 213.611 12.486 73.114 o
-2 -4 -10 12301.200 12704.100 204.645 1.263 o
-2 -4 -9 439.254 384.088 12.805 39.511 o
-2 -4 -8 3018.060 3083.420 54.143 5.409 o
-2 -4 -7 2856.000 2728.220 49.480 5.855 o
-2 -4 -6 20938.200 22987.400 375.211 0.686 o
-2 -4 -5 5376.140 6233.120 106.177 2.847 o
-2 -4 -4 1497.920 1619.730 34.355 10.729 o
-2 -4 -3 4276.380 4524.710 81.903 3.730 o
-2 -4 -2 1618.310 1862.020 37.369 9.702 o
-2 -4 -1 8614.700 9373.320 169.889 1.775 o
-2 -3 -28 708.276 703.577 47.049 22.324 o
-2 -3 -27 513.102 503.420 41.451 30.806 o
-2 -3 -26 170.643 172.879 35.996 85.019 o
-2 -3 -25 107.836 156.517 36.550 111.291 o
-2 -3 -24 60.823 81.583 27.769 201.786 o
-2 -3 -23 87.689 85.546 29.986 159.871 o
-2 -3 -22 65.979 72.249 21.859 216.083 o
-2 -3 -21 68.366 61.769 19.192 228.067 o
-2 -3 -20 451.604 296.613 34.074 39.617 o
-2 -3 -19 161.515 180.762 20.031 95.271 o
-2 -3 -18 328.846 341.163 17.436 49.434 o
-2 -3 -17 278.758 194.319 15.332 65.644 o
-2 -3 -16 168.274 174.833 12.784 96.472 o
-2 -3 -15 64.763 105.816 10.741 207.558 o
-2 -3 -14 1175.050 832.389 21.515 15.661 o
-2 -3 -13 714.814 906.989 23.028 21.228 o
-2 -3 -12 1326.530 986.143 21.523 13.710 o
-2 -3 -11 676.597 438.598 12.969 27.901 o
-2 -3 -10 469.300 516.481 16.631 34.163 o
-2 -3 -9 956.260 564.572 14.778 20.189 o
-2 -3 -8 44.462 143.178 13.001 207.595 o
-2 -3 -7 164.340 122.761 8.910 110.206 o
-2 -3 -6 17.747 213.033 11.307 196.270 o
-2 -3 -5 2029.550 1524.040 34.010 8.895 o
-2 -3 -4 150.336 154.720 10.884 108.710 o
-2 -3 -3 1153.410 941.420 29.799 15.229 o
-2 -3 -2 545.432 542.341 18.688 30.395 o
-2 -3 -1 1767.750 1281.420 31.024 10.314 o
-2 -2 -28 484.880 605.005 42.043 29.924 o
-2 -2 -27 827.025 695.058 47.940 20.223 o
-2 -2 -26 60.695 137.273 33.565 154.334 o
-2 -2 -25 424.876 518.694 39.048 34.451 o
-2 -2 -24 232.496 279.948 30.731 62.749 o
-2 -2 -23 625.159 667.022 35.136 25.252 o
-2 -2 -22 1690.250 1867.190 59.964 9.204 o
-2 -2 -21 1097.510 1153.000 50.439 14.366 o
-2 -2 -20 430.273 401.051 33.453 37.849 o
-2 -2 -19 1377.420 1365.600 43.517 11.876 o
-2 -2 -18 2336.010 2011.430 48.528 7.367 o
-2 -2 -17 1478.460 1258.930 35.301 11.718 o
-2 -2 -16 7780.410 7789.630 154.368 2.030 o
-2 -2 -15 5346.700 5632.690 107.630 2.954 o
-2 -2 -14 1849.940 1833.160 39.704 8.934 o
-2 -2 -13 3312.530 3160.520 63.517 5.014 o
-2 -2 -12 5454.990 5011.620 95.166 3.054 o
-2 -2 -11 2383.000 2595.450 50.589 6.691 o
-2 -2 -10 5479.910 5949.580 101.944 2.868 o
-2 -2 -9 1007.410 1144.110 23.718 15.747 o
-2 -2 -8 640.462 462.263 15.580 28.602 o
-2 -2 -7 5004.500 5075.680 91.104 3.227 o
-2 -2 -6 2639.280 2830.050 57.899 6.051 o
-2 -2 -5 1741.430 1741.060 37.245 9.474 o
-2 -2 -4 18498.600 19295.000 327.286 0.802 o
-2 -2 -3 22593.800 22997.700 375.338 0.657 o
-2 -2 -2 7039.860 7986.980 133.008 2.174 o
-2 -2 -1 14655.700 15646.100 256.264 1.029 o
-2 -1 -28 44.340 122.317 40.929 161.788 o
-2 -1 -27 98.457 248.265 48.226 86.135 o
-2 -1 -26 122.290 163.155 35.005 104.584 o
-2 -1 -25 28.773 49.972 27.108 332.341 o
-2 -1 -24 64.690 34.457 28.442 237.134 o
-2 -1 -23 2.938 46.042 22.037 621.951 o
-2 -1 -22 237.200 305.553 25.978 61.298 o
-2 -1 -21 358.324 293.779 21.809 48.397 o
-2 -1 -20 529.049 371.988 21.314 34.501 o
-2 -1 -19 135.148 179.869 16.457 107.814 o
-2 -1 -18 200.599 275.099 16.130 72.670 o
-2 -1 -17 105.595 138.320 12.876 139.887 o
-2 -1 -16 385.800 298.660 14.428 46.434 o
-2 -1 -15 610.357 482.247 17.528 29.207 o
-2 -1 -14 1404.500 1119.320 28.760 12.639 o
-2 -1 -13 208.112 312.540 14.218 67.862 o
-2 -1 -12 2035.180 1394.480 30.959 9.104 o
-2 -1 -11 478.973 620.639 17.940 31.465 o
-2 -1 -10 1054.580 775.233 20.096 17.285 o
-2 -1 -9 261.729 272.888 10.401 62.622 o
-2 -1 -8 15.501 82.656 8.825 424.977 o
-2 -1 -7 220.046 313.777 11.471 66.000 o
-2 -1 -6 7685.510 4868.390 101.158 2.411 o
-2 -1 -5 471.858 1269.030 37.180 21.905 o
-2 -1 -3 832.966 1603.630 44.349 14.844 o
-2 -1 -1 3463.520 1968.910 50.911 5.555 o
-1 -14 -9 571.553 463.831 42.717 29.303 o
-1 -14 -8 38.647 125.645 44.304 157.202 o
-1 -14 -7 416.671 476.868 55.262 33.694 o
-1 -14 -6 15.470 29.366 37.166 352.683 o
-1 -14 -5 108.183 179.648 55.059 87.203 o
-1 -14 -4 57.580 245.166 37.198 113.557 o
-1 -14 -3 99.805 62.467 36.188 147.841 o
-1 -14 -2 117.696 158.974 35.953 106.662 o
-1 -14 -1 68.571 128.298 29.122 159.126 o
-1 -13 -13 169.067 218.374 42.652 75.619 o
-1 -13 -12 321.228 415.163 38.407 43.889 o
-1 -13 -11 2188.260 2218.230 85.538 7.151 o
-1 -13 -10 867.003 885.257 49.668 18.174 o
-1 -13 -9 1140.590 991.781 53.545 14.599 o
-1 -13 -8 1567.350 1842.280 101.014 9.002 o
-1 -13 -7 1305.730 1464.010 71.934 11.469 o
-1 -13 -6 399.198 483.017 41.401 36.338 o
-1 -13 -5 967.318 1044.230 56.270 15.872 o
-1 -13 -4 2637.470 2964.630 102.802 5.668 o
-1 -13 -3 1515.690 1666.020 80.843 9.884 o
-1 -13 -2 5315.800 4711.370 125.637 3.087 o
-1 -13 -1 1114.080 973.090 42.655 15.190 o
-1 -12 -17 82.300 174.561 55.296 96.455 o
-1 -12 -16 125.717 141.742 42.057 100.850 o
-1 -12 -15 92.076 179.437 37.613 112.262 o
-1 -12 -14 618.533 497.453 48.182 26.844 o
-1 -12 -13 451.453 558.091 43.182 31.980 o
-1 -12 -12 534.458 489.203 55.451 28.873 o
-1 -12 -11 1130.600 827.653 41.852 15.744 o
-1 -12 -10 34.338 294.176 34.026 116.430 o
-1 -12 -9 905.443 829.100 47.612 18.116 o
-1 -12 -8 364.539 661.278 48.599 32.837 o
-1 -12 -7 947.008 997.641 53.155 16.430 o
-1 -12 -6 692.203 644.010 58.104 22.550 o
-1 -12 -5 225.712 409.541 28.411 55.304 o
-1 -12 -4 241.157 386.390 28.419 54.835 o
-1 -12 -3 100.227 117.895 20.334 146.582 o
-1 -12 -2 47.327 69.558 21.470 262.305 o
-1 -12 -1 57.334 94.010 22.401 210.740 o
-1 -11 -19 28.245 127.036 40.949 177.417 o
-1 -11 -18 223.513 296.932 46.377 57.651 o
-1 -11 -17 1301.850 1082.990 59.657 12.895 o
-1 -11 -16 375.104 415.968 36.652 40.342 o
-1 -11 -15 629.754 463.880 37.435 27.824 o
-1 -11 -14 1267.830 1304.650 57.374 12.455 o
-1 -11 -13 40.943 81.671 26.900 243.290 o
-1 -11 -12 1034.780 909.837 41.019 16.324 o
-1 -11 -11 3309.600 3098.020 86.215 4.948 o
-1 -11 -10 641.830 822.535 36.160 23.018 o
-1 -11 -9 852.830 756.543 36.171 19.791 o
-1 -11 -8 4143.320 4022.650 121.493 3.812 o
-1 -11 -7 1753.450 1741.480 52.761 9.285 o
-1 -11 -6 694.310 827.514 40.447 21.730 o
-1 -11 -5 1549.370 1630.050 47.252 10.341 o
-1 -11 -4 1169.820 1287.320 40.565 13.496 o
-1 -11 -3 877.049 965.838 34.066 18.025 o
-1 -11 -2 1776.490 1736.330 45.607 9.287 o
-1 -11 -1 87.409 301.175 23.326 98.886 o
-1 -10 -21 33.599 9.242 31.658 369.358 o
-1 -10 -20 10.945 37.992 31.416 423.732 o
-1 -10 -19 105.432 132.452 30.836 125.705 o
-1 -10 -18 147.587 90.038 30.556 114.048 o
-1 -10 -17 3.565 -1.225 34.240 653.495 o
-1 -10 -16 53.044 118.904 28.952 182.878 o
-1 -10 -15 181.817 143.506 27.197 91.209 o
-1 -10 -14 17.044 80.527 25.793 325.970 o
-1 -10 -13 796.379 557.567 29.971 22.812 o
-1 -10 -12 34.388 270.286 24.499 134.134 o
-1 -10 -11 548.103 474.035 29.257 31.009 o
-1 -10 -10 47.743 62.008 22.377 268.399 o
-1 -10 -9 30.659 91.459 19.043 288.313 o
-1 -10 -8 141.979 124.065 21.106 115.690 o
-1 -10 -7 84.346 65.504 21.491 192.104 o
-1 -10 -6 41.370 86.049 18.848 264.674 o
-1 -10 -5 14.457 28.291 16.744 680.298 o
-1 -10 -4 12.085 47.323 16.183 577.275 o
-1 -10 -3 36.138 29.996 20.112 397.870 o
-1 -10 -2 184.440 155.131 14.477 93.706 o
-1 -10 -1 32.352 27.190 14.164 484.150 o
-1 -9 -23 64.456 107.027 36.086 160.375 o
-1 -9 -22 165.848 257.530 31.367 77.604 o
-1 -9 -21 506.888 661.122 34.748 28.780 o
-1 -9 -20 140.859 283.589 27.586 82.331 o
-1 -9 -19 92.206 198.101 26.906 118.118 o
-1 -9 -18 122.219 173.549 25.835 109.831 o
-1 -9 -17 1354.240 1406.560 47.512 11.830 o
-1 -9 -16 1534.870 1575.110 45.236 10.547 o
-1 -9 -15 1701.910 1726.900 58.022 9.430 o
-1 -9 -14 1206.710 1202.400 45.871 13.438 o
-1 -9 -13 751.046 738.115 31.392 21.868 o
-1 -9 -12 1368.290 1312.820 38.303 12.153 o
-1 -9 -11 29.573 55.190 17.881 376.935 o
-1 -9 -10 2520.510 2491.950 60.700 6.485 o
-1 -9 -9 437.351 481.892 22.988 36.218 o
-1 -9 -8 1037.560 854.034 30.423 16.846 o
-1 -9 -7 1767.180 1465.310 39.890 9.868 o
-1 -9 -6 2323.560 2142.860 52.309 7.230 o
-1 -9 -5 3036.940 3184.390 62.792 5.296 o
-1 -9 -4 8823.990 8542.110 160.748 1.813 o
-1 -9 -3 881.353 1129.540 41.666 16.782 o
-1 -9 -2 4650.640 4683.150 88.878 3.478 o
-1 -9 -1 3469.240 3573.660 69.290 4.656 o
-1 -8 -24 247.178 317.255 34.733 56.906 o
-1 -8 -23 865.853 696.121 41.272 19.877 o
-1 -8 -22 33.155 237.445 33.385 135.831 o
-1 -8 -21 527.393 452.146 43.322 31.058 o
-1 -8 -20 195.228 194.713 26.972 79.990 o
-1 -8 -19 103.080 149.919 23.962 128.817 o
-1 -8 -18 609.754 512.100 29.066 28.213 o
-1 -8 -17 230.942 229.465 22.220 69.751 o
-1 -8 -16 607.658 499.332 26.100 28.642 o
-1 -8 -15 120.797 230.939 18.722 101.890 o
-1 -8 -14 1003.290 867.907 27.055 17.228 o
-1 -8 -13 7.740 236.620 22.636 177.888 o
-1 -8 -12 1460.070 1064.530 31.120 12.437 o
-1 -8 -11 61.200 147.541 22.164 168.030 o
-1 -8 -10 595.328 391.738 18.431 31.369 o
-1 -8 -9 39.663 116.604 17.590 234.532 o
-1 -8 -8 411.469 252.223 16.239 46.085 o
-1 -8 -7 194.854 205.189 13.978 82.885 o
-1 -8 -6 308.003 268.093 16.657 55.820 o
-1 -8 -5 566.981 542.941 18.441 29.622 o
-1 -8 -4 2000.390 1537.360 37.026 8.946 o
-1 -8 -3 535.293 522.117 28.871 30.610 o
-1 -8 -2 632.050 377.555 14.802 30.382 o
-1 -8 -1 21.733 63.251 12.439 433.650 o
-1 -7 -25 169.700 210.795 41.774 76.859 o
-1 -7 -24 236.782 294.379 32.606 60.479 o
-1 -7 -23 208.178 172.609 31.624 77.521 o
-1 -7 -22 275.668 224.144 28.369 61.055 o
-1 -7 -21 46.929 138.476 25.981 184.471 o
-1 -7 -20 3526.870 3622.810 91.473 4.499 o
-1 -7 -19 501.376 527.869 27.275 31.921 o
-1 -7 -18 465.997 485.399 25.316 34.538 o
-1 -7 -17 136.890 198.268 19.500 101.625 o
-1 -7 -16 1438.790 1317.690 38.099 11.741 o
-1 -7 -15 902.510 951.158 32.556 17.832 o
-1 -7 -14 7513.970 7496.960 130.976 2.135 o
-1 -7 -13 1645.870 1607.700 35.111 10.109 o
-1 -7 -12 1680.790 1654.090 35.176 9.878 o
-1 -7 -11 1306.940 1260.300 26.761 12.835 o
-1 -7 -10 2293.980 2093.290 41.893 7.409 o
-1 -7 -9 1803.660 1811.140 40.607 9.113 o
-1 -7 -8 6454.960 6378.500 128.206 2.481 o
-1 -7 -7 469.328 584.947 19.423 32.516 o
-1 -7 -6 3930.060 4080.100 81.454 4.076 o
-1 -7 -5 782.233 880.098 24.318 20.273 o
-1 -7 -4 1432.810 1308.200 31.680 11.875 o
-1 -7 -3 2347.510 2415.040 50.294 6.924 o
-1 -7 -2 587.950 668.930 18.387 26.956 o
-1 -7 -1 3276.360 3748.970 73.337 4.733 o
-1 -6 -26 179.734 155.583 37.188 84.154 o
-1 -6 -25 20.943 24.141 31.851 397.651 o
-1 -6 -24 235.013 226.640 32.670 66.129 o
-1 -6 -23 27.624 128.566 30.398 210.497 o
-1 -6 -22 435.167 378.691 27.996 38.800 o
-1 -6 -21 6.376 30.876 22.609 678.809 o
-1 -6 -20 71.519 34.009 19.575 251.538 o
-1 -6 -19 72.610 41.314 18.977 241.723 o
-1 -6 -18 308.900 237.521 19.979 57.187 o
-1 -6 -17 23.958 337.172 21.290 121.999 o
-1 -6 -16 3161.440 2133.010 47.306 5.853 o
-1 -6 -15 141.963 441.791 29.897 64.540 o
-1 -6 -14 1831.650 1237.710 28.459 10.158 o
-1 -6 -13 219.013 235.361 12.938 73.567 o
-1 -6 -12 252.030 189.217 11.499 71.700 o
-1 -6 -11 329.469 376.031 13.494 48.070 o
-1 -6 -10 534.568 490.955 14.920 31.953 o
-1 -6 -9 245.209 312.134 15.652 61.523 o
-1 -6 -8 220.281 155.370 13.441 82.864 o
-1 -6 -7 286.824 225.622 14.199 61.967 o
-1 -6 -6 274.438 265.507 16.399 60.541 o
-1 -6 -5 1218.510 969.593 26.575 14.577 o
-1 -6 -4 442.770 540.483 17.699 34.798 o
-1 -6 -3 1922.520 1464.270 32.735 9.356 o
-1 -6 -2 285.718 540.000 24.782 43.791 o
-1 -6 -1 896.719 787.768 25.097 19.197 o
-1 -5 -27 97.729 127.457 37.137 124.122 o
-1 -5 -26 232.414 246.256 36.764 63.511 o
-1 -5 -25 125.876 218.498 34.570 92.856 o
-1 -5 -24 1422.530 1681.370 53.080 10.710 o
-1 -5 -23 699.207 645.659 32.983 23.839 o
-1 -5 -22 293.514 340.152 25.908 51.980 o
-1 -5 -21 530.008 535.114 29.444 30.528 o
-1 -5 -20 154.768 255.610 21.083 84.975 o
-1 -5 -19 753.196 795.088 29.341 21.368 o
-1 -5 -18 633.708 505.018 23.370 27.852 o
-1 -5 -17 890.180 901.963 31.639 18.335 o
-1 -5 -16 4714.280 4655.970 87.432 3.458 o
-1 -5 -15 708.931 723.100 19.572 23.234 o
-1 -5 -14 1601.950 1506.760 32.780 10.529 o
-1 -5 -13 3936.850 3875.010 73.314 4.166 o
-1 -5 -12 566.593 761.751 19.181 26.227 o
-1 -5 -11 2145.980 1874.480 34.560 8.060 o
-1 -5 -10 5411.800 5275.950 85.808 3.040 o
-1 -5 -9 68.753 140.938 9.714 176.977 o
-1 -5 -8 1436.550 1551.520 30.054 11.226 o
-1 -5 -7 4895.200 5161.450 93.880 3.248 o
-1 -5 -6 5888.760 6087.150 114.358 2.697 o
-1 -5 -5 3321.420 3495.770 68.501 4.826 o
-1 -5 -4 36619.200 38087.200 706.990 0.356 o
-1 -5 -3 4354.110 4654.710 88.954 3.634 o
-1 -5 -2 19374.300 20848.300 390.349 0.732 o
-1 -5 -1 8401.460 8726.840 151.844 1.869 o
-1 -4 -28 646.945 660.180 56.849 23.421 o
-1 -4 -27 69.605 163.551 39.203 127.511 o
-1 -4 -26 188.040 217.066 44.337 70.788 o
-1 -4 -25 430.722 492.964 41.982 34.449 o
-1 -4 -24 112.522 203.375 26.702 106.765 o
-1 -4 -23 229.234 310.813 31.341 60.733 o
-1 -4 -22 14.005 38.007 21.293 540.506 o
-1 -4 -21 114.557 98.355 21.320 141.800 o
-1 -4 -20 16.716 10.278 17.538 810.548 o
-1 -4 -19 122.707 56.172 15.146 159.472 o
-1 -4 -18 79.899 158.210 15.700 151.112 o
-1 -4 -17 53.282 32.491 12.588 338.558 o
-1 -4 -16 59.740 103.076 11.821 217.747 o
-1 -4 -15 428.348 363.307 15.770 40.713 o
-1 -4 -14 212.631 203.402 12.222 78.852 o
-1 -4 -13 304.067 212.687 11.758 60.638 o
-1 -4 -12 58.172 75.667 9.480 254.721 o
-1 -4 -11 995.296 734.074 19.064 18.305 o
-1 -4 -10 70.720 240.507 11.091 129.145 o
-1 -4 -9 304.745 200.592 9.623 61.639 o
-1 -4 -8 540.206 419.925 11.524 33.332 o
-1 -4 -7 25.692 71.158 6.227 402.660 o
-1 -4 -6 97.323 67.457 6.222 190.132 o
-1 -4 -5 171.489 119.948 7.842 107.745 o
-1 -4 -4 324.715 271.093 11.927 54.115 o
-1 -4 -3 71.166 101.671 9.229 201.836 o
-1 -4 -2 147.673 148.930 7.837 112.232 o
-1 -4 -1 16.876 25.570 5.299 824.240 o
-1 -3 -28 92.170 65.141 37.193 151.497 o
-1 -3 -27 7.977 2.915 41.442 415.072 o
-1 -3 -26 2905.640 2906.550 91.719 5.453 o
-1 -3 -25 638.474 868.609 47.847 22.031 o
-1 -3 -24 105.989 188.511 25.993 114.070 o
-1 -3 -23 1226.830 1109.070 40.500 13.734 o
-1 -3 -22 1065.940 886.375 35.052 16.262 o
-1 -3 -21 2362.390 2160.140 61.069 7.074 o
-1 -3 -20 1107.990 1065.900 32.593 15.029 o
-1 -3 -19 811.428 646.418 26.231 21.761 o
-1 -3 -18 195.220 172.282 13.193 87.723 o
-1 -3 -17 929.864 801.757 23.404 18.660 o
-1 -3 -16 5380.100 5021.790 97.658 3.075 o
-1 -3 -15 115.647 108.958 10.651 144.875 o
-1 -3 -14 2584.530 2690.880 58.246 6.236 o
-1 -3 -13 558.957 513.134 16.641 30.514 o
-1 -3 -12 4146.620 4063.820 79.354 3.949 o
-1 -3 -11 5063.230 5536.550 104.164 3.083 o
-1 -3 -10 7930.350 8208.830 143.683 1.987 o
-1 -3 -9 7503.740 7861.690 132.140 2.103 o
-1 -3 -8 11776.100 12994.300 214.208 1.280 o
-1 -3 -7 21946.400 22933.300 408.043 0.655 o
-1 -3 -6 205.476 235.601 9.060 77.171 o
-1 -3 -5 3300.030 3602.680 75.360 4.769 o
-1 -3 -4 343.511 431.036 13.504 44.532 o
-1 -3 -3 12449.400 13822.800 248.020 1.186 o
-1 -3 -2 2935.520 3699.900 78.697 5.058 o
-1 -3 -1 3627.770 4349.810 80.585 4.192 o
-1 -2 -29 141.877 226.238 53.002 74.231 o
-1 -2 -28 156.237 139.869 40.590 91.333 o
-1 -2 -27 37.692 96.145 38.963 191.945 o
-1 -2 -26 225.139 189.030 32.059 71.767 o
-1 -2 -25 79.837 100.536 24.772 169.413 o
-1 -2 -24 163.253 229.279 23.520 85.393 o
-1 -2 -23 5.784 170.524 20.310 243.273 o
-1 -2 -22 875.563 902.594 34.295 18.457 o
-1 -2 -21 844.730 792.220 37.803 19.586 o
-1 -2 -20 250.991 245.766 18.223 65.500 o
-1 -2 -19 424.884 340.554 16.421 41.672 o
-1 -2 -18 10.169 27.895 11.342 899.449 o
-1 -2 -17 256.952 177.533 12.761 71.702 o
-1 -2 -16 362.480 216.024 11.833 52.956 o
-1 -2 -15 195.803 241.139 15.292 77.741 o
-1 -2 -14 2095.970 1788.050 40.462 8.272 o
-1 -2 -13 1739.490 1284.410 28.871 10.445 o
-1 -2 -12 227.739 490.187 21.156 51.704 o
-1 -2 -11 3008.800 1987.400 41.005 6.203 o
-1 -2 -10 245.671 233.901 11.856 68.527 o
-1 -2 -9 423.632 328.058 11.102 42.508 o
-1 -2 -8 857.350 732.745 17.262 20.393 o
-1 -2 -7 5109.700 3531.630 61.787 3.596 o
-1 -2 -6 2237.050 2185.090 52.711 7.366 o
-1 -2 -4 335.252 1092.390 61.741 25.265 o
-1 -2 -2 76.043 676.490 39.077 54.674 o
-1 -2 -1 3365.620 1596.200 53.896 5.914 o
-1 -1 -29 545.137 537.639 53.127 27.992 o
-1 -1 -28 94.273 134.297 35.245 126.694 o
-1 -1 -27 783.864 468.333 40.781 23.546 o
-1 -1 -26 779.140 714.478 40.605 21.204 o
-1 -1 -25 900.272 757.779 36.258 19.067 o
-1 -1 -24 1924.570 1948.830 58.763 8.374 o
-1 -1 -23 1591.570 1527.100 47.583 10.376 o
-1 -1 -22 3552.670 3381.700 88.325 4.590 o
-1 -1 -21 2253.730 1917.420 63.835 7.540 o
-1 -1 -20 1391.630 1293.930 33.626 12.130 o
-1 -1 -19 812.008 838.255 25.401 20.104 o
-1 -1 -18 539.844 644.230 20.856 28.730 o
-1 -1 -17 2500.240 2368.060 47.681 6.700 o
-1 -1 -16 643.746 681.231 18.653 25.270 o
-1 -1 -15 6579.790 6383.130 115.081 2.473 o
-1 -1 -14 334.442 389.216 13.052 47.061 o
-1 -1 -13 11933.200 12247.800 213.070 1.295 o
-1 -1 -12 1188.490 1385.160 30.449 13.169 o
-1 -1 -11 2327.270 2365.040 45.933 7.036 o
-1 -1 -10 6176.260 6688.960 122.915 2.521 o
-1 -1 -9 23724.100 24457.400 414.325 0.612 o
-1 -1 -8 2177.900 2366.280 51.196 7.309 o
-1 -1 -7 32159.100 33087.000 608.565 0.421 o
-1 -1 -6 2394.490 2599.430 47.151 6.684 o
-1 -1 -5 12098.100 12969.600 220.808 1.255 o
-1 -1 -4 1104.640 1144.220 23.967 14.840 o
-1 -1 -3 21.158 54.093 4.815 514.090 o
-1 -1 -2 2602.380 2740.250 55.418 6.185 o
-1 -1 -1 3387.890 3689.940 70.200 4.673 o
0 0 4 18.919 72.163 5.192 450.444 o
0 0 6 29175.100 30962.900 737.223 0.413 o
0 0 8 76808.900 77449.600 2601.170 0.079 o
0 0 10 2809.920 2903.820 93.697 5.557 o
0 0 12 19660.800 20569.500 496.811 0.674 o
0 0 14 6471.050 7772.860 195.468 2.187 o
0 0 16 7626.530 8664.740 218.042 1.879 o
0 0 18 559.402 807.303 31.605 25.319 o
0 0 20 4044.300 4041.440 140.190 3.780 o
0 0 22 3004.960 3076.820 108.701 5.135 o
0 0 24 1712.560 1712.910 82.829 9.064 o
0 0 26 3.183 95.948 40.837 249.368 o
0 0 28 115.193 171.105 74.450 68.726 o
0 1 3 22.884 8.922 1.809 915.942 o
0 1 4 1.698 14.166 2.706 2793.110 o
0 1 5 5.193 -5.550 3.654 4496.610 o
0 1 6 271.400 273.743 9.760 61.143 o
0 1 7 14.814 53.380 6.886 585.721 o
0 1 8 0.292 -0.964 5.119 23452.100 o
0 1 9 14.959 55.560 7.107 568.139 o
0 1 10 428.817 333.747 10.266 41.976 o
0 1 11 50.028 30.111 6.452 378.999 o
0 1 12 52.025 46.717 8.423 324.359 o
0 1 13 70.896 84.011 8.166 218.792 o
0 1 14 85.816 10.298 8.028 270.620 o
0 1 15 142.112 151.656 9.701 113.872 o
0 1 16 68.357 92.693 11.060 212.399 o
0 1 17 14.736 17.683 10.006 946.458 o
0 1 18 8.615 48.266 11.061 690.753 o
0 1 19 19.055 62.509 11.889 461.073 o
0 1 20 312.216 129.279 16.544 65.288 o
0 1 21 127.204 169.447 16.823 114.073 o
0 1 22 142.075 140.086 21.334 111.387 o
0 1 23 146.391 135.553 19.395 111.536 o
0 1 24 40.596 37.004 22.877 336.600 o
0 1 25 1.969 26.865 26.977 678.168 o
0 1 26 143.544 104.453 34.658 108.567 o
0 1 27 12.983 43.537 30.463 402.976 o
0 1 28 38.508 52.077 35.075 248.459 o
0 1 29 27.187 96.344 38.487 210.429 o
0 2 0 1154.410 372.250 31.347 18.350 o
0 2 1 6260.550 6464.890 144.922 2.484 o
0 2 2 15.837 60.904 3.618 538.501 o
0 2 3 1694.470 1895.510 34.784 9.385 o
0 2 4 123494.000 127631.000 2806.460 0.060 o
0 2 5 10006.800 11241.400 177.640 1.517 o
0 2 6 30161.900 30275.900 472.917 0.484 o
0 2 7 447.707 644.042 15.821 32.343 o
0 2 8 65.496 28.162 6.744 310.590 o
0 2 9 117.898 173.746 7.909 121.647 o
0 2 10 38895.000 40064.400 676.853 0.346 o
0 2 11 702.767 820.520 22.907 22.271 o
0 2 12 50341.500 50740.000 822.640 0.262 o
0 2 13 1185.640 1258.570 26.548 13.691 o
0 2 14 16766.300 16802.000 278.360 0.915 o
0 2 15 2643.920 2190.260 42.513 6.627 o
0 2 16 7764.940 7401.620 127.918 2.103 o
0 2 17 5401.940 5877.670 103.523 2.903 o
0 2 18 13471.200 13328.000 224.389 1.162 o
0 2 19 2.495 53.166 12.357 747.591 o
0 2 20 2006.260 1546.830 35.490 8.922 o
0 2 21 1381.930 1315.030 37.682 12.075 o
0 2 22 2158.840 2034.690 52.298 7.716 o
0 2 23 10.334 109.294 21.161 320.983 o
0 2 24 390.996 491.573 30.199 37.860 o
0 2 25 1400.170 1189.400 44.131 12.245 o
0 2 26 26.213 81.145 27.905 279.401 o
0 2 27 4058.690 3514.340 97.369 4.122 o
0 2 28 2.806 95.227 32.918 304.035 o
0 2 29 1106.370 882.492 55.598 15.330 o
0 3 1 129.801 117.454 12.191 130.272 o
0 3 2 17.088 23.253 5.071 852.648 o
0 3 3 28.457 41.151 5.722 502.646 o
0 3 4 10.015 10.449 6.531 1522.520 o
0 3 5 311.943 128.866 8.166 66.434 o
0 3 6 61.674 24.665 4.830 336.491 o
0 3 7 105.530 54.863 5.331 187.853 o
0 3 8 21.245 43.076 5.271 576.391 o
0 3 9 4.698 16.371 5.492 1823.940 o
0 3 10 52.998 123.193 7.482 216.205 o
0 3 11 34.013 109.804 7.867 276.960 o
0 3 12 1.145 20.489 7.366 1932.920 o
0 3 13 89.009 60.828 8.666 206.613 o
0 3 14 79.567 76.408 9.207 208.955 o
0 3 15 269.343 202.387 10.627 67.228 o
0 3 16 30.582 56.782 10.229 404.847 o
0 3 17 92.913 88.214 10.669 179.021 o
0 3 18 0.161 65.311 12.239 674.339 o
0 3 19 55.633 51.230 12.898 291.603 o
0 3 20 18.164 15.777 13.457 799.415 o
0 3 21 14.130 -7.686 15.599 1176.030 o
0 3 22 7.275 8.275 17.669 1213.920 o
0 3 23 3.636 -9.913 19.057 1739.920 o
0 3 24 53.558 34.679 23.013 290.046 o
0 3 25 125.075 155.951 29.694 109.623 o
0 3 26 40.413 25.055 30.446 312.117 o
0 3 27 146.860 146.811 34.332 98.437 o
0 3 28 11.575 1.953 39.797 421.052 o
0 3 29 1.068 9.358 42.023 431.037 o
0 4 0 72385.500 71184.600 1690.090 0.130 o
0 4 1 481.704 632.076 21.453 30.977 o
0 4 2 4770.200 5341.890 98.285 3.252 o
0 4 3 1219.210 1150.330 23.604 13.880 o
0 4 4 3570.710 4143.000 77.892 4.317 o
0 4 5 5184.640 5415.000 100.881 3.067 o
0 4 6 13661.600 14527.400 230.458 1.117 o
0 4 7 56.918 100.399 11.293 226.627 o
0 4 8 56623.300 57618.100 1064.110 0.211 o
0 4 9 3141.020 3169.520 57.606 5.210 o
0 4 10 26274.800 26175.400 446.224 0.555 o
0 4 11 1165.700 1120.080 25.546 14.403 o
0 4 12 50.316 26.199 8.852 382.313 o
0 4 13 244.484 348.777 13.338 59.260 o
0 4 14 2507.370 2708.090 51.350 6.380 o
0 4 15 430.903 509.686 16.405 36.232 o
0 4 16 2110.880 2386.910 46.487 7.462 o
0 4 17 26.274 22.488 11.419 607.169 o
0 4 18 2374.840 2642.670 53.327 6.648 o
0 4 19 1379.050 1318.540 34.424 12.122 o
0 4 20 558.958 521.340 24.137 30.032 o
0 4 21 21.484 8.857 17.555 716.411 o
0 4 22 273.717 338.579 21.788 54.986 o
0 4 23 257.702 435.814 32.814 49.514 o
0 4 24 30.874 97.733 25.947 251.911 o
0 4 25 1392.610 1374.360 57.796 11.534 o
0 4 26 14.342 5.766 32.778 510.824 o
0 4 27 81.990 345.014 44.339 80.303 o
0 4 28 11.692 112.061 41.400 211.685 o
0 5 1 78.873 124.476 10.969 173.721 o
0 5 2 13.543 46.585 7.117 655.550 o
0 5 3 0.802 73.871 9.164 624.692 o
0 5 4 528.737 228.563 12.562 38.807 o
0 5 5 120.373 63.373 8.923 162.768 o
0 5 6 37.327 75.204 7.546 328.048 o
0 5 7 166.421 110.137 7.639 112.604 o
0 5 8 91.971 32.233 6.748 229.675 o
0 5 9 0.207 31.633 8.553 1381.060 o
0 5 10 183.121 265.469 11.419 78.615 o
0 5 11 234.894 154.870 10.920 79.576 o
0 5 12 325.547 205.077 11.096 58.219 o
0 5 13 28.180 41.882 9.547 484.941 o
0 5 14 37.270 43.562 10.614 402.798 o
0 5 15 1.595 50.543 11.246 820.605 o
0 5 16 132.864 83.086 12.142 140.586 o
0 5 17 30.302 25.460 12.887 523.931 o
0 5 18 223.966 158.449 16.308 80.796 o
0 5 19 29.919 3.363 16.243 637.104 o
0 5 20 71.470 96.035 18.597 193.680 o
0 5 21 111.610 157.835 22.187 122.507 o
0 5 22 21.170 15.877 23.996 543.496 o
0 5 23 22.188 38.185 24.258 427.504 o
0 5 24 25.799 58.221 27.553 324.307 o
0 5 25 75.920 106.523 32.329 156.815 o
0 5 26 10.716 -10.991 38.324 461.751 o
0 5 27 5.627 -60.627 39.928 473.522 o
0 6 0 4501.310 4650.430 119.795 3.465 o
0 6 1 2819.700 2761.470 52.942 5.868 o
0 6 2 2125.080 2442.070 47.565 7.364 o
0 6 3 374.601 455.154 17.367 41.129 o
0 6 4 1337.810 1621.910 33.829 11.515 o
0 6 5 946.700 949.276 22.247 17.503 o
0 6 6 6.767 42.548 9.352 820.262 o
0 6 7 1271.380 1228.110 27.494 13.175 o
0 6 8 5059.560 5918.630 102.843 3.016 o
0 6 9 7049.150 7280.420 125.277 2.253 o
0 6 10 1372.770 1262.630 27.210 12.406 o
0 6 11 49.519 99.106 9.452 247.084 o
0 6 12 2540.790 2954.180 53.525 6.126 o
0 6 13 2130.080 1944.220 43.190 7.960 o
0 6 14 12986.500 12157.500 214.431 1.230 o
0 6 15 1.355 94.251 13.216 468.258 o
0 6 16 7.593 65.376 13.354 551.362 o
0 6 17 7701.160 7582.340 151.491 2.064 o
0 6 18 73.044 73.044 18.300 210.283 o
0 6 19 1206.150 810.988 31.779 15.311 o
0 6 20 9.405 60.956 21.431 469.358 o
0 6 21 5328.580 5373.150 136.130 2.934 o
0 6 22 121.650 64.628 27.276 142.730 o
0 6 23 293.015 528.963 34.821 42.346 o
0 6 24 1.831 105.670 31.130 300.985 o
0 6 25 1.440 88.636 35.748 299.956 o
0 6 26 183.565 194.963 39.325 76.850 o
0 6 27 1445.550 1512.250 65.811 10.785 o
0 7 1 41.395 68.175 10.205 319.871 o
0 7 2 4.396 65.475 10.826 618.765 o
0 7 3 50.750 63.724 10.481 292.682 o
0 7 4 89.875 75.466 10.294 192.228 o
0 7 5 0.001 57.430 14.247 723.166 o
0 7 6 131.573 110.161 11.362 131.951 o
0 7 7 52.078 56.875 10.632 299.670 o
0 7 8 142.468 74.105 9.543 137.936 o
0 7 9 61.300 96.651 9.925 223.318 o
0 7 10 65.638 116.123 10.954 197.502 o
0 7 11 63.687 70.001 11.786 244.464 o
0 7 12 13.361 4.154 13.357 1211.470 o
0 7 13 79.014 86.623 12.198 198.306 o
0 7 14 20.581 158.084 17.839 230.403 o
0 7 15 1.666 31.364 13.304 1111.400 o
0 7 16 202.960 99.983 16.690 96.218 o
0 7 17 1.410 40.942 18.117 794.160 o
0 7 18 56.375 45.664 20.490 274.100 o
0 7 19 3.051 41.570 21.105 677.618 o
0 7 20 58.944 15.431 27.437 282.209 o
0 7 21 3.772 52.382 25.299 512.829 o
0 7 22 75.437 37.329 25.644 221.119 o
0 7 23 18.910 5.183 29.664 527.021 o
0 7 24 0.825 22.739 32.791 568.654 o
0 7 25 131.816 113.776 35.206 111.420 o
0 7 26 91.037 115.954 38.978 129.409 o
0 8 0 591.028 757.674 34.404 25.009 o
0 8 1 1037.760 1241.740 29.869 14.916 o
0 8 2 1910.670 2165.070 65.721 8.052 o
0 8 3 12426.300 13241.800 231.171 1.218 o
0 8 4 2031.830 2171.090 42.559 7.926 o
0 8 5 3971.350 4122.720 74.900 4.054 o
0 8 6 21.504 49.242 11.074 504.989 o
0 8 7 81.432 156.383 13.758 152.103 o
0 8 8 1138.000 1087.550 26.537 14.762 o
0 8 9 628.290 544.967 19.950 27.543 o
0 8 10 247.885 363.946 15.734 57.490 o
0 8 11 386.477 410.519 17.967 41.800 o
0 8 12 8.659 13.782 15.046 1127.760 o
0 8 13 1349.190 1413.770 38.355 11.970 o
0 8 14 152.275 225.829 17.989 91.463 o
0 8 15 2.133 44.021 16.514 779.131 o
0 8 16 2655.720 3013.900 75.427 5.802 o
0 8 17 33.181 54.327 21.363 340.003 o
0 8 18 73.252 172.224 21.448 145.247 o
0 8 19 2982.620 3321.390 83.282 5.183 o
0 8 20 0.017 58.543 23.038 557.488 o
0 8 21 34.603 159.225 29.148 180.179 o
0 8 22 182.376 198.175 33.286 79.938 o
0 8 23 152.998 60.264 34.819 114.663 o
0 8 24 424.302 456.141 41.675 35.701 o
0 9 1 127.346 170.399 17.217 113.549 o
0 9 2 96.543 66.208 12.626 187.035 o
0 9 3 77.727 51.557 12.673 232.127 o
0 9 4 373.012 345.261 18.721 45.203 o
0 9 5 49.259 32.448 13.324 355.192 o
0 9 6 96.524 159.079 14.891 137.609 o
0 9 7 217.036 189.112 16.109 78.719 o
0 9 8 18.715 49.728 14.058 508.195 o
0 9 9 55.595 157.434 17.098 175.760 o
0 9 10 312.212 205.602 16.838 59.360 o
0 9 11 3.223 37.438 17.957 796.918 o
0 9 12 179.865 135.407 17.634 97.873 o
0 9 13 22.743 17.311 17.329 623.158 o
0 9 14 79.864 88.645 20.606 183.710 o
0 9 15 198.909 186.069 20.309 82.625 o
0 9 16 0.635 18.444 20.629 1115.920 o
0 9 17 0.453 20.895 21.801 1003.510 o
0 9 18 4.615 0.487 25.927 1010.780 o
0 9 19 15.723 7.968 23.928 683.974 o
0 9 20 0.369 1.710 26.524 1134.000 o
0 9 21 31.749 36.181 33.579 301.377 o
0 9 22 17.722 24.328 32.234 413.315 o
0 9 23 98.577 93.315 35.754 137.140 o
0 10 0 1107.110 1268.040 47.159 13.908 o
0 10 1 6.069 147.262 14.265 293.108 o
0 10 2 1130.060 1250.660 33.582 14.051 o
0 10 3 960.024 884.122 35.571 17.459 o
0 10 4 1121.540 1394.870 36.333 13.527 o
0 10 5 711.387 607.368 21.748 24.424 o
0 10 6 351.447 322.838 25.800 47.188 o
0 10 7 1346.200 1495.500 43.660 11.688 o
0 10 8 75.313 164.524 18.615 149.718 o
0 10 9 3445.690 3030.370 70.924 4.918 o
0 10 10 118.020 184.416 17.638 114.522 o
0 10 11 472.931 589.989 25.871 31.905 o
0 10 12 1001.210 1169.240 35.996 15.474 o
0 10 13 210.549 242.586 23.238 72.248 o
0 10 14 2146.070 2579.230 67.972 7.035 o
0 10 15 1145.540 1182.570 43.153 14.025 o
0 10 16 881.788 970.036 38.831 17.806 o
0 10 17 2820.370 2273.910 66.740 6.146 o
0 10 18 471.215 854.379 49.456 25.881 o
0 10 19 1010.510 1011.470 44.636 15.954 o
0 10 20 1229.950 1722.750 82.268 10.963 o
0 10 21 1308.030 1320.270 61.710 12.076 o
0 11 1 8.787 92.902 17.335 391.631 o
0 11 2 83.063 48.576 16.824 217.110 o
0 11 3 3.570 45.361 18.426 691.366 o
0 11 4 68.369 80.249 17.487 213.750 o
0 11 5 42.241 56.983 17.824 313.458 o
0 11 6 18.243 40.944 16.362 538.434 o
0 11 7 39.922 51.452 19.750 325.349 o
0 11 8 82.240 114.345 20.042 166.058 o
0 11 9 332.010 301.093 32.151 48.967 o
0 11 10 299.825 155.695 19.655 64.589 o
0 11 11 16.638 95.875 21.969 318.410 o
0 11 12 20.453 59.082 20.253 404.090 o
0 11 13 0.656 41.957 22.508 684.621 o
0 11 14 0.068 70.528 26.945 441.413 o
0 11 15 7.544 10.589 30.255 627.043 o
0 11 16 107.962 51.428 31.635 153.769 o
0 11 17 6.971 73.662 37.287 295.069 o
0 11 18 26.834 64.177 32.843 276.128 o
0 11 19 11.726 71.397 34.985 299.743 o
0 12 0 3.763 179.141 31.672 204.037 o
0 12 1 7.869 129.575 21.442 291.122 o
0 12 2 208.333 186.381 22.893 79.263 o
0 12 3 219.475 331.341 22.572 62.792 o
0 12 4 14.396 134.276 30.584 229.812 o
0 12 5 2347.160 2258.000 63.564 6.989 o
0 12 6 337.120 318.336 29.838 48.081 o
0 12 7 172.800 255.423 26.759 78.105 o
0 12 8 9.386 47.083 24.476 495.193 o
0 12 9 53.184 100.367 25.761 204.156 o
0 12 10 4103.250 4167.190 135.535 3.733 o
0 12 11 2794.440 2583.370 122.353 5.547 o
0 12 12 150.703 429.495 49.251 57.434 o
0 12 13 3745.190 3185.960 109.471 4.414 o
0 12 14 124.385 237.549 42.279 84.814 o
0 12 15 13.304 100.429 41.173 220.530 o
0 12 16 284.858 488.935 39.560 43.646 o
0 12 17 557.744 576.732 63.525 26.015 o
0 13 1 47.455 134.649 24.919 188.619 o
0 13 2 28.917 73.400 24.624 300.432 o
0 13 3 28.355 66.667 24.611 315.307 o
0 13 4 94.992 138.098 35.828 124.281 o
0 13 5 76.845 50.188 26.638 204.257 o
0 13 6 25.106 86.939 30.407 261.567 o
0 13 7 11.544 145.494 38.120 197.072 o
0 13 8 142.137 98.574 38.846 106.354 o
0 13 9 6.077 44.182 45.271 281.873 o
0 13 10 1.124 125.399 44.148 206.298 o
0 13 11 103.552 242.391 44.784 88.368 o
0 13 12 0.602 63.305 43.309 285.350 o
0 13 13 195.894 308.337 43.520 61.844 o
0 13 14 3.198 173.576 44.469 168.867 o
0 14 0 3559.710 3224.530 145.787 4.330 o
0 14 1 0.231 174.304 34.331 205.249 o
0 14 2 3.262 110.928 34.161 268.936 o
0 14 3 97.022 185.879 28.846 117.059 o
0 14 4 1103.640 1334.210 46.807 13.691 o
0 14 5 5.778 176.879 31.515 203.069 o
0 14 6 748.426 949.475 54.971 19.142 o
0 14 7 1253.960 948.120 68.833 13.449 o
0 14 8 637.431 774.267 62.014 22.068 o
0 14 9 175.589 249.961 51.861 66.038 o
1 0 1 96.510 35.784 7.497 216.552 o
1 0 3 27.774 375.781 16.402 112.379 o
1 0 5 340.817 530.426 19.121 40.745 o
1 0 6 619.054 316.499 9.824 32.219 o
1 0 7 413.279 369.894 11.863 41.726 o
1 0 8 579.634 528.033 13.160 29.614 o
1 0 9 56.605 109.365 7.689 222.351 o
1 0 10 316.901 343.020 10.377 51.130 o
1 0 11 65.901 156.982 8.648 171.440 o
1 0 12 978.074 589.238 16.197 19.630 o
1 0 13 38.794 79.347 8.472 311.849 o
1 0 14 229.197 223.008 10.660 73.053 o
1 0 15 219.636 187.468 10.694 79.350 o
1 0 16 45.910 17.311 9.204 440.313 o
1 0 17 62.899 64.143 10.450 255.913 o
1 0 18 559.059 390.685 16.665 32.958 o
1 0 19 287.537 444.226 20.624 48.125 o
1 0 20 1930.950 1445.350 37.831 9.323 o
1 0 21 121.844 113.656 17.754 133.664 o
1 0 22 11.526 39.904 20.095 577.863 o
1 0 23 101.886 147.458 20.008 134.037 o
1 0 24 2.854 73.952 23.689 444.622 o
1 0 25 3.885 8.662 23.681 1009.090 o
1 0 26 49.681 22.102 27.947 299.307 o
1 0 27 199.238 150.064 30.716 83.135 o
1 0 28 351.710 445.582 41.146 40.224 o
1 0 29 77.282 179.358 44.167 111.702 o
1 1 0 0.008 15.334 2.133 3218.400 o
1 1 1 3386.660 3716.330 78.665 4.630 o
1 1 2 2602.400 2694.190 50.065 6.246 o
1 1 3 20.755 43.174 4.262 586.158 o
1 1 4 1097.570 1160.970 24.513 14.821 o
1 1 5 12089.200 12994.400 212.210 1.261 o
1 1 6 2389.090 2573.010 45.144 6.728 o
1 1 7 32139.600 32816.300 514.456 0.445 o
1 1 8 2177.660 2358.240 42.283 7.371 o
1 1 9 23729.800 24379.000 398.424 0.618 o
1 1 10 6177.570 6637.800 112.910 2.545 o
1 1 11 2329.240 2351.270 44.053 7.055 o
1 1 12 1187.570 1332.920 26.796 13.403 o
1 1 13 11932.900 12265.200 197.449 1.307 o
1 1 14 335.302 412.259 12.811 46.010 o
1 1 15 6583.000 6359.770 106.702 2.488 o
1 1 16 645.242 700.462 17.411 25.024 o
1 1 17 2501.940 2347.990 44.179 6.732 o
1 1 18 539.022 632.512 18.807 29.032 o
1 1 19 813.319 810.925 21.687 20.390 o
1 1 20 1391.500 1280.370 32.006 12.189 o
1 1 21 2254.020 1962.510 49.229 7.600 o
1 1 22 3552.870 3285.580 82.147 4.658 o
1 1 23 1592.130 1493.750 41.820 10.512 o
1 1 24 1924.180 1973.950 55.388 8.372 o
1 1 25 899.457 806.057 35.195 18.767 o
1 1 26 778.694 762.851 37.748 20.903 o
1 1 27 782.489 503.361 41.455 23.160 o
1 1 28 94.168 180.030 35.623 113.248 o
1 1 29 543.852 599.351 45.362 27.782 o
1 2 0 59.620 58.704 4.250 280.820 o
1 2 1 3365.810 1594.890 52.083 5.923 o
1 2 2 76.040 613.302 45.397 56.608 o
1 2 4 335.464 1130.530 79.936 23.041 o
1 2 6 2236.770 2274.570 82.463 7.028 o
1 2 7 5109.670 3499.000 63.708 3.601 o
1 2 8 857.396 732.764 15.687 20.418 o
1 2 9 423.990 339.727 10.019 42.115 o
1 2 10 245.627 243.730 8.878 67.965 o
1 2 11 3007.880 2002.880 38.073 6.203 o
1 2 12 228.022 549.356 18.971 48.959 o
1 2 13 1740.150 1319.880 26.965 10.379 o
1 2 14 2095.990 1817.600 34.245 8.269 o
1 2 15 195.961 249.629 11.769 77.366 o
1 2 16 362.745 224.055 12.464 52.433 o
1 2 17 256.973 201.901 11.797 69.424 o
1 2 18 10.229 40.092 10.995 742.062 o
1 2 19 424.516 336.691 15.584 41.887 o
1 2 20 251.552 265.402 19.227 63.594 o
1 2 21 845.053 734.882 32.172 20.217 o
1 2 22 875.432 953.522 36.742 18.053 o
1 2 23 5.767 179.857 20.994 230.997 o
1 2 24 163.181 204.300 23.908 89.026 o
1 2 25 79.851 90.128 33.816 158.133 o
1 2 26 225.045 234.962 29.335 68.278 o
1 2 27 37.781 139.394 32.781 180.231 o
1 2 28 156.531 210.708 37.161 82.960 o
1 2 29 141.739 171.310 36.778 93.912 o
1 3 0 74.148 173.412 7.110 154.818 o
1 3 1 3628.280 4359.410 73.858 4.210 o
1 3 2 2931.500 3574.760 74.870 5.145 o
1 3 3 12445.600 14017.000 237.432 1.189 o
1 3 4 343.419 478.101 17.752 42.471 o
1 3 5 3297.850 3653.220 80.123 4.729 o
1 3 6 204.866 230.388 8.811 77.973 o
1 3 7 21939.200 23066.600 427.606 0.646 o
1 3 8 11773.500 12896.900 222.967 1.276 o
1 3 9 7501.280 7781.220 127.447 2.117 o
1 3 10 7928.000 8106.870 133.042 2.010 o
1 3 11 5062.170 5489.200 92.142 3.119 o
1 3 12 4143.140 4105.620 73.274 3.955 o
1 3 13 557.813 527.859 14.961 30.343 o
1 3 14 2581.630 2654.020 48.610 6.317 o
1 3 15 114.786 105.573 9.618 147.577 o
1 3 16 5379.140 5051.590 86.678 3.092 o
1 3 17 931.097 782.963 19.891 18.838 o
1 3 18 195.537 181.456 13.601 86.150 o
1 3 19 809.085 669.503 21.866 21.705 o
1 3 20 1108.570 1071.490 30.599 15.032 o
1 3 21 2361.240 2087.660 48.066 7.236 o
1 3 22 1066.770 910.926 34.201 16.143 o
1 3 23 1227.040 1070.380 38.007 13.924 o
1 3 24 105.784 185.573 25.889 115.028 o
1 3 25 639.810 923.433 39.620 21.891 o
1 3 26 2901.730 2965.960 89.605 5.436 o
1 3 27 8.300 82.901 36.605 280.425 o
1 3 28 92.280 54.625 35.012 161.045 o
1 4 0 26.902 36.319 5.103 548.382 o
1 4 1 16.888 33.568 5.692 725.719 o
1 4 2 147.627 141.236 7.792 114.228 o
1 4 3 71.108 72.700 9.621 228.070 o
1 4 4 324.469 253.683 10.139 55.321 o
1 4 5 171.297 114.980 8.079 108.942 o
1 4 6 97.240 71.426 8.077 186.339 o
1 4 7 25.684 65.508 10.863 405.744 o
1 4 8 540.495 411.490 20.526 33.127 o
1 4 9 304.805 220.703 9.895 60.124 o
1 4 10 70.608 241.361 18.875 124.502 o
1 4 11 995.597 738.690 18.045 18.286 o
1 4 12 58.068 71.830 9.128 260.578 o
1 4 13 303.971 202.818 11.696 61.390 o
1 4 14 212.302 179.245 10.855 82.297 o
1 4 15 428.579 385.719 14.512 40.044 o
1 4 16 59.849 112.754 11.033 209.732 o
1 4 17 53.344 24.093 11.075 364.075 o
1 4 18 79.902 134.919 12.305 165.513 o
1 4 19 122.771 60.304 13.870 158.438 o
1 4 20 16.804 27.802 14.977 672.424 o
1 4 21 114.681 102.997 20.929 140.255 o
1 4 22 13.934 -4.533 19.350 1002.230 o
1 4 23 229.433 257.642 26.010 66.429 o
1 4 24 112.860 150.869 32.435 114.458 o
1 4 25 431.243 466.039 35.616 35.805 o
1 4 26 188.552 273.901 36.907 68.669 o
1 4 27 69.415 109.810 36.275 153.747 o
1 4 28 646.855 693.269 52.656 23.360 o
1 5 0 1562.930 1387.540 30.030 11.008 o
1 5 1 8402.030 8658.680 158.063 1.865 o
1 5 2 19385.500 20906.600 371.571 0.740 o
1 5 3 4355.280 4725.170 93.088 3.603 o
1 5 4 36628.500 38213.200 673.986 0.363 o
1 5 5 3322.230 3531.410 68.854 4.807 o
1 5 6 5893.350 6108.510 120.298 2.680 o
1 5 7 4898.390 5175.470 98.985 3.232 o
1 5 8 1438.050 1579.580 37.108 11.079 o
1 5 9 68.573 133.284 11.282 180.830 o
1 5 10 5414.870 5266.230 96.799 3.019 o
1 5 11 2146.210 1898.390 43.486 7.975 o
1 5 12 561.985 750.169 19.950 26.489 o
1 5 13 3938.930 3818.630 76.565 4.174 o
1 5 14 1597.470 1447.720 32.351 10.685 o
1 5 15 710.715 750.000 20.665 22.884 o
1 5 16 4713.050 4617.420 83.747 3.476 o
1 5 17 888.749 833.347 25.361 18.977 o
1 5 18 635.325 477.313 24.385 28.190 o
1 5 19 753.392 702.403 23.903 22.411 o
1 5 20 154.679 240.130 25.587 85.430 o
1 5 21 531.796 467.717 28.859 31.800 o
1 5 22 292.721 346.614 30.205 50.967 o
1 5 23 700.685 629.630 36.454 23.825 o
1 5 24 1424.350 1667.320 61.438 10.604 o
1 5 25 126.323 178.139 33.878 100.723 o
1 5 26 232.669 328.094 37.004 57.457 o
1 5 27 97.261 137.032 40.609 116.984 o
1 6 0 152.123 234.040 11.848 91.966 o
1 6 1 896.373 808.031 21.459 19.128 o
1 6 2 285.859 502.599 21.865 45.587 o
1 6 3 1923.260 1490.830 31.748 9.314 o
1 6 4 442.852 566.650 17.819 34.170 o
1 6 5 1218.400 942.707 25.644 14.705 o
1 6 6 274.772 236.768 12.068 63.237 o
1 6 7 286.822 225.464 16.248 61.697 o
1 6 8 220.190 139.939 10.927 85.581 o
1 6 9 245.128 309.019 14.901 61.874 o
1 6 10 534.591 461.494 16.274 32.508 o
1 6 11 329.649 399.051 15.741 46.848 o
1 6 12 252.447 186.936 11.901 71.791 o
1 6 13 218.930 249.355 16.988 71.370 o
1 6 14 1832.150 1295.160 30.604 10.024 o
1 6 15 141.906 505.795 26.566 60.451 o
1 6 16 3160.380 2240.880 52.996 5.759 o
1 6 17 24.026 397.085 23.528 105.152 o
1 6 18 309.307 261.057 22.445 55.265 o
1 6 19 72.539 57.432 22.303 216.576 o
1 6 20 71.717 93.963 24.497 184.064 o
1 6 21 6.371 42.374 22.504 589.596 o
1 6 22 435.122 418.955 30.453 37.394 o
1 6 23 27.587 133.629 36.008 188.999 o
1 6 24 234.783 184.389 33.544 69.731 o
1 6 25 21.040 27.023 32.675 378.936 o
1 6 26 179.346 111.891 39.484 89.230 o
1 7 0 242.000 371.475 16.240 57.706 o
1 7 1 3278.820 3696.690 70.064 4.767 o
1 7 2 586.070 648.959 19.092 27.280 o
1 7 3 2348.010 2387.030 48.517 6.960 o
1 7 4 1432.430 1418.340 31.801 11.574 o
1 7 5 781.864 893.677 23.308 20.192 o
1 7 6 3929.460 4207.250 78.516 4.043 o
1 7 7 470.226 595.581 18.760 32.288 o
1 7 8 6451.070 6441.140 122.545 2.484 o
1 7 9 1804.980 1825.860 41.044 9.081 o
1 7 10 2293.830 2098.320 46.207 7.379 o
1 7 11 1306.950 1251.500 33.146 12.789 o
1 7 12 1677.560 1627.110 36.599 9.931 o
1 7 13 1645.140 1604.880 37.654 10.096 o
1 7 14 7520.710 7554.190 132.100 2.127 o
1 7 15 901.829 978.300 32.817 17.664 o
1 7 16 1439.540 1435.240 41.549 11.381 o
1 7 17 137.510 226.266 21.945 94.861 o
1 7 18 465.450 534.311 32.818 32.872 o
1 7 19 502.194 503.406 27.375 32.383 o
1 7 20 3527.790 3815.620 99.525 4.386 o
1 7 21 46.974 131.140 34.853 169.036 o
1 7 22 275.380 164.677 32.209 64.684 o
1 7 23 208.601 228.640 33.343 70.604 o
1 7 24 235.140 248.362 36.211 63.100 o
1 7 25 170.393 220.570 38.029 77.646 o
1 8 0 136.162 105.354 10.904 130.660 o
1 8 1 21.791 75.591 10.572 399.538 o
1 8 2 631.695 368.776 16.043 30.515 o
1 8 3 535.095 539.361 17.902 30.868 o
1 8 4 1999.890 1562.160 33.681 8.930 o
1 8 5 567.311 566.558 24.566 28.940 o
1 8 6 308.316 292.670 20.241 53.843 o
1 8 7 194.938 214.787 15.073 81.322 o
1 8 8 411.736 286.904 18.449 44.464 o
1 8 9 39.722 94.037 14.285 270.822 o
1 8 10 595.773 365.959 18.694 31.852 o
1 8 11 61.172 135.241 15.551 184.838 o
1 8 12 1459.090 1099.850 29.876 12.348 o
1 8 13 7.772 214.186 26.964 184.137 o
1 8 14 1004.150 903.016 30.484 16.946 o
1 8 15 120.724 297.954 31.812 83.836 o
1 8 16 607.550 516.098 34.989 27.866 o
1 8 17 231.304 241.849 26.398 67.394 o
1 8 18 609.796 524.254 31.512 27.883 o
1 8 19 103.295 176.540 23.948 120.478 o
1 8 20 195.118 134.144 26.905 88.589 o
1 8 21 526.942 529.740 39.141 30.016 o
1 8 22 33.161 330.384 39.428 102.752 o
1 8 23 865.469 677.738 47.259 19.779 o
1 8 24 247.171 379.017 41.039 51.634 o
1 9 0 430.123 537.914 21.247 35.278 o
1 9 1 3469.350 3592.060 69.881 4.646 o
1 9 2 4652.730 4721.450 88.184 3.469 o
1 9 3 882.119 1114.140 37.530 16.971 o
1 9 4 8827.700 8528.800 153.787 1.822 o
1 9 5 3034.710 3181.840 62.983 5.299 o
1 9 6 2324.720 2124.690 47.184 7.279 o
1 9 7 1765.640 1520.530 37.793 9.787 o
1 9 8 1038.840 837.192 29.602 16.944 o
1 9 9 436.649 425.413 22.830 37.806 o
1 9 10 2525.310 2492.980 61.194 6.473 o
1 9 11 29.993 94.231 20.709 279.680 o
1 9 12 1368.790 1354.860 38.386 12.026 o
1 9 13 753.085 759.680 28.402 21.727 o
1 9 14 1208.460 1261.620 43.046 13.268 o
1 9 15 1706.040 1726.020 50.355 9.505 o
1 9 16 1534.220 1565.410 51.778 10.488 o
1 9 17 1353.370 1531.680 50.565 11.450 o
1 9 18 120.906 220.278 27.506 99.130 o
1 9 19 92.335 265.006 32.341 98.198 o
1 9 20 139.412 172.807 33.660 96.848 o
1 9 21 507.257 653.438 42.661 28.302 o
1 9 22 165.046 243.077 34.866 77.876 o
1 9 23 64.931 218.638 36.486 117.525 o
1 10 0 5.340 57.787 22.758 506.252 o
1 10 1 32.361 22.225 16.240 489.756 o
1 10 2 184.478 151.582 15.896 93.865 o
1 10 3 35.945 29.596 15.019 437.470 o
1 10 4 12.024 75.058 15.325 444.536 o
1 10 5 14.543 55.385 15.111 512.641 o
1 10 6 41.410 64.386 21.397 288.156 o
1 10 7 84.475 56.616 16.808 207.407 o
1 10 8 141.963 138.791 19.172 113.074 o
1 10 9 30.608 70.229 19.537 326.084 o
1 10 10 47.841 101.977 20.210 226.476 o
1 10 11 548.797 504.208 32.278 30.215 o
1 10 12 34.402 232.575 24.206 149.504 o
1 10 13 795.703 612.739 31.962 22.196 o
1 10 14 17.036 123.284 23.945 262.530 o
1 10 15 181.879 199.519 28.336 82.268 o
1 10 16 52.925 145.812 26.790 170.769 o
1 10 17 3.547 18.893 29.931 633.773 o
1 10 18 147.738 65.641 30.399 120.808 o
1 10 19 105.647 131.164 34.202 121.991 o
1 10 20 10.916 109.754 33.777 251.978 o
1 10 21 33.576 39.494 35.099 279.308 o
1 11 0 1245.800 1210.820 49.444 13.065 o
1 11 1 87.462 289.910 24.760 100.277 o
1 11 2 1774.390 1714.750 43.506 9.351 o
1 11 3 877.898 922.310 32.537 18.340 o
1 11 4 1169.060 1294.090 49.800 13.300 o
1 11 5 1551.580 1624.140 48.015 10.334 o
1 11 6 693.490 781.106 38.263 22.291 o
1 11 7 1750.740 1666.400 49.728 9.458 o
1 11 8 4140.490 4025.720 105.666 3.876 o
1 11 9 850.949 735.585 45.797 19.620 o
1 11 10 640.459 913.457 42.303 21.849 o
1 11 11 3306.860 3041.670 88.413 4.967 o
1 11 12 1034.870 960.093 49.069 15.843 o
1 11 13 41.238 119.354 27.737 203.011 o
1 11 14 1268.350 1295.540 51.745 12.594 o
1 11 15 629.728 536.559 37.960 26.715 o
1 11 16 375.183 459.752 35.237 39.152 o
1 11 17 1299.870 1129.130 52.616 12.911 o
1 11 18 223.219 312.777 36.219 60.040 o
1 11 19 28.031 28.201 44.298 249.997 o
1 12 0 5.321 48.862 22.257 564.892 o
1 12 1 57.324 63.086 24.551 235.336 o
1 12 2 47.251 20.848 20.642 357.259 o
1 12 3 100.375 121.960 22.352 142.635 o
1 12 4 241.085 412.850 29.275 53.140 o
1 12 5 225.685 416.713 53.918 48.285 o
1 12 6 692.537 638.220 40.324 23.712 o
1 12 7 946.585 1075.890 45.994 16.243 o
1 12 8 364.035 582.729 48.871 34.599 o
1 12 9 906.610 943.085 49.179 17.334 o
1 12 10 34.228 303.114 46.882 100.060 o
1 12 11 1129.640 924.673 62.574 14.712 o
1 12 12 534.438 482.395 45.227 30.048 o
1 12 13 451.815 620.825 40.876 30.957 o
1 12 14 618.688 592.033 41.235 26.039 o
1 12 15 92.114 227.553 52.127 87.651 o
1 12 16 125.631 148.289 42.519 99.121 o
1 12 17 82.733 112.962 41.324 132.262 o
1 13 0 692.214 631.416 47.382 23.388 o
1 13 1 1115.990 1030.060 51.550 14.698 o
1 13 2 5316.310 4690.260 113.931 3.123 o
1 13 3 1514.170 1592.200 82.033 10.012 o
1 13 4 2637.620 2923.890 119.301 5.557 o
1 13 5 969.518 1031.010 70.117 15.408 o
1 13 6 398.210 515.669 45.552 35.018 o
1 13 7 1303.140 1351.760 54.089 12.166 o
1 13 8 1568.010 1801.780 68.088 9.642 o
1 13 9 1139.850 986.537 52.783 14.648 o
1 13 10 867.126 1025.990 58.525 16.960 o
1 13 11 2188.080 2381.640 91.591 6.927 o
1 13 12 320.094 414.210 43.857 43.008 o
1 13 13 169.400 165.678 37.675 85.355 o
1 14 0 124.576 108.499 32.426 119.625 o
1 14 1 68.386 104.611 33.039 164.090 o
1 14 2 117.735 175.120 40.584 98.835 o
1 14 3 99.918 110.364 39.519 124.690 o
1 14 4 57.547 180.966 36.725 133.576 o
1 14 5 108.627 211.869 38.690 97.005 o
1 14 6 15.512 106.181 41.546 209.496 o
1 14 7 416.454 442.673 53.876 34.709 o
1 14 8 38.668 145.334 47.529 140.757 o
1 14 9 571.028 383.985 57.331 29.199 o
2 0 0 46686.100 48067.100 1400.050 0.195 o
2 0 1 1363.770 1559.230 29.882 11.584 o
2 0 2 73157.100 73278.400 1905.940 0.115 o
2 0 3 3924.380 4076.720 75.158 4.100 o
2 0 4 6328.000 7299.450 138.792 2.382 o
2 0 5 3998.040 4805.790 98.301 3.758 o
2 0 6 22221.200 23036.200 390.632 0.657 o
2 0 7 310.306 331.557 9.540 52.499 o
2 0 8 6915.470 7776.540 130.498 2.222 o
2 0 9 2362.470 2472.420 47.138 6.859 o
2 0 10 102.120 126.279 8.254 150.257 o
2 0 11 3878.570 4194.100 73.688 4.096 o
2 0 12 5398.490 5453.650 91.011 3.002 o
2 0 13 2095.460 2219.470 40.573 7.724 o
2 0 14 1294.290 868.042 20.311 14.441 o
2 0 15 667.639 603.776 17.485 25.685 o
2 0 16 101.337 118.156 9.397 154.169 o
2 0 17 859.872 635.440 20.543 21.120 o
2 0 18 436.196 412.419 20.079 38.411 o
2 0 19 307.343 271.056 18.588 55.469 o
2 0 20 6696.950 6816.240 136.290 2.358 o
2 0 21 16.262 45.630 15.688 541.692 o
2 0 22 443.857 531.970 32.312 33.926 o
2 0 23 1578.840 1564.260 46.074 10.369 o
2 0 24 180.380 285.651 24.408 73.726 o
2 0 25 2072.450 1989.950 56.568 7.948 o
2 0 26 2619.660 3065.980 80.188 5.786 o
2 0 27 886.244 843.778 45.477 18.352 o
2 0 28 725.472 583.459 41.755 23.512 o
2 1 1 3463.370 1965.650 45.953 5.575 o
2 1 3 832.984 1646.450 57.294 14.331 o
2 1 5 471.874 1408.230 65.493 19.281 o
2 1 6 7685.710 4997.360 95.704 2.404 o
2 1 7 220.053 312.511 13.810 65.804 o
2 1 8 15.536 89.521 7.840 404.599 o
2 1 9 261.642 254.516 8.529 64.276 o
2 1 10 1054.740 780.556 16.566 17.297 o
2 1 11 478.785 636.353 14.214 31.304 o
2 1 12 2035.050 1439.080 28.441 9.046 o
2 1 13 208.235 332.397 12.310 66.332 o
2 1 14 1404.400 1150.900 26.072 12.568 o
2 1 15 610.880 500.821 17.129 28.891 o
2 1 16 385.749 294.417 16.875 46.425 o
2 1 17 105.811 166.525 12.733 129.635 o
2 1 18 200.814 255.503 18.050 74.309 o
2 1 19 135.194 177.579 14.150 109.314 o
2 1 20 528.334 351.714 18.468 35.188 o
2 1 21 358.404 302.246 18.852 48.329 o
2 1 22 237.473 309.579 22.462 61.717 o
2 1 23 2.934 33.891 19.976 791.490 o
2 1 24 64.730 49.011 21.119 245.203 o
2 1 25 28.877 47.823 24.869 353.042 o
2 1 26 122.313 112.248 27.824 124.756 o
2 1 27 98.036 171.589 53.208 93.754 o
2 1 28 44.179 79.105 37.874 198.811 o
2 2 0 11668.900 12863.900 219.546 1.287 o
2 2 1 14651.800 15700.700 246.703 1.034 o
2 2 2 7037.530 8041.280 132.948 2.170 o
2 2 3 22596.000 23078.400 407.122 0.643 o
2 2 4 18494.500 19134.200 376.793 0.779 o
2 2 5 1742.520 1749.520 43.886 9.398 o
2 2 6 2640.950 2834.110 57.668 6.047 o
2 2 7 5002.150 5078.470 94.890 3.219 o
2 2 8 638.594 473.379 14.474 28.515 o
2 2 9 1007.270 1125.030 24.389 15.834 o
2 2 10 5481.760 5892.900 101.913 2.877 o
2 2 11 2384.820 2595.810 48.187 6.700 o
2 2 12 5455.280 4952.550 84.189 3.087 o
2 2 13 3308.870 3191.970 56.260 5.028 o
2 2 14 1849.500 1809.140 34.836 9.009 o
2 2 15 5350.500 5621.070 99.312 2.973 o
2 2 16 7781.970 7828.600 130.002 2.060 o
2 2 17 1478.970 1281.070 27.583 11.734 o
2 2 18 2337.930 2057.770 45.261 7.333 o
2 2 19 1377.880 1377.530 31.085 11.996 o
2 2 20 430.935 453.055 21.122 37.475 o
2 2 21 1097.980 1250.080 38.132 14.231 o
2 2 22 1689.920 1865.720 52.465 9.293 o
2 2 23 625.699 665.712 30.644 25.480 o
2 2 24 232.689 265.196 25.207 65.424 o
2 2 25 424.418 509.004 32.496 35.385 o
2 2 26 61.299 40.093 27.288 242.835 o
2 2 27 825.373 716.274 48.624 20.047 o
2 2 28 484.537 637.944 42.876 29.288 o
2 3 0 2556.050 1833.450 40.632 7.137 o
2 3 1 1767.500 1296.750 47.653 10.121 o
2 3 2 545.379 517.038 17.233 30.928 o
2 3 3 1153.190 917.124 22.255 15.454 o
2 3 4 150.403 127.651 11.561 115.194 o
2 3 5 2029.720 1512.260 33.769 8.914 o
2 3 6 17.715 222.609 12.765 187.767 o
2 3 7 164.525 125.972 10.131 109.019 o
2 3 8 44.540 132.381 10.314 220.692 o
2 3 9 956.282 550.371 16.282 20.282 o
2 3 10 469.268 480.613 13.188 35.168 o
2 3 11 676.569 427.304 13.595 28.062 o
2 3 12 1326.950 1002.710 24.108 13.620 o
2 3 13 714.897 892.373 24.892 21.310 o
2 3 14 1174.620 837.112 22.594 15.628 o
2 3 15 64.794 105.735 11.014 207.271 o
2 3 16 167.935 211.643 12.829 90.205 o
2 3 17 278.539 210.276 12.909 64.678 o
2 3 18 328.620 329.250 14.938 50.284 o
2 3 19 161.605 163.452 14.316 100.774 o
2 3 20 451.387 319.716 22.901 40.099 o
2 3 21 68.169 105.651 18.463 191.672 o
2 3 22 66.022 32.889 18.321 271.866 o
2 3 23 87.716 101.964 20.561 166.153 o
2 3 24 60.695 77.674 22.373 219.660 o
2 3 25 108.016 94.133 25.814 143.703 o
2 3 26 170.393 165.382 34.537 87.100 o
2 3 27 512.922 479.081 38.521 31.553 o
2 3 28 708.019 718.482 43.539 22.369 o
2 4 0 203.159 261.659 11.202 74.428 o
2 4 1 8618.190 9400.530 163.115 1.781 o
2 4 2 1618.040 1812.210 34.648 9.819 o
2 4 3 4274.960 4522.510 85.445 3.722 o
2 4 4 1498.240 1610.420 33.374 10.758 o
2 4 5 5375.140 6137.010 115.225 2.844 o
2 4 6 20942.100 22850.100 428.011 0.665 o
2 4 7 2858.340 2702.230 57.288 5.836 o
2 4 8 3009.440 3132.340 64.921 5.347 o
2 4 9 440.687 391.984 15.803 39.025 o
2 4 10 12306.300 12793.200 231.775 1.238 o
2 4 11 231.317 209.694 11.969 73.837 o
2 4 12 416.384 427.451 14.809 39.483 o
2 4 13 1097.820 901.762 21.243 16.091 o
2 4 14 1392.080 1516.930 31.798 11.527 o
2 4 15 1392.620 1383.760 29.874 11.907 o
2 4 16 1124.630 1070.450 26.687 14.953 o
2 4 17 1579.880 1369.540 30.363 10.966 o
2 4 18 37.310 0.168 13.289 589.345 o
2 4 19 479.949 450.356 19.532 35.083 o
2 4 20 161.576 142.719 16.474 104.293 o
2 4 21 247.343 206.996 20.620 69.151 o
2 4 22 79.239 181.233 19.546 138.699 o
2 4 23 1139.690 1135.620 40.206 14.318 o
2 4 24 104.956 224.789 29.195 103.559 o
2 4 25 1539.850 1559.950 56.411 10.410 o
2 4 26 1016.980 1060.880 45.574 15.620 o
2 4 27 566.324 640.683 46.352 26.442 o
2 5 0 393.427 297.944 12.178 45.968 o
2 5 1 426.666 337.757 12.808 41.864 o
2 5 2 42.069 159.229 13.695 197.508 o
2 5 3 72.864 79.153 13.834 212.772 o
2 5 4 38.535 100.909 9.162 274.749 o
2 5 5 514.245 252.506 11.882 38.989 o
2 5 6 552.584 730.623 20.543 27.015 o
2 5 7 4902.760 3614.740 71.566 3.663 o
2 5 8 469.426 871.255 31.216 26.911 o
2 5 9 1772.700 1243.670 32.697 10.360 o
2 5 10 1304.080 907.122 24.767 14.154 o
2 5 11 126.735 124.614 12.878 129.582 o
2 5 12 256.394 156.544 12.288 74.113 o
2 5 13 233.774 122.958 10.383 84.219 o
2 5 14 41.770 43.776 10.522 375.428 o
2 5 15 244.719 189.741 13.734 72.816 o
2 5 16 333.962 257.788 15.833 53.445 o
2 5 17 13.364 107.710 17.633 328.686 o
2 5 18 491.881 434.762 25.835 34.474 o
2 5 19 4.584 44.297 16.930 712.782 o
2 5 20 2.710 41.416 18.095 757.924 o
2 5 21 333.800 314.015 25.787 49.229 o
2 5 22 97.659 294.887 29.273 92.887 o
2 5 23 1674.750 1580.530 55.717 9.829 o
2 5 24 178.795 455.055 38.243 55.876 o
2 5 25 1082.150 992.841 50.384 15.196 o
2 5 26 603.637 617.379 44.632 25.870 o
2 5 27 135.615 113.478 50.377 93.827 o
2 6 0 2717.760 2791.130 52.180 5.993 o
2 6 1 809.107 1037.920 22.110 18.722 o
2 6 2 7477.790 7951.100 140.724 2.087 o
2 6 3 1690.290 1809.140 39.389 9.518 o
2 6 4 12447.800 13220.500 229.657 1.219 o
2 6 5 4003.770 4527.320 83.074 3.883 o
2 6 6 2457.060 2623.200 51.267 6.534 o
2 6 7 114.920 190.749 12.997 116.737 o
2 6 8 435.509 651.491 19.998 32.511 o
2 6 9 5220.760 5089.450 99.388 3.119 o
2 6 10 4258.080 4552.650 99.224 3.682 o
2 6 11 3168.290 3279.460 74.380 5.055 o
2 6 12 2446.570 2210.460 50.365 6.930 o
2 6 13 2479.690 2441.220 52.860 6.644 o
2 6 14 115.935 188.256 15.813 115.565 o
2 6 15 183.139 176.544 20.158 88.662 o
2 6 16 175.942 233.894 16.620 83.478 o
2 6 17 217.365 231.859 18.317 73.223 o
2 6 18 423.571 509.779 25.665 36.008 o
2 6 19 131.063 99.456 20.756 129.826 o
2 6 20 7.385 8.216 20.133 1066.940 o
2 6 21 93.431 107.229 26.273 149.983 o
2 6 22 1933.330 2117.850 68.559 8.025 o
2 6 23 210.177 439.264 35.371 53.819 o
2 6 24 571.176 611.556 41.807 27.058 o
2 6 25 148.299 189.985 44.492 83.172 o
2 6 26 208.373 269.139 45.715 62.041 o
2 7 0 2945.310 2287.120 43.510 6.064 o
2 7 1 336.485 614.595 19.297 38.384 o
2 7 2 595.586 562.447 19.461 28.304 o
2 7 3 710.995 674.437 25.160 23.557 o
2 7 4 92.498 110.798 10.932 165.965 o
2 7 5 190.193 230.963 14.300 80.626 o
2 7 6 234.531 200.805 14.996 73.578 o
2 7 7 78.790 93.227 11.254 194.592 o
2 7 8 10.875 107.420 12.879 361.556 o
2 7 9 29.963 53.558 14.726 397.739 o
2 7 10 337.349 269.383 16.124 52.391 o
2 7 11 381.319 290.334 17.940 46.890 o
2 7 12 73.438 183.898 37.068 121.850 o
2 7 13 998.925 667.818 24.373 18.612 o
2 7 14 2.426 66.312 17.683 559.951 o
2 7 15 114.339 138.424 20.718 128.031 o
2 7 16 53.140 59.866 19.770 265.410 o
2 7 17 60.760 108.982 21.670 194.507 o
2 7 18 45.416 109.333 24.714 212.542 o
2 7 19 436.182 483.139 31.408 35.547 o
2 7 20 440.190 477.143 35.635 35.079 o
2 7 21 209.093 204.472 30.019 74.333 o
2 7 22 175.635 249.419 32.141 75.918 o
2 7 23 93.029 72.735 29.929 161.065 o
2 7 24 113.164 37.079 33.786 151.712 o
2 7 25 39.219 52.821 38.610 228.500 o
2 8 0 3929.190 4723.070 88.145 3.854 o
2 8 1 823.669 1017.750 22.297 18.656 o
2 8 2 299.287 361.619 16.737 51.463 o
2 8 3 1508.520 1540.610 35.772 10.849 o
2 8 4 864.101 895.256 24.580 18.904 o
2 8 5 1706.790 1794.070 39.324 9.486 o
2 8 6 1399.160 1499.600 33.523 11.518 o
2 8 7 1619.670 1950.530 42.480 9.490 o
2 8 8 2049.470 1863.010 44.401 8.269 o
2 8 9 262.418 301.934 18.643 59.321 o
2 8 10 646.603 640.737 24.559 25.521 o
2 8 11 305.448 333.373 21.797 51.691 o
2 8 12 203.046 244.635 20.453 74.408 o
2 8 13 1708.020 1626.260 47.117 9.715 o
2 8 14 1505.100 1446.110 44.150 10.995 o
2 8 15 2582.060 2566.110 71.237 6.259 o
2 8 16 1855.060 1902.030 57.649 8.653 o
2 8 17 449.824 720.073 38.027 29.471 o
2 8 18 317.334 347.822 28.727 48.731 o
2 8 19 267.998 294.717 28.830 57.115 o
2 8 20 436.607 469.926 37.708 35.210 o
2 8 21 77.474 191.690 32.036 123.296 o
2 8 22 155.590 171.331 36.517 89.468 o
2 8 23 393.571 617.223 44.606 33.013 o
2 8 24 225.627 251.028 40.884 62.700 o
2 9 0 34.457 128.600 12.816 242.517 o
2 9 1 287.396 213.697 18.684 62.120 o
2 9 2 359.268 311.577 18.672 47.839 o
2 9 3 67.624 105.650 15.028 197.655 o
2 9 4 383.021 318.384 19.151 45.444 o
2 9 5 68.366 103.223 14.774 198.744 o
2 9 6 256.796 111.057 18.052 78.057 o
2 9 7 179.519 209.610 20.906 84.539 o
2 9 8 11.487 91.215 16.821 383.658 o
2 9 9 104.888 111.362 19.716 146.021 o
2 9 10 529.895 315.088 29.879 35.204 o
2 9 11 69.217 161.750 23.391 151.078 o
2 9 12 522.979 338.786 28.041 35.117 o
2 9 13 45.861 129.325 27.259 189.503 o
2 9 14 640.180 654.250 32.989 25.144 o
2 9 15 89.862 155.696 25.254 134.638 o
2 9 16 109.034 135.699 26.410 127.178 o
2 9 17 902.582 610.448 36.567 20.148 o
2 9 18 220.846 320.296 30.199 61.587 o
2 9 19 170.912 278.034 34.210 72.908 o
2 9 20 96.125 187.643 33.046 112.996 o
2 9 21 45.878 91.259 39.862 181.086 o
2 9 22 5.438 63.352 40.988 288.511 o
2 10 0 2524.500 2261.370 50.267 6.738 o
2 10 1 297.972 463.817 24.108 45.938 o
2 10 2 1484.050 1347.290 38.270 11.419 o
2 10 3 523.363 610.796 25.249 29.651 o
2 10 4 885.824 808.706 28.030 19.136 o
2 10 5 264.903 407.510 26.484 51.347 o
2 10 6 3009.180 2762.570 68.075 5.551 o
2 10 7 207.376 291.351 22.794 68.209 o
2 10 8 224.546 375.071 32.450 56.686 o
2 10 9 321.729 384.639 27.085 46.906 o
2 10 10 643.864 645.178 43.684 24.565 o
2 10 11 356.140 433.687 35.952 41.108 o
2 10 12 1879.040 1590.700 54.386 9.099 o
2 10 13 109.855 161.900 28.452 116.966 o
2 10 14 1144.760 1323.560 48.107 13.403 o
2 10 15 143.940 258.000 55.049 69.217 o
2 10 16 1795.040 1863.030 62.052 8.847 o
2 10 17 933.887 1055.250 47.955 16.429 o
2 10 18 616.690 856.315 47.801 22.587 o
2 10 19 1122.490 1167.210 55.057 13.993 o
2 10 20 166.906 336.606 39.103 66.022 o
2 11 0 515.720 391.240 22.215 34.621 o
2 11 1 10.571 143.542 26.752 242.518 o
2 11 2 497.656 457.007 26.171 33.670 o
2 11 3 242.025 251.997 21.678 65.799 o
2 11 4 119.337 150.180 27.893 115.523 o
2 11 5 155.320 104.022 21.088 113.961 o
2 11 6 159.811 148.305 24.088 100.050 o
2 11 7 308.713 244.474 24.905 55.931 o
2 11 8 50.122 151.332 30.342 164.081 o
2 11 9 486.186 532.941 38.013 31.591 o
2 11 10 774.972 786.525 37.650 20.766 o
2 11 11 479.096 495.821 38.522 32.594 o
2 11 12 98.161 94.202 37.092 134.984 o
2 11 13 79.491 195.041 40.141 111.728 o
2 11 14 956.834 964.222 53.218 16.502 o
2 11 15 247.865 442.842 47.758 46.793 o
2 11 16 786.638 639.881 46.341 21.475 o
2 11 17 29.220 168.951 35.022 167.345 o
2 11 18 83.017 109.432 36.608 141.512 o
2 12 0 58.600 277.997 33.124 109.164 o
2 12 1 343.194 392.570 28.097 44.649 o
2 12 2 777.911 750.638 45.097 20.709 o
2 12 3 402.262 521.509 42.139 35.113 o
2 12 4 1254.690 1223.610 45.024 13.045 o
2 12 5 1391.140 1239.600 50.682 12.042 o
2 12 6 53.894 139.745 25.031 176.496 o
2 12 7 2248.470 2098.160 61.183 7.374 o
2 12 8 866.805 833.194 56.426 18.239 o
2 12 9 342.413 497.108 41.778 39.097 o
2 12 10 1935.410 1744.940 82.644 8.348 o
2 12 11 1192.760 1343.640 74.998 12.370 o
2 12 12 1805.970 1544.420 70.880 9.215 o
2 12 13 71.142 49.687 58.120 127.893 o
2 12 14 48.631 191.685 38.065 133.984 o
2 12 15 584.882 640.834 51.205 25.562 o
2 12 16 413.732 484.982 57.841 33.257 o
2 13 0 477.439 621.881 45.102 29.609 o
2 13 1 173.639 213.207 31.640 81.073 o
2 13 2 43.254 126.141 33.279 180.458 o
2 13 3 20.788 144.175 30.026 209.969 o
2 13 4 466.774 411.887 44.970 34.296 o
2 13 5 133.331 276.837 30.414 83.988 o
2 13 6 454.634 238.702 31.965 41.589 o
2 13 7 156.162 225.224 35.012 82.342 o
2 13 8 41.053 197.187 38.535 136.721 o
2 13 9 10.245 94.323 42.241 227.434 o
2 13 10 29.438 83.971 49.311 174.793 o
2 13 11 229.211 218.775 47.815 61.812 o
2 13 12 162.623 166.401 44.169 82.713 o
2 14 0 910.240 726.916 61.041 18.154 o
2 14 1 62.616 229.265 43.483 107.635 o
2 14 2 2259.840 2033.840 107.742 6.939 o
2 14 3 52.926 239.315 58.510 91.574 o
2 14 4 576.339 638.267 52.956 25.677 o
2 14 5 77.920 162.785 43.920 115.977 o
2 14 6 380.715 407.254 44.991 38.995 o
2 14 7 329.335 670.616 51.153 33.852 o
3 0 1 189.625 161.059 7.747 92.433 o
3 0 2 539.072 316.050 10.889 35.877 o
3 0 3 187.282 276.608 11.866 76.222 o
3 0 4 1973.720 1303.040 29.495 9.481 o
3 0 5 145.222 382.738 15.605 73.104 o
3 0 6 3652.680 2157.190 43.637 5.250 o
3 0 7 0.043 489.611 36.396 88.421 o
3 0 8 1469.240 1039.910 25.667 12.513 o
3 0 9 393.601 321.596 11.156 45.039 o
3 0 10 2392.260 2060.670 39.092 7.248 o
3 0 11 128.368 343.017 20.691 80.405 o
3 0 12 1030.290 619.060 16.117 18.653 o
3 0 13 374.782 225.815 10.963 51.166 o
3 0 14 528.179 302.314 12.668 36.743 o
3 0 15 50.182 99.368 13.483 238.760 o
3 0 16 769.080 494.100 17.614 24.514 o
3 0 17 11.143 24.681 11.555 915.432 o
3 0 18 40.326 34.757 13.651 397.404 o
3 0 19 87.717 82.686 17.718 181.615 o
3 0 20 1382.810 1025.960 34.874 13.011 o
3 0 21 369.335 489.566 26.331 39.600 o
3 0 22 1529.490 1194.310 39.679 11.565 o
3 0 23 12.784 101.560 22.187 321.365 o
3 0 24 116.511 155.310 23.523 119.334 o
3 0 25 29.984 65.269 28.072 292.021 o
3 0 26 9.195 110.781 27.520 288.487 o
3 0 27 173.549 109.038 29.981 98.641 o
3 0 28 517.339 322.727 42.641 34.300 o
3 1 0 27.684 125.176 6.730 274.352 o
3 1 1 822.728 859.163 19.174 19.898 o
3 1 2 9052.760 9677.240 168.774 1.705 o
3 1 3 1627.890 1961.350 47.458 9.395 o
3 1 4 2327.470 2463.150 48.380 6.927 o
3 1 5 3699.120 3706.230 70.836 4.409 o
3 1 6 818.121 798.520 18.533 20.476 o
3 1 7 296.580 318.629 13.504 54.487 o
3 1 8 2730.920 2890.890 57.678 5.879 o
3 1 9 5319.030 6012.130 107.815 2.899 o
3 1 10 1116.040 1165.150 27.310 14.607 o
3 1 11 2413.570 2325.840 47.050 6.901 o
3 1 12 518.943 461.002 16.255 33.191 o
3 1 13 2497.690 2541.210 49.601 6.543 o
3 1 14 4234.320 4018.660 75.454 3.919 o
3 1 15 1295.570 1068.370 25.839 13.590 o
3 1 16 1467.730 1316.120 37.727 11.593 o
3 1 17 1222.770 1331.360 32.513 13.092 o
3 1 18 33.742 58.513 13.605 366.907 o
3 1 19 357.641 409.819 19.244 43.824 o
3 1 20 1428.420 1346.310 39.664 11.700 o
3 1 21 1419.010 1490.650 43.468 11.320 o
3 1 22 61.857 117.253 18.629 192.151 o
3 1 23 2426.870 2648.490 69.498 6.454 o
3 1 24 160.309 415.873 27.815 64.242 o
3 1 25 1092.240 1151.130 62.583 14.087 o
3 1 26 37.343 103.105 32.379 209.286 o
3 1 27 274.277 365.318 36.575 50.600 o
3 1 28 774.198 866.984 47.415 19.721 o
3 2 0 34.104 39.858 6.288 455.282 o
3 2 1 208.307 175.611 9.168 84.176 o
3 2 2 920.654 628.101 21.316 20.137 o
3 2 3 798.896 661.527 19.050 22.040 o
3 2 4 2000.780 1334.150 30.620 9.324 o
3 2 5 646.343 1115.340 34.018 20.296 o
3 2 6 5000.550 3740.920 75.459 3.570 o
3 2 7 605.533 1041.480 27.820 21.871 o
3 2 8 1728.710 1287.170 38.260 10.405 o
3 2 9 539.273 411.533 19.342 33.241 o
3 2 10 246.998 375.760 17.178 56.656 o
3 2 11 950.611 679.735 23.181 19.240 o
3 2 12 22.730 65.734 9.773 430.120 o
3 2 13 305.223 222.361 10.875 59.859 o
3 2 14 5.664 36.597 9.003 953.025 o
3 2 15 183.559 132.746 10.226 99.335 o
3 2 16 104.279 119.171 11.793 149.616 o
3 2 17 66.427 32.549 12.392 288.018 o
3 2 18 55.625 37.267 13.133 316.607 o
3 2 19 508.904 475.924 23.744 32.916 o
3 2 20 678.318 610.208 35.268 24.633 o
3 2 21 496.832 503.019 25.812 32.722 o
3 2 22 75.588 94.522 20.753 185.275 o
3 2 23 135.945 183.703 25.591 101.646 o
3 2 24 1102.640 1012.020 39.916 15.178 o
3 2 25 138.242 406.348 42.175 63.739 o
3 2 26 589.528 603.366 38.331 26.885 o
3 2 27 38.580 28.337 29.636 318.607 o
3 3 0 80.712 160.161 10.754 153.050 o
3 3 1 1234.000 1169.420 25.917 13.671 o
3 3 2 4550.440 5141.050 85.014 3.426 o
3 3 3 6361.020 6326.270 112.392 2.539 o
3 3 4 4860.540 5179.020 93.448 3.260 o
3 3 5 5813.120 6508.010 121.696 2.644 o
3 3 6 115.087 136.246 15.151 132.266 o
3 3 7 11378.900 12080.300 245.330 1.308 o
3 3 8 366.489 433.696 17.849 42.401 o
3 3 9 2047.190 2260.440 49.340 7.734 o
3 3 10 9378.040 9500.770 207.020 1.632 o
3 3 11 1423.200 1558.260 36.644 11.210 o
3 3 12 198.306 203.694 11.647 82.633 o
3 3 13 364.332 421.014 18.148 42.994 o
3 3 14 399.132 316.835 12.365 44.718 o
3 3 15 728.419 640.519 22.008 23.644 o
3 3 16 652.330 698.160 22.945 24.714 o
3 3 17 224.485 356.458 22.291 60.206 o
3 3 18 122.773 261.683 20.781 94.330 o
3 3 19 734.440 755.856 24.563 22.238 o
3 3 20 1896.920 2243.480 55.498 8.081 o
3 3 21 3818.190 4003.890 85.624 4.163 o
3 3 22 60.182 140.890 25.897 166.917 o
3 3 23 1141.430 1196.380 46.537 13.933 o
3 3 24 319.144 518.189 34.739 40.928 o
3 3 25 1590.880 1369.530 50.508 10.689 o
3 3 26 780.772 816.887 41.873 20.248 o
3 3 27 1405.660 1370.690 53.111 11.557 o
3 4 0 677.497 617.999 18.212 25.228 o
3 4 1 43.188 101.210 9.076 261.167 o
3 4 2 259.362 331.112 11.245 58.636 o
3 4 3 468.290 383.031 14.699 37.729 o
3 4 4 290.338 271.025 14.071 58.220 o
3 4 5 1007.190 911.894 29.578 16.879 o
3 4 6 264.199 243.494 17.224 63.672 o
3 4 7 97.169 182.998 14.714 128.829 o
3 4 8 1970.820 1458.570 40.752 9.142 o
3 4 9 81.484 557.585 45.715 59.496 o
3 4 10 4168.030 3318.740 66.185 4.219 o
3 4 11 98.613 365.457 27.256 82.834 o
3 4 12 116.019 96.146 10.830 149.992 o
3 4 13 58.959 66.584 11.349 261.602 o
3 4 14 396.297 367.102 16.069 42.782 o
3 4 15 1028.650 810.794 23.631 17.327 o
3 4 16 214.409 458.071 22.462 54.827 o
3 4 17 819.073 679.345 27.671 21.274 o
3 4 18 125.777 148.825 17.756 119.939 o
3 4 19 38.262 61.571 17.624 321.052 o
3 4 20 823.736 711.229 29.185 20.865 o
3 4 21 587.171 731.669 30.300 25.640 o
3 4 22 1003.820 826.539 41.592 17.116 o
3 4 23 206.710 374.447 27.755 60.298 o
3 4 24 72.687 57.585 25.260 208.646 o
3 4 25 134.307 146.700 40.305 98.183 o
3 4 26 91.854 152.150 35.813 121.956 o
3 5 0 4426.850 4798.420 84.765 3.571 o
3 5 1 1091.900 1094.880 24.801 15.164 o
3 5 2 3812.590 3904.350 69.976 4.253 o
3 5 3 901.447 978.596 23.205 17.868 o
3 5 4 7416.220 7777.170 144.261 2.108 o
3 5 5 5069.180 5162.490 97.730 3.168 o
3 5 6 1551.050 1798.020 40.491 10.059 o
3 5 7 2355.450 2557.480 58.185 6.730 o
3 5 8 570.666 536.869 18.207 29.608 o
3 5 9 2020.290 2216.160 49.502 7.852 o
3 5 10 1778.170 1835.380 42.488 9.142 o
3 5 11 3336.850 3337.820 71.045 4.875 o
3 5 12 865.498 784.471 25.306 19.687 o
3 5 13 6327.270 5830.460 118.142 2.603 o
3 5 14 42.138 159.102 14.248 196.788 o
3 5 15 2363.820 2123.150 52.894 7.164 o
3 5 16 546.433 549.909 22.031 30.073 o
3 5 17 807.447 727.375 28.726 21.022 o
3 5 18 958.106 1272.840 37.605 15.359 o
3 5 19 1149.720 984.045 36.251 14.954 o
3 5 20 68.654 110.759 19.479 185.742 o
3 5 21 1157.170 1223.650 41.842 13.803 o
3 5 22 3389.100 3316.730 77.865 4.808 o
3 5 23 797.752 867.319 38.850 19.694 o
3 5 24 2350.890 2460.520 73.957 6.714 o
3 5 25 830.138 718.682 44.642 20.128 o
3 5 26 202.376 232.393 37.237 69.852 o
3 6 0 4.418 50.459 8.799 786.672 o
3 6 1 554.878 518.213 14.936 30.631 o
3 6 2 346.014 340.842 12.175 48.260 o
3 6 3 652.531 579.523 22.718 26.248 o
3 6 4 568.018 666.558 22.552 27.428 o
3 6 5 2282.920 1452.160 33.152 8.264 o
3 6 6 641.581 883.964 25.350 22.795 o
3 6 7 1390.350 1164.450 29.685 12.576 o
3 6 8 332.026 331.011 19.991 49.342 o
3 6 9 86.334 133.732 26.082 144.919 o
3 6 10 153.674 136.763 14.752 109.989 o
3 6 11 62.939 90.228 12.218 223.441 o
3 6 12 395.073 356.474 25.437 42.419 o
3 6 13 383.392 309.684 24.202 45.236 o
3 6 14 336.809 279.665 22.339 51.142 o
3 6 15 348.867 415.590 26.648 43.503 o
3 6 16 330.439 313.778 29.206 49.025 o
3 6 17 140.122 213.302 29.578 92.136 o
3 6 18 351.373 248.990 23.670 51.033 o
3 6 19 133.645 158.596 23.881 109.325 o
3 6 20 179.518 146.399 27.277 91.449 o
3 6 21 20.613 51.120 34.004 311.893 o
3 6 22 22.261 50.084 24.271 387.666 o
3 6 23 18.677 7.894 26.028 587.438 o
3 6 24 247.578 242.448 45.734 58.312 o
3 6 25 274.479 313.981 38.857 52.761 o
3 7 0 4324.500 4859.970 90.710 3.591 o
3 7 1 5581.030 5410.000 96.184 2.936 o
3 7 2 3248.220 3422.890 65.651 4.940 o
3 7 3 1751.300 1841.070 43.526 9.213 o
3 7 4 1514.920 1475.340 34.836 10.983 o
3 7 5 566.505 568.084 19.181 29.177 o
3 7 6 5536.520 5706.160 105.714 2.882 o
3 7 7 5558.990 5412.560 100.773 2.934 o
3 7 8 655.034 770.569 25.223 23.730 o
3 7 9 2079.860 2057.950 48.206 7.909 o
3 7 10 216.332 252.304 18.369 71.303 o
3 7 11 1011.300 901.247 31.362 16.856 o
3 7 12 8044.650 8165.910 171.413 1.933 o
3 7 13 352.062 406.944 31.189 43.005 o
3 7 14 1567.800 1329.600 48.590 10.915 o
3 7 15 424.238 480.951 32.301 36.127 o
3 7 16 799.743 749.225 53.580 19.952 o
3 7 17 1777.330 1724.750 50.762 9.253 o
3 7 18 955.610 1057.230 43.779 16.309 o
3 7 19 272.314 335.307 31.707 53.493 o
3 7 20 2942.690 2994.640 96.266 5.330 o
3 7 21 41.112 116.254 33.441 189.665 o
3 7 22 341.238 312.994 35.242 47.009 o
3 7 23 134.249 149.754 46.684 91.737 o
3 7 24 283.635 520.072 46.352 41.368 o
3 8 0 0.565 37.708 13.039 1026.790 o
3 8 1 225.914 244.751 14.713 70.859 o
3 8 2 138.749 99.427 17.017 127.542 o
3 8 3 11.251 48.031 14.241 608.571 o
3 8 4 152.158 148.555 15.491 107.613 o
3 8 5 24.060 77.001 13.430 370.037 o
3 8 6 1.527 25.152 14.347 1242.500 o
3 8 7 253.811 221.929 17.160 67.292 o
3 8 8 160.283 131.996 25.971 102.030 o
3 8 9 75.055 91.636 18.008 192.576 o
3 8 10 72.459 82.942 24.622 190.460 o
3 8 11 462.049 414.048 29.544 36.164 o
3 8 12 40.432 115.382 22.766 221.364 o
3 8 13 244.879 242.259 29.084 64.256 o
3 8 14 82.105 151.940 26.360 140.615 o
3 8 15 846.037 822.111 36.252 19.392 o
3 8 16 85.311 261.096 32.539 101.611 o
3 8 17 298.124 310.429 31.125 52.131 o
3 8 18 325.140 271.982 35.832 50.338 o
3 8 19 49.965 82.206 36.296 192.934 o
3 8 20 973.370 881.316 51.743 16.828 o
3 8 21 204.444 481.650 47.312 49.104 o
3 8 22 621.207 557.991 43.742 26.261 o
3 8 23 228.059 320.403 39.546 57.809 o
3 9 0 18.770 129.007 16.656 274.617 o
3 9 1 1480.440 1508.340 46.414 10.935 o
3 9 2 1503.490 1393.820 39.581 11.186 o
3 9 3 196.610 327.088 21.112 67.313 o
3 9 4 2264.920 2019.100 48.284 7.517 o
3 9 5 162.345 293.538 18.868 78.621 o
3 9 6 787.102 761.861 31.873 20.977 o
3 9 7 134.368 228.210 19.135 96.911 o
3 9 8 2928.690 2477.350 65.598 5.852 o
3 9 9 323.918 560.237 32.960 39.499 o
3 9 10 1749.050 1766.570 55.471 9.228 o
3 9 11 1969.880 1861.950 58.294 8.373 o
3 9 12 791.479 695.673 51.286 20.644 o
3 9 13 1001.710 1170.580 47.588 15.194 o
3 9 14 481.664 577.377 39.563 30.768 o
3 9 15 1149.420 1186.670 49.599 13.842 o
3 9 16 1603.870 1608.900 60.130 9.991 o
3 9 17 546.650 662.030 42.355 26.997 o
3 9 18 1379.970 1233.760 67.101 11.796 o
3 9 19 430.366 640.851 49.587 30.506 o
3 9 20 703.382 778.790 54.220 21.297 o
3 9 21 654.233 688.892 49.096 23.482 o
3 10 0 8.742 33.066 19.253 692.283 o
3 10 1 267.202 276.247 21.871 59.910 o
3 10 2 83.989 155.219 20.282 144.591 o
3 10 3 149.620 131.243 22.140 109.367 o
3 10 4 1007.090 644.674 39.910 18.256 o
3 10 5 250.314 307.962 23.770 59.690 o
3 10 6 398.737 356.163 26.866 42.012 o
3 10 7 112.638 154.537 25.338 120.259 o
3 10 8 145.284 278.227 24.466 83.173 o
3 10 9 433.231 411.591 30.696 37.681 o
3 10 10 47.330 132.201 36.657 163.828 o
3 10 11 110.310 175.598 27.088 114.280 o
3 10 12 135.512 253.454 31.267 86.278 o
3 10 13 124.639 115.647 30.666 119.436 o
3 10 14 175.953 307.257 42.289 65.661 o
3 10 15 280.711 218.246 47.009 55.170 o
3 10 16 268.090 282.468 46.928 52.932 o
3 10 17 752.209 729.682 48.375 21.181 o
3 10 18 212.696 393.592 44.133 53.771 o
3 10 19 147.990 224.489 41.060 80.974 o
3 11 0 546.707 691.942 38.954 26.802 o
3 11 1 375.325 452.744 28.762 40.133 o
3 11 2 841.370 940.341 41.345 18.450 o
3 11 3 890.951 985.000 39.876 17.568 o
3 11 4 3467.570 3489.590 87.303 4.621 o
3 11 5 11.066 188.508 29.519 191.502 o
3 11 6 1200.740 1052.070 41.734 14.132 o
3 11 7 957.132 1028.560 39.171 16.569 o
3 11 8 1918.800 2065.550 58.952 8.228 o
3 11 9 3506.860 3040.280 104.870 4.695 o
3 11 10 1430.430 1607.950 88.268 10.192 o
3 11 11 863.875 705.038 49.984 19.474 o
3 11 12 4079.420 3472.410 153.182 3.859 o
3 11 13 571.660 803.741 52.199 23.834 o
3 11 14 3221.730 2942.800 147.940 4.703 o
3 11 15 206.993 368.614 68.078 47.493 o
3 11 16 388.307 541.562 44.913 34.953 o
3 11 17 693.138 617.569 48.107 23.474 o
3 12 0 37.408 91.710 27.898 236.173 o
3 12 1 208.163 309.392 34.517 63.105 o
3 12 2 681.619 825.466 45.747 21.732 o
3 12 3 710.914 795.475 45.770 21.465 o
3 12 4 704.094 638.692 38.258 23.558 o
3 12 5 103.374 168.818 30.262 116.889 o
3 12 6 107.456 109.519 36.611 124.367 o
3 12 7 301.303 321.580 35.607 50.289 o
3 12 8 244.243 233.029 34.691 63.382 o
3 12 9 95.898 120.883 42.707 119.336 o
3 12 10 282.786 336.758 44.778 49.205 o
3 12 11 227.400 295.022 42.187 58.745 o
3 12 12 90.210 184.697 61.648 85.009 o
3 12 13 26.630 126.142 39.813 183.628 o
3 12 14 6.736 94.208 43.789 226.617 o
3 13 0 745.867 794.222 55.417 20.363 o
3 13 1 732.134 769.999 48.876 21.154 o
3 13 2 682.244 764.670 50.799 22.022 o
3 13 3 1704.640 1658.880 67.624 9.414 o
3 13 4 843.952 867.381 53.029 18.464 o
3 13 5 905.365 938.810 54.028 17.197 o
3 13 6 110.826 216.479 33.599 99.482 o
3 13 7 546.693 567.579 44.332 28.275 o
3 13 8 99.958 76.910 38.499 137.707 o
3 13 9 1258.530 1307.800 77.324 12.024 o
3 13 10 255.745 169.285 55.803 58.040 o
3 14 0 649.410 527.426 46.309 25.729 o
3 14 1 31.233 132.731 42.455 166.186 o
4 0 0 8917.280 10365.700 255.712 1.566 o
4 0 1 2849.680 2698.860 56.971 5.851 o
4 0 2 3628.850 3589.500 69.875 4.514 o
4 0 3 167.730 282.233 10.020 80.607 o
4 0 4 68.355 72.191 8.847 235.400 o
4 0 5 39.764 165.596 10.194 200.042 o
4 0 6 4286.540 4225.660 86.060 3.797 o
4 0 7 174.247 179.835 11.876 93.665 o
4 0 8 45.260 93.358 9.587 265.500 o
4 0 9 19.207 20.064 8.545 800.201 o
4 0 10 1383.730 1428.220 33.270 11.797 o
4 0 11 166.248 326.528 14.382 74.884 o
4 0 12 6914.300 6501.790 129.874 2.356 o
4 0 13 521.203 634.662 20.477 29.537 o
4 0 14 7430.600 7409.990 164.967 2.104 o
4 0 15 47.192 78.924 20.355 253.932 o
4 0 16 1274.680 1489.740 39.771 12.163 o
4 0 17 39.088 37.336 15.232 388.726 o
4 0 18 71.833 21.794 14.642 282.075 o
4 0 19 1008.070 823.209 34.419 17.276 o
4 0 20 4402.240 3994.410 111.599 3.713 o
4 0 21 853.869 772.529 35.600 19.671 o
4 0 22 1552.140 1580.520 53.795 10.350 o
4 0 23 61.625 268.550 31.026 111.938 o
4 0 24 2053.660 2111.850 63.183 7.786 o
4 0 25 258.494 410.866 33.102 50.622 o
4 0 26 2929.550 2608.550 84.539 5.653 o
4 1 0 376.946 387.141 13.114 43.667 o
4 1 1 81.036 180.850 8.891 144.615 o
4 1 2 200.370 366.900 15.056 64.358 o
4 1 3 2436.790 2162.480 46.048 7.019 o
4 1 4 273.806 345.585 12.537 55.700 o
4 1 5 27.068 146.948 10.648 241.887 o
4 1 6 193.642 92.155 8.153 103.998 o
4 1 7 773.687 523.331 15.764 24.106 o
4 1 8 85.875 346.364 18.829 93.231 o
4 1 9 709.887 852.912 22.310 21.836 o
4 1 10 2334.280 1810.650 36.734 7.664 o
4 1 11 2503.980 2273.750 45.219 6.790 o
4 1 12 761.407 799.022 22.394 21.377 o
4 1 13 536.358 444.261 17.110 32.763 o
4 1 14 402.173 233.467 14.123 47.893 o
4 1 15 222.379 196.540 17.880 76.132 o
4 1 16 434.720 435.738 30.093 36.990 o
4 1 17 417.592 424.098 29.311 38.363 o
4 1 18 98.696 45.261 18.043 191.854 o
4 1 19 593.480 505.777 26.078 29.005 o
4 1 20 130.821 305.803 21.224 84.596 o
4 1 21 162.317 254.184 25.993 81.210 o
4 1 22 741.763 679.711 35.155 22.475 o
4 1 23 524.357 483.971 39.493 30.927 o
4 1 24 86.707 57.246 30.340 176.109 o
4 1 25 207.960 252.990 31.913 68.909 o
4 1 26 40.528 199.175 35.407 141.666 o
4 2 0 9498.870 10081.900 169.457 1.633 o
4 2 1 370.545 368.641 12.339 44.934 o
4 2 2 2082.950 2329.600 49.343 7.571 o
4 2 3 2986.030 2996.670 56.715 5.488 o
4 2 4 1828.650 1886.020 37.982 8.931 o
4 2 5 3767.740 3769.860 78.092 4.308 o
4 2 6 2487.710 2331.300 51.704 6.734 o
4 2 7 1633.650 1915.320 43.845 9.491 o
4 2 8 17263.900 18208.700 347.164 0.839 o
4 2 9 5635.960 5524.210 112.374 2.865 o
4 2 10 560.366 507.197 18.257 30.509 o
4 2 11 3071.150 2857.190 64.840 5.435 o
4 2 12 5126.930 5317.360 106.424 3.095 o
4 2 13 39.023 73.801 11.817 313.885 o
4 2 14 512.390 370.590 20.681 35.382 o
4 2 15 177.645 243.482 15.267 82.058 o
4 2 16 4396.970 4214.670 106.227 3.675 o
4 2 17 870.901 731.436 29.867 19.899 o
4 2 18 221.925 344.144 23.194 61.306 o
4 2 19 612.495 637.704 29.031 26.281 o
4 2 20 3170.610 3214.050 86.245 5.028 o
4 2 21 454.141 526.332 32.747 33.549 o
4 2 22 720.260 778.935 38.202 21.797 o
4 2 23 1347.320 1392.650 57.734 11.730 o
4 2 24 5.082 14.493 27.365 726.069 o
4 2 25 376.476 402.381 35.291 40.889 o
4 2 26 71.921 162.672 36.192 130.748 o
4 3 0 62.578 372.001 16.005 98.110 o
4 3 1 1026.820 727.330 17.208 17.963 o
4 3 2 281.131 245.294 10.895 61.712 o
4 3 3 350.050 298.482 10.931 49.988 o
4 3 4 57.074 84.470 8.542 247.693 o
4 3 5 897.028 884.579 21.748 18.573 o
4 3 6 2833.600 1757.770 40.995 6.681 o
4 3 7 1158.310 1083.770 27.718 14.588 o
4 3 8 942.820 1119.190 27.869 16.477 o
4 3 9 2508.520 1955.040 46.209 7.081 o
4 3 10 708.722 687.501 34.153 23.120 o
4 3 11 665.878 665.183 23.426 24.770 o
4 3 12 2277.280 1574.010 39.577 8.080 o
4 3 13 180.072 344.643 21.709 68.599 o
4 3 14 207.088 229.831 16.283 76.194 o
4 3 15 153.411 209.167 17.419 94.134 o
4 3 16 128.998 160.130 22.683 112.025 o
4 3 17 71.524 143.041 20.848 161.147 o
4 3 18 199.678 257.021 28.354 71.385 o
4 3 19 208.509 255.480 24.586 70.958 o
4 3 20 358.505 263.530 32.612 48.160 o
4 3 21 113.881 179.685 30.485 108.632 o
4 3 22 815.575 793.667 39.143 19.981 o
4 3 23 1924.010 1543.870 57.536 8.995 o
4 3 24 370.393 345.707 33.864 43.535 o
4 3 25 197.851 223.148 34.180 73.028 o
4 3 26 63.460 139.161 40.490 138.230 o
4 4 0 1120.630 1138.760 28.852 14.659 o
4 4 1 476.742 499.446 15.934 34.245 o
4 4 2 3930.650 3876.460 72.428 4.172 o
4 4 3 1445.490 1301.840 27.392 11.864 o
4 4 4 1427.220 1565.120 32.702 11.213 o
4 4 5 5803.600 6254.650 117.783 2.690 o
4 4 6 5230.350 5070.960 102.353 3.112 o
4 4 7 3433.990 3327.620 66.658 4.806 o
4 4 8 393.648 286.834 16.497 46.107 o
4 4 9 996.587 922.985 29.157 16.945 o
4 4 10 1540.390 1555.780 40.435 10.620 o
4 4 11 1433.380 1594.920 41.793 11.011 o
4 4 12 808.924 635.795 38.522 21.466 o
4 4 13 50.452 51.493 19.263 288.113 o
4 4 14 199.089 184.687 18.945 83.200 o
4 4 15 1717.340 1680.880 47.237 9.579 o
4 4 16 279.222 337.873 23.377 54.123 o
4 4 17 335.868 368.973 24.561 46.694 o
4 4 18 1199.020 1105.100 38.567 13.997 o
4 4 19 3143.790 3370.400 78.564 5.014 o
4 4 20 1641.820 1624.540 47.783 9.967 o
4 4 21 216.171 112.572 22.669 87.353 o
4 4 22 797.373 567.312 38.733 22.330 o
4 4 23 85.223 168.698 30.010 127.997 o
4 4 24 199.813 309.903 32.443 65.103 o
4 4 25 310.503 414.812 37.581 44.890 o
4 5 0 1645.500 1109.100 32.959 11.260 o
4 5 1 1019.780 995.288 24.369 16.374 o
4 5 2 237.584 315.770 17.226 62.172 o
4 5 3 586.211 440.091 17.500 30.828 o
4 5 4 706.562 727.870 24.198 23.105 o
4 5 5 1445.650 1164.840 36.232 12.160 o
4 5 6 957.066 918.731 31.889 17.375 o
4 5 7 384.101 569.313 25.850 36.501 o
4 5 8 434.214 385.590 24.360 38.991 o
4 5 9 347.307 212.347 16.879 54.412 o
4 5 10 45.547 60.184 13.062 311.408 o
4 5 11 227.673 222.403 22.243 71.086 o
4 5 12 106.007 115.278 19.485 143.679 o
4 5 13 506.917 318.464 22.317 36.912 o
4 5 14 59.605 117.807 15.893 199.449 o
4 5 15 160.708 120.305 17.901 109.098 o
4 5 16 330.621 316.904 32.556 48.281 o
4 5 17 353.300 360.899 27.761 45.153 o
4 5 18 862.415 775.242 35.601 19.519 o
4 5 19 1000.880 1106.420 41.998 15.646 o
4 5 20 560.085 574.265 35.376 28.419 o
4 5 21 23.939 82.278 30.941 268.617 o
4 5 22 96.677 106.271 25.369 148.761 o
4 5 23 85.283 43.278 27.239 194.841 o
4 5 24 74.164 159.654 30.801 137.935 o
4 6 0 306.089 264.583 12.601 56.727 o
4 6 1 536.036 577.443 20.972 30.001 o
4 6 2 1047.760 1159.070 26.026 15.258 o
4 6 3 1138.230 1101.020 26.302 14.705 o
4 6 4 234.684 331.915 17.546 61.337 o
4 6 5 71.310 174.780 13.325 153.283 o
4 6 6 2637.740 2551.640 60.824 6.247 o
4 6 7 556.530 628.422 22.340 28.383 o
4 6 8 2340.720 2058.380 47.677 7.312 o
4 6 9 684.621 704.874 26.211 23.769 o
4 6 10 426.688 472.295 28.764 36.564 o
4 6 11 229.764 275.296 27.859 64.367 o
4 6 12 234.364 217.194 21.231 70.532 o
4 6 13 174.006 184.853 23.565 88.832 o
4 6 14 1271.200 1401.040 44.921 12.371 o
4 6 15 1431.590 1245.920 43.809 11.903 o
4 6 16 2745.090 2564.560 71.344 6.015 o
4 6 17 1228.560 1223.240 54.908 13.024 o
4 6 18 505.291 615.912 41.326 29.090 o
4 6 19 1648.630 1529.270 53.357 10.062 o
4 6 20 2014.220 2186.270 74.037 7.686 o
4 6 21 144.307 254.178 29.136 84.729 o
4 6 22 3178.030 2965.710 93.603 5.107 o
4 6 23 748.459 843.076 50.083 20.195 o
4 7 0 237.721 136.017 11.825 81.113 o
4 7 1 555.023 442.064 22.845 31.754 o
4 7 2 1097.450 857.575 32.621 16.134 o
4 7 3 875.675 936.798 26.672 18.411 o
4 7 4 998.072 1003.860 30.239 16.459 o
4 7 5 133.249 152.196 16.785 115.445 o
4 7 6 206.107 184.257 18.755 81.424 o
4 7 7 46.426 110.068 16.756 228.889 o
4 7 8 496.720 548.387 26.267 31.760 o
4 7 9 145.401 222.201 21.701 92.918 o
4 7 10 26.701 103.111 21.714 272.355 o
4 7 11 500.579 374.700 32.460 34.946 o
4 7 12 61.371 123.502 33.096 161.411 o
4 7 13 579.916 512.182 31.120 29.065 o
4 7 14 6.032 104.274 20.483 355.740 o
4 7 15 529.303 494.410 56.792 28.809 o
4 7 16 218.919 248.949 35.580 65.961 o
4 7 17 324.787 368.167 29.755 46.964 o
4 7 18 259.373 253.856 26.920 61.627 o
4 7 19 314.968 346.069 35.346 47.861 o
4 7 20 60.904 159.620 32.999 145.188 o
4 7 21 18.526 65.744 30.381 318.686 o
4 7 22 76.927 178.527 35.603 123.263 o
4 8 0 1156.640 1114.130 32.218 14.408 o
4 8 1 967.124 871.516 25.782 17.668 o
4 8 2 200.281 248.023 16.859 75.540 o
4 8 3 2241.840 2243.960 53.543 7.288 o
4 8 4 1204.980 1168.340 39.581 13.692 o
4 8 5 2035.100 1797.560 51.093 8.347 o
4 8 6 230.292 361.751 25.614 58.362 o
4 8 7 191.402 278.830 22.668 72.624 o
4 8 8 823.691 713.076 32.074 20.759 o
4 8 9 460.692 462.296 30.336 34.949 o
4 8 10 2018.230 2061.290 66.947 7.899 o
4 8 11 3223.480 2904.390 88.913 5.118 o
4 8 12 1429.490 1403.190 57.496 11.274 o
4 8 13 3522.580 3465.090 110.062 4.476 o
4 8 14 154.839 321.894 31.474 72.801 o
4 8 15 3630.360 3204.150 105.231 4.519 o
4 8 16 1024.390 1186.020 54.148 14.745 o
4 8 17 1492.370 1403.170 66.041 10.817 o
4 8 18 246.735 461.313 72.646 39.616 o
4 8 19 331.255 607.132 40.941 36.710 o
4 8 20 187.465 344.089 37.441 62.647 o
4 8 21 103.062 269.751 39.827 88.149 o
4 9 0 908.352 1314.310 42.733 15.517 o
4 9 1 1879.930 1718.110 60.724 8.824 o
4 9 2 231.319 558.220 29.548 46.859 o
4 9 3 501.737 457.064 30.541 33.160 o
4 9 4 575.783 443.903 33.138 30.269 o
4 9 5 17.345 533.284 33.480 79.206 o
4 9 6 1902.410 1803.410 73.440 8.479 o
4 9 7 127.289 239.274 34.457 89.051 o
4 9 8 300.210 204.319 49.532 52.873 o
4 9 9 497.469 493.665 39.631 31.776 o
4 9 10 589.283 394.956 33.667 30.635 o
4 9 11 653.701 589.924 47.138 24.770 o
4 9 12 59.374 191.142 31.016 136.922 o
4 9 13 244.172 411.914 40.206 50.449 o
4 9 14 1108.410 1082.340 52.302 14.521 o
4 9 15 1026.530 1094.390 76.036 14.398 o
4 9 16 24.260 193.478 41.642 145.617 o
4 9 17 223.435 393.280 44.811 52.383 o
4 9 18 15.143 152.643 37.094 189.818 o
4 9 19 444.111 527.685 64.119 30.272 o
4 10 0 1411.430 1384.620 42.825 11.646 o
4 10 1 491.554 526.154 28.911 32.246 o
4 10 2 692.302 730.615 34.364 23.003 o
4 10 3 970.384 1009.860 42.070 16.450 o
4 10 4 833.994 741.978 35.427 20.233 o
4 10 5 1887.380 1885.340 63.199 8.524 o
4 10 6 218.884 335.951 30.999 60.502 o
4 10 7 229.394 368.627 29.699 57.133 o
4 10 8 342.756 430.916 34.658 42.319 o
4 10 9 882.006 735.572 52.182 18.887 o
4 10 10 868.630 925.595 58.605 17.533 o
4 10 11 356.040 493.093 45.006 37.919 o
4 10 12 1660.150 1801.150 69.368 9.296 o
4 10 13 852.381 967.728 133.226 13.481 o
4 10 14 1154.640 1102.630 70.177 13.568 o
4 10 15 819.565 658.066 70.874 19.363 o
4 10 16 361.147 604.122 55.684 33.270 o
4 10 17 2289.940 2132.590 76.667 7.118 o
4 11 0 56.539 91.492 22.483 214.230 o
4 11 1 226.020 348.894 29.002 59.074 o
4 11 2 576.900 527.796 37.055 28.510 o
4 11 3 115.217 290.209 27.953 88.639 o
4 11 4 345.103 335.389 35.629 45.654 o
4 11 5 53.919 184.850 33.538 139.780 o
4 11 6 3.618 165.462 32.467 213.513 o
4 11 7 239.483 495.779 58.839 42.573 o
4 11 8 345.574 481.446 47.357 38.490 o
4 11 9 181.370 209.466 50.075 69.678 o
4 11 10 381.374 405.949 47.188 38.633 o
4 11 11 326.710 158.421 40.719 55.211 o
4 11 12 157.125 241.131 50.336 71.184 o
4 11 13 617.639 498.581 51.043 26.614 o
4 11 14 217.214 269.772 46.186 60.482 o
4 11 15 398.158 454.089 53.844 35.328 o
4 12 0 301.206 457.347 35.161 44.357 o
4 12 1 1486.940 1303.580 58.546 11.218 o
4 12 2 571.187 642.766 44.953 26.384 o
4 12 3 1099.660 1182.510 63.475 13.881 o
4 12 4 580.320 556.828 43.739 27.451 o
4 12 5 1896.580 1542.010 64.934 8.999 o
4 12 6 258.542 421.663 44.101 47.672 o
4 12 7 769.191 782.098 75.014 18.931 o
4 12 8 1057.770 862.269 53.119 15.981 o
4 12 9 666.031 642.898 58.253 23.093 o
4 12 10 326.324 378.303 45.919 43.470 o
4 12 11 353.085 490.424 48.764 37.568 o
4 13 0 16.787 116.478 39.672 206.243 o
4 13 1 268.130 303.814 42.544 53.039 o
4 13 2 321.774 413.536 40.526 43.531 o
4 13 3 179.830 257.302 43.129 69.083 o
4 13 4 67.801 96.216 39.237 155.414 o
4 13 5 357.990 360.996 55.992 39.784 o
4 13 6 305.342 456.485 64.052 38.334 o
5 0 1 212.619 223.069 10.995 76.693 o
5 0 2 904.846 586.341 16.376 20.843 o
5 0 3 628.673 291.347 11.420 32.299 o
5 0 4 16.811 13.093 10.334 947.225 o
5 0 5 415.144 400.136 14.885 40.424 o
5 0 6 1444.380 1216.160 28.086 12.108 o
5 0 7 24.879 70.416 13.166 385.248 o
5 0 8 860.479 558.226 20.017 21.829 o
5 0 9 34.090 197.690 17.471 176.988 o
5 0 10 136.521 69.122 14.166 141.968 o
5 0 11 397.073 225.750 14.917 48.660 o
5 0 12 442.379 273.728 20.750 42.456 o
5 0 13 122.446 178.316 20.988 111.858 o
5 0 14 111.153 153.463 19.235 126.377 o
5 0 15 197.768 268.890 24.002 71.949 o
5 0 16 451.340 357.926 35.443 37.646 o
5 0 17 179.753 248.732 42.939 70.017 o
5 0 18 493.452 567.655 34.144 30.957 o
5 0 19 212.993 352.117 30.347 60.356 o
5 0 20 2336.250 2026.250 72.757 7.168 o
5 0 21 295.777 400.159 79.022 36.871 o
5 0 22 28.702 44.826 27.706 339.839 o
5 0 23 64.811 102.155 31.307 173.275 o
5 0 24 67.621 181.634 44.809 115.195 o
5 0 25 19.290 39.302 54.861 195.561 o
5 1 0 0.038 34.298 10.075 1243.840 o
5 1 1 1881.830 1916.080 42.054 8.690 o
5 1 2 43.213 71.650 10.737 304.792 o
5 1 3 2070.710 1895.950 42.132 8.184 o
5 1 4 199.230 221.874 12.855 79.776 o
5 1 5 1911.350 1958.800 42.160 8.539 o
5 1 6 1463.730 1332.880 30.879 11.645 o
5 1 7 523.460 549.034 17.865 31.129 o
5 1 8 1580.220 1561.530 34.916 10.485 o
5 1 9 975.111 989.426 28.179 16.831 o
5 1 10 137.317 189.098 21.009 102.595 o
5 1 11 1038.770 944.052 28.115 16.383 o
5 1 12 15.971 18.924 11.469 856.469 o
5 1 13 1607.790 1747.810 42.961 9.909 o
5 1 14 411.461 341.890 21.167 42.193 o
5 1 15 1332.340 1133.890 47.314 12.786 o
5 1 16 1960.520 1713.950 55.391 8.641 o
5 1 17 2248.650 2384.330 64.913 7.048 o
5 1 18 1040.560 1231.260 47.281 14.591 o
5 1 19 30.485 66.541 25.447 302.731 o
5 1 20 698.270 832.449 43.216 21.482 o
5 1 21 1313.510 1179.550 71.880 12.219 o
5 1 22 1061.280 1196.930 49.046 14.518 o
5 1 23 731.291 675.885 37.602 22.618 o
5 1 24 160.827 64.251 36.665 107.894 o
5 2 0 409.834 336.746 15.276 42.957 o
5 2 1 50.714 116.556 16.347 214.937 o
5 2 2 333.805 528.575 22.961 40.953 o
5 2 3 2077.850 1478.590 31.749 8.829 o
5 2 4 150.917 132.451 9.588 114.318 o
5 2 5 332.865 307.358 14.656 50.993 o
5 2 6 142.971 212.820 11.823 99.140 o
5 2 7 624.387 582.793 19.138 27.125 o
5 2 8 91.971 157.359 16.646 140.504 o
5 2 9 141.960 228.085 16.104 95.313 o
5 2 10 337.445 426.328 21.099 44.579 o
5 2 11 304.470 310.580 18.369 53.504 o
5 2 12 923.846 1016.790 34.542 17.126 o
5 2 13 3075.170 2534.360 66.620 5.618 o
5 2 14 1013.630 1046.750 44.372 15.753 o
5 2 15 393.687 321.344 24.343 43.944 o
5 2 16 781.995 793.910 42.714 20.382 o
5 2 17 208.355 724.035 38.536 40.900 o
5 2 18 2245.580 1818.410 58.417 7.719 o
5 2 19 4.028 111.403 37.056 249.848 o
5 2 20 157.940 311.240 30.448 73.679 o
5 2 21 548.736 621.485 65.946 25.417 o
5 2 22 1140.700 811.306 49.449 15.524 o
5 2 23 80.691 111.012 31.544 151.590 o
5 2 24 49.212 26.121 36.868 244.672 o
5 3 0 179.311 251.739 13.889 80.844 o
5 3 1 4380.540 4037.620 75.343 3.827 o
5 3 2 4168.330 4139.990 74.239 3.926 o
5 3 3 1984.200 2145.770 42.925 8.077 o
5 3 4 1451.410 1348.560 29.952 11.678 o
5 3 5 2731.220 2511.440 49.453 6.192 o
5 3 6 4915.750 4672.100 103.170 3.321 o
5 3 7 66.876 121.563 13.851 188.472 o
5 3 8 382.406 499.783 19.520 39.053 o
5 3 9 2381.720 2393.770 61.824 6.808 o
5 3 10 1708.990 1418.320 48.694 10.100 o
5 3 11 1184.470 1219.390 56.270 13.311 o
5 3 12 2005.440 1601.730 57.710 8.651 o
5 3 13 520.180 413.443 31.215 33.253 o
5 3 14 138.583 246.209 21.628 91.201 o
5 3 15 564.388 630.913 31.139 27.662 o
5 3 16 590.681 623.498 33.086 26.883 o
5 3 17 169.817 274.106 23.497 77.748 o
5 3 18 414.921 443.872 29.023 37.974 o
5 3 19 2040.110 2010.560 60.316 7.970 o
5 3 20 290.030 271.496 30.044 55.531 o
5 3 21 3283.860 3105.420 93.495 4.932 o
5 3 22 209.575 179.133 31.285 76.570 o
5 3 23 1127.420 896.489 44.757 15.371 o
5 3 24 81.264 109.058 41.373 134.600 o
5 4 0 280.780 351.825 14.839 54.261 o
5 4 1 516.943 558.788 17.257 31.217 o
5 4 2 661.036 656.233 27.187 24.859 o
5 4 3 3342.240 2842.830 58.371 5.167 o
5 4 4 3199.480 2769.390 53.587 5.383 o
5 4 5 736.490 745.016 23.014 22.348 o
5 4 6 341.694 423.389 18.480 44.603 o
5 4 7 235.280 248.014 23.289 66.953 o
5 4 8 221.352 402.394 27.566 56.465 o
5 4 9 3382.550 2534.130 76.968 5.209 o
5 4 10 903.809 1296.810 51.954 15.397 o
5 4 11 449.345 361.757 31.046 38.148 o
5 4 12 337.500 337.813 31.056 46.973 o
5 4 13 9.552 95.755 30.730 293.855 o
5 4 14 1407.290 1003.370 48.583 12.700 o
5 4 15 141.991 458.784 35.924 61.338 o
5 4 16 153.269 200.346 23.597 93.091 o
5 4 17 516.237 522.008 31.787 31.135 o
5 4 18 784.105 768.625 36.653 20.801 o
5 4 19 506.740 593.032 46.321 28.988 o
5 4 20 19.050 70.614 29.409 313.801 o
5 4 21 310.726 334.069 34.072 49.064 o
5 4 22 158.324 351.622 36.442 67.269 o
5 4 23 907.690 795.634 45.642 18.381 o
5 5 0 3634.350 3607.510 69.469 4.503 o
5 5 1 6470.950 6505.570 125.028 2.467 o
5 5 2 4218.720 4078.900 76.763 3.907 o
5 5 3 264.862 426.396 16.133 51.741 o
5 5 4 1008.630 982.027 27.271 16.518 o
5 5 5 420.852 350.550 16.479 41.602 o
5 5 6 259.576 324.305 18.381 58.215 o
5 5 7 4795.980 4997.900 108.721 3.287 o
5 5 8 117.364 220.747 17.691 106.036 o
5 5 9 995.513 738.464 32.683 17.999 o
5 5 10 855.525 796.074 34.756 19.493 o
5 5 11 1073.730 1067.200 41.841 15.147 o
5 5 12 958.346 808.148 39.961 17.828 o
5 5 13 855.640 916.127 44.094 18.326 o
5 5 14 1148.060 988.101 45.971 14.742 o
5 5 15 349.797 433.158 42.544 40.526 o
5 5 16 2645.830 2136.630 71.871 6.499 o
5 5 17 274.624 389.938 31.048 50.445 o
5 5 18 1487.260 1480.950 52.465 10.883 o
5 5 19 133.253 200.912 39.331 89.850 o
5 5 20 293.328 348.596 33.552 50.158 o
5 5 21 9.438 53.430 30.935 388.865 o
5 5 22 2971.710 2841.310 100.449 5.356 o
5 6 0 508.742 631.693 20.947 30.008 o
5 6 1 253.081 259.677 15.048 64.508 o
5 6 2 239.379 279.879 16.772 64.835 o
5 6 3 25.311 85.981 20.250 312.222 o
5 6 4 1008.510 734.436 25.611 18.015 o
5 6 5 107.792 150.364 21.306 127.928 o
5 6 6 465.680 371.092 23.381 37.657 o
5 6 7 290.122 284.427 34.163 53.816 o
5 6 8 93.874 127.428 33.769 131.237 o
5 6 9 384.974 323.263 27.756 44.134 o
5 6 10 362.960 308.042 25.360 46.885 o
5 6 11 345.380 384.908 34.761 43.806 o
5 6 12 145.564 651.476 41.431 48.117 o
5 6 13 1486.010 1352.690 81.066 10.660 o
5 6 14 457.959 512.536 42.815 32.696 o
5 6 15 1098.830 945.709 63.212 14.868 o
5 6 16 233.719 422.574 52.410 47.717 o
5 6 17 162.250 309.724 55.734 61.371 o
5 6 18 258.550 327.406 35.413 54.693 o
5 6 19 22.084 75.780 35.049 260.367 o
5 6 20 7.244 72.772 38.142 289.130 o
5 6 21 527.187 414.648 41.960 31.942 o
5 7 0 626.890 784.546 28.002 24.111 o
5 7 1 263.847 347.827 19.974 55.903 o
5 7 2 1002.460 736.200 27.516 18.043 o
5 7 3 548.095 651.469 30.389 27.888 o
5 7 4 1696.110 1711.750 43.786 9.634 o
5 7 5 1733.410 1679.840 45.607 9.538 o
5 7 6 944.158 927.123 33.752 17.436 o
5 7 7 3.685 39.184 21.482 679.105 o
5 7 8 643.877 483.156 23.717 27.861 o
5 7 9 180.619 171.257 29.366 86.107 o
5 7 10 2760.700 2327.600 94.457 5.999 o
5 7 11 5902.310 5360.600 147.102 2.724 o
5 7 12 2155.540 1917.210 70.724 7.703 o
5 7 13 2372.680 2172.200 77.326 6.912 o
5 7 14 1498.430 1611.690 66.879 10.313 o
5 7 15 1846.020 1419.810 82.008 9.120 o
5 7 16 67.574 124.017 62.819 101.744 o
5 7 17 147.516 200.607 38.836 85.872 o
5 7 18 2133.510 1791.760 76.445 7.847 o
5 7 19 529.220 536.976 55.199 28.294 o
5 7 20 381.098 303.208 49.267 41.551 o
5 8 0 510.554 450.152 23.000 33.453 o
5 8 1 235.615 299.755 19.780 63.293 o
5 8 2 122.442 147.873 22.411 118.943 o
5 8 3 77.875 78.718 16.739 200.168 o
5 8 4 391.445 335.167 26.645 43.326 o
5 8 5 124.291 119.261 22.220 126.555 o
5 8 6 698.739 675.487 35.078 23.424 o
5 8 7 59.830 561.938 36.300 66.144 o
5 8 8 2216.650 1941.260 69.413 7.547 o
5 8 9 858.495 1155.660 49.603 16.651 o
5 8 10 244.419 503.694 53.930 43.127 o
5 8 11 401.313 499.184 36.799 36.365 o
5 8 12 238.961 351.323 36.420 55.353 o
5 8 13 901.364 684.532 50.451 19.051 o
5 8 14 354.937 449.022 46.473 39.047 o
5 8 15 328.875 237.085 34.392 52.082 o
5 8 16 54.269 92.745 39.590 170.647 o
5 8 17 52.604 86.568 37.850 181.445 o
5 8 18 223.845 323.255 45.843 56.104 o
5 8 19 113.105 95.940 58.627 95.433 o
5 9 0 28.099 151.832 20.485 215.747 o
5 9 1 2594.740 2406.560 66.687 6.395 o
5 9 2 556.292 700.703 43.963 26.070 o
5 9 3 773.721 773.790 36.752 20.933 o
5 9 4 1794.850 1459.120 50.446 9.667 o
5 9 5 50.649 69.112 21.152 255.129 o
5 9 6 48.143 86.135 24.817 229.462 o
5 9 7 1292.370 1149.170 46.570 13.014 o
5 9 8 384.529 565.351 41.092 35.035 o
5 9 9 1850.690 1762.420 80.372 8.596 o
5 9 10 721.415 800.801 47.606 21.136 o
5 9 11 392.539 515.593 50.885 34.556 o
5 9 12 727.624 687.571 62.991 21.131 o
5 9 13 10.667 68.269 34.562 312.788 o
5 9 14 576.172 645.953 47.082 26.044 o
5 9 15 405.584 504.517 49.498 34.397 o
5 9 16 637.217 693.404 50.430 23.722 o
5 9 17 242.319 289.432 47.368 55.387 o
5 10 0 85.393 131.150 19.992 154.337 o
5 10 1 411.654 330.123 30.946 41.532 o
5 10 2 100.524 205.159 30.575 108.847 o
5 10 3 1260.270 933.534 48.031 13.998 o
5 10 4 584.404 819.248 38.465 24.214 o
5 10 5 777.128 780.916 42.562 20.578 o
5 10 6 899.854 959.988 49.746 17.293 o
5 10 7 222.276 428.402 48.020 49.763 o
5 10 8 388.632 491.453 67.956 32.567 o
5 10 9 258.696 311.326 44.965 52.969 o
5 10 10 62.499 224.398 43.174 109.200 o
5 10 11 32.421 123.073 38.092 183.274 o
5 10 12 120.616 182.897 55.615 82.648 o
5 10 13 48.482 196.884 43.137 124.243 o
5 10 14 138.866 286.312 41.802 75.249 o
5 11 0 28.560 117.068 32.940 210.533 o
5 11 1 121.355 207.327 56.782 78.307 o
5 11 2 142.053 279.546 34.029 79.470 o
5 11 3 988.773 910.808 46.710 16.656 o
5 11 4 507.078 626.007 46.756 28.397 o
5 11 5 190.064 301.435 38.269 65.395 o
5 11 6 1292.530 1491.780 63.584 11.644 o
5 11 7 31.781 140.147 34.348 183.510 o
5 11 8 1202.050 1242.130 62.969 12.949 o
5 11 9 31.358 135.834 41.626 166.626 o
5 11 10 583.912 532.063 47.538 27.405 o
5 11 11 175.854 217.904 46.268 72.120 o
5 12 0 45.076 91.534 39.371 183.495 o
5 12 1 49.275 93.824 39.601 175.936 o
5 12 2 182.663 194.584 60.733 64.493 o
5 12 3 32.842 105.798 40.370 187.229 o
5 12 4 333.080 234.913 40.526 50.330 o
5 12 5 392.946 388.908 39.960 39.589 o
5 12 6 98.688 128.193 38.665 121.263 o
6 0 0 1286.990 1193.640 39.639 13.020 o
6 0 1 432.374 361.095 15.526 40.536 o
6 0 2 343.613 503.829 17.669 41.560 o
6 0 3 114.401 187.234 13.160 117.914 o
6 0 4 726.129 586.513 23.872 24.255 o
6 0 5 423.276 343.779 16.084 41.694 o
6 0 6 1400.020 1503.420 39.245 11.438 o
6 0 7 133.446 283.411 19.651 87.691 o
6 0 8 4.548 36.600 16.036 824.061 o
6 0 9 8.434 20.796 21.399 774.288 o
6 0 10 1493.670 1493.310 55.340 10.781 o
6 0 11 42.169 61.070 22.141 287.940 o
6 0 12 1818.750 1641.110 56.078 9.198 o
6 0 13 717.168 636.567 32.853 23.545 o
6 0 14 271.828 548.769 31.669 43.634 o
6 0 15 305.223 449.600 42.731 43.014 o
6 0 16 3563.580 3942.710 114.022 4.245 o
6 0 17 89.760 279.733 33.959 95.229 o
6 0 18 555.636 963.507 43.101 23.004 o
6 0 19 314.128 318.728 41.484 47.904 o
6 0 20 5.282 22.618 27.029 655.650 o
6 0 21 0.355 33.189 35.213 466.694 o
6 0 22 12.346 27.823 37.516 368.819 o
6 1 0 67.511 152.284 14.066 168.087 o
6 1 1 10.980 151.544 12.072 275.949 o
6 1 2 1353.750 825.208 21.994 14.116 o
6 1 3 148.640 158.395 18.507 105.600 o
6 1 4 142.974 174.170 17.735 104.987 o
6 1 5 19.952 69.135 14.239 415.098 o
6 1 6 92.979 144.032 14.950 146.441 o
6 1 7 287.764 268.382 16.555 58.441 o
6 1 8 709.190 481.164 22.418 26.055 o
6 1 9 121.867 105.913 16.346 137.524 o
6 1 10 212.862 191.759 23.225 77.390 o
6 1 11 555.160 473.547 38.691 30.049 o
6 1 12 706.196 600.375 42.220 23.726 o
6 1 13 177.138 160.098 28.768 89.191 o
6 1 14 60.745 136.212 29.620 162.202 o
6 1 15 50.548 114.382 26.957 194.297 o
6 1 16 463.543 329.056 32.460 38.118 o
6 1 17 324.106 418.117 36.949 43.806 o
6 1 18 87.938 211.902 59.037 84.452 o
6 1 19 1693.910 1542.500 107.242 8.953 o
6 1 20 455.750 617.768 48.428 30.123 o
6 1 21 224.340 363.319 43.169 54.469 o
6 1 22 102.862 196.286 43.355 97.823 o
6 2 0 52.030 144.560 13.073 194.257 o
6 2 1 1969.710 1920.550 40.608 8.438 o
6 2 2 57.982 79.345 14.224 242.447 o
6 2 3 1.982 17.035 11.871 1710.520 o
6 2 4 72.251 90.950 12.372 205.557 o
6 2 5 249.891 231.963 14.610 67.529 o
6 2 6 792.774 686.407 24.956 21.772 o
6 2 7 242.305 272.506 22.133 63.937 o
6 2 8 481.719 451.222 30.562 34.193 o
6 2 9 865.658 821.820 39.810 18.989 o
6 2 10 112.335 180.093 35.120 105.130 o
6 2 11 487.435 391.303 28.611 35.531 o
6 2 12 760.551 781.136 38.549 21.028 o
6 2 13 246.333 341.436 24.864 57.724 o
6 2 14 972.096 1160.510 57.806 15.217 o
6 2 15 2547.690 2411.890 74.619 6.413 o
6 2 16 351.542 536.307 40.092 37.655 o
6 2 17 995.744 1118.350 53.481 15.326 o
6 2 18 32.575 237.856 64.875 90.814 o
6 2 19 436.519 427.490 41.977 35.770 o
6 2 20 7.205 28.370 39.391 371.947 o
6 2 21 1336.100 1593.530 68.756 11.056 o
6 2 22 576.176 647.390 50.956 25.724 o
6 3 0 25.756 74.907 13.117 367.855 o
6 3 1 253.127 287.130 14.870 62.330 o
6 3 2 874.105 742.471 28.168 19.808 o
6 3 3 128.351 103.762 14.362 134.871 o
6 3 4 156.219 195.163 17.227 95.708 o
6 3 5 392.130 380.765 20.796 42.218 o
6 3 6 20.821 121.042 14.312 287.467 o
6 3 7 441.415 352.151 30.861 38.920 o
6 3 8 380.808 423.390 26.598 40.968 o
6 3 9 204.886 294.320 25.994 67.542 o
6 3 10 278.867 309.180 26.816 55.261 o
6 3 11 80.259 126.699 25.639 154.043 o
6 3 12 195.278 190.778 29.743 79.294 o
6 3 13 12.879 90.340 29.703 298.131 o
6 3 14 548.172 575.963 43.793 28.140 o
6 3 15 866.469 813.009 43.661 18.903 o
6 3 16 546.035 511.025 50.044 28.691 o
6 3 17 104.180 225.401 35.658 98.678 o
6 3 18 1100.090 804.897 43.029 16.137 o
6 3 19 71.872 161.955 28.914 141.425 o
6 3 20 491.974 487.184 38.834 32.207 o
6 3 21 197.513 279.127 56.558 58.146 o
6 4 0 2622.460 2708.760 57.173 6.170 o
6 4 1 939.366 941.278 29.132 17.513 o
6 4 2 781.991 796.049 27.103 20.914 o
6 4 3 569.319 420.899 17.448 31.865 o
6 4 4 158.262 216.100 16.572 91.575 o
6 4 5 3167.540 2627.210 55.069 5.499 o
6 4 6 546.644 678.954 26.870 27.695 o
6 4 7 1445.740 1126.790 48.441 12.091 o
6 4 8 1170.880 1126.710 43.793 14.032 o
6 4 9 503.463 388.127 31.921 34.534 o
6 4 10 905.733 953.558 40.742 17.554 o
6 4 11 393.014 381.488 32.870 40.811 o
6 4 12 238.399 337.290 31.355 57.611 o
6 4 13 134.865 307.103 32.800 78.442 o
6 4 14 779.264 684.404 41.892 21.416 o
6 4 15 30.278 -7.872 29.857 442.438 o
6 4 16 235.712 310.239 30.518 60.055 o
6 4 17 142.841 215.802 34.250 87.993 o
6 4 18 10.447 103.919 29.285 285.848 o
6 4 19 46.064 118.583 29.262 192.106 o
6 4 20 604.939 738.976 46.935 24.169 o
6 4 21 3343.190 3208.800 102.513 4.778 o
6 5 0 10.965 119.416 14.895 325.273 o
6 5 1 178.042 246.603 17.052 81.085 o
6 5 2 491.243 389.473 22.105 35.882 o
6 5 3 42.558 107.544 17.617 238.103 o
6 5 4 32.519 82.767 17.260 303.687 o
6 5 5 182.899 302.205 24.245 71.511 o
6 5 6 124.990 138.004 19.174 122.654 o
6 5 7 162.991 298.189 30.600 73.939 o
6 5 8 644.144 589.156 35.852 25.728 o
6 5 9 426.020 360.895 28.702 39.836 o
6 5 10 947.123 818.269 48.175 17.635 o
6 5 11 70.864 189.314 28.463 132.549 o
6 5 12 160.361 166.769 29.678 93.109 o
6 5 13 514.912 557.463 39.146 29.950 o
6 5 14 154.404 274.246 33.285 77.460 o
6 5 15 68.864 230.058 50.576 96.664 o
6 5 16 418.316 458.780 44.873 35.521 o
6 5 17 404.748 440.161 40.110 37.365 o
6 5 18 228.941 207.075 33.209 68.808 o
6 5 19 28.396 179.373 37.872 156.341 o
6 5 20 170.098 145.531 37.819 88.061 o
6 6 0 4175.540 3751.000 85.232 4.011 o
6 6 1 528.959 517.282 24.815 31.189 o
6 6 2 199.290 320.782 19.529 67.746 o
6 6 3 88.523 227.529 22.182 115.870 o
6 6 4 60.324 104.099 17.262 207.320 o
6 6 5 222.669 316.207 24.978 62.944 o
6 6 6 639.519 580.593 28.832 26.333 o
6 6 7 63.364 64.944 23.775 223.112 o
6 6 8 445.221 405.097 23.901 37.812 o
6 6 9 456.190 503.195 41.628 33.101 o
6 6 10 582.525 615.003 46.959 26.302 o
6 6 11 1609.730 1714.640 79.355 9.469 o
6 6 12 696.463 711.877 51.232 22.234 o
6 6 13 400.470 572.897 47.676 33.312 o
6 6 14 979.218 1097.920 86.581 14.353 o
6 6 15 121.006 354.242 42.596 71.382 o
6 6 16 562.167 864.416 58.427 22.935 o
6 6 17 1793.990 1606.960 93.988 8.788 o
6 6 18 24.142 64.908 39.863 241.929 o
6 6 19 1035.070 814.821 52.615 16.484 o
6 7 0 27.241 159.670 19.203 212.923 o
6 7 1 262.869 292.764 27.891 58.131 o
6 7 2 426.328 380.979 25.609 39.501 o
6 7 3 257.855 251.499 23.458 62.843 o
6 7 4 22.880 216.553 26.927 164.568 o
6 7 5 623.580 472.744 31.348 28.268 o
6 7 6 0.129 66.505 22.820 514.206 o
6 7 7 565.183 513.410 33.374 29.398 o
6 7 8 369.541 266.408 35.770 46.477 o
6 7 9 158.079 217.698 36.080 82.231 o
6 7 10 1153.090 570.390 34.096 17.066 o
6 7 11 141.478 263.887 44.942 75.360 o
6 7 12 211.729 238.766 166.533 21.732 o
6 7 13 75.239 143.142 39.658 129.817 o
6 7 14 101.151 165.719 41.163 107.214 o
6 7 15 319.936 311.980 46.186 46.598 o
6 7 16 81.337 122.970 45.905 122.286 o
6 7 17 536.327 451.356 51.472 29.893 o
6 8 0 3518.550 4293.850 105.600 4.191 o
6 8 1 478.339 555.150 38.621 31.408 o
6 8 2 1830.740 1762.540 50.791 9.013 o
6 8 3 2367.360 2283.620 64.433 6.919 o
6 8 4 2448.140 2268.440 65.416 6.776 o
6 8 5 293.449 552.897 32.580 41.789 o
6 8 6 1000.910 783.461 75.984 16.067 o
6 8 7 208.896 435.565 40.128 52.962 o
6 8 8 1318.220 1316.950 61.199 12.037 o
6 8 9 240.569 456.564 46.870 47.050 o
6 8 10 2342.340 2523.680 127.005 6.154 o
6 8 11 60.989 378.475 45.435 80.648 o
6 8 12 649.291 616.441 54.819 24.009 o
6 8 13 916.704 1204.190 70.068 15.097 o
6 8 14 252.536 288.112 47.112 54.329 o
6 8 15 715.995 696.191 62.201 21.315 o
6 8 16 43.134 108.480 50.147 145.944 o
6 9 0 1258.040 1022.040 42.918 13.782 o
6 9 1 1362.210 1020.800 44.285 13.017 o
6 9 2 193.701 362.963 34.651 61.170 o
6 9 3 755.917 628.502 34.994 22.714 o
6 9 4 251.275 499.276 43.526 45.103 o
6 9 5 476.387 439.157 57.093 31.698 o
6 9 6 32.083 147.760 37.961 168.858 o
6 9 7 305.656 412.803 39.874 44.935 o
6 9 8 383.157 354.947 51.279 39.343 o
6 9 9 30.137 151.824 36.670 172.076 o
6 9 10 37.127 105.468 51.987 147.588 o
6 9 11 173.395 232.967 45.482 71.520 o
6 9 12 9.617 162.891 47.506 158.846 o
6 9 13 401.205 472.122 44.793 36.064 o
6 10 0 2553.860 1798.250 62.378 7.043 o
6 10 1 779.410 705.379 39.681 21.320 o
6 10 2 375.168 465.399 33.574 39.188 o
6 10 3 201.023 421.043 35.886 55.873 o
6 10 4 1003.490 1260.420 56.171 14.550 o
6 10 5 378.610 692.571 51.406 31.281 o
6 10 6 1211.480 1369.900 67.984 12.358 o
6 10 7 1847.940 1654.970 78.652 8.790 o
6 10 8 651.591 510.929 47.325 25.814 o
6 10 9 494.307 628.624 52.264 28.245 o
6 10 10 55.292 142.308 42.625 139.235 o
6 11 0 0.024 51.767 29.178 490.462 o
6 11 1 105.257 140.014 37.971 115.206 o
6 11 2 148.997 186.213 45.464 82.785 o
6 11 3 76.680 173.659 50.292 105.260 o
6 11 4 490.174 492.194 46.709 31.373 o
6 11 5 3.956 181.109 38.782 180.470 o
7 0 1 61.783 73.795 15.521 237.467 o
7 0 2 418.941 405.871 18.859 39.743 o
7 0 3 97.718 208.708 17.241 119.174 o
7 0 4 236.769 328.730 22.572 60.380 o
7 0 5 3.011 83.343 17.772 464.752 o
7 0 6 196.642 189.517 18.954 83.206 o
7 0 7 88.282 273.254 36.504 95.006 o
7 0 8 150.315 225.082 22.849 90.289 o
7 0 9 482.950 466.991 32.240 33.632 o
7 0 10 5.293 57.669 23.549 496.410 o
7 0 11 325.253 315.596 35.445 48.297 o
7 0 12 4.870 45.560 25.005 543.339 o
7 0 13 24.415 121.079 25.301 241.671 o
7 0 14 347.101 446.969 76.239 33.803 o
7 0 15 36.032 76.308 27.295 260.849 o
7 0 16 87.936 326.863 40.523 83.718 o
7 0 17 461.618 468.120 51.018 32.511 o
7 0 18 1477.270 1423.840 83.255 10.493 o
7 0 19 28.774 162.319 47.227 142.554 o
7 1 0 10.406 30.842 14.896 775.038 o
7 1 1 52.038 67.735 15.605 269.834 o
7 1 2 12.471 37.482 17.581 621.986 o
7 1 3 867.528 773.934 27.136 19.693 o
7 1 4 1.649 27.600 16.782 1054.720 o
7 1 5 487.238 444.958 22.116 34.705 o
7 1 6 1024.490 988.285 36.843 16.123 o
7 1 7 415.059 354.502 21.945 41.435 o
7 1 8 78.774 114.177 22.212 166.964 o
7 1 9 443.002 472.812 51.594 33.133 o
7 1 10 475.281 413.258 47.658 33.536 o
7 1 11 509.990 544.808 68.208 27.296 o
7 1 12 768.010 999.217 63.156 18.131 o
7 1 13 42.630 126.650 39.391 165.212 o
7 1 14 2792.200 2893.010 120.290 5.383 o
7 1 15 243.184 413.895 50.380 47.816 o
7 1 16 129.184 227.965 43.611 83.848 o
7 1 17 199.374 397.745 47.764 53.922 o
7 1 18 499.715 611.573 105.636 22.094 o
7 1 19 291.081 452.608 62.176 39.743 o
7 2 0 0.003 230.090 17.121 203.083 o
7 2 1 1494.850 1300.630 50.124 11.323 o
7 2 2 918.941 851.846 35.534 18.182 o
7 2 3 199.462 251.020 19.349 74.784 o
7 2 4 152.601 135.704 20.219 108.056 o
7 2 5 353.569 368.684 21.787 45.533 o
7 2 6 637.474 581.374 37.377 25.920 o
7 2 7 361.137 369.376 23.543 44.700 o
7 2 8 511.702 467.913 29.268 32.595 o
7 2 9 1409.070 1063.620 47.766 12.513 o
7 2 10 451.108 465.914 35.487 34.836 o
7 2 11 357.167 312.463 34.061 45.874 o
7 2 12 120.447 133.432 42.440 104.396 o
7 2 13 1168.050 1000.810 60.248 14.149 o
7 2 14 1139.910 1135.040 64.872 13.715 o
7 2 15 38.253 337.993 48.567 90.593 o
7 2 16 543.511 509.624 61.788 27.563 o
7 2 17 150.737 299.848 53.113 65.351 o
7 2 18 474.650 688.166 68.020 26.280 o
7 2 19 874.745 773.873 64.911 18.121 o
7 3 0 2512.530 2084.700 51.318 6.918 o
7 3 1 2984.390 2732.370 68.002 5.600 o
7 3 2 2565.120 2503.780 55.463 6.431 o
7 3 3 2022.200 1944.540 54.677 8.152 o
7 3 4 468.993 499.688 29.991 33.712 o
7 3 5 407.132 296.141 20.048 44.319 o
7 3 6 437.067 396.443 32.044 37.750 o
7 3 7 496.913 605.559 37.173 29.895 o
7 3 8 814.351 769.921 43.669 20.012 o
7 3 9 221.834 394.538 39.846 53.898 o
7 3 10 1107.750 1055.900 50.411 14.688 o
7 3 11 272.943 445.101 36.687 46.935 o
7 3 12 624.788 581.731 56.307 24.887 o
7 3 13 765.490 748.126 70.490 19.524 o
7 3 14 311.435 444.512 95.814 31.149 o
7 3 15 128.259 257.447 39.376 82.921 o
7 3 16 203.201 257.867 46.377 63.450 o
7 3 17 1004.910 1057.420 58.163 15.380 o
7 3 18 66.306 145.434 41.352 132.347 o
7 4 0 573.288 482.928 30.414 29.843 o
7 4 1 331.036 453.061 27.919 43.281 o
7 4 2 1183.080 1054.810 35.877 14.373 o
7 4 3 164.755 363.284 22.084 69.646 o
7 4 4 975.998 1042.180 49.037 16.024 o
7 4 5 2909.760 2388.490 86.875 5.807 o
7 4 6 226.381 551.938 39.020 45.897 o
7 4 7 270.624 333.677 32.723 53.557 o
7 4 8 84.240 137.194 30.730 138.914 o
7 4 9 507.995 493.415 41.875 31.151 o
7 4 10 219.600 397.999 41.890 53.386 o
7 4 11 874.567 1070.280 78.306 15.787 o
7 4 12 610.055 598.657 70.112 23.810 o
7 4 13 15.504 80.131 47.236 206.055 o
7 4 14 281.976 380.738 47.496 46.592 o
7 4 15 663.852 562.701 45.475 24.967 o
7 4 16 467.791 436.523 46.315 33.519 o
7 4 17 184.700 286.226 37.353 68.056 o
7 5 0 1.127 60.654 20.768 567.495 o
7 5 1 28.241 132.576 20.551 234.694 o
7 5 2 676.003 594.039 26.184 25.302 o
7 5 3 543.050 536.052 29.934 30.004 o
7 5 4 1599.360 1321.900 60.969 10.602 o
7 5 5 1414.260 1153.530 62.255 11.933 o
7 5 6 474.628 435.366 34.721 34.518 o
7 5 7 246.807 380.738 62.779 45.331 o
7 5 8 1522.390 1482.070 65.354 10.515 o
7 5 9 383.888 428.750 49.075 37.519 o
7 5 10 897.407 905.785 97.771 15.375 o
7 5 11 1327.300 1261.090 90.454 11.418 o
7 5 12 1119.900 1081.750 60.931 14.191 o
7 5 13 231.914 345.851 51.279 52.029 o
7 5 14 154.337 269.219 39.418 74.989 o
7 5 15 592.187 695.687 51.400 24.675 o
7 5 16 461.650 540.750 46.005 31.617 o
7 6 0 267.207 176.152 21.910 68.014 o
7 6 1 468.532 481.175 29.972 34.159 o
7 6 2 268.548 538.063 32.287 44.206 o
7 6 3 156.351 194.655 28.797 90.300 o
7 6 4 224.156 351.993 34.807 57.623 o
7 6 5 655.544 516.701 37.727 26.286 o
7 6 6 40.597 170.654 34.891 155.006 o
7 6 7 817.080 859.560 77.715 17.619 o
7 6 8 216.421 390.536 83.593 40.562 o
7 6 9 243.055 357.027 79.675 41.171 o
7 6 10 1214.160 1069.850 84.603 12.810 o
7 6 11 115.264 227.760 50.247 82.603 o
7 6 12 1057.630 923.918 73.698 14.951 o
7 6 13 81.527 432.102 59.978 62.116 o
7 6 14 216.039 359.249 52.033 52.779 o
7 6 15 219.064 272.015 48.591 59.094 o
7 7 0 483.705 423.731 29.055 34.877 o
7 7 1 36.234 96.369 30.438 224.435 o
7 7 2 1033.480 1419.960 55.109 13.707 o
7 7 3 514.854 420.806 36.474 32.864 o
7 7 4 420.058 407.591 45.079 36.730 o
7 7 5 0.209 17.581 30.853 673.239 o
7 7 6 62.588 90.389 31.713 182.516 o
7 7 7 1395.210 1169.440 87.300 11.390 o
7 7 8 271.276 437.653 61.550 41.694 o
7 7 9 506.859 524.773 62.816 28.348 o
7 7 10 756.464 538.679 78.059 20.822 o
7 7 11 402.455 633.449 69.540 29.122 o
7 7 12 485.101 540.109 74.241 27.345 o
7 7 13 505.764 613.436 60.856 27.241 o
7 8 0 872.992 721.691 40.700 19.590 o
7 8 1 257.554 320.170 30.573 56.427 o
7 8 2 923.788 831.122 47.668 17.865 o
7 8 3 78.382 277.966 28.571 104.013 o
7 8 4 253.771 385.235 41.789 50.437 o
7 8 5 205.334 314.814 39.720 61.352 o
7 8 6 338.803 358.649 68.201 38.283 o
7 8 7 206.286 306.708 58.835 54.327 o
7 8 8 352.176 413.611 47.320 40.177 o
7 8 9 454.488 732.049 82.035 24.623 o
7 8 10 136.754 552.498 108.410 32.950 o
7 8 11 406.495 554.695 61.566 31.552 o
7 9 0 611.811 758.180 42.300 24.073 o
7 9 1 695.477 804.933 55.375 21.137 o
7 9 2 533.930 519.531 39.255 29.939 o
7 9 3 1278.220 1220.490 56.203 12.679 o
7 9 4 377.439 394.415 34.071 41.261 o
7 9 5 633.172 661.553 48.366 24.319 o
7 9 6 188.870 315.040 46.118 61.352 o
7 9 7 827.021 783.761 66.318 18.622 o
8 0 0 3.893 193.533 37.871 175.346 o
8 0 1 1150.540 1082.300 36.510 14.518 o
8 0 2 56.804 239.899 28.871 124.705 o
8 0 3 49.210 214.806 22.523 146.384 o
8 0 4 5953.420 5318.390 149.997 2.708 o
8 0 5 323.198 359.571 46.438 44.318 o
8 0 6 670.671 459.161 38.260 26.632 o
8 0 7 322.911 366.043 37.296 45.924 o
8 0 8 2356.760 2413.880 88.960 6.616 o
8 0 9 1381.560 1502.690 69.500 11.041 o
8 0 10 280.988 377.285 38.692 48.885 o
8 0 11 38.968 75.749 29.925 242.863 o
8 0 12 3857.020 3934.990 128.784 3.978 o
8 0 13 167.845 219.353 37.274 78.827 o
8 0 14 3.648 102.828 60.652 152.743 o
8 0 15 97.287 387.932 100.361 42.526 o
8 1 0 1441.460 1256.080 45.270 11.798 o
8 1 1 975.310 1069.520 57.760 15.618 o
8 1 2 1086.750 812.340 35.567 16.423 o
8 1 3 1505.260 1378.960 66.103 10.812 o
8 1 4 778.364 696.609 53.861 20.722 o
8 1 5 79.352 273.992 42.610 92.961 o
8 1 6 688.797 711.378 38.434 23.093 o
8 1 7 651.245 499.033 62.151 24.747 o
8 1 8 135.492 309.660 41.196 73.747 o
8 1 9 560.694 664.767 45.288 26.345 o
8 1 10 470.707 474.457 41.723 33.085 o
8 1 11 2330.540 2456.880 144.982 6.007 o
8 1 12 97.890 612.357 74.493 44.156 o
8 1 13 300.700 513.430 65.837 36.618 o
8 1 14 500.699 802.598 64.510 24.502 o
8 1 15 529.328 691.300 60.008 25.593 o
8 2 0 2508.550 2493.510 70.316 6.441 o
8 2 1 314.859 379.612 29.854 47.320 o
8 2 2 1380.360 1125.980 41.486 12.602 o
8 2 3 618.956 538.781 29.765 27.480 o
8 2 4 680.826 765.224 57.348 21.644 o
8 2 5 95.024 192.327 33.684 111.734 o
8 2 6 1179.870 1192.930 50.254 13.576 o
8 2 7 856.196 854.326 44.183 18.738 o
8 2 8 745.379 772.344 47.868 20.951 o
8 2 9 568.618 608.231 95.612 21.956 o
8 2 10 35.397 124.397 90.681 73.417 o
8 2 11 909.877 796.947 112.328 14.927 o
8 2 12 1.836 87.164 60.664 162.203 o
8 2 13 159.656 159.754 52.086 78.479 o
8 2 14 600.610 613.223 60.517 24.735 o
8 3 0 533.896 451.431 36.064 31.486 o
8 3 1 175.333 419.957 30.479 60.868 o
8 3 2 440.433 460.141 33.281 35.731 o
8 3 3 946.219 799.794 33.020 18.233 o
8 3 4 215.292 312.415 29.947 63.125 o
8 3 5 1042.220 952.500 45.792 15.900 o
8 3 6 590.050 518.803 40.973 27.947 o
8 3 7 542.127 635.929 48.022 27.065 o
8 3 8 284.951 607.787 57.203 36.628 o
8 3 9 1049.290 926.138 51.903 15.784 o
8 3 10 118.553 219.658 85.023 56.668 o
8 3 11 740.121 649.396 55.901 21.709 o
8 3 12 280.932 398.531 88.984 35.111 o
8 3 13 35.711 234.408 54.045 104.794 o
8 4 0 86.507 181.078 24.947 128.526 o
8 4 1 1441.310 1236.350 46.278 11.839 o
8 4 2 146.961 275.714 26.899 82.049 o
8 4 3 645.490 658.186 33.010 24.961 o
8 4 4 275.886 383.170 36.897 49.481 o
8 4 5 420.477 468.226 37.277 36.118 o
8 4 6 86.648 149.019 44.682 113.951 o
8 4 7 545.573 614.226 48.011 27.283 o
8 4 8 350.964 580.229 51.280 34.943 o
8 4 9 152.688 340.283 39.524 68.059 o
8 4 10 1134.390 1327.810 66.956 13.012 o
8 4 11 4.696 158.148 55.370 143.608 o
8 4 12 252.182 304.171 42.412 54.905 o
8 5 0 65.199 483.430 36.324 72.608 o
8 5 1 848.807 775.458 44.334 19.410 o
8 5 2 252.949 340.090 31.313 55.589 o
8 5 3 146.965 154.389 25.123 103.463 o
8 5 4 572.133 437.281 45.188 29.518 o
8 5 5 83.318 499.639 61.450 56.417 o
8 5 6 323.246 473.112 65.193 36.625 o
8 5 7 802.197 749.205 63.892 19.361 o
8 5 8 645.926 786.158 62.958 21.725 o
8 5 9 276.549 461.352 75.599 37.109 o
8 5 10 1320.570 966.810 65.057 13.024 o
8 5 11 102.996 247.915 58.713 76.270 o
8 6 0 221.163 337.575 35.051 58.933 o
8 6 1 750.878 777.747 45.844 20.907 o
8 6 2 440.136 409.625 33.945 37.006 o
8 6 3 335.552 448.111 41.878 41.085 o
8 6 4 221.657 306.578 40.610 59.278 o
8 6 5 421.945 528.404 43.317 33.876 o
8 6 6 854.337 805.869 68.231 18.008 o
8 6 7 349.768 558.756 61.325 33.918 o
8 6 8 153.752 418.766 58.821 53.925 o
8 6 9 1167.140 1042.930 84.704 13.214 o
8 7 0 364.235 578.447 45.490 35.153 o
8 7 1 729.853 733.175 47.328 21.611 o
8 7 2 531.825 747.837 51.826 25.501 o
8 7 3 277.596 707.751 61.737 33.743 o
8 7 4 867.364 972.467 66.435 16.927 o
8 7 5 29.147 208.223 69.397 90.869 o
9 0 1 1.661 178.883 40.876 178.472 o
9 0 2 2375.300 1941.010 68.496 7.212 o
9 0 3 59.385 414.532 40.214 79.850 o
9 0 4 406.511 531.535 53.284 33.214 o
9 0 5 1533.950 1210.720 68.317 11.033 o
9 0 6 290.205 431.960 76.730 36.887 o
9 0 7 185.188 212.548 41.874 73.143 o
9 1 0 1.221 40.143 28.404 554.777 o
9 1 1 356.995 415.689 37.934 41.365 o
9 1 2 243.814 294.307 34.569 58.931 o
9 1 3 470.003 517.807 40.952 32.274 o
9 1 4 1677.090 1393.660 57.811 10.163 o
9 1 5 492.767 461.671 47.589 31.777 o
9 1 6 408.532 427.639 64.470 33.691 o
9 1 7 863.089 825.349 69.226 17.721 o
9 2 0 757.259 842.565 43.969 20.335 o
9 2 1 1211.460 1059.070 46.719 13.918 o
9 2 2 213.311 479.525 37.596 50.765 o
9 2 3 163.147 282.316 38.959 71.923 o
9 2 4 527.096 485.568 35.573 31.127 o
9 2 5 357.009 326.809 36.593 44.864 o
9 2 6 262.426 402.945 55.881 45.140 o
9 3 0 163.013 330.578 39.154 67.221 o
9 3 1 1040.840 770.930 41.556 17.010 o
9 3 2 507.765 586.640 37.465 29.822 o
9 3 3 606.414 728.547 48.950 24.123 o
9 3 4 2559.060 2110.020 72.868 6.664 o
